# Supplementary material for: Analysis of wheat SAGE tags reveals evidence for widespread antisense transcription
Source: BMC Genomics. 2008 Oct 10;9:475. doi: 10.1186/1471-2164-9-475 (PMC2584110; doi:10.1186/1471-2164-9-475)
Supplement: Additional File 1 — Zipped folder containing txt files. PERL scripts used for SAGE data annotations and analysis [file 1471-2164-9-475-S1.zip]

Archive with 7 entries (7 files):
- import_slide_data.pl
- map_SAGE_tags_to_ESTs.pl
- no_blast_unigenes.fasta
- process_sage_arrays.pl
- raw_tag_data.txt
- with_blast_hit_unigenes.fasta
- with_blast_hit_unigenes.fasta.data
