# Supplementary material for: Analysis of wheat SAGE tags reveals evidence for widespread antisense transcription
Source: BMC Genomics. 2008 Oct 10;9:475. doi: 10.1186/1471-2164-9-475 (PMC2584110; doi:10.1186/1471-2164-9-475)
Supplement: Additional File 1 — Zipped folder containing txt files. PERL scripts used for SAGE data annotations and analysis [file 1471-2164-9-475-S1.zip › import_slide_data.pl]

#!/usr/bin/perl

#Script for importing GPR files into a simple plain text format for further analysis
#Gary Barker, University of Bristol UK

@files = `ls *.gpr`;
my $file = "";

foreach $file(@files)
{
chomp $file;
if (-e "${file}.out"){print "$file already processed, skipping..\n";}
else{process($file);}
}

sub process
{
my @data = ();
my $grab = 0;
my $file = shift;
print "$file\n\nContinue\? y\/n:";
chomp ($die = <STDIN>);
if ($die eq "n"){die "Goodbye\n";}
open (INFILE, "$file");
while (<INFILE>){if (/F635/i){@ary = split(/\t/, $_); $grab = 1;}

if ($grab == 1)
{
push @data, $_;
}
}
close INFILE;
my $count = 0;
foreach $header(@ary){print "$count $header\n"; $count++;}
print "Enter column for ID:";
chomp ($id_code = <STDIN>);
print "Id is column $id_code\n\n";

print "Enter column for signal:";
chomp ($signal_code = <STDIN>);
print "signal is column $signal_code\n\n";

print "Enter column for control:";
chomp ($control_code = <STDIN>);
print "control is column $control_code\n\n";

open (OUT, ">$file.out");
print "Enter column for X coord:";
chomp ($x_coord = <STDIN>);
print "X coord is $x_coord\n\n";
print "Enter column for Y coord:";
chomp ($y_coord = <STDIN>);
print "Y coord is $y_coord\n\n";


if ($flag_code =~ /\d/)
{
foreach $line(@data)
  {
  $line =~ s/\"//g;
  @array = split(/\t/, $line);
  $flag = $array[$flag_code];
  if ($flag ==0)
    {
    print OUT "$array[$id_code]\t$array[$signal_code]\t$array[$control_code]\t$array[$x_coord]\t$array[$y_coord]\n";
    }
  } 
 } 
  else
  {
  foreach $line(@data)
     {
     $line =~ s/\"//g;
     @array = split(/\t/, $line);
     print OUT "$array[$id_code]\t$array[$signal_code]\t$array[$control_code]\t$array[$x_coord]\t$array[$y_coord]\n";
     } 
  }

close OUT;
print "\n\nDone $file\n\n*************************************************************************************\n\n";
}
