# Supplementary material for: Analysis of wheat SAGE tags reveals evidence for widespread antisense transcription
Source: BMC Genomics. 2008 Oct 10;9:475. doi: 10.1186/1471-2164-9-475 (PMC2584110; doi:10.1186/1471-2164-9-475)
Supplement: Additional File 1 — Zipped folder containing txt files. PERL scripts used for SAGE data annotations and analysis [file 1471-2164-9-475-S1.zip › map_SAGE_tags_to_ESTs.pl]

#!/usr/bin/perl


#Script for analysing SAGE data sets in tab delimited text format


use String::Approx 'aindex';

open (LOG, ">sage_map.log");

#Open the data file containing the BLAST search results for the unigenes to be matched against.
open(BLAST, "with_blast_hit_unigenes.fasta.data");
while($line = <BLAST>)
{
if($line =~ /(gnl[\D\d\|]+)/){$id = $1; chomp $id;  $id =~ s/ //g; }
else { $blast{$id}.=$line;}
}

close BLAST;
print "Loaded BLAST data\n";


#open the FASTA sequence file containing the UNIGENES with a BLAST hit

open(FASTA, "with_blast_hit_unigenes.fasta");
while($line =<FASTA>)
{
chomp $line;
if($line =~ />(.*)/){$id = $1; $id =~ s/ //g;}
else { $line = uc($line); $known_hits{$id}.=$line;}
}
close FASTA;
print "loaded with BLAST FASTA data\n";

#open the FASTA sequence file containing the UNIGENES with no BLAST hit
open(FASTA, "no_blast_unigenes.fasta");
while($line =<FASTA>)
{
chomp $line;
if($line =~ />(.*)/){$id = $1; $id =~ s/ //g;}
else { $line = uc($line); $no_hits{$id}.=$line;}
}
close FASTA;
print "loaded no BLAST FASTA data\n";


#open the file containing the raw SAGE tag counts in tab delimited format: one tag per row and one column per sequenced library

open(INFILE, "raw_tag_data.txt");
while(<INFILE>)
{
chomp;
($tag, @counts) = split(/\t/, $_);
$tag = "CATG$tag";
$tag =~ s/[catg]$//i;
$scorp4{$tag}+= $counts[0]; $scorp4_total+= $counts[0];
$xi1{$tag}+= $counts[1]; $xi1_total+= $counts[1];
$xi6{$tag}+= $counts[2]; $xi6_total+= $counts[2];
$scorp3{$tag}+= $counts[3]; $scorp3_total += $counts[3];
$scorp5{$tag}+= $counts[4]; $scorp5_total += $counts[4];
$xi2{$tag}+= $counts[5]; $xi2_total+= $counts[5];

$total = 0;
foreach $count(@counts){$total+= $count;}
$complex = 1;

#remove tags which match any of the following patterns enclosed by "|"
if ($tag =~ /AAAAA|TTTTT|CCCCC|GGGGG|ACACACACAC|ATATATATAT|AGAGAGAGAG|CTCTCTCTCT|CGCGCGCGCG|GTGTGTGTGT/){$complex = 0; $bad++; print "Bad $bad $tag\n";}


#add up the total count accross libraries for each tag
if ($total >1 && $complex > 0) {$totals{$tag}= $total;}

}
close INFILE;


#normalise the data, start by finding the highest library total
@max = ("$scorp4_total", "$xi1_total", "$xi6_total", "$scorp3_total", "$scorp5_total", "$xi2_total");
@max = sort({$b<=>$a} @max);
$max = $max[0];
print "MAX $max (@max)\n";

foreach $tag(keys %scorp4){$scorp4{$tag} = int($scorp4{$tag} * ($max/$scorp4_total)); }
foreach $tag(keys %scorp3){$scorp3{$tag} = int($scorp3{$tag} * ($max/$scorp3_total)); }
foreach $tag(keys %scorp5){$scorp5{$tag} = int($scorp5{$tag} * ($max/$scorp5_total)); }

foreach $tag(keys %xi1){$xi1{$tag} = int($xi1{$tag} * ($max/$xi1_total)); }
foreach $tag(keys %xi2){$xi2{$tag} = int($xi2{$tag} * ($max/$xi2_total)); }
foreach $tag(keys %xi6){$xi6{$tag} = int($xi6{$tag} * ($max/$xi6_total)); }


print  LOG "$bad tags excluded for low complexity\n";
$target = (keys %totals);
print "$target distinct tags > 1 to process\n";
print LOG "$target distinct tags > 1 to process\n";
print "loaded SAGE data\n";
#Go through the tags and work out hit counts for each EST they match.

foreach $tag(keys %totals)

{
$lctag = $tag;
$lctag = lc($lctag);
$rtag = $tag;
$rtag = reverse($rtag); 
$rtag =~ tr/CATG/GTAC/;
$lcrtag = $rtag; 
$lcrtag = lc($lcrtag);

$found_for = 0;
$found_rev = 0;
$found_fuzzy_for = 0;
$found_fuzzy_rev = 0; 

print LOG "first pass matching $tag\n";
$done = 0;
foreach $id(keys %known_hits)
   {
   #line below is new
   $done = 0;
   $seq = $known_hits{$id}; 
   
   #search for perfect matching ESTs
   $index = index($seq, $tag);
   if ($index >= 0) {$exact_match{$id}++; push (@{$ests_exactly_matching_tag{$tag}}, "$id"); 
   $done++; $found_for++; print LOG "for match\n"; $position{$id}{$tag} = $index;}  
   
   if($done == 0 && $found_for <1)
        {
        $index = index($seq, $rtag);
        if ($index >= 0){$done++; $found_rev++; $exact_rev_match{$id}++; push (@{$ests_exactly_rev_matching_tag{$tag}}, "$id"); 
        print LOG "rev match\n"; $position{$id}{$tag} = $index;}  
        }
   
   if ($done == 0 && $found_for <1 && $found_rev <1)
         {
         $index = aindex($tag, [I0, D0, S2], $seq); #fuzzy match tag if there was no exact match;
         if($index >= 0){$done++; $found_fuzzy_for++; $fuzzy_match{$id}++; push (@{$ests_fuzzy_matching_tag{$tag}}, "$id"); print LOG "fuzzy for match\n"; $position{$id}{$tag} = $index;}
         }  
         
   if ($done == 0 && $found_for <1 && $found_rev <1 && $found_fuzzy_for <1)
         {
         $index = aindex($rtag, [I0, D0, S2], $seq); #fuzzy reverse match tag if there was no exact match;
         if($index >= 0){$done++; $fuzzy_rev_match{$id}++; push (@{$ests_rev_fuzzy_matching_tag{$tag}}, "$id"); 
         print LOG "fuzzy rev match\n"; $position{$id}{$tag} = $index;}
         }  
         
         
    }
  
  
  if ($done == 0)
  {
  $found_for = 0;
  $found_rev = 0;
  $found_fuzzy_for = 0;
  $found_fuzzy_rev = 0; 

  
  foreach $id(keys %no_hits)
   {
   $seq = $no_hits{$id}; $rev = $seq; $rev =~ tr/CATG/GTAC/; $rev = reverse($rev);
   #search for perfect matching ESTs
   $index = index($seq, $tag);
   if ($index > -1) {$exact_match{$id}++; push (@{$ests_exactly_matching_tag{$tag}}, "$id"); $done++; $found_for++;
   print LOG "for match\n"; $position{$id}{$tag} = $index;}  
   
   if($done == 0 && $found_for <1)
        {
        $index = index($rev, $tag);
        if ($index > -1){$done++; $found_rev++; $exact_rev_match{$id}++; push (@{$ests_exactly_rev_matching_tag{$tag}}, "$id"); print LOG "rev match\n"; $position{$id}{$tag} = $index;}  
        }
   
   if ($done == 0 && $found_for <1 && $found_rev <1)
         {
         $index = aindex($tag, [I0, D0, S2], $seq); #fuzzy match tag if there was no exact match;
         if($index >= 0){$done++; $found_fuzzy_for++; $fuzzy_match{$id}++; push (@{$ests_fuzzy_matching_tag{$tag}}, "$id"); print LOG "fuzzy for match\n"; $position{$id}{$tag} = $index;}
         }  
         
   if ($done == 0 && $found_for <1 && $found_rev <1 && $found_fuzzy_for <1)
         {
         $index = aindex($tag, [I0, D0, S2], $rev); #fuzzy reverse match tag if there was no exact match;
         if($index >= 0){$done++; $fuzzy_rev_match{$id}++; push (@{$ests_rev_fuzzy_matching_tag{$tag}}, "$id"); print LOG "fuzzy rev match\n"; $position{$id}{$tag} = $index;}
         }  
         
         
    }

  
  
   } 
  
  
  
   
}
print LOG "completed first pass of tag matching\n";

#now go through tags and assign each to the EST with the highest tag hit count


foreach $tag(keys %totals)

{
$lctag = $tag;
$lctag = lc($lctag);
$rtag = $tag;
$rtag = reverse($rtag); 
$rtag =~ tr/CATG/GTAC/;
$lcrtag = $rtag; 
$lcrtag = lc($lcrtag);
print "$tag\n$lcrtag\n\n";

$exact_ref = $ests_exactly_matching_tag{$tag};
$exact_rev_ref = $ests_exactly_rev_matching_tag{$tag};
$fuzzy_ref = $ests_fuzzy_matching_tag{$tag};
$fuzzy_rev_ref = $ests_rev_fuzzy_matching_tag{$tag};
@exact = @$exact_ref;
@exact_rev = @$exact_rev_ref;
@fuzzy = @$fuzzy_ref;
@fuzzy_rev = @$fuzzy_rev_ref;

$best = 0; 


$best_id = "";

#If there is an exact matching EST, which one has the most hits? USe this one if possible
foreach $id(@exact){$size = $exact_match{$id}; if ($size > $best){$best = $size; $best_id = $id; 
        $type = "for";}}

#if there a perfect reverse match available?
if ($best == 0)
   {
   foreach $id(@exact_rev){$size = $exact_rev_match{$id}; if ($size > $best){$best = $size; $best_id = $id; 
         $type = "rev";}}
   }


#if there a fuzzy match available?
if ($best == 0)
   {
   foreach $id(@fuzzy){$size = $fuzzy_match{$id}; if ($size > $best){$best = $size; $best_id = $id;  $type = "fuzzy_for";}}
   }


#if there a reverse fuzzy match available?
if ($best == 0)
   {
   foreach $id(@fuzzy_rev){$size = $fuzzy_rev_match{$id}; if ($size > $best){$best = $size; $best_id = $id;  $type = "fuzzy_rev";}}
   }


if ($type eq "for"){$match_types{$best_id}{for}++;}
if ($type eq "rev"){$match_types{$best_id}{rev}++;}
if ($type eq "fuzzy_for"){$match_types{$best_id}{fuzzy_for}++;}
if ($type eq "fuzzy_rev"){$match_types{$best_id}{fuzzy_rev}++;}

print LOG "$tag matched $best_id\n"; 
$match_totals{$best_id}{xi1} += $xi1{$tag} ;
$match_totals{$best_id}{xi2} += $xi2{$tag} ;
$match_totals{$best_id}{xi6} += $xi6{$tag} ;
$match_totals{$best_id}{scorp3} += $scorp3{$tag} ;
$match_totals{$best_id}{scorp4} += $scorp4{$tag} ;
$match_totals{$best_id}{scorp5} += $scorp5{$tag} ;
$index = $position{$best_id}{$tag};


#make tag match position lower case in sequences.


if ($type =~ /fuzzy_for/)
{


if ($known_hits{$best_id} =~ /\D/)
 {
 $seq = $known_hits{$best_id};
 
 $length = length($seq);
 #try fuzzy forward match
 $start = 0; $remain = 21; $index = -1;
 while ($index < 0 && $remain > 19)
    { 
    $remain = ($length - $start);
    $test = substr($seq, $start, 18); $test = lc($test);
    $index = aindex($lctag, [I0, D0, S2], $test);
    
    $start++;
    if ($index > -1){$index = ($start - 1); }
    }


 }


elsif ($no_hits{$best_id} =~ /\D/)
   {
   $seq = $no_hits{$best_id};
   $length = length($seq);
   #try fuzzy forward match
   $start = 0; $remain = 21; $index = -1;
   while ($index < 0 && $remain > 19)
   { 
   $remain = ($length - $start);
   $test = substr($seq, $start, 18); $test = lc($test);
   $index = aindex($lctag, [I0, D0, S2], $test);
   

   $start++;
   if ($index > -1){$index = ($start - 1); }
   
   }


 }

}


#repeat the repair of aindex coordinates on fuzzy reverse matches


if ($type =~ /fuzzy_rev/)
{


if ($known_hits{$best_id} =~ /\D/)
 {
 $seq = $known_hits{$best_id};
 
 $length = length($seq);
 #try fuzzy forward match
 $start = 0; $remain = 21; $index = -1;
 while ($index < 0 && $remain > 19)
    { 
    $remain = ($length - $start);
    $test = substr($seq, $start, 18); $test = lc($test);
    $index = aindex($lcrtag, [I0, D0, S2], $test);
    
    $start++;
    if ($index > -1){$index = ($start - 1); }
    }


 }


elsif ($no_hits{$best_id} =~ /\D/)
   {
   $seq = $no_hits{$best_id};
   $length = length($seq);
   #try fuzzy forward match
   $start = 0; $remain = 21; $index = -1;
   while ($index < 0 && $remain > 19)
   { 
   $remain = ($length - $start);
   $test = substr($seq, $start, 18); $test = lc($test);
   $index = aindex($lcrtag, [I0, D0, S2], $test);
   

   $start++;
   if ($index > -1){$index = ($start - 1); }
   
   }


 }

}


if ($known_hits{$best_id} =~ /\D/)
{
$match = substr($known_hits{$best_id}, $index, 18);
$match = lc($match);
substr($known_hits{$best_id}, $index, 18) = $match;
}
elsif ($no_hits{$best_id} =~ /\D/)
{
$match = substr($no_hits{$best_id}, $index, 18);
$match = lc($match);
substr($no_hits{$best_id}, $index, 18) = $match;
}


#given the bug in aindex, it is tricky to get the exact coordinates for the fuzzy matches so we need to advance through the sequence 
#with a 19 bp window until we get the segment with the fuzzy match 


$final = "${tag} $type (hit = $index) $xi1{$tag} $xi2{$tag} $xi6{$tag} $scorp3{$tag} $scorp4{$tag} $scorp5{$tag}";


$clusters{$best_id} .= "$final\t";
}


print LOG "completed assignment of tags to ESTs";


open(OUT, ">normalised_clustered_sage_tags.out");
open(OUT2, ">normalised_clustered_sage_tags_by_est.out");
print OUT2 "EST\tseq\txi1\txi2\txi6\tsc3\tsc4\tsc5\tfor\trev\tfuzzy_for\tfuzzy_rev\thit\tframe\te-val\tncbi link\tlength\n";


foreach $est(keys %match_totals)
{
if ($est =~ /\d+/)
{
$link = "none"; $hit = "no hit"; $length = 0; $eval = "na"; $frame = "none";

$seq = $known_hits{$est};
if ($seq !~ /\D/){$seq = $no_hits{$est};}
$out = $blast{$est};
if ($out =~ />\D[^\s]+ (.*)/)  {$hit = $1; chomp $hit; $hit =~s/\n//g; print "$hit\t";} 
if ($out =~/\s\s\sLength = (\d+)/) {$length = $1;}
   if ($out =~/Expect\(?\d?\)? \= ([\w-]+)/) {$eval = $1;} 
   if($out =~ /Frame = ([\+\-]\d)/){$frame = $1;}

$xi1 = $match_totals{$est}{xi1};
$xi2 = $match_totals{$est}{xi2};
$xi6 = $match_totals{$est}{xi6};
$sc3 = $match_totals{$est}{scorp3};
$sc4 = $match_totals{$est}{scorp4};
$sc5 = $match_totals{$est}{scorp5};

$for = 0; $for+= $match_types{$est}{for};
$rev = 0; $rev += $match_types{$est}{rev};
$fuzzy_for = 0; $fuzzy_for += $match_types{$est}{fuzzy_for};
$fuzzy_rev = 0; $fuzzy_rev += $match_types{$est}{fuzzy_rev};

chomp $seq; chomp $link; chomp $eval; chomp $hit; 
$seq =~ s/CATG/catg/g;
$hits = $clusters{$est};
@hits = split(/\t/, $hits);
%by_pos = ();
$hits = "";
foreach $val(@hits){if ($val =~ /hit \= (\d+)/){$pos = $1; $by_pos{$pos}.= "$val\t";}}
foreach $pos(sort {$a<=>$b} keys %by_pos){$hits .= $by_pos{$pos};}


print OUT2 "$est\t$seq\t$xi1\t$xi2\t$xi6\t$sc3\t$sc4\t$sc5\t$for\t$rev\t$fuzzy_for\t$fuzzy_rev\t$hit\t$frame\t$eval\t$link\t$length\t$hits\n";
print OUT "$est\t$clusters{$est}\n";
}
}
