# Supplementary material for: Analysis of wheat SAGE tags reveals evidence for widespread antisense transcription
Source: BMC Genomics. 2008 Oct 10;9:475. doi: 10.1186/1471-2164-9-475 (PMC2584110; doi:10.1186/1471-2164-9-475)
Supplement: Additional File 1 — Zipped folder containing txt files. PERL scripts used for SAGE data annotations and analysis [file 1471-2164-9-475-S1.zip › no_blast_unigenes.fasta]

>gnl|UG|Ta#S32565346
GGTGGATTGTGTGTTTGAATTTGATGACACTTTCCGGTTGTCCCATAATTCAAAAACTGCCAGTGTTACC
TTCTCGGGCTACACTGTAGCGTGCAATCAATCTTTTGAGCTTGAAGCCAGTAATTCGGATGTCTTTATGC
TGAAGCCACCAAAGGAAGTTGTGGATGATGAATACTTAGCTTACCGAGCAGTGCTTGCGAAAAGAAACGG
TGGCACAGCCAGCATTCCGTCTATCAAACAGGGTGAGGTGTTGCCACTACGTGCTCCAGTTTTCTCAGAG
TCCTTCAAGTTGCTCCGGCGGGCTCAAGCAGTGGCTGCGAAAAGAAAAGGTGGCACAGCAAGCAAGCAAG
CTATCAAACAGCGTGAGGTGTCGCCAATACCTGCTCCAGTAATCTCTCTGTCCACTGTCTTCAACGGCCT
CCAGCGGGATTGAGGTTTTGCATGGTTGCATGGTTTGACTGACAAAGTCCACCGGAGTAGTAATCTTTTT
ATTGTTATTTTTCTTATTAGTAGTCGAGTGTTGCGCCGTCCAACTACAAGAAAGACGAAACAGCCACAAA
ACCTGTCATATTCTGAACAAATCCCGGGGTGGCTGTGCTGAACAAAGCACATGGGTTTTGACTGACGGCA
CCATGACAAAGTCCATACCACCAGAAACTACTATAGCTGACTAGCTTACATTATTTTTTTGAGAGGGATT
ANTTTACTTTAATCCTGACTGCACATATGCATGTGCTTTTGTAACGGGAGAAACTTGATGTTTATTCTAA
TTTANTGAGAATTGCATGTGCAAAACACATTC
>gnl|UG|Ta#S13248067
ACTATAGGGCGAANTGGGTACCGGGCCCCCCCTCGAGTTTTTTTTTTTTTTTTTTATTTAACTGACGAAA
CTGAAGAAAAACAGCTACTGTCGAAACTGAACTTTTCGACACCTAAAACCCTGCTCAACCTGAAGTTTAA
GCAGCAACATAGTCCACATGTACATAATTGTTATGTACATATACCAACCACAATCAGGCTACCGTACACA
GGGCGTCGAAAACGACCAACGTCTCTTCTCGTCTTTCAAGGAACGTGGAATCAATTGNGGNTTGAAAGGA
CCGACGCANAAACCTTCTTCAAGGNTGAACACACTTTGGAGATGTCTGNTTCCGTGTGACCAACTGATAC
GAACAGGNGGNTNCCAACCGGGAGCTTGNACCTGGCCAAAGGTGGCCTTTTGGGTGGGAACAAGAAAANT
GGATCNTCCNTCAAAGGCTGGCCGGGAAAGGGTTCAAAAAAATTCAAAGGCAAGGGGCAAAAGAAACTGG
CCAATTTATCAAGCNTGGNGGAAACAAANAGGGGCAANACAATGGGTAAAAAACCGGAAGCCCCCGGGGT
CCTGGCAAGNCCTTTATGCNAAAAAAGGNAAAATGGNCCCTTAANTTGGGCAAAAACTGGANGGNTCNCC
TTCCAGG
>gnl|UG|Ta#S32537941
ACAGCAGGATGGCTAACACCACCAGCTCCACCGCCCTCCTCATCGCCCTCGTCGTCCTGGCCGGCCTCGC
CGACTTGCACGCTGCCACAGCCGACCCGAGGCCCGTTCACGCCTCGGAACTCTCGGTGCCGGCATGGGTG
ACCGGGCAGCCAATGACGGCCCCGGAGCTGGAAGGGATGATGGAGTGCATGATGGGGTGCTGGACGACGG
TGATGGGTTGCGTATTCGGGTGCGTGGCCAAGCCCCCCGCCGACATGCCGCTCTGCTGGTTCGCCTGCGA
CCAGACCTACGTTATGGGCATGGTCAAATGCGCCTTCACGCCCTCACCGCCAGCACCGGCGCCACCCAAG
CCGCCTGCCCCGCCCGCCCGGCCATAACACCGTACCGATCGAGACCTCCACCTAGTCGCCGACAATCACC
ATGCATGCATCATGATACCAGTGATATGCTATATGGATTGATCGACTAAAAACAAGACACATGAATATAT
CATACGAGCGATATGATATGCTCTATCCATAACTCATCATAACTGTGTGATTGTGTTATGCACGTTAATT
AGACCCATCGACCAGTTAGGTTGATCTTCCAACTTCATGTAATCCGACCAATGATGGGTTGCGAGTTTCA
CATGTATCTGCAATGAAACTTTATATGTGTAAAAAAAAAA
>gnl|UG|Ta#S17978114
CACCAGCTATTGCGATTTAGGCCTATCTTAGGTGACATTATAGAACAAGTTTGTACAAAAAAGCAGGCTG
GTACCGGTCCGGAATTCCCGGGATATCGTCGACCCACGCGTCCGGATACCTTGTCCATATAGTTCAACTG
CTGTTCTTCCTGTCCTTGATGTCATTGATGATGAACTGAAGCATGATACAGCAGAACATGGAGATTTTGA
ACCTGATGGTGAGATCGAAATTTTTGACTGTTATGCTCACCCCGAACAGCATTTGGATGGTGAAGGTATC
CTAGAAATGCCAAGATCGCCACCTGAACATGGGATTTCTGATATGCCAGAACTGACCTCTGGTCTCAGGG
GTACATTACTAGTTGGTGGCGTGTGGAAAAAGGTGACCGAAGAAGAGTTGCTCTCCATAAAGTCAAGCAT
GAAAATTTTGTTGTAATATTCGCTAGTTATTCTCCCCTCATTAGTAAAATATTTTTCTTCTGTGAACGAT
CAAATGTTAGCTTTTTACTGGGCATGACAAAACCCTCTAATCAGTTTTGCTCAGTTTCTTCATTATGTGG
GATAATAGAGATNTTATTCGTCTTNATNGANAAGATCGCCAAAAATAAAGGGCGGCCGCTCTAGAGTATC
CCTCGAGGGGGCCAAGCTTACGCGTACCCAGCTTTCTTGTACAAAGTGGTCCGTATAGTGAGTCGTATTA
TAAGCTAGGCACTGCCCGTCGTTTTACAACGTCGTGACTTGGAAAACTGCTAGCTTGGGATCTTTGTGAA
GGAACCTACTTCTGTTGTGGTGCATAATGGCCCAACTACCTACGAGGATTAAAGCCTCAGGGTAATTTAA
ATTTTTAG
>gnl|UG|Ta#S32623645
GGGACGAGCTCGAGCTCACCCTCGGGAGCTCAAGGACCCGTGGAGAACCACCCTTCTGATGATGATGATG
ATGATGCCACAAGTGTCTGTCTCTTCTTCGCCTGGTGGGTTTATCCTTGATACTTACTTGGGTGTCGGTC
TGATGTTCTACAAGCTCGGTGTTTGTTTGTCGAAAGAGAGAAGGGAGTTGAGGGATCGTTTCGACGATCC
TCTGCAGATGATGTCCATCCTCTTTCAGGGGCCTGGTCTGGACTTATATTTTAGCTACATTATGCAACTT
GTTAGCTTATTTCTTCTTTTTTTTTCCTTACTTATTAAAAAAAAGGAAAGATGAAAAAATGGCAAGGAAT
GCTGGCAGGACACCTTGGACATGTTGAAGAAATGGAATGGCGGAGATCATTCGTCATCAGTAAGCAAAGC
AGTAGATGCAAGTCCTGTGGCCATTTATCATGTGCTCTTGTAATGCAATGCAAACACAAGTTTCAGTTGT
CCTTGATATGACTGTTGTCGCTGCACTCTGTCAGAAGGGTGTGCGTTGTATGTGCTGGACCGTTCATTC
>gnl|UG|Ta#S13114163
GTCGACCCACGCGTCCGGCTGGACCTTGCGTGGAGTGAGGGCAGGAGGCGCAGAAGATCCTCGTGCTCGC
CCGCCCGCCCGCCCGCTAGGTCTCCTTTTCAACCTTTCCTCTCCTCCTCCGTCCCCATCTCCGCCTCCTC
CCCCTCACCGCATCTCCGGATCCCCCGCCGCGCCGCCCCTCGCCGCCCCACCGTCGTCGCCGCCGACCCG
AGATCCCCTCCTCGCCCCCCGATTTGCACGGACGGACAGACCGAGGGAGATGCCGGTGGGAGCGGGCCTG
CGCGGGTGATCTCTCTCCCTCCGTCGACAGCAGGCGCGTGGGGAGGGGAGCCGTCGCGTGGGCAAGCCCG
CGTGGAGGGGTGCCGTCCGTCCCGCGCCCGCCCGACCTGACCCGACCT
>gnl|UG|Ta#S12963242
CCAGTTATTACAACAAGACAAACACATCTAGCAAATTATATCTNCGCAATTTCTACTCCTATTACAACCC
GCGTGGGTCGGGATCGGATTCCTGCGCTACTACACATGGAGTGAGATGCTCTAGAACAACTTGTACATCA
ACAAACAAGCATTATTTCACATTGATCAGCTAAAAAGAGCACACACACACACACTCGCTCTATGCGCGCT
GCTCTACTACGCACGCCAGTGAGGGAGGGAGGGTCACTCATCCCCGATCCACCCTTTTCACGGCATGTCT
GATCTGGGCAACTCCCTGTCGCTCCCCTTACCCGGCCCAGNCGTCGTCGCTGTCATCATCCTCCTCCTCG
CCCATGTCGTCATCCTGATAGGATTCATCAGAGAGCTCCTCGTCTACCTTCGCCTTCTTCTTTTTCCGGG
ATCCGCTTGCTACATTTTTCATGTAATAATATATACAAAGAGTCAGTCAGTCAGTCAGTCAGTCATACAC
CAGGAATATTACCAGTAATACAATTTCCAAAGGAAAACTGAGAGCAAGANGTATGCTGACAAAGCGAATA
TATATCGTCTCTGACACATCACTAAAAACCACTAAAATGACTTCTTNCCCAAGCCCTGGCACCGNT
>gnl|UG|Ta#S13163593
GGTGAAGGCTGTCAGCGTCATGTCTTCTCTCGGCAAGAGAAGCCCTCCCTCTCAATCTCAGTGCTGCTGA
GCCTGAGCGTATGGAATGTATGTTACTGAGGATCCCCTCTGAGAGCTGATCGAATGTTGTGCAATCGCAG
CTTGCATCAGCCTGGGACAGGTAGCTAGGTGTAGTGTGCGAGTGTAGAGAAAGCGGCCTATTTTTGGCCC
GTCTTTCCAGTGTATAATCTCTCTATTGAGCAATGTAGTCGTAGTGTTATTGTTTTGTGGGGCGAGAGAG
GAAACGGGCGGAAATTGTTGTAAGATACTGCCTGCANCGGTAATC
>gnl|UG|Ta#S32553059
GGTAGCATCCAACTTACATCGGTAAACAGAATTTACATAAGACAATAAGATTTCTTTTGTTCAAAACTAA
GATAAACAAATGGTTTGAGCTTGACGCACAGCTACAGCCATGTTCNGGAAGACAAATTGCTCGTTCGCAG
CCGTTTGTTGGATGGCTTTATTAGATGTCTTGTGAATAACTGACTCGCCACCATCCTGTGAAACTGCATC
CTTCAAAGAGGGCCACATGTCTCTCGCAGAAGAGTCACCAAACTTGCAATGTTTTGAAGATCACAGCTTA
ACCTCGCCCCACATGATTCTGTTGTTGCTATGAATACAAGAAACATCATGTGGGCATCCTAGTTGACTGG
TCCAACTACTATCATGTAGTAGAAGTTCTGTAGCATTCTAACAATCTCCTCCTCGTGACAAAACTTACAA
GCTTGAGACAAAACTTGTTGAACTCGTTTCAGTGATGGAACTACCAACACAGGTTTGCTGATCTGACTAC
TCAATACTGTCGGCATCTTTTGGTTCCTAGTTGCTCACCCCGTGTCGCTCGCATAGGCAACACCAGTGCG
CACAACCCTAGCCACCGCAGGACCTCGGCATCTTTCTCTTTTTCTTTGGTAGCTTGCGGGTTGGGGTGAG
GAAGTAGAGGAGACCGGGATGTANTCGACGCGGCACTGCTCGTGTGAAAGAACGCANAAGCGGCATCTGC
TCGGGGGAGAGGATGTANTCNGCGCTCTTGGGGGANAGGACNAANACNTGGCGGGACNNANCTTCTGGAA
ACNNCNACNCTGCCCNTGCCCA
>gnl|UG|Ta#S13256072
GCACGAGGAGAGAGAGAGAGAGAACTTGTCTCGAGTTTGTTTGGGTTCATTTCCCATGTGTTGTGTGTTG
TTTCAAAGTTAGGGCGACTGGGTGATCGGCCTATCTTCCTTGTTTACCATGTAGACAATTAATCATGAGT
TTTCCATTTGGAATTTACATTTTTCTGTTGATAAAAAAAAAAAA
>gnl|UG|Ta#S32218091
CACGAGGGCTGCCGCCATCGTCGTTCGAGGCTAGTGCCTCTGCTTCGAACCAGGGTGCCGACGCCTCCAG
CGCCTGCGTTGACCGAGCACAGCCTAGCCGACCCAGTTCGCCTCTGCCTCACAGGGCCAAGCCCATGGTT
GCAGGTACAGGTAATGCGGTGATCTCACGTGAGAGCGAGGCTTGATTGCTTTTGGAGTTCTTCTTCTTCG
ATCAAGGGATAGGTTCCGGGTCGAGGAGCCTGGGCTAGCAGGGTGGATGTCGTTCTTCCATTTCGTTTGA
TTTCATACGTAGTCGGATCCTGCTCTTCTGTATGACGATTGCTATGTATTGATGAACTATTGTATTCATG
ATGTAGCTTGTGGCGAGTGTAAGCCTTTATCTTGTAAAAAAAAAAAAAAAAAAA
>gnl|UG|Ta#S12991836
TTTTTTTTTTTTTTTTTTTTTTAAGGCTTTTTGACATGAACTTCTTAACAAATATTTTTTATACAAAATA
CATCTTATACCAACTTGATACATTCGATAGACACACAAAAAACCCACAAACAACAACACCTATAACGGTG
CTTGACCTGACTGATTTCCCTAGGAAATCTGCCGGATGATTTGTAGCAGTCGCCCTTATAAAATGCACTG
AACCCCACGTATTAACATAGCGAGAATGCAAATACTTTGCGTCGCCGAACCGCACACACTCGCCGCATTG
CACGCACGCGATTGCTTGAACTGCACGGAGGCGTTGCCCATGCACTATACCAGCAAGCGAGCTACAAAAC
AAACTTTCAGCGAGCTGTAAAATAAACTTCAATGGGCTGCAAAGAGGGCCCCCTCGCCCTGGAGAACCAG
AGCCATTGCCAACCTGGACCCGTAATCCATCCACTCCAGTGTCGTTGAGGAGCCCGCGACAACGGCAAGG
AGCTCACCGCACTTCTTACATCGGCACTTCCACCGGACTGCACGAACGCGTGCACCGCACTGCATGACAC
ATGCCGGAGACCGTGAGGGCTCACCCTCAATGAACTGCATCAACACACTGGAAAATATACTCAACGGAAG
CTTCTGAACAGCACTGCACCCAATTCACTTATC
>gnl|UG|Ta#S17892322
ACCCCCCCTTGCGATGATTACGCCACGCTATTTATGTGACACTATAGAATACTCAAGCTATGCATCCAAC
GCGTTGGGAGCTCTCCCATATGGTCGACCTGCAGGCGGCCGCGACTAGTGATTAGCGTGGTCGCGGCCGA
GGTGTCATCACCCTCCTGGAGTACTATTAAGTTACAGTCAAAAGATTGTCCACTGTACAATTAATACAAG
TATATAGGTATATAATCCATGTCATGGCCCCAACCCAAGCCAACCTATCTGCACTGCAAGCCACTCACCT
CTCCCACGCTCGTGGATTTTACAACACAAATTCTTCTACAGGCTACATCCAAGTAAGTAAAGCCTCACAT
GCTAGGGTTTGAATAAACGAATCGCCACCATAAATAAAATGAATCAGCTTGAGGAGAACGATGGCGCAGA
CCATTGACAGTTGAGACAAAACTCAACGGGTCCGCTGCCCGGCCATATGTATGCCTGCTTGCAGAAGCTG
GGCATATCAGGGCCGAGCGGTTGATTGCAGCCTTGCGCAACACAGCGCTCTATCATTGGGAATTGGCGAA
ACATACTCATCGGGTGAGGATAACCAGTGATTTTTGGTCATCTCGATCTTCGCATCTCTTCATGAGTGGT
GTTCCTGCGTGCACTCTTTCTCAAGCACTCGACGCATCAATGCTCTCCATCTGATCCCTCAGCATGCCTA
CTATCTGCATGTCATTTATGTAAAAAAGACTTGCATGCAGTACATGCCGTGGACTTCGTTCACGAGCATC
CAAATCCCTGCTTTCTAGTTACGCGGGAGAGCGCTAGTACGCGTAGGACGCATCGACTCGTAACCTCANC
NNNCCNCNGGNNNNCCCCCCTCAGTGTTGATAAGCTTTGAGCANNNNNNNNNNNNNNNNNNNN
>gnl|UG|Ta#S32585874
ACTGCACATATAGACTATACATGCCCTCCATATGTCTCAATTCAGATTATACATGTCTTGCCTACATCTC
AATACTCAACATAATGTTGGCCGTTCACTAAAAAAACATAATGTTTGTAGCTCAGATTGTCCTACTCGCC
TTCTACAATTTTTCTGTTCGTGTACGCTACACTATTCCCTGCTCAAAGAACAGTTACCGATTAGTGCAAA
TGGGTAACATAGAGAGGATAGAAAAATTACATGTACAACTCCCGTCCACATCTCTCCCGAATTCATCTCC
ATCATTGACCAAATAGCAAAATTGCCTGCTCCCTAGCCTCTCAACCACGCCAAGTGTAAAGAGAACAGCC
ACCAGTCGTCGCCTCCTCTTTTTCAGATGATTCAGAGAAAACCCATTGTGTTCCTCGCGCAATCGTCGAA
CTTGTAGTTTTTTCAGGTCCACTTTCGGAGCAAGAATCAAGGGCATGGATCCTTGAGTCAGCCTTCCTTA
GACGGAGCTTTCATAGGCCAGAAGACAAAAACTGTCATTGTTGTTCAATGTACGGGCATTCAGATACAGT
CTTATAGCAATGCATATGCAACATTGAAGGTCACTCGTCGGCATCGTGGCTTTCTTCATCTGGCATCAGG
TTGCTGCTCCAAGCGCTCAAGGGATTTCAAATGCTCCAAGAGGCCTAGGTATGGTGCAGGTGTACCGGCA
GTCACCTTCGAGGCTGCAGTTATTGCATCTTCCAGGCTTCTACATATCAATCACAGCTCACATTGCAATC
TTAGTCTTACCCTTCTCAGCCGTGACCAGAGGTACAGTCCTGTTAATTCGCAAACATAGTGCACAACATG
CCACTATCCTCCACTAAGCACATGGCAACATAGCATATCTGTGTATT
>gnl|UG|Ta#S12863010
CATCATAGCCAATCTTTATTAAGAATGAGAAAGCAAGCATATACAGAGGCCACCAGGTTACATGTCATCG
GGTCGTGTTACATATACACAGCAGCCTCAGAATCACCCTAAACAACAACAACAAACACCAAGGCGTGAGG
GCCGCCAATTGCGACGATATGTCCACAACTCCAGCAGGGTCCTGAGATTTCCTGGCGCTCAACCTACCAG
GTTGCTGTCGTCGCTGCCAGGGATGGGGAACGACGCTTCCACCCTGCTTCTCAAGGAAGCAGACACTTTA
CATATAGTACTCAACAAATCAGCTCAGCTTCATTGATGCTATCTGGGTAGCAAGCTCCATGGCCTCCTTG
ACCCGAGAAGCATCACTTCCCTGGCCCTGGGCAAGACCATTCTTGCCGCCGCCTCCTTTCCCCTTGAGTG
GTGCGATTGAAGGCGTAAGCCAATCCAACACCTTGAACCCATTG
>gnl|UG|Ta#S13112621
GAGGGCTGTCCGTGTGAGACTCTGGACGCTGAGCGGCTGAAGGAGCCGTACAAAGCGAGCCCGTTCCTGT
TCGTCCCCAACGAGACCTGGGACTCTCCTGAGGGCATCCGTGTGTTCATCGAGCTGAAATGAAGTCCCCA
TTTGGAAAGTCGTGATTTATTTTATCCTATTTTTCACAAGAACCTAGACTCTGCATCCAACTTTTGCATT
CCAGATAGACTTGAAATGGTGCCCCGAGCACCCGTACTCCTTTTCTTTCAAATGGTAAGTCATTCCATTT
CATATGTAGTTTTTGTTATTCAGCTAAGATAAGGTTACAAAAGCTGGCGGCCCTGTGGTATTCAGTACTT
GGTGTTTGTTTCGCTGGTGACTGATTATGTTACTTGTGTTTGTTTCAATTGGCATGGGCGGCCCTGTGGT
ATTAAGTACTTGGTGTTTGTTTAAAAAAAAAAAAAAAAAAAAAAAAA
>gnl|UG|Ta#S32542560
ACACTTCTTTGGCTCGCTCAGACTGGCTCCATTGACGACTTCTCTATGGTATCTTCTTGTGCAGCTTCAC
ACCTGCTTGTGTGTCTTGCAAAAAAGTGTATTTGTTGGGTTCCTCTTGGCGTGTTGAACAAAAATTGGCG
GTCATCACTGCTATTTAAAGTTGGTTTGATCAGTACTAGGGAAAACCCATATATGGAAGGAAATTATTGT
AGTTTCTTGGTAAAATGAGTTAAAACATGCAAGGATACTTAGTGTTAGAAACTGCTCGGATCTACTTTAT
ATAAGCAGCTCATCCAGCCTTGGAGCAGTAGAAATCGGAGCAGAGCGTTCCACGACCCCACGTAGCAGGC
ATGCAATGGAGATGGCTCAGCGAAGGAGTAGCTCATGCGATTCTACCTCGTCGGTGTCCTCAATGGCTGA
CTTTGACTCAGATTACAGTCAGTTTGTGTCCCCCATCTCCTCACGGTCGAGGCCCAGCTTCAGGCGCGGA
ACGTCGGAGGCCGTACTACGCTAACCTAGCATCTAAGGGACATCCAGGGAAGGATGCCGGAGGTGTTGGA
AATATGCCCTAGAGGCAATAATAAAAGTATTATTATTATAAAAAAAAAA
>gnl|UG|Ta#S32539371
GGCACGGTGACATGCATGTACGGATGATGGTGTGGTAGCCTGGTCCCTGGTGAGTGTGCGGTGCATGCAA
GTAGTTAGCCATTCGTGCCAAAGGAGAATTGCCCTGCCATTCGCCTCAGCTGCTCTTCGAATTCTGATCC
AAACAGACAATGCTGAGTAGCGCGGACCAAATTGGCATTATGCATAATACATAGCACAAAAGCCAGATCT
CCTGAATCATCTGCAGGCTACAAACTCGGCGGGACTTCCGATCTTGTGTGCAACAGTGCGTACGGAGGCA
ATCGTTTCGGTACGTTACGTACGTCTGAATTCGGTGATTGGCCGGTCGGATTCGCTGTCGATCTTGGGGT
TGATGGCGATCTACATGTGTTGGTGAACTGATGATGCTCCATCACTAATCTTCAATGTGACTGACCGCTA
GCATATGCTGCTAGCTGCATGCATGTACTGACGGGCAGACCGCGGATGACGGCCATGAGCGACATTTTGT
AGCTGTGACGGGTAACTTGTTATGATCTAAGTAGCAATAGTGGTACTATACATCAGCCTACGTGGAATGG
TGCAATCAAAGCCCCCACCTACTAGTATAGCATCATATATATCTTTGTATGTCTGTCCTCTTTGCATAGG
CTANAAATATGAGTGTTGAGGGTGACTCGACCATGTANCCAAGAAGCTTAAGATTAACATGCANACTATC
TCTTTAAGTGCAAAAAAAAAAA
>gnl|UG|Ta#S12958522
GGGGCTGAATTGTTGCATTCCTAGACATGGGAATGTGGATCAGTTTTAGTTCTGAAGAATCTGCATACTT
CTGGTCCTATGTAATTCCAATTTATTTAGACAAGCATGCCAAAAGTGTTGAAACCCAAGTTAGGGTTCAA
ATTTGTGGGGTTGTGCTTGCTGCTAAACTGATCCTGGACTTTCTGTTGGCTATATTATAATTAGCAAATG
GAAGTGGAGAGATAAAGCATAAATACTTGATAAACTTTTTTTGTTGGGGCGGGGGATGGTTTAGTCCATA
GTTAAAAAAGGCGCGCCTAAGCGAGCGCTTAAGCGCGCCTAGGCTCTAGGCGTTGACAAAACGCATTGCA
CATAACTACGCTTAATCTGTGCATAACTACGCATAGGTTACAAAACGCACAATTAACGCCTAGCACTTTT
TTGAACTATGGTTTAGGCACTTCATGCATTGTTGGTGTTGCAGACTTTTGCACTGCTACTAAATGTCCTA
TATGTTATTCTTTAGTAGGGATGTTGGCATAGAGATATCGCAATAATAAAAACGAGAATCCTCATTACTC
ACATATATATTACTATGTCCTTTTGTTTCCATTGAGACCTATTTTGTTTATTCTTTTAGTTCCAAGGCAA
AATTCTCTGATTTTTAGTAATTCACATTTAACAAGACATGTGAATGGAGGATGGGAGGCATTTAG
>gnl|UG|Ta#S32584165
CAAGAAAAAACCCAGGGTTGCCAAAACCTAAAGTCGCTGTAGAAATCCGAAACCACAATCTCAAACCTTA
CATATGCAAATACGCTTAAATGATTTTCCGAGGATATATATCTGATCTCTTCGACCAACTCCCTGGTTAG
CTCTATTAACTAACCCATGCCTTTTAATCATGTGAAGTTCAAAATTTGCACCTGATGCACCTGCGGTTCT
CTTCTCAACCAATTATGAATTGCTGTATGCGAAAAAGATTCCTAGGCGGCGTCATTCCTCTATCTGTTAA
TGCCCCATGTAACCCGCTGAGCTCTTTGCTGTAACATCTGAAGCTGCATTCACAAGCCCATATCCAAATG
GGCTGGTTCCATCAAGCTCAGATCCAGATCTCCAAGTTGTGTCTCCATAGATGGAGCCACCACCACCCGC
TGACGAATCTCCAAAGTTCCTCCCATATCCATTGCTTGACTGGTTGAGTGAAGCATTGACGCCTCCTGAT
CCAGTGTTCCTTCCATAAGCACCGGGACTCAGATTGAAGTTGTTTTCAGTCGATCCATAACCAAAGCTCC
CACTGCCATAGCCCGAGCCAGCGTTAGCACCCTGAGCAGGCACAGGAGGGGTTCCCCAATTCACATTGTT
ATTCCCGATTCCACCAAGCCCCCCATTTGCAGATGACATGAAGGAATTAGAGTTTGCAGAGTTGGAAGAG
TAATTGAGACCTGAATTACCC
>gnl|UG|Ta#S32520319
TATTTGAAAGCATAACGCATAAAGTCATAGCACAATTCAATCTTACACCACGAGCAAGTGCTTTGTCATT
CAAAAGCCATAAACGAAATAGTTTTGCAATCTGAATATCGTGGTGCATGAACATATGTGTGTTGGGCAGA
TCCACTGCAGGCATATGCATGGACCGCATATATGCCTTCCACTCCATGCGGCGACAAATACAGAGATCAT
GGGTCATCGTTGCGGAGAGTGTGCTGCCACTGCGTACCAACAAGTTCGGAGCTTCGTCGCAGTAACGTCG
GGAATGTTAGGTTGATCTCTCCACCGAGCGGGCTCAACGGCCCATCGGGCCCTGATCTATTCCCGCCCTG
ATCGGGGGCGCCGAACCCTCTTATGGCTGGTGGGCCCCTGTGACCTGCGATATATAGAGGTGGGGGCC
>gnl|UG|Ta#S12994321
TTTTTTTTTTTTTTTTTTTTTTTTTGGGGAAAAGTAATTAGTTAAAAACATTCATATATCGTAGATGTCA
AAAAAAAAAAAGGAAGGACTACCCTGTACTTCAAATCCTAAATCCGCCACTGCCTTCATCCATTGGGTAA
CATCCCCTATCATAATCTGCGGATGTTGTGCAAATTTCCCCTAAATTACAAAATCAAATGTTGCACCGTT
GCATCTATTTCAAAGCTTTTCAGGCAATCGGGGTGACAAAATGAAACAAATTCAGGAGACGCCATGAACA
CACGAGCCCAAGGAAACCAATCTCACTGCTTCCCCTTCCTTCCTCTC
>gnl|UG|Ta#S13206876
TCGAGTTTTTTTTTTTTTTTTTTGGATCACTGGGTCAAATTTTTCATACATGTTATGGCACCAACCAAAT
GGTATAAGGTACAAAAGGGTGGACAATTCAGGCTCTCGGCTAAGCTCTATCAATATTAGCGATTTACACG
GGTAATGGTTAACTGTACAATGTCATTCACAGGAAAAATGCAGAGAATCTTTCGCACATCGATGCCTTCA
TACCTTTACCACAAAAGAAAACATGCACTGACGGTTCAAAGGCGCATTGGACAAATTTGCAGGCTATACT
CTCTTCTGGGGTTCTCTGACTGAGGAGATCTCGTCCAGCCCGGTGCACGGACATGTCCTGTAAAATCTAA
TAATCCGTTGGCCTTCTCCCGCAGCTCATTTAACTCCCTCTCGATATCCCTGTCTCCAAGGAGTANCGCT
TCTACCTTGAGGAATTCAACTTTCAAAAGAGTCCCANACATTCTTTCTCATTTGTGCAAGATNACAACAA
CCGATGTAGCNNCAACATAGGAACTTCCTCAAATANCTGCCCTAACGACAATNCCCGGCTGGGATCANCG
CATAACTTTCCCANTCCAAATCAGCAGACANACTGTTCAATCCAAATTNCCACTTGGGGGG
>gnl|UG|Ta#S13175110
CGGAAAAGCCCCGAGCCTTGGCATCAGGTTCCAATTGATCGACAATTTCGCAGTTCACACAAAGTTTCCC
CGTGTTTCCTCGCTTCTAAACATCACAAAGCGGCCGATGCATCAAGCACCAGTCGAGGCCGTACAACAAG
CATAAAGAGTTCATATTTTCCAAACACCGAAAACAAGTTCCTCACTACCAAAATTGCATAGCCCTAGTGT
AGTCGCATGAGCAAAAACAAAAAAGCAAAGCTGCGGTATGGTCCTTATAATAAGCACGATGACAGATCAG
TTGGCCGAAAATTTCTTCGACAGCGCGTCGAAGTGTTTCCTTTGCTGCTCTGATACCGAGGGCTTTACTT
TAGACAGAGCATGCTCAAAGTGCCGCAGTTTATCTTGTTAGTCAAGTCAGTACTCATTGACGAGTCCCCT
TTCGCAAGGAATTCGCACTCTCTCCAATGCTGCAATGGCTGCTTCGTCACAATGAGCAAGTTGNACAGTG
AGATTATTGACTCTCTNACTGAATTNGTTNAATCAAATCACNGAAAAGTTCNTTNATAGGGCTNNATACG
AACCGTCANAGACAAGTAAGGANAATGTTCTCCAATCGCAACNTTGAAACCNANNAAATAAGGGGCGGAC
ATTCCC
>gnl|UG|Ta#S13216140
TTTTTTTTTTTTTTCAATAAGAGACTTAGAGGCTATCAAGTTTTAGAAATTAGNTCTCTTTTGGNCTTTT
CTCCTCTAGCTCACTTGTCCAATGCCACCTGAGGATCCCGCCACAACTATCTTGAATCCCATGTTGTTAA
ATGTTAGATGCGTAAAATTTCTCTGCTATTGAATCTTGCTTAAAATTTGGGTGTTGACGACAGACTAAAA
TTTCGATGATAACGAGTAGGGAGAAAGTATGAATCGAAACCTACATANATT
>gnl|UG|Ta#S12924487
GCAAAAAAAAAACCTCGGGAAGCCTCCCACGATTGCCAAGGCGATCTTGGCGGCGATGGCGGGTGAGACG
GCGGCGTCGACGCTGGCAAATCCGTCGGGGCAGAGGAACTCGAATCCTGGAGGGGGCCATGAGTTGGGTC
TCTTCAGCGGAAGGGAGTGGGAGCAAATAAGGGAGAGATCGAGGCGGATCCTTCGGGGAGCGACGGATCG
GGACCAGACTTTGATCCGGTCGAGAAGAAGAGCGAAGGAGACGGCGGCCTTGCTGGCAGGTGATATTCCA
TCGAGGCCTGGGAAGGATATAAGGAGTGGATTGACCGTGTGTCCCGCGGGATCAGATGGATGCATCTCGC
AGGGGAAGGGCGCTGTTTCAGCCGGTAGTTCAGAGATAGGTTCAGTAGATAAGGCTAGTTTTTAAATTTC
TCAGGATTGTAGAATCAGTTTGCTATGGGGATTGAAGTTTGCTTCGATTTTGTTTCCTGCCGTTGGGGAG
TCATTTGAGGGAAAGGGAGGATTTCTTGGAACAGAGATTAGGAAACTACTCTTTCATGACTTTTTATTCA
CATTTAATTGCATCAATTTCGTTTAAAAAAAAAA
>gnl|UG|Ta#S16465524
CCACGCGTCCGCACCACTTCCCAAATCCAGAGCCACCCTACCCAGCGATTCCACCGACGGCGATGTCCAC
ATCCGGTTCGTCCTCCGTTTCTGCCGACCGGGACAGCCTCCCCCCGATCCCCTGCACGGACTGCGGGGGC
CACATCACCACCATTGCCTCCCGCGGCGGCTCTCGTCCCGGGACCCAGATCTACAAGAAACTCCGCCGCA
GCGCTGTTCTTGGCTGGTTCTTCCGCTGGTCAGACGGGTACGCGCTGGCCGATGTTGCAAGGATGACCCT
CCTCCTCGGCGTGACCAATCTGCTCGTCAACCTGCTTGTTCTGGCTCTCGTGCTGCGGCTGTTCGCAAAG
CGGAATGCATCTATGGCGTAATCTAATCTAGATGCTGGTGGATGGCCGGCCGTAGTATCAGTAGTAGTAG
GTCTTGTTGTCACGGCGCCCTCTTTAAAATTAGCGTGGTAGTAGTCCCGCCGTGTTAAATTAGTGTGGCT
GTAGCCCGCTATGGGCTTTGATTAGTGCAGTCCCTCTCTGTGTCAAATTAGTGCGGTCTCTTCAGTGTCA
GCAAGCTGTAGCTTTTGGGTTGACGATGGAGTGTTTGTGCTTGCGGCTGTGCCACCATTTGTCTGGTCTG
GTCTGGTCAGCACGCTTGCAATTATGGTCCACTATGTAATCCATTAGCACTTGTATCTAATTAATGCATG
TTGTTTGCCAAAAAA
>gnl|UG|Ta#S13113699
CCACGCGTCCGAAATTTAACCAAGGACGAGTCGATACGCCCTATCCCTAACCGGCTCTCGTCTCCCTCAG
ATGCAGCCGCCCGCCGAATCGAATCGCACTGCCAGGTTCGTCCGCCTCGCCGTGGCTGCGTCACTCCTCG
GACGGAGGCGACGATGGAGGGAGCCACTGGCGCTGGCCAGGCCCCCGGCCGATGGATGCGCCGGGTCGTC
GCTCCTCAGGGACAGCCCCTCCTGCCGCGCTGGATCACGTGGCAGCCTAGGGAACCCTAACCAGCCCCCG
ATCTTCGCATCTCTCCCTGAATCCCTCCTCCTCCCTCCCCAAATCGACATGGATCTCGCGCTGCTGGATC
CCCTCCTCTCCCTCCCTGACTTGCCGTGAATCTTGTGCTGCGAGAGCTGCTCCTATCCCTTCCCTGGCCG
CCATGGATCTCGCCAGCCACCATCGAAGGAAGCCCCACATACCCAAGCTTAATGGGCTTGCCAGCGGTGT
CGAGGTCCTTGCCATGGCTCCGAGCCTGGAGAGTAGATTGAGGTGGACTTCGGTTACAAGGAAGAGCTCC
GGAGGGAGATGATGCTCCACTTGAGAGAGCAAGAGAAGATAAGACCTGTATAGAAGTACTACTCCATCTG
CAAGCGTTCGTTGCTGGATTTCTTTCACGCCTATGTGGTGCTGTGCCATGGTCGCTCTCCCTCCTCCAGG
GACTGAGTCCAGAGATACACAACATTCAATTATGATGATCT
>gnl|UG|Ta#S32556636
AACCAAAAGTGACAAACTACAACAACACACGCACCACAGAGTCAAAAGATAGGTCCGCCCTGCAACTATT
CTGAACCACGCTTCATTCACCAGTCCATGATTTTGAAGTACAGGAAAGTTGGCATGTCAGCCTAGTCCCC
CCTCACAGTCACGATCTCATATGCGAGACTTCTCCACAGGTGATCAAACAATATCCTACTGAGTCGAGAC
GTCAGGTAAAGCCCATTGATATCGCAAATGTAGTGTACAATGCAAACACCACTCTCCTCCATGCCAACAG
ACCATTAGTCCAACTACATTCCCAAAAATTTGCTCTTTTTGCTTCATGAAGTGTACCAGGAACATAAACT
TCTTTAGCCACTCAATCTTGTAACCCATTAGCTTGGTGTCCATCATCTTACGGATGAAATCCTAGTCAAC
TTCATTATCTGGTTTGCAAAGTTCTTCCACAAAAAGCGGATAAAAAATTCCTCACCATCTTGCTAGCCAA
CCACGGTACATCTTCATTTCTTTCACACCCAACATTCGATGGATGCCCCTCCTGTCAGTCACTGTAATCT
CACACCCCTAGGCCCTAGCTCATCCTTCAGGTGCTAACCGGCTGTTCTCCGCCTCTGGCTTCCCCTGCAA
CAACAACATCCAGATAATGTAACATGTTTCTCCCACATGGCACTAAACCACTGCCATCATAATGAAAATT
CAGAATAAAAGTAAAGCTCGCCAAACAGCCGCACACGATCTCCTGCGTCAGCTTGGTCCGCTCGGCG
>gnl|UG|Ta#S32013826
TTTTTTTTTTATCTGTGGATAATCAAAACGGAATCCATAATTTAGATATCAAGAGAGCAAAAACCCACAC
AGAAAGCTAGAATTAAGCCATTGAGAAATACTAGGTGGCTCAAANATTGCAACCATGGCTCACTACATTN
ACCAGGACACAAAAACTATAGTAGGATCAACTTACACACATCAAACTCTGGGGTCTGTCTTCCAATATGA
ACAAAGGAACAAAATTNCAGCAACGGTGTGTCATATCATATCATAGAAAGAAGGGGTCAGCAGAGAGGGG
GATCGTCCGTCGAGGGCTGCAGCGCGCCGATCCTGATGANGTAGTTCCTGCGCCTCGACGCGCCGACGCC
GCCGCTATCGTCGCCCGGGGCTCGTCCGCANGTCGTCGTCGTCGTCCGAGCCGCCGCACGCNGACANGCC
NGGNNGGGTCCNGTTCTCGTCGANCTGTTAAGCAGGNCATANGCGGACACCTACNNCCGCANNAACAAGN
CNCGACCTCCGGCAGAANTNNGCNNNCAAGTCCAANGGNCACGAAGCCGNNGNCACCACATGGNAACCCT
>gnl|UG|Ta#S13228381
GTCACGACAGCATGCTGTTTTTGGAATGACGCAAAGTTTTCTGGTTGAATGTACACGTGATTGTTATTTG
CTGGTAGTTTCTGCCGTTGGTTACTAAAAAATAAACCAGAAATAGTTGTCCTGCGAAACAATTTTATGAA
ACCATTCGTTGGCATAAAAAAAAGCAACCGCAAAAAAAAAAAA
>gnl|UG|Ta#S13155531
TTTTTTTTTTTTTTTTTGGCACTCGAATCGAATTCATTCCTTTGTAGAGCAACCAGTCCGTCCAAAATCA
TCCTGCCAAGGCAACATGTTCCACACCAACAAAAATCAACCACATGAAGCTAAGCTTAGCTCTTCAACAC
AATTCTAAAAACAAGAGGCTATTTCAACACCACAACAAACTAGCTGAGAAGCCTATGAATCTAACAGCCA
GCTTCTGGGCACAACCCAGATAGCCACTTGAGCGTGTCAATTCCCCCAATGGCTGGNTGCNAAAAGC
>gnl|UG|Ta#S12991289
TTTTTTTTTTTTTTTTTTTCAGAAAACAAGTACGGGCAGGCAAACCCTCATGGAAGTAGACATGGTAATA
ACCTTCGAAAAAGAACTAGAAATTAGAACAACAGGTAGGGACTAGAACGTTATATCTCAATCGCTAATAC
AACATCATCTGACATAACGAGATAATTTAAGGCGATTTTTACACGAGTTACATCGACCATGCCCTTGCTC
GCAGCTCCTTAAGCGCCACTCTGCTACCAGCGGGAAGCCAGAGACATCGAATCAAAATCAGCCTGAAAGA
GCAAGTTCTTGCGCTGGTACAGTTCCCATGATTTCCGCAGCCAAGTTTTGTTTCAAATTTCCCTAAAAAT
ATGTGTTTTAAATCCATCCAGCCACTTGTTATGTGCCATCACTAACCTGACAGCTGCAAACTCGTCAATT
GGAAATTATACAAAGACATGAACTTCTATACGTCCCCACAAAATGCACGGTTCATGAACTATTCATGATC
TAAGTTCTTTGGCTCCAAATCACAAACAGTACATCATCAACTGACATATAACCATAGAGTACTTAATTAC
TTCTTT
>gnl|UG|Ta#S17887800
CACACGCTAGTAAGATAGATTACGCACGCTATTGTAGTGATCACTATAGAATACTCAAGCTATGCATCCA
ACGCCTTGGGAGCTCATCTCATATGGTCGACCTGCAGGCGGCCGCACTAGTGATTTCGAGCGGCCGCCCG
GGCAGGTGGGCTTTTTTTTTTTTTTTTGTTTTTTTTTTTTTTGGGATAAGGAACAAGAATTACAATCCTC
AACAACTCTCGACTGTTACAGGCATCGCTGTTATAATATGAGTACACGGGGCATCACCTAAATTCTTTAA
ACGGGGTGTTGTTACCATGTCTGAGTATAAAATATACTCATTCGCAGTTAGATGACGCTTTGACATAACG
AGTGGAAGTAAATCTACTGATACATCATTACCAAACACACCAACAACCTAGAGTTCCAACAATCGTCTAT
TCAAAACTATGAATCAGTAGAAACAACCTAATGAGATGCAAGGCTGATTATTCCTCGTGTCATGTCGTGA
AGAAAGACCATAGGGTGTACCCAAGCGATGTGTAAGGGAGTGTCTAAATCATCATCATCATCATCTTCGA
CCCCTCCTCGCTTATCTTTTTTTTTTTTCCNGGGGATGCGCGCGGTCACCGGGCCAACATTTACTAAATT
TTTAGCTACTGCTCTCGGGCGAGAGAATGGTGTTTAAACGTTTCAACAGGGGATATTTCTTTTGAATGTT
AACGACGATCCGCGTAGTCAGAAGGTCACGGGCGTCGTGCTTGCGATATATGTTGCAAGGGCCTTCCGGT
GTTTAGATCAGTATTTGTTACGGTCCCGTTTGTGATTGTCCCTCGAGCGTTGAGTATCTAGCACTNATCA
TTATATAGTTATTGAGGCATTTCCGAGTTTAGTGTGTTTTG
>gnl|UG|Ta#S15903437
TTTTTTTTTTTTTTTTTTTTTTTTTTTAATTACAAGTTACAACACTTTATTAGATAATTGCATTACAAAA
TTTTTCGGCTTCCCGGCCCTGTCACGAGAAAGCGACCGCTGAGAGCGACTCTAGTACATGCATGACGTTG
CAATTATAGTGCATAAACACTCAACAAAACCAAATTAAAGCTCGTTGCCTGTTTGCCACTAATTAACCTG
AAACCAATTCTAAGTACAGCTAGAACTAGACTAGACTAGACTAGATTACATACACCATGCCACCAACAAC
AATTCAACAGCCCCTGAATCGAGTAGGCTTCATTCTTAGTTGTCAGCTACGTACTTGACGCGACCAAAAA
CTGACAGTCAGATTAATCCGAGGCCAGCAGATCCGACGGCTAGCAAGCTCCTCTACCAAGTACCCACCAT
GATCGTCACAAGTCATCCACCATGCTCAGCCCTCATCGATCTCCATGCATGCGGCGCAGCTGTGCCCAAA
AGGTCGAGCACGCAACGGTGCACGACGACCTGAACCGAGGTACACGACGACCAGAACGTCCATGTCAGTG
GTGACTGGCCGAGACGATCAGGGGCTTGCTTCAGAACGGCTTGTGGAGCCT
>gnl|UG|Ta#S12991462
TTTTTTTTTTTTTTTTTTGATCAAAGCACGATTTGAATTCCAAAGAATTCATCAAAGACGGCTACTATTT
GTGTCGCTGAGATTAAATTTCCTACAAAAAGAAGAAAACGTCTCATCTCTGATTACATCAGTATCCTTTC
TGTTGAGGCTGTGGTGTGTCCCCTTCTTGATGTGTCCTCCTAGGAAACAGAAGCTCGTTTATTTGTCTTC
TCTGCGCTGATCTCCGAAGTAGCCTTTGTAGGGAAAGCAAATCTTAATGTCTGCACTTGTGTTCCCGAGC
ACA
>gnl|UG|Ta#S32705801
AGTCTGGGAAAGGCGGAAGAGCAAAAGAAAGGCAGCAGAGGCAAAGGGAACAGCTCGTCTGCCCCCTTCG
CCTCCACCTCCCCTGCCACCGCCACCGCCTCGCCGGCGTTCGAGCTTCCTTTCCCCCGTTCCTTCTGCCG
GCCCAGCTACTCCCCGCCGCCGTGCACTGGGTGACCGACAAAGCTCAAAGTTGCTGCCAGTGAAGAAAAA
TCCAGATCTGCTCGCGACCAGCCGGAAGGGTGCACATCGCCGGCGCTGGCAGGCTGCTTGGGTGAGGTTT
GATCAAAGCGCTTGGAAGTACATCCTGCAGAGCAGTTCAGACTTCAGAGTCTGTAGGCTAAATCACCACC
TAATGGTGGGGGGGGGGGGGGG
>gnl|UG|Ta#S22391095
TTTGTTTTTTNGGGNNNNNNNNNGNNTNNTTTNTNNNTNNTTTTTATAAACAAACAATAGCTATGACTTA
GGCCTATTTAGGTGACTTTCTAGAACAAGTTTGTACAAAAAAGCAGGCTGCTACCGGTCCGGAATTCCCG
GGATATCGTCGACCCACGCGTCCGCGGACGCGTGGGTTCGCTACCGGCAACGACAAGAAACTGCCTACTT
ACTCTGGAAAGAAGGGGAAAAGGTCAAAGAGGAAGCGCATAGCGCAGTAACGTGACAAAGCCTAATTGCA
ATTCATTTTTGTCAAAACTGGTTAATTCAGTTGACCAGTGAGCCGCTCTAGATGACCTCGATTACAATTT
TGATGGTCACCTGCATGGGAGGCCAGATCTTCAGATGGGGATAGACAAAAGTTTTACTACAGGCAGGTAT
TTGCTGGGAAGCTGTAAGATGAAAATAGTTGGGTTCAGTCAGCACAGTATGTTATGGTAGGATCGCGAGG
TTAATGGATCAGGCAAGCCTGTTCCAGCCGAGGAGAGGATATGTAGAGAAGAGGTACATAAACTTTCTTG
TGCTGTTCTGTAAGGCAGGCCCAGAAATCGGGCAGGAATTGTGTATTTTGTACAATGTGTATTTTGTCTA
CCCCTCTTGTAATAACCTAATAACATTGTACGTAATTCTTGGGAATACATGGTATGCAAATCGTACAAAT
TAGGCCGAATTGGAAGAAACCCGCTCACACACAGAGAAGCACTCGACGGCCCCTAGCCACCCCCATAATA
GACCCCCAGCCCTTGTATTGCAACACCCTCTTTTCCACAACATCATTAAACAGTACCCGGCGCTTCAAAC
CACACAACACTTCACGCTGGACCCATCCTTTGCACATGAGAGACGCCAGCCCAATATCTCATACTTTGCG
AACCACTTTGAGCTCAAGATTACCTTGTTCGGACCTTCTCTATTAC
>gnl|UG|Ta#S13041984
GGCCGCGGTGGCAGGGAGGCCGCAGAGATCAGGCGGCGTTGACGCTCAGCGGCAATGTGGCGGCAGACGC
TAGCGGCAATGGCGGCAGAGGACATCGACGACGCACGGTATGCGGGCGACGAGTACACGGGTGATGGCAA
CGCGTGCAATGGCGGTGCGGGCGAGGTCGTCGACCTAGCTGACTCGGACGACGAGTAGACTAGGATTATC
CTGTTGTTTAATTAGATTAGAATTAGTTGATGTTTAATTAGATTAGGATTAGT
>gnl|UG|Ta#S32655519
CCTGGCAACCCANATTCTACCCGTAGCTCTCTGAAGGGCTTAATTAGAACTGCTGTGATAAACAANCACA
AGGAAATANTACCAACTGNTGATGTATCANTACTTCAAACCTATGTGGACCACTGCCCTACTGCTATATG
GTTTGTACATGACNAACTAACCTGCATATAAACANAGAGCATCAGCTAAAAAAAAAA
>gnl|UG|Ta#S22385080
AAGCTATGACATTAGGCCTATTTAGGTGACTCTCTAGAACAAGTTTGTACAAAAAAGCAGGCCCGTACCG
GTCCGGAATTCCCGGGATATCGTCGACCCACGCGTCCGTGAACATCACCCTCCATAATAGTAGTTCTTTC
ATGTCCTTTTTTGTACCCATCTTCTACACTTTTTTCTGCATGGCATCACAAAACAGCTTTGATTGTGGAC
TTTTTGCAACTTTGTACTTGGAAATTTTCGATGGCATTAGGATGAAAGATTTTAAGAAGCAAAATATGCT
TGATGTGCGGAAGACGATTGCTTCGAAGCTGTTTTCCCATCCGCTGAACAAGATCTGCCCTGCTGATGTG
CACAGGGAAATCACAGTGTGTTGAAGTAGGTGAATCGTAGTGCATTCAAGAAGGCGACCGCAGCAGCGTT
TTGAAGATGCAACTTGATAATCCTAGGAATATAGCTTGCCAGTAGTGTGTTATGTTATCTTTTATGTCAA
ATGAAACTTCATGTAAAGCAAATCTTTTTGTTTCACAANCCANNGAACGAACTTTTAAAAGGGCGGCCGC
TCTAGAGTATCCCTCGAGGGGCCCAAGCTTACGCGTACCCAGCTTTCTTGTACAAAGTGGTCCCTATAGT
GAGTCGTATTATAACCTAGGCACTGGCCGTCGTTTTACAACGTCGTGACTGGAAAAACTGCTAGCTTGGG
ATCTTTTGGAAGAACCTTACTTCGGGGTGGGACATAATTGGACAACTACCTACAAAGATTTAAAGCCCTA
GGGAAATATAAAATTTTAAGGGTAAAAGGGGCTAAAACAACTGCAAAAGCCTGCCGCCTAAAATTTTTGC
T
>gnl|UG|Ta#S13110550
TTCGTTTGGTACTGGAGTTCAGCTCATCATGGGAATGAACCAGATTTTACTTATTTTGTCTGTTTATTAT
TAGTTGTGTGACTGGTCTTTGGTGTCTTGGTACCCGTGTTAGGCTTCTTACATACCCTGTGACACCTGGT
TTGTTGTAACCCTTGTTTTTTTTTTCCCTTTTTGTTTTAGCTCTATTATTGTTAGCGAGGCAGCCGATTT
CCTATACTTCGAACAACATTAAGGTAGTTTTTTTTGGCGTGTTGCGGTACTGTGGAGAGTAATAAAAGAC
AAAAGACTCTAGGTTTAAAAAAAAAAAAAAAAAAAAAAAAA
>gnl|UG|Ta#S12961943
CATGATCTACAGCACATCGAAACAGCTATTTGGAATTAGCTTTCACAGCACGTATCTCTCCCCCCGAGCC
AGAGGGGCAAGGAACGCAACGCAAAAGTAAAACAATTAAGTTCGTTACAAACTCCATGGAGCAGAAAGCA
ACATGTAAAGCAACACTAGCCAAGACAGACAAGCTAGCAGCATCAATCTTCGAGCTTCTCCCAGTCCGAG
ACGACATGGATTTCATCACTCCTTTGTCGATTCTTCATCAGGTAGCTCAGAGAAGCACGGCCACCATGCT
CAGCATCAGCACCGGCTTCAGCCCAGGATGGATGGTCCGAAACCACCGTACCGATCAGCCTGGTTCCAGT
TTCATTGGCGATCTCGGTTTCCTGGGCATCAACCCCCTGAACAAGGCATCTTTTTCCTCAGATGTCCTAC
TATCAGATGCCACACCTTAGCGCCAGTACTGCTTAGCGCAATATGGCCAGGAGGATATGAGGCTGGCTGA
TTGATTGCTAGCCCATGGTCACCCACCCTGCGTCGTGGGTGTTGGAGATCCCCGCCGAGCTGATCGCCCC
>gnl|UG|Ta#S12963721
CTTTTATTCCTTTGTTTTCTTCTCTCAACCTAAAATGTTTCTCAGAATGATATGTGAATATCAAGAGCTA
AAAATTCTATAATCAAATAATTTAAGAATGCATCCATTATGCATTCGACATTAAAGTTATCGTGTGTGAC
AGACACCGGGAACAAAGACAATGATGGCTTGCCACCAAATCCCATTTTTTATTTTAGAATATGGTTGTCC
TACCAATGTGTACTTGCAAGGTTTCTTCCTCCTCACTCTCCCTCATTCCCTCTCTCGAACACTCTTCCTC
CCTCTCCCGGTCTCCCCCCTCTCTCTGGATCACTCTCGGTCTCCATGTTGTCTTTGCAACAAGGCTCGAA
CGGTTCAGTAGCTGCCTTGTGAGCTGGTCATCATTGTTGCTGATTGCAGTTGTGCCGATGATGAGGAAAA
CCACCAAGGGTTGTTGATTCTCTTGATCTCCTCCCCGAGGTCACTGTGGTCCCTGATTGGAGTGTTGTTC
ATTAACGTCACAACTGCGCCAAGTCCTTCAAGATGCAAGCTAGGGCCTGAGCATGATGACCCGGGAGGGG
GAAAGGTATAGTAAGATTGGCTGATCAGCCAAGGGCGCATAACAGGGTTCACAGCAATTGTTAGGAGGGC
CAGAGGCAGGCAAGGACTCATCGTCTGGCTCCAGCGAGCCGCACAGAACAAGGTTGGCGGCATGATCAGC
TCGCTTGTTTGTCTTG
>gnl|UG|Ta#S16212654
ATTTTTTTTTTTTTTTTTTTTTTTTTTTTTTTAGACAACAACACCGTTTTGGTACATAAATACCAATAAA
TCAACAAATCTTGAGCTGCACAAGTCTTCTTGTGACTTTGATGTGCACACCAATTCTATGTCTGCTGATC
AAAGCAACACATCATCATCATCTTTACTTGGTAAAACTTGAGGACCGACTATATTCTAAAAGAATATCAA
AGTCAGCTGCTTTTACCCTGCCGTGAACAAGATGACCAAACACGGTGCCTGCCGACATTTCCCTGCCGGT
CCTGTCGTCGTCGTCGTCATCCTCAGTGCACGCACTCAAGCACGGGGCTCGGCGCACCGAGACGACTGAG
CGGCGAGCCAGGCATGTCAACGGCGCCACCGGCGTCGAGCCGGACGCGCATGTCCATGGCCTTGCTGATG
TACAGCTGCTTGACGTTGCCACCCTGGACCTTGACCAGCCGCAAAATGCTGCG
>gnl|UG|Ta#S12880770
GCCCGAAACACCATGGACGCGCCGCCGTCGCTCACACGGCCACCGCCTCCCCCGCGCTGCACCACCATGT
CCCGGGGGACCAACGTCATCTCCTACGCCGTCTACAACACCAACTCGACGCCGGGGAGCCTCACAACGAT
GGGATCGAGGTCGTCTTCAACCTCGGTGCCGCCACCGTCCGTCGTTCGATCCGCGACCGATGATGCATCC
CCGGCCTCCACGAGACCTCCTCGAGCTCCGCAACCCGAGACCGCGGTTGAACCACTGATCGACTACTTCA
CCTTCGAGGGTCCGTTTCTGTCTACAGAGCAACCAGGAGCCAGAGGATCTCGAGGATGTTTCTACGTGGA
GTTCGGCTTCGAGGAGTAGTTAGGAGGTCCCAGGCAGGAGGCCTCGCCTTTTCGATCGTTGTTACTTTTG
TGCTAGCCTTCTTAAGGCAAACTTGTTTAACTTATGTCTGTACTTAGATATTGTTGCTTCCGCTGACTCT
TTGTATTCAAGCTATGTATTCGAGCCCT
>gnl|UG|Ta#S16227327
CACGCGTCCGCGGACGCGTGGGCTCCAACAAATTGTTCGGCAGAAGGTACTTTTACACAGTACTCACAAT
ACGGAAATTAAAGATACATGCATGCCACGCCGCACAAACACACAAGTGTGTTCTTGGGGCAACAGTATAC
AACAACAGCAGATTGAACCAACCATAAAGTAAAATGCTCGGAAAGGTAAAAACGACAAACTGAAATTAAT
GGATAGGGTACTTGGATCGATCCGGCCGGCGGACGGACCGCCTCAGTTGAAGCCAGTGAGGTCCAGTGTG
GCCTCGTCCTCGGACGTCTGGAACTCCCTGGAGGCCATCTGGGCCACGTCTTCGTCCTGATCACTGCTGC
CACCGGCGCTGCTGCGACCCGTCTCGCTGCCGTAGTAGCCGCCACCGGGGTGCTGGGGGAGCGGGAACAA
GTTAAGGTTCGTGCATGCAGCATGCATGCGTCCCTGGGCACTAAACATCTGCGGAAATGCCGGCTCTGGT
CCATAGGGCAGCAGGTTGTTGCTGTAGGTCGGGTAGTAGTATCGCTCCAGCATCTCGCCGCTGTAGGCGT
TGAGGTCCGGCAACGGCACGCTCAGGTTCATCATCCCTGCTTGGGACGATGACCCGGCCGCGTTGGCTGG
GTGGAGGTACTGACCCATCCCGTGTGGGCTGGAGACGGCCAGCATTGCAGCGGCACCTGGAACGATCTGG
CCGTCATACGCGACGCCGGTCGATGGAGACGNGGCGCCACGTTC
>gnl|UG|Ta#S12979686
AGTATACTNNAAATATTATTGTGTACNACATGCAAATACATGTAGAAGCTTAGGTTCAGATACATGACAC
AATACTCAATAGGCGTCGACAAAATGACGTCCAATTGAAATTGGGGCTCAGGCAAACACACGCACACACC
CTTTTCCGATCAAAATAATAATATGACCAGAAGCACAGTCATCGTTCAGGCTCCTCCAAAAATTTGAGGA
TCCAGGTAACGAAAATAAAGAAATCATTAAGGGGGGTAAATTCATCAGTGCCGCAGCAGACAAAATCTTC
AGGCAAAAACTTGATCAGCATGATCACATCCATGGCTGCAGCTTATTAACCTCAGACAGCGCTTCAGATA
CGACCACATCAAGTGTTTACTGATGCTCGCTGGTCACTGGATCAGTTGGAAAATGCGACGATTGTCAAAG
GATGGGCAGCTGGGATCAGAGTGACCTATCGAAGGTTCACCTTCCATCTCATCTTCCATGAAGTTCTCCC
TGCACTCCATGCTGCAGAAGGCTTTGTCACCCCTACGATTGAAAGACATGATACAAATAATTAACGAACA
ATCAGAACAGCAGTAGATCTATTAAACCAGCAAAAAAGAGAACATAACGATGGTTGCATCTAGTTTACTA
GAACACTTACTGGTAGATATTAGATGTCTTTCCCTTCTTTGAGCTTGTCACCGCAAAAACAACAGAAGCT
CATGG
>gnl|UG|Ta#S16196746
GAATTTTCACCGAGGGGAGATTTCCCCACCTGAATTGTATTCATATTGCCTACAAGGCTTTGCAGCCTAT
TGCAAGATAGGTTCAAGTGAACCGGAAATACAGGGGGCACAAGAGGAGAAGAGATAAAGAAAAAAGACAC
ACACATACAACACACAAAACGGGGGAGAAACAAAGAGGAAAAGAACAGACAACACAACAAGAGCACCGCC
AAAGTAGTCGAACGCCATTGGACAGCCGAGACTAAGCCAGGGCACTGTACCATCGATGCAATCAAAAGGC
GCCGCGCATCCGAGAGTACACAACGCCGCGACACCACCTGTGCCGTGGGATGCAATCGAAAGGACACACG
AGCCGAAACGACACCACGACACCTGTGTGCCACCGACAAGGCCGAAGGGCATCACCTAGTAGACCAAACC
AAGACACTGCATCGTCGACGTAATCGAAAAACGCCGCGCAACCGAGACTGCCCAACGCCGCGACACCACC
TGTGTCGTGGGGCGCAATCGAAAGGTTACGTGAGCCGAGACGACGCCACAACACCTGTGTGCCACCCGTG
TAGTCACATAGGCATCGCCACAGCAGAGACACATGAAGGGGGCACCTGAGCACGAACAATAAGAACACTG
AAGAAGTGACGAAGACAAGGGAAGACGGCCAACCCCCAAGCCACGGGCCTCCCGGGTGAGAGGAACCGCA
TCCATGGCGCACAGAAAAGCCATGGAGCTCGCCAACTCGAAGA
>gnl|UG|Ta#S13131083
CGGCCCCCTTTGATTTTATTGCGTGAAATTGGTGCTGAATTCGAGATCAGATGCAATATCCTTCTCGAGA
CCCAGATTTGATCGAGCAGCACGCTTTTTTTTTCCGGCAGTTTCGCAAGATTCGCCTGCCAGCAAGTGGG
CTCACCAACAACCCATTTGTAAATGGGTGGGATAGCTGGGAACATGTATACAGCCTTGCTAATTCATGTG
CCCTGCCAGTCCTACGTTCTCTTAAGAAATGCGATGCACTCATTTTGGTTGACCTGCTTGGAGGGGTTCC
TTTCAAAATCCGGANCACTGGCTGGACAAAATTTGTNNTGCAATGGCTTAANGACTGCATATCTCCAAAG
TGAANCCCTGCATTAAGTGCAATGGAACCTTTGGTNATGCAACGACCAAAGGTGCATATCCTGGNAAGAT
AGTTGCATTTCCAAGCACTCTGCATTTGTCAATTCNACTGGCAACGCGTACTCCCCAAGAAGACGTAACT
CAATTGTTAAAAAAAAAAAA
>gnl|UG|Ta#S13018582
ATTCGGCACGAGGGAGGACTTGGCTGCTCTTGAGAAGGCTATGAGGAAGTCGGCGCAGAGGGTGCAGATG
ACGAGGGTGACGAGGGCGATGACTATTGAGTAGCTGGTTAATAAGTAGCTCGCTGGTGGTTAATGGTTGG
ATTATTTTGAGTATACTCTGTATGGTGCTCCACTCCATTGTGTACTGCTGCTGTGTGTGTTTCTATTTTG
TATTCTGTGGTAAATTGTTCGTAGCCCCCTATTGGTCATGATTGTTCATATCATACTGCTTTGGTTTGCA
AAAAAAAAAAAAAAAAA
>gnl|UG|Ta#S12944068
GCTGTAGGTGGTCATCTCCGGGAGAAATCCTTGCTCCGGTCTTCTTCGGAGCCGGCAATGACTGGGAGAC
CGGTGGATGGCGGCATCTTCGCCGCGTGGGTTGCGGCATCTTTGCCGCGTGGTTTGCTGAGGCGGCCTTT
TCGGGGGCGCTGATTTCTTTTTGGTAACGATGATGGCGTCGAGAGGAACTCTGGTCGCGGCTCGGGCTTC
GATAGTCGGATCTTCCTGGCGTGTCCGAGGTGCTCTTTAGGGCACGGTCGGCGCAAGTCCTGCATATTTT
TCTTGTGATGATCGTCGTCAGAGTCGGAGCTGTCGGTTGTTTGCGCATGTGGCCTTCTGTTGGCATGTGC
CATCATGGTTTCTGTGTAGCTGTTTGCGGGTTGGCCTTGACGATGAAGGTCTACGGTGAAGTCGGAGTCG
CCCGTTCGGAGATAGCCGGTGATGACGATGACGCTTGCGACTGCTCGGCGGATGTCCTTTCCTCTTTGTA
GCTCTGTGATTCTGTGTCGGTGGCCAGGTTGGCCGGTGGTACCCATTTTATATGGGTTGGATTGTATCGG
TTTTAGCCTGGTTTTCCATCAATTAACCGGGCAATTCTCACTCCTTCTTAATTAATGAAAATGGCAAGTC
TTTTGCCTTG
>gnl|UG|Ta#S13212067
TTTTTTTTTTTTTTTTGTTCACGATTTTATGTTAATTTTAAAACGTCCACGTAAATTAGTGGCCCCACTA
GCTATGGTCTTGTGACTTTGAATCCGTCGACAGGATTCCTGACTGCTCGAATGACAAACCATGAGCTATG
ATGCGCCCTACTCTATCTCGCCCTGAATCGCGCCAAATATCAGCTCTTCTCAGCAAACTCTGTTTTTCTA
ATTTGAAGTTGTACCACACTAAAATTACACTTGATGCCCGTCAAATTCCCTCTAAGAAATTTCGAGGCTT
AATTAGTTTTGGATTTTAGCTCGGAAAGGTCCTCTTCAGATTCATCATCGGATANGTCCTTCTCTTCAAA
TTCGTCATCGGAAAGATCCTTCTCTTCAGATTCATCATCGGGAAAGTTCTGGCCTCCGAAGGGGATCAAC
ATAAGGAAAAGTTCGGCCTTCCTNGGTTCAACTTTCGATAAATGGCCGCAAGTANCTTTTTTTGGCGGNC
CCAAACCCAAGCCCAATATNANCAAGGGTAANGGTTTTTGGGGGAAAAAATTNGCCCGGGGATAAAAAAT
C
>gnl|UG|Ta#S12932606
GAACATGTGCTTTTATTGTTTATGCCCATTTTCCACTACTGTTAATTCTTGNTGGGAGTTNTTCATAGGC
GCGGACGAGCCCATTCTTGCGAGGACCTCTNCATATGACAGCNTCATNTG
>gnl|UG|Ta#S13242731
GTCTCGAGATTTTTTTTTTTTTTTTTTTTTTTTTTTTTTTTTGGTTTTTTTTTTTTTTTCANTGAANCCA
TTATGGNNANATAAAAAAAGGCNCTAAAACNCAAACATGACGAATACTAAGCATTGTTCATCCTACATGN
TCCTCTATTCAAACGCCTCTANTCAAAGGCCCACTGGTTTNTCCCTGCGGGNTCTCCTCCTCCTCCTCTG
GCGTGAAGTCGTTCNTGATGTTNAANGNCTTGCGGNTCTCCTCNGGGNTCNTGCCCCTTGAT
>gnl|UG|Ta#S32550280
GATATGATATCTGTTTTTCATTCAGCACACAGGTAATACAGCCAGTTGCTCCCACTCTATGTTTGAGACA
ATGTAACCTATGTATAAGTACAAGATGAATGGAAACGAGATGTTAAAAAAGGAAAGAAAAAAGGATGACC
AGGCATGTTTTCCCTATCTATATATGGGTATGTCGAAGAGAAAACCCAGTCAGCGCCGCAGCTTGGTGTG
GCGCAGCAAAGCACTATATCAACAGCGGGTATCCGAGATAACCGAAAAACTTGTCAAACCCTTGTTCTTC
TCACCGGTCCGAGTCAGCTTGAGCACCAATCTGCATGCCCAAAACTTGAATCCCCTTAGCACTGTCCCAT
CAGCCATCAAACTCTTTACCCTCATGATCCAAAGCGGCTTTGCTTGTGCATCAAGATTATGAAGGCCCGC
ACGCTGAAATGTTGAACTTCCCCGCAGTCCAAGTTCCAGCAGCTGTTAGCCTGTCACACTCTTGCCGTTC
TCATGATCCGAAGAGGTTTGATTAGTGCATCAAGATCATCAGCCTCTGTGCCAAGTTCCCCTGAGTCCAG
TTCCATCAGCTGTATGCCGTCCGGCGCATCAACACTCTGTATGCTGTCTGGCACATCAACACTCTGTATG
CTGTCCGGCGCATCAACACTCTGTATGCTGTCCAGCGCATCAACGCCTTCTTCACCATCAATGTCAAGTG
TGATAAAGTCAGTGAAGTCCCCACCTGAGAAAATATCATGTTGCTGTTTCTGTCTGTCATCTTGGCCTGA
AGAAACTTTGCTTGTCTCGCTGTCATGTCTAATGCTGGTGTCAAAATACCGTCCCCAGCTACTGTTTTGG
GGGGGTGTCTGGTCTGCTTCTCTTANGNTTGATGGTCTTCTT
>gnl|UG|Ta#S13192427
GTCTCGAGTTTTTTTTTTTTTTTTTTTTCCTTTTAATTTCCCTTAGGTCGGCCGGCTCAAGGGTCATCTT
TGTTAAACCCCCGAGCCAGTGCTTCTCTAAGTGTTGGTCCAACCTAGAGCATCGTGCGGGGCCGTCCCTT
GGCAACTTGGGTTACGTTGTCTCCCGTACGCTTAGCTTATCCGGTGTGCCCTGANAACGAGATATGTGCA
GCTCCTATCAGGATTTGTCNGCACANCGGGTGGTCTTGCTGGACTTGTTTTACAATTGTCCAGGATGTCT
TGTAACCGGGATTCCGAACCTGATCGGGTCTTCCCNCTANAAGGAATACCTTCGTNGACCTAANACTTGT
GATGGGTAANTTGGAAACCCCGCAGGGATTTTANCTTTCNAAACCGTGCCACGGTTTTGGGCAANTGGGA
ATTNTTAATGCCGGTTGTAAAACCCGAANTGNCTTATTNANAANATAACCGCGTGTNTCCCNNAAGGGCN
CTCCGGGGGGGNCCGGAANTAAAA
>gnl|UG|Ta#S13031209
GAGGGTAGTGCCTGGACAACCTGATGATGTTCCAGTTGACTCAAAGACTCACAGAGATGCTGCGGAATCA
TTGGGGTGCTCAACTGGTGGGCGAGATGATGAGACGCCATTAAATCTTACAGTTCCATTGAGTACTGATT
TATGCGAAGACATTGTACTGCCAGCTCATCAAGTAGAGCAAAATGTGGATGAAGACATCAAAAGTACTGA
CAGTTATAAGGTCGAACCGGTTTACAGAAATGCAATAAGAATGATATCAGTGGAAAATACTCTCAGTGGT
CAAGAGATCAGTTCAGCTGCTGTTGTTTATGATAAGGGGTCCAGTGATGAAACTCGGGAAAATAATGAAT
TGGAAGAACAGAATTTAAAGAAACCCAATGCTTCATTAGAGAAAGATGTTGCTGAAATAGATGAGGGGCC
ACTAAATTATGATTATGCAGATAAGGTGGATATATCTACAGCTAGATCAGAAAAGCGAAGACGAAAACTA
TTGTTGCACGGCCCCTCGTATATTCCTTTCTTGGGCTTTCTTAAGCCTGTGTCTTTCAAGAAGAAAGTAT
GCAAAGTTGTATC
>gnl|UG|Ta#S13017982
ATTCGGACGAGGCCGACCACCGCCGCGACGGCAGCTGCAGCATCATCACGATTCCCTCCCTACGTTGTTA
CGACGCAAGGCCCGGCGGGCTGGGTTCAGAAGAATGGCTTCCATTCGCTGGCCAGGCCCACCTAGTAGAC
CAAGAACTACCACGACCCAGGCGTTCGTTCACCGATCGTCTTCCACGGCAGAGCCATCGGTCGATCATTT
GATTTGACCCAAGGGCAAAAGGAGTCCTCGAACCACTGCACGGCGGCGACGTTAAATTTTACTGCCGGAG
AAAACCCCCCCGCTTTCTTTCCCTTTACCCTTGTTCTGTGTTCTTGATTGGGTGAGACATGGATCCGAGG
ATGGATGGACCTGTAAAAAAAAAAAAAAAAA
>gnl|UG|Ta#S32802711
TGCAGGAATTCGGCACGAGGGCCAGACCTGGCACCAAATCATGGATCCAACTCTGACAATACATCACACA
TGTAAAACTATGTAGCGGTGTACCCAATGTTTATTTTACTGTTTGCTCTTTGGCGTACGTACTGCCTCTT
CATCTATCACACTACACCTATCAGAGTAGCAAGATGGTACGCCAGCACTGCTTTGTCCTGGTCAGCCAAC
ACCATGGGGTACAACGGTGTGTTCACCTGAGTCAGCACCGACAGCCGATTCATACAACTTACTATGCTAT
TTAGCGCATGGTTGTACTCGTAGCTTAGGTGCGTGAAGCGGCAGCTGGGTAGCATCTCGTTAGCGACGCG
GGTAATGGATCTGCCCGCTAGCGCGTAGTCCTTCATGCACCCCTCGTAGGCGTGCCTCTCCTGTCCGGAG
AGCGATGTGTTATGGCTGAGCTGGTTCCTCGCGGCGATCCGCGTGACTTCGAAAGATTCCACGGCGAACC
ATGCAGCACGGGTCACGTACCCAGTTAGGTCCTCCTTGTGCGACACGGA
>gnl|UG|Ta#S12999791
AACCTGGGAAGACATCAACTGAATTATAGCTTACACCACACCAGCCTCTCGAAAGCTTCCGTGACATGGA
TGTTTATGGTACTGCAACCATTGTACAAATTTTAATATACCTCACAGCGAGGTATATTAAGAACCCATGA
ATGCTCCTGCAACCTAATTTGAACCTCATATCCCACCTTGAACTTGCAAGGTAAGGAAACATATCATGCA
CACGATCCTCTTACGATTAACGTGAATCACCTGCTATAAGAGTCACCACCAAACATAGTCTTGGTCGTTC
CTTTGACGCTTTTGCCTCGGAGGACCTTCGGATGCACCTTCACCCCCATCTTGTCCATCACCTCGAGCAC
CATCAGCAGCCTCACCTCTTGCAATGATATTGTTTATATTACCGCGATCCGCATCCTCACTGCCCCCACA
AGTGTCTGGGCAATTGGCTATTTGCTCTTCAGCGGCGAGTAGCGCATAAGCCTTTTCAATATCAAGGAGC
GTCATGTAGTCATGAAGAGTATCTTCTCCACGGGCATCTCCTGCCTCTTTCAGGTTATTGACCTTGGTCT
GGGCATACT
>gnl|UG|Ta#S32692830
ATATCTTGGTACATATAATGACATGATCATTTTCTACTTCAAATCATCACAACCATTCTGTTCCTAATAA
ATCCAAAAGATGGACCCAGACAAATATGGGAATATATGTCCAGTATGATCTTTTGAATACATGTCTAAGT
GGATCATCCTAGGCAAGAACTTTTTAGTGCATGTCATCCATCCTAATTTGAGTGCACAAGACACATACAT
ATATTACTTGGTACATAACATGACATCCTTTTCCACGACATGAACAGCGAACCCCAAGTGTGAAGGACTG
AAGTGACCCCCACTGAATAAGCATCGCTACCAAAGCTTGCATCAGGTTTGCTATCTTGATAGCACATGAA
AGAAAAGTTATTCCTTTGCTTCCATTGATATTGCTTCTTGTTCATCAATCTTCATATGATTAATTAACTG
GCTGCACTACAGTCTAAGGAGCACAACTGCTTTATCTCATCAGGTCCTTTCGTGAGCATGGCTGACAACA
TTTTGTTCGCGACATACATGCTTTATTGCATGCTCCAGGTCAAGTCCGAGGAGCAGTTTAATTTCATCTA
CAAGCAGCGCAGCCAGCGACTTGTCCTGGACAGTGCTTTGGATCATGGATCTATATTGGTGTGTTGGCGC
CGCAAGTTCTCCTGGCCAGTGAGCTACATCCAAATCCATACCTCCCCTTGATGTCGCTTGCTGAGCATGC
GAG
>gnl|UG|Ta#S12931967
TTATGTATGTACTTTAAGATAAAAGTACATGATTTACATTTGTAAAATACACTAAAGATGGTTCCCATGG
CAACTGTGCTAGTCAATTNGAAAAACTATACTATTCCAGNGCTCCTGGCTGATCTGCACGTCCTAATTTC
CTCTTCCAAAGCATGCGTATGCGTNGGTATCATCGTCCCTCCCCTGTCCTGCATATATTCTNGTTTGCGC
CTCCTGCTGCAGNGCNGCGTGCCTAACCTACCACGATNGATTCAAGNGGCCCAGGCCAAACGGCCGGTCC
TTGTTTGCAACTGCAAGGACGTACTACGGCATAGCCATCCTGACATCCTTTCTTCGTTCTCCCTGCCTGC
CTGATCGAGCCTCGTGCCAAATTCCTGCAG
>gnl|UG|Ta#S13204913
ACTTAGTATTAGTATAAATGTCTACCAAGACTTCTGTGTTTATCATCCTTTTGGATCTTATGTAATCCCC
TTAGACCAACAACAATTAACTTAGTGCATCATTTTGTATCTTATGTAAAACAAACCATGACAATCCTGTG
CGTATGACTATCGCTTGCTTGCTGCATACACTATCATGAGCTATGCTTTTCCGAGCAAGCAATATTTAAT
GCACACCCTTTAATACAAAAAAAAAAAA
>gnl|UG|Ta#S16216612
CCACGCGTCCGCAACAACGCTACGAAGAAAAGGATCGCCAACATGACTAGCACCAAAGACAACGCTCGCG
TTCTGTGCTTGATGGCTCTCCTGGCCATGTCTAGCACCATCATTTCCTGCCATGCAACAGGTACAACAGG
TCTGGGTATAACAAGCACTTTTACGAAATTGTGTGTAGCCGCAAAAGGTTGTACGCCCCCAATCCAACCT
ACCGACAACATTGTGTGCAAGGCTTATTGTGTAGGGCGAGGTTACAATAAGGATAAAAGCTATTGCTCAC
CAGATAGTGGCGGCATGTGCTGCTGCGAAAAGTAATGAATTACATGTATTGCCATGTGCTGGAAAGATAT
GGTGCACTGTTGAGAATATCTATCTATGCACATCTGAAATTACTTCACATGAAGAATAATCAATAGATGT
ACTATGCGATTTATATCTTTTCGAAAACCTTCTTTCCTTAAGGAAAA
>gnl|UG|Ta#S12917253
CAGCTCTTCAGTGAGCTCGACAAGATGTGCTTGAAGAAAAGGCCATTGGATTGTACAGGGAAAAATGGGA
TGTTGTTCTTTGCTGCTTCACCTAGCCTTGCTGCTCAACCACGTTGCCCCTGGTATTGTTGTTGTGGGTT
GGTGCTGCTGCTGTTGCAGGGGCAGCAGTGTCTCTAAGCAAACAGGTTGTTGTGTACCTACGACATAGGT
TAAACTGTGGGCTTACTTTTCTTAGGTCAAGGCTCTGCTAGATGCCATCTTTAAGTTGGTGTGTACCTAC
AAAATAGGTCATTCGTACCTAGCTCAATGCTCTTGAAGTTATCTCTAAGTAAACATTGTTTACCCATTAC
ATTGTTAATTCCAGTTGCTTGGTTGATTATCGTCGTACAATATAATTCAGAGAACACTATTGTGTTTGTT
TATTCATAGAAAACACTTCAAAGTCTGCTGATAGATCATAATGGACTTCCTACTTGGATAGATGCCCTCA
CTCATAATTNTTCTATCTCTATTTATTTTCTACCAACTTCACTAAGATTAGAGATATGACGTTTCCTACC
TCTAATTACTTCTCTACTGGCTTCACTTAAATTAGAGATATGATGGTAGATAATCTTG
>gnl|UG|Ta#S12975000
TATATGTAAAATTCTGAAAAACCCGACACGATATACAAATGAAAAAACACCTTCATAATGTAATTAAAAC
ATAAGACAACATTGATAAAATCTAAACAAGCGACCGTGACACTCTACTAGGCACGAGTGAGGCACTCTAC
TAGATATAAAAGAATAAATTCCACGAATAAATAAATTCCACGAATGAAGAATGGCGGGGCGAAGTGGCCT
CTAGTATAAAAGATAATAAACAAGAAATTATTTGCTCCGCTTAATAGACAAGTGGGCTAGATTTGTTTAG
TCAATCAACGACGGCAACATAGCGATGATAATTCGAGACACTTGCATGAAGGCTTCCCTCGACAAGTTTA
GGCCAGCGTCGCGTCAGTGTCTCGTTCTAGCGACAGCAACAGTGCGTTTGATTCGATGGTCTATTTATTA
TTATTATTTTAGAGGAGAATGGCGTTTTGGTGGCCGAGCTTCATGGAGGTCTTTAATTTAAAAAAAATTC
AAATTGAAACTATATATTCCAAAAAATTCTGAAAAATATGCGTGTATGTAAGAATGAAACCCACATGTGT
GTAAATTTTCATAATGAAATACATTGAAATGTGACCTGTAAAAAAATAAAAATAAATTCATGGCCTGAGA
GGATGAATATTATCATGTGTTAAACAACCCTAGATTTGGTCTGTTTTACACAGCCCTCATTTCAACATGT
TTTGCCCTGAAAT
>gnl|UG|Ta#S16255249
GGGTGCTCTGCAGCAAGGGCAGGAGCAACCATGGCAGAGGACGGAAAAACTCCACCAGAGCGCAGCAGGG
CGCCGGCACGGAACAGATCCGAGACAAGGTGAACCAGATTCGGCCGCCAGCCACCGGAGGTGCAGCCGGG
AGGGCTCCCACCGGCGACCCGTAGCAGGAGATCTAGCTGGGCGTTGCTGCACGCCGGCAGCAGCACCACG
CGAACTGGGGCCGAGGCGCGAAGGCGACGTGCGCGGGACGGATCCCACCGGCGGCGGCGCAAGCTAGGTC
GAGGATGCGAGCCGCTACTTGAGGAGAAAGGGAGGGGGCGCTGAACCCAGGCGAGGCGCGAGCACCCTCC
GCCGCCGAACACCACCCGGGGCTTTGGCGCTTTGCCCTGGCGGGGCCGGCGGGGGGAGAGGGTGTAGATG
GGGGCTAGAGGAGTTGCGGCGGTGTCGCCGCCCGTGTCGTCGGGACGACGCGGGGGCCAGGAGCGGAACC
CCCCTTCGACTTCAATAATTCTTCTCTTGCTGTAATGTTTTAAGAGTGGCCTTGCTTAAACAAATGAACT
TTTTTCTTGCAGCAAAAAACAACACAACCCAACACCATCAAAGGGGGCCGCTGGCGATCTAGAACTAGTC
TAGTTCTAGATCGC
>gnl|UG|Ta#S12924730
GCTCCTCTCCTTCCTTCGCCGCCGCCCGGTAAGTCCTCGCTCGTGCCCCATAGCCGTCGCCCGCATCATG
GCCGAGGCAAGCTGGAGCTCGTCCCCGCCGTAGGATCCGCCAGCAGCGCCCCGCCTCCCTCCAAACGCTC
CGGGTGATCGTCATCGTCTTCTTCCTGCTGTGAACCAAGGTAGAAGACGCCAAGTCCGGCTACTTCCCCG
TCGTCCTCTTCCTCCCCTGCTTCGCGGACAGCAGCCCCGCCAGGTTCAGAGCTCGTCCGCGTCGCCGCAA
GCTCGTCCGCGTCGCCGCAGGCTCGTCTCCGTCATCGTCTTCTTGTCCTAGGAGCCGGGAGATGAGTACA
TGCACGAGGAACCTGTTGAGAACGCTTACGAGGATCAAGCCTTCGACTACTCTGAGAACCTTGCAGATGC
AGGTGCCGAGGATACCAGCGCAGATGGCGCAACTGATCTGAAGTGGGAATTTGATGAGGCCCTTGGTCGT
TACTATGTATCGTTTCCAGATGATCAGTAGTGGAGTCCAGTCGGGGCGATCGGGGATCTAGCATTTGGGG
TTGTCTTCTTTTCATTTGAACTTGACCGTAGCCGGTCTATGAGTGTATTTTGAATGATGTATGATCTTAA
ATTATGTATTGTGTGAAGTGGCGATCGTAAGCCAA
>gnl|UG|Ta#S13153718
TGAAGTTCAGATAAGAAACACTAAGCTAGTTTAAGTGGTGATTAATCAGTTCATCACCAGCTTCTAGCTA
TTGGCTCATCCGCTCATGGGTTCGACAGAGGCCATCCTGTCTGCACAGATCGCCAGCCAATTCTTCAGCA
CCAACAAGTTCATGGCGAGCCCCGTGCCGCAAATGCCGAAGCAATGTGATGCCAGCGGAAGACACGCGGA
GAAGAAGGAGCTGAACAATGATTCTGCCGTCAAGGTTGCTGGGAAGCAACGAGCGCAACTGAAGCCACGG
TTCGCCCCGGAGCTGGATGGGCTCAATTGCTTCGAGACCCTTGTCCCTCTCTGATCAAGCACCAGCTAGC
TGAATGCACGGGCTCCTTGATTTCTTGTGTCTACTTTCCAACACATGGATTTTTGTTTGTGAGAGGCTCA
TTATTACATGGGCGGGAGTCGTGTCTTTTATTTCACGAGCGATCATTAATTCATAAATACTTTTTTAAAA
AAAAAAAA
>gnl|UG|Ta#S12897377
TTTTTTTTTTGTTTTTTTTTTTTTTTTATGGCCATCATGGACCGAAGGAATGCTGCAACGGGCGGAACCA
TTTTTATAAATCAAACGGATACCATACATTTTGGTATCGGACGGGGGGGAATTTCAAAGTTCAAGCAAAG
TAACCCATGGCGGGACAATACAATGGAAGTTGATTCAAATAACTTGCGTTCAAGCCCAACTGATTAACAT
TGATTAGGATGGGGCATAAGGGGAAGGGAAACATAAAGTGAGCGAACCTCCCCGGGCCAACGGCCGACAA
ACCGCCCAAACAAAACCCAAAGGGACCAAAATAATTTTGGACCGCTTTTGACGGACGGGAGGAAGTTTGG
CCCCGGGGGTTAGGTTTGGAGGCAATTCGCAGTCGCCAAAAAAAGGAAGTCCTTTGATATAGCCCTAATC
TTGAAAGTTCATGCCTACGGCGAAGCTCCGGAGGAAACTACTTAGCAAGGTTGTTCCTGGAAAAGCCGCA
CGCTAACGGCCGACAAAGGAAGAAATACGACGATGTCGTAAGCGGGAAAAAATAAAACGCGCGCCACACG
CTTATAAAGGATACGCACAAACACAGAGCGTGGACGCCACCCAACGGCGG
>gnl|UG|Ta#S32695606
ATAGTAAAGTCGCATTACACAGTTTGCGATTACATGAAACGGCACATAAATAAGGATTTCCTGAGTTGGA
AACTCTTTGGCTAACAACAACAACCATCCAATGAAAGTTAGCTTCAAATGGTCCAGTGTCCTTACCACAC
ACAATTCAGAACACCACATTCAAACATTTTGGCAATTTCCTTGGCTCCTTCCGAAAATCTCCTCTATCAA
GACATGTTGTGCTTTTGCACTCCACAAATCTTGCAAACGCGGACCTCTTCAAATGTTGCTCACAAGGCAG
TTTATCCTAACCCTTATGGTCCAACCGCTGGTGGCCTCTGAGCAAACATCAAAGCCGACGTCTCTGCACA
GCTGTGTGCCCTCGCCGTCGCGGCCCAACTGGAATCGGCGATGATGATGAAATCCCGCGACGGAAGACAT
CAGAAATCGGCCTTGCCATCCCAACACGGATCCTGCGACGGAAACAATGGAGAAAATGATTTCCCTCGGC
CAGATCCATGGACGAGGACCGCGTCCTCTGCAGATCCGGTGTTGCGCAGGCTCGAGGTGATCTGGCCGCC
GGAGTGGAAGATGACGCGGGATCCGGGTGGTTTGGCCGCCGGAATGGAAGAGGACGAGTGCTCCGGCCAT
CGCTTCGGTCGCACGCGCATTGTTGGAGCTGAGGTAGGGTGTGGCGGAGCCATGAGCAGACGAGAGGTAG
CTGGCGACGGGAATAATGGAAGAGACAGAGGAGAGCGGGGCGACGGGAATAATGGAA
>gnl|UG|Ta#S16201151
CATGTACTGTATATTAGTGCATTACTTATACCAACAGATATGAAATTAAGTGGAAGTCGGTAGAAATCAA
CAGAAGTGGACAACAAAAATCAGCAGCCCATCACCTTGCAATATAGAACATACTTCCATCGACCATCATA
CCGCTAAACAACAAGACGCATCGGCCATCCACTTGAATTATTATTCTTGGTCTTCTTCAACTCTTCAGCT
AAAATTGTTCTTCGTCTCTTCTTTCACAGATCTATGCTTTCTTGGTCCTTCCTACCTTGGATGCTTCAAA
CTGTGCTGAATTCATGGTAGGCATCGGGCTGGGCAGGACGGATTGGAAAATGGCGCACCTGTTCCTCACC
ATGAAACACCTCGGCCAACCCATGGTGCCCAGCCGTGGCCACACTCCCATGCTCGAGTTGCCTTCCACCA
GGAAGAGGACATGCGTGTGTGCTCGTCCGCCAGCGCTGCTTGCGATTGACACCCTCCGTCCATGGCGGAT
GAGCTGGCCGCCGGCGACAGAGAAGAGGGAGGTGGAGTGGCGGCAACCACTGACAAGGGAGGTGGGGAGG
GAGGGGAGACCGAGAGGGAGGGTTGCGACGGCTGTGG
>gnl|UG|Ta#S12873983
TTTTTTTTTTTTTTTTGCTACATTGCTATGCAATGCGTTGGAACAACCATCTTTGTTTTGATCTTAAGAC
TTGCCATGCATTGCTACATGTATGCATGCAAACATCTTTGTTTGATCCGAAGACTTGTCTTACATGCATG
CATGCATATAAGGCTAGCTAGCTAGCTGCATGCCCTGACATGATCAAAAATGGACTTGTGGGATCTTGTA
AACAGAAATGCTTCCAGAGTTATCCAATGTATATGTAACATATGGCAAT
>gnl|UG|Ta#S12894294
GGCACGAGTTTTTTTTTGAGACAAATTGCACAGCTTTATTAATCTTCGCATCAATCAGTACATTTTGCAG
CAACACTCGCATGTGTAGCGTTTGTCACAGAATTGGATGTAACTTAAGTCGGGATTGTAAATACTGCCAA
TTGCATGGCAAAGCTCTCTGCACCTCTCGGTCGTAGTGTAACCGCCAAGCATGTAATTACA
>gnl|UG|Ta#S32506217
TATGATGAGTCATAATCTTAGGTTTAAGGTGTTTGGTTTAGTCAAGTGTGCATCAAGGAGATGGCTAACC
GCACAATGCTGGGTATAGAAAGAACCAATTGGTATACACATGATAGTTAGAGGCATTATGAAGGAATTGC
TATGAAGTGGTTCGGGCTAGAGAATGGAAAATATAGTAGTTGCATAAAAAATATTTCTAGATAGTTGTAT
CGGTTTCAGAGAATGTTTAATATAGTTGATGCATAAGTTTCAGAGAATGTTTAACATAGTTGCTGCATAA
AAAGATTGATAAGAGTCTCATGCCAATAGAAATGTACGTCTGGATTAACTAGCATACTTTTCCCACTGGT
TGACTATATTTCAGCATTCAAATAAAAGCACCCTGGTTTGGGTTGAAACCTGAGGGAAATAAACAATCTG
ATCGATCCTATAAGGGTTTGGTGGTTGCTGCCACGATTGTCAAGGAGGCTCGCCTGTTTCTTTTATTTTC
TTCTCTGGCTTGAGGGAGTGAATTTATTAGTTGATAGTCGATAGTTATTAGTTGATTCCCTAATCTGATT
GAAGTAGTCTGACAAATGTTTATTTACTTATTAGTGACAAGACATTGAATGTGGAACATTGCAGAGAAAC
AATTGACAATTTGACAGAAGTGTTATAAAAAAAAAA
>gnl|UG|Ta#S12995131
TTTTTTTTTTTTTTTTTTTTTTTTTTTTTTTTTTTTTTTTTTTTAAAAAAAAATGCTGCTTGTTCTGCAG
TAATAGTTCTGCAACCTCTAATCTACCAACAGTTACACCAACTAGGGGACGGAAATTCGTTCTTTGGGTG
ACACTAGAAGAGCAATTGATGATTGTTCTCCACTAGTACTACTGATGAAGAACAAACACAGAGCAAGAAC
CGTTTTTTACAGACGGAAATGAAACCAAACCAAATCAAGTGGTGGCAACGGCTGGCGGGCGGGCGGGCTA
CCAACCGGAGATCTTGGCCCTGAGGACGGTGCACTTGGTCTTCTGGAAGGCGGTGGCGGCGA
>gnl|UG|Ta#S13155694
CATATCTCTGTCGCATTATGCATTTTCTTTTGTTTCTTCTGGAGGAGGCGACAGCATGCCTGGTACAAGC
CAGCAGATGGCATATGCTCTCACAACGCATGTTGACAGTTTGTTTGCCGATTGCGACAAGATCTTCCAGA
AGTGGGTGTATCAATTAGTCGCCCATGTATGATGTACCAAAATTTTGCATCGTTTTTCTTCTTTTAGGAA
ATTGACGGGCCAGAAAATGGCGACGCTGTTGTGTTTTGAGAATGTGTTAATCACTAACCACTCAGCTGGT
CACCAATGTTCAGTTGAGTAACTTAAGTTACTCGAACTGAAGGACTAAGTGTGGTATATTTATGTTCCTC
TGTTGTAGAAATGTAATCTAGCTTTTGAATAATAAAGCTTGTAGACTTAAAACGCATGTGATATTTTAAT
GCTTAAAAAAAAAAAA
>gnl|UG|Ta#S16242137
ACGGGCACCACATTCAACTCGGTATTATTAACTGGGTTGCTGATAAACATCAGTCAAAGTAGGTCGATGA
CTCTGTCGAATGGAAGACTAGTGGCAGGAGCATATATAGTACGTACATGGTGCTCCAAAGCCGTGAAGCA
ACAAATGATTACAAGCCTGACTGAAGTGTGTCTGCAATCTGCAGGAAATTCTGTAAAATTTTGTTGAAAT
GTTGAGCTAAAATTCTGTAAAGTTTAAACAGGAGACTGCCTTGTAAAATTAAACAGAGATTGCAAATCTG
ATTTTCTGTGGGATGGCAAAGCATACTGAAATCACGCAGAGCAAATTATAACTCGTTTTTTCTGTGGGAT
GGGATACCACGACAATCAATCAAATCAACCAATCGACGACAAACAAGCAAAGGGATCAGCTCCGCTCCGC
TTGGGGCGATGAAGATCTTCCAAACATACATAGTATATTATATAGAGAAAGAGTAAAAGCGGAATTAAGA
ACAAAGTTCCCGTCTCAACTCGCTCGCCATCAGGCATGCTAGATCCGTTGTTTCTGCCTGCCTGCCTGCG
CATAGTGGATAGATCCGTGTTTCTGCCTGCGCATAGTGGATAGATCCGTTATTGCAAGCCAAGACGGAAA
CATCAACATTCACAGATTAGATGCATGTGAAAGGATTGGGAGATCTG
>gnl|UG|Ta#S13016889
ACACTATACTTGATTTGCTACTTCTTGGCTAGCTTCTCCTTTGGTGTTTTGTCCATAGGGCATATGGTGT
GTGGGGATACAATAGCTAAGGTGGCCCATGAGAGATCATGGTGCAAGTCATGAGCCTCTCTCTCTCTCTC
ATCTCGGCATTTTAAATCAGTGTGTTTAATTGGTTACTCTCTCTCTCTCTCTCTCTACCATGGATTTGGG
AAGAACTCTCTAGATGTACAAGTTAATACTAGTACTTTCTACACCTTTTGCAGCTGAATTAGAGAACTGT
TTTTGAGTTCTCATGCATTAGAGTTGTCAAGGGTTCATGCATCAAGTTTTCTTCTTTCTTCCTTTTTTCC
TAAAAAAAAAAAAAAAAAAAAAAAAAAAAAAAAAAAAAAAAAAAAAAAAA
>gnl|UG|Ta#S13253582
GCACGAGGCCCCCAAATCCCCCTCCACCACTGACCGTGCCGGCCGCCCTAGATCGACCCGAGCACTACCG
CCGGCGTCCCCCACAACCGCAGCCCTGCCGCCGGCGTCCCCACCACCGCACCCCCATCGCCAGCGTCCCC
CACCACCACAGCCCTGCCGCCTCCCCTAGCTACCCCACCACCACAGGCCACCCTAGATCCTGAGTTCTGC
AGCCGACAGCCCGCATCAACACAGCCCCGCCACCGCAAGCAGCCCTCCACCCTAACGGTCCGATCACTGC
CGCCTTTGCCCCCAACCACCCCACATCAGCGCTAACGAGCACGGAGCACCCCCACAGACGACCACTATCA
CCGAGCGACTCCACCACCGAACGCCTCCCCAAGCAGGGCTTCCCCTCCACCTGAGCAAGCAAGGATCGAG
CGGGACTGCCTCCTCGACGTCCTCTCCGATCCACCAAGCAGCAGAGTGTCCCTCTTCTCCCATGACCAAC
TCACTACCATATCAACATCCTATGTCTGCCTCCTCTGCCCCATCAAGAGCATTTGTGGCGGTGGGGACGA
CCCAATTCATGAAGATGTAGATCCAGGGAGCATTGACCCTCTTCTAANNNNNANNNNNN
>gnl|UG|Ta#S12916593
TTCTTCTGGGCATGGGGGTCGCCTTCGAGGAGGCATCGAGCGCGTCGGCGACCTCCCGGAGGAGATCAGG
CGCTGCGTCAGCACCAAGGGCGGCGGCCACTAACCGATCACTTTCAAACGTGTCGAAGTTCAGCTACATT
GGTTCCGTGCATTCATTCATTTGTTCCATCATATGAAAATCCTATTAGTAATGCATTCTTCTTCTTATTT
TTTTTCTTTTATTCTGTGTGGGTGTGATGCATTCACTAGTATGAATGTACTATCAACCGCAAAAAAAAGT
ACTATCATATGTACATGCTGTATCAATGCACTTATATAAAAAAAAAAAAAAAAAAA
>gnl|UG|Ta#S13169775
GACAACTTCTCTAGCTCTCTCCTAGCACCAGAGTCATCTTTGCTAGTTCATTGCTGCAGCATCCACCGAG
GAAGCAAATGGCGGTTACTCTGAAGCTCAGGATCCTCGCCGCCACGGCGGCCGCCGCCGTCATGGTTGGC
ACGGTCTCCGCGGCCGATGGACCAGCTCCAGCACCGGCCTCTGGCGCGTCGGCTGCCGCCCCGGCTGTCG
CCATGGCGTCCCTGACCGCGCTCGTCTTCGGCTACTTCTTCTGAGGCCATGTCCTTGTTCTCGCAGTTAT
TTGGGATTTTTATTTGGTTCGTCTCGTGTTCATACATGATGAGTACATATTGTAAATTTACATGTTCTTT
TCTATTTCTATAATAGAAAAATGTTGGGGTACAAAAANAAAAAAAAAAAA
>gnl|UG|Ta#S12998075
GACAAAATTCGTCAACGTGATTGGATTAGAACACTTAACAAAAGAACAAAGCTAAAAGAATGCTGACTAA
AAAATACAATAATCGAATAACCAAGAAGTAACTGGGATACAAAAAGAAGATAAATAACACTCTGAATCTC
TTGCTCTAAACTTATGTCTGACTGAATTTAACTAAATTGAACTGAACTCATGCTTCTCTCTATACACCCC
ACACATACTATATCCCTGCTGCACCTACAATCCACTCACTCACAAATCCTCTTCTGTCCCTCTCAAACTC
TTATTATTCACAACCCGATTTGCCTTCAATCTGTAGCCTATTCTCCAATCCCTTTCAACACCGCAACACA
AATCGTCTCGATGCGCAGGCGACAAATCATAATCCAGAAAATTCCGCCCCACCTTACAACTAACTCTTCA
CGCCGGTAGCCATCAATCAAGAACACTAGCAGCTAAGCATGACAATGACCACGTAGATTTGGTGAGCTTG
CCATCCATGGACAGAGGTAAGGAGGGAGAGCAAAACCATGTCTTCCTTCAGATGATTTTTTTTTGGAGAA
TCTATGTGTATCACTG
>gnl|UG|Ta#S12980886
CCTGGGATACAAAGGACACACAACCTGATTCTGATTACCAAGCACTGCGATACAAAAGACAGACTACCTA
ATTATTCCTTCTATTCTGTCAACAAGACCACCTTCTACCTGCTAAGGAGGGAGACTACTTTCAGCAACGC
CAAGAAAATGAGGACACCAACAAACAGTATGGCAGCATCCAAGAACACAAGAACACGGAGCGCGGCGGCG
GAAGAGCCTGCTTGATTAACCCTGAAGGCTTGGGCAACTGCTGGAACAGTGCGCTGCTGCTGGACAACAC
GGACTCTATGGTTCAAAGAAGATCCAGCCTGGCTGCTTCCGTGTCCTAGCTGTTGTGCCGTCCCCAAATG
GAAGCTTAACTCTGCAAGGTACTCCTCCTTGGTGCTCATGTAGTTGCAGATTCCATCGTCCTTGTTGACG
CACTTGTAGAAACGAACGCCTGCATTCTACCCCGCCCGAGCAATCCAGGTGAAGACCCGACCGCCGCAAT
CAGGACAGCTAATTAGCGGCGGGGGTTGCTCGACCCCGCTTGAGGATGAGGACGCAGACATGCTACCCGC
AAGAATATGTGGCGCTCGTCTGGTTTAGTTCC
>gnl|UG|Ta#S13134221
AGATGATGAATTCTTTCTCCCTTGTTCCCCTGTTCTTTACCTCTCACATGGTTCATGGTTGCGCCTCAGC
ACATGTCGTATGTAAATACTCACACTGAAATGCAAGAGGCGGTCGATGTTTGTCTGAATCCTGGATATAA
CCGATAGCGTCAGAGCTCAGTCAGAACTGAGCCTCAAAAGGCAAAAGTGTAAGACCTTAGGGGAATCTGA
CTAGGTGCAGGAAAGGGATATTTTTTGGCGAAAGTTGACGCGTCACACTCTGGGTTGTAGTTGGGCATTG
ACCAAGACGCACCAAAAAAGCGTGGTATGATGAGTACTGTTCTCCCGCTGATTGCAAGTACAAAGGAATT
TGACTGTCCTGAAAAAAAAAAAA
>gnl|UG|Ta#S32592900
TAGTTCTTGCTGAAAATAAACTTCTAAAGTACTTCAATTTATTCCCTCCCGGCGCGTGCTACGCCTACTG
CTCAAAGCCAAGTTCAGGATCATTACCACTTTGGGCTGCAAAAATAGAAATTAAGCAAGGGTGAGTATGA
TGATTCATACCCAGCAAGTAGCATTTATTCAAGGGTACAAAAGGAGAAAGTGTTATGGATATCACAACGG
TGTAATTCAGTTTCAAGGAAATGATACGACAGCAATGGACAGATTTAGCGGCGGAAAATAAAGTAGTGCA
AAAGACTGAATTAAAAGATGATATTAAACAGAGTTCAACGGAATACTGGAAATATTTATAGCGCTGTATA
GGGAAAAATATTGGTATCACACGTGACCAGCAAGGTTCCCTACCCGAGACTCACAGGGGTGAATATTCAC
ACTTTTACACTCTTAAGAGGGGTACTCCGACATCGACAGTCTCGACCAGAACCACGTGGGTTCTAGAGGA
GCAGAGCCCTTCGACCCCCTGAGGCACGACAACTTGATTTACTAGTATGGGTCGTTCCCAAGGACCCATC
ACCGATACCCTGTTCGGAACAAGTGTCGCCCCCAGCGGAGAACTCAGACAGTCCCATACCTGAACCGTGA
CCGGTACAATATGTTTGCGGTCGTGACACCAATATAGACAACATGTGAATATGGAAATAAGGAGGTCAGT
GGTATGATGAAACTTATGTANTAATCCTCACGTCTCCACGTAAGCCCAAATAATCATGAGGATTACTTGC
TCACTGGAACATATTTCTCTTCAACAGTACCGTGGCCNA
>gnl|UG|Ta#S32630717
TGTGTTGTGGTTGTAACGTGTGCGGTTGCTTGTCTTCGGATAAGCTCGGGTGTAGAGTTCATGCTACACT
TGATGTTCAAAGAGGTAGTCTCTTGTAATTGGTTTTTGCCTCTTATGAATATGAAAATATGGTACGTCTT
TGGTGTAAAAAAAAAA
>gnl|UG|Ta#S13222553
CGCGTCGCTCCCTCCCCAGGGGCGACACGGGCGGCGACCAAGCAGCCAAGGCCTCCGGCCGCCCCACCCC
ATCCACTCCCTCGCCGTCGCCGGCGCCTCCCGGGGGCAAAGCTCGCGTGAGCCAAGGCGGCGGCGGGGCT
AGTTTTCTCCGCGACGGGCGGCGCCTCACGAGCGGGGATCTCTGGACGGCGCGGCNGAGGGCGGCGGGTG
GCGCAGNGGTGGGCGGAGGACGGCGGTTGGCGGCGCGTCTGGGGCTCCGGTGGGCAGCGGCTTTGCCGGC
CTGCGCTGGTGGCGGACGTGCGGCGCCGGCTGCTGCTCNCTTTTGGGGAACGATTCGCCCGGATTTGGCT
TCCCTGCGGCGGCTGCGCCTTGCTNGCCGGCGATGGANCGCTGGGGCNGCAGCCCANGACTGGTGGTTCG
TCNTGCACTCCTCACGGANGTTGTCCNGNGGNACCTGCGAGGCGTGGTTCGGGGCCTNCGCCGGATCTGT
GTGAGCGGGCGTCNCCTGTGGANGCTGTCCGGAAAGGCCGCTGTCCGTNTCTGGGTTTCNGGAAGTNCTG
GGTAAGGCACGNTNTCNCCTCTTCNGGCNGCGGGCTNATGTCCTTCNAGAAGTGNCTNTGT
>gnl|UG|Ta#S13264694
GCGGCCGCCCGGGCAGGTGTTTGGACTGCACCTTGGGCGTTCTGGAAACGAATGACACTTGATGACTTTG
GAGATACAGGGCTCAGATAGGAAAGGATTGGAAAAGAAAGGAAGGGCAAGGCGAAAGAATAGATTCCAAA
ATACTGCCTAGAACTGGCTTCTACCTGGAAAAAAAAAAAA
>gnl|UG|Ta#S13203562
TTTTTTTTTTTAATAAATATATGCTTGCAAACTTGAAAAATAATTTACCACCCAAACAACTTTGGAAGTA
GAAAACAATATTGAAAGTACTCAAAGTAGGTGTACATCAGCTCCAGAACCAGCTCTTCCAAAATATCATC
TTTTGTAATTCCACATCCCTGCCTGCCATGTCAATGTAAACTGCCAACTATTCTGGGAAACTTCATCCAA
GTACAGCATAATGAGGCACGAATAGGTGTATGCTCTGGAGTACTATTCAATGGTCATGCGGCACATCCNG
ACAATGAACACACAGGAATAGCAACTCAAGCGAGCAAGNTCAGATGTTGCGGTTTGAGGTCGCCTCTCCA
CCCTCAAGTCAGACGAATTCCCGGCAAGCGGTGAATTATGTGCAAACGTTTCCTGGCGAATCCACAGGGT
ACAGCGACTCAAGAACTTTCCACACGACGATGACCAAATNACGGGGCCNCGGGAACACGATCTACACATC
NACCTGTTGCNGGGAAGNACCAAGGTCGTTAGTACTANCATNAACTATNTAAAGGTCCTTACAACAGTTA
CTCATGNAGNACTATTGGTCAAGCCACTGCCCACTTGNGNTTACAATTCCCACTN
>gnl|UG|Ta#S16204577
CGGACGCGTGGGCACGGGCGAGCCAATCCAGTCCCGAGCTCGCTGCGGTCGCTGCTCACGGCGACGGCTA
CCTCCGCCACGACCTGCTCGGCACCACAGCTCCGCGACGGCTACCTCTTCCACAACTAGCTCCGCACCAA
GGCTACAGCTGCTCCACCTCGCCGGTGCTGCGTCCCGCTCCCGTCTACTTCGCCGGAACACTGCTCTCAC
CAACCCCCGTCGCCGCCCCGCAACAGCGCCGTTTCGGAACCGCAAAGAAGTTGCACGCGCATCCTAGCCG
TCGCCCCTGGTGTTTTCCTTCCACAGTTCAACCAAATTCTATAAACTTTTTGGAATGTAGGTGATCGAAC
CATCTGTGAGTTCTGCTTGGCGCCGCCCTTGATAACACGGTGGCCATGGCCTCAAGCTGTATGTGTGACA
TTTACGGTGTTGTGGAAGACACAAATGAGCCAATGGCCTTGCCATGCCCACCGAGGAGATTGTGGGTGGA
CAAGATTTAGAGGCCAGTGACGATATTGTCCGCAGAAGAGACAATGTGCTAGCATCCAGCTCAAGTTTAA
CAAATTTTTGATTTCTTTGGATGCAAATTATATTATTTTTCGGAAGTAGATTCTAATTAATATCTCTAGA
AGCAATGTCTGATTGATGGAAACAAACATATTTTTTTGGTTGGGGGC
>gnl|UG|Ta#S12936746
GCCCACTCCCGCGCTCGCCATCGTCATCTTGCTTGCGCCTGAGTACGTCGTCGCCATGGCCGAGCTCAAC
CGCATGGCTATCGTGCTCCCAGGCGCGTGATACACTGTCAAGAAGCCTCCTCGTCATCGTCTCCTTCATC
CTCGTTGCTGGATCGAGGCCAACATGCTGCATCGCCGTCGCTGCGTCGGTCGTCTTCAACCTCGGTGCCG
CGGCGTCCGCCGCCATCGATCTGCGTCACCTCGTCCATCCCGGCCTCGCAGAGCACGCCACCGACCTCCA
CTACTCCGAGACCGCTGCTGGTACCCCTGATCGACTATGTTGTTGACGACCCCTTCTTGCCAGAGCAACC
AGGAGCTAGAGGATCCCGAGGATGATTCTGCGTGGAGTTTGACTTCGAGGAGTAGTTAGGAGGTCCCAGG
CAGGAGGGCTCGCCTTTTTGATCGTTGCTACTTTTGTGCTAGCCTTCTTAAGGCAATCTTGTTTAACTTA
TGTCTGTACTTAGATATTGTTGCTTTCGCTGACTCTTGTCTCTTCGAGAATTTGTATTCGAGCCCTCTGG
CTTGTAATATAAAGCTTGTATTATTTTAATTTCGTGTCTAAAAAAAAAA
>gnl|UG|Ta#S32217541
ATCCAAAGAATTCGGCACGAGGCTGATGCAGATGCAGAGTCAGTCAGTGTTCCGTTCTAGCGTAGCCTCT
GTGCTGTCATCTTTTTTTGATCATTCCAATTGGATGATTGGATGTACATAACATGAACATGGCGAGGAAC
TGGGAACTTGGGATCAATATTTTCTTTTACTATCTGTATCTGTAGTCTCTAGTCTCTAGTCTGTGACTTG
TGACTTTAAGGTGCAAGTTAATTACAGTACTGTAATTTTGTTGTTGTAGGAGGCAAAACATTGCACTCTT
ATGTTATGTATGATGAGCATAAATGGACCATCATCCCAGATCAGAATATCATTAATCCTAATATTAATAA
ACTGTGAGGACAAAAAAAAAAAAAAA
>gnl|UG|Ta#S13217941
TTTTTTTTTTTTTTTTTTGTGGTCGCTACTTTTTTCTTGTTCATTAACGTGCTCAGTTAAGTGACTACCG
TTGCACTCCTACTGGAGCTTAAGCACGAGTGGGGTCGGAATGGTACGGTGAGCAAAGTTGGNGCAGGACA
ATCATGGTACCCGAGAAACATATTTTTCAGGCTAACTGTTTGGGGAGAGCTGACTAGAGGCAGGACTTCA
TGAATTCTGTTTTTCAATCATGAAAACATCTGGCCAGATGAGATAGCTTTGCTATTAGACGAGCCATGCG
GGAGCACGAACTCATCTCATGCCTCCTGGCTGTAATGCTTTAGCCAGGTAGATTGACTTTTTCGATCTAA
ACTATACGGCTAGCCTCTGAAACCATGATAAGCTCCGTATGTTCTCGCCTTTGTGGCTCTATTCCCATGT
TTATTTCAACACGCATCGTTTTGCTGCCTCGAGAGTTCCACGATGGCAGGGCCAAGCGGACTGA
>gnl|UG|Ta#S13190285
GGAGAGAGCCTCAGAGAAAGAAAGACACCGGAAAGATAAAGAAGAGAGATGAAGAATTCATGCACGCATC
CATATTTGGAGAAGAATAGAGCGTTTAGGTGCTGCTGGAGGGAAGAGCCGAGCCATACATCAGAAGAAAT
ATGAGTATATGTGTGTTTGTCAGATTTTATACAAAGATGATGGAGTTTCATCTTCTGGGTAGAATATTAT
TCTAAAGGAGAAACATATTATCTGAGGCAAGTAGCTGTTTTGCTAAACTTCCTGGTCTCGCATTATTGTT
GTCTTCCTTGGATTATCCTGATAATATTATTGCACCTTGATCTTTGTTGATCCTCCGTTGATCCTTGGAG
AGAGATGTTTGTCCTCATAACCATTTGTTGATGGAACAGATATTTGGGAGGACCCATGAANGCATGATGT
ATGTCTTGACGGATATTCAAGTAACCTACGTTGATCAAACACATACCATCATATGGTGCACGACGNAAAC
TATATACGGTCAATTCAGTAGGGACGTTGATTCTCCAAGAACGGACTCGTCGANATTCATATGTT
>gnl|UG|Ta#S12980134
GTAGTTTATATGAAATGATTTGTTAATGGTAGGGGGTGGTTCTTNATCTTCGGGAATNAAGTGGTAGCAT
CAGATACTGACATGCATGGAAGGTAGCAGTATATGTATTTGTAGCAAATCATCATCGCCCATAAATAAAT
CATCTCTTGCCCGCTTCCTCTGTCCGGTTGTCAACTCAAATTGCTTTGGTTCACAAGTTCGTTTCATCGT
ACATCTAGGTACACTAGAACTGAGAGACTACTTTCCTTGAATGGCTCATGCGAGTAAACTGACAATAGTA
TTCATCCAAGATGCAGTAGTATATGTATCTTCATAGAGATGTAGATGCATAGATAGTTCAATAGTGCACA
TGTTCATTGACAGGGATGTAGATGTAGTATACAACCCGAGGTTACATTGACAAGTTGGTCCATGATGCTC
CCAGGAAAAAGAAAATATGATATATTGTTTCACACTATCATCCATAGTGAAACTTGTATTTAATATTTCT
TTGTTTTGCAATGCTGAATATTTTGGGAACACACAGTAAGATGTAATCTACGGATTCACCAAATCAGCTT
GAACATTGTTATCATGCTTCGTATGATTTGGTAATGATTTCAGAACATGGAATGGGGCAAAATAAAGTTG
AAACCATGTACTGTTCCTCACA
>gnl|UG|Ta#S12957581
GCTATATATTTTGTATCTGATATGCAAGGTTACCTGAATCTCCTCGCATATTTTTTTTGTGTTCGTTTAT
TTATATGGAAAATAGCCTACTTAGTCAATTTTGGTTTAGCCCTGTATGTGGTTTGCTTACTCAATATTGA
CCTCAGTGTCACTATGCCTGCTTCCGAAACTCTAGCACTGAAATATATGCTCTGTTACTCTTAATCAAGA
TGCTTTTGTACCAACTTTATGCCATGCTGCACTTACTCGGGCTAAATCCTTGTGCTTTATCATGAGGACA
ACAATAGTGGTTACTTCTCATCTGAGCTTGAGCTGTGGTGAATGCGACCGATGTTTCGACCGCATACGAA
GATGTAGTTCTTTTGGTTTATCAGCCAATATGATCGTATATAGACGGGATGCCTGTACAGAGGCGTTTTG
AATTAGTATGGTAGCAGACTATCCTATCCTTATTGTAAATTATGTGTGATCATCGCTATGAGACACTCCT
TTGGATGGATTTACCATTCCATGGTTATTGTAAATTATGAATGAATTATTCTGTAGTTTTAGTATTGGTT
CTCTAATCTAAAAAAAAAA
>gnl|UG|Ta#S32679256
CGCCGGATCGCACCTCCAGCAGCGACTCCGATGACCGTGCGTCAACGCCCGCTGCGTCATAACTCCGATG
GCCATTGCACCGCAGCCGCTGCCGCCGAGCTGGTAGGCTTGGAGCGCGAGAGGAAGATGTGCGTTGACGG
GAAGTGCGATCAAGTGAACGGCTGCGATGTAGGCGGCTGATAACTGCGAGCCATCAGGTGGTTTACGCTA
GCACTCGCCATTCAGGACGCGGCTTCGCGGCTTCAGCAAGTTGCCGACCTCACCGAGCGAATGCGTGCTG
CCCTTGGCACAACCTGCAGGACCTTGTATCGTGGTGAGGAAGACCTACACGCCACTTTGGATGGTGTGAC
CAAGCTGTTGGCGCGGGCTCCTGCCCAGCTGCTCGACCGGCAGTACTCGGTTGCGATTCCGTTTGTCCAT
GGGTTGCCTGGGCGCCCTGCCGCTGAGGCCTCTTCTGTGGAGGTCGGAGCAGTGGCGGAGTAGGTTGCTG
ATGCTTGCAAGCTGGAAAAAAAATCGTGAAGCGGTGTTCCGTACAGGAGGATAACTTGTAAAGCGCATGT
ATGAAAAATAACGTAATTGTGGTTTTTGTATTTTTATACATATTGTTTATTGTTTTANATGCGTCTCTTG
CCTGTGTTGGATAACATCCANTTTTTTTTTCCNAAATGGAGGCAAAATATTTGCCTCATCCATTAAATAA
NANGANAATANANTTTANANTTTTTACAAAAAAAAAA
>gnl|UG|Ta#S13052564
GCAGGTACAAAGYGCYCCTGGAGCTGTATTGGATTGAGAGTAGTAGCAGAGAGCTAGCTAGCTAGTGTGTATGGTGTGAGAGCCTT
ATGCTCGCGTGAGTGGCCTTGTGGGSGCGTAACATGTGTGCACACGTGAATGTGTGGATGGATGGATGGCTAGCTATATATAGTGGGAGCTAGCTT
AGGATGTAAGCCATGTAGGCATGGGCAAGGCATGGTGGATGTTAAGCTTGTCCCCTGGGTCACTTCATAA
ATAGTGCCAAGGGACAAGTGACACTATACATGATGGCTGGGTGACACATGAACAGTGCTCAGGT
>gnl|UG|Ta#S32623818
CCATCCATCCTAGCCAGGCTCCCAGTAGCTAGCAGCTTACTCAAGGAAGCGGCGGCGGCAGCAGCGCAAC
GAGTGCTCAGGAGAAGGAGACATGGCGTCCATGATGGGAGGAGACTTCGTGGAGGCCTACGTGCTCAAGA
ACGCCTACAAGGAGAAGCTGAGGCGCATGGACCAAGCCGAAGCCGCCGCGGCGCTCGACGGCGCAAAGAG
CAGCAAGGACGCCGCCGGTGCCGCTGGAGAGAAGAAGGAGGCTGGTGGTGCGAGCAGCAGGGGAGGATTC
TTTGGCCTCATGAAGAAGAAGGTGCACCCCAAACCCAAAGCGGCGGCGGCGGCGGCCACTTCCTCTTGAT
TATATTGCTACTGTATTTGCCATGCCACGAAATTGTAAGCCGCAGCTGCTAGAACTGGCCGCAGCTTTCT
TCTAGCTAGGAGTGTGTGTGTAGGTTTGTTCTTTCGATCAGCTTCTCTTGGAGGAGTGTGTAAAGCAAGT
TCTTTTGTTAATTGTTCAAAACAAGTCGACGGAAATTAAGTCAAGGATAAAAAAAAAA
>gnl|UG|Ta#S32692656
ATATGGCTTATTTGCAACGTCAGCTGCACAAAGTAATAAATCAAGTGCCGCTAAGGGTGCAGTTCACGAG
TTACCATCAGTGAGAAGATAACATTATACCGATCACATTCACGATCTTGTGAGATCCGAGATTCCGGGAA
CCCCTGTTGAGCTGCGGAGAACTGGTGCGTTTTGGCGGGAAGTCGGGAAGATGATGAACTGTTTCTTCAT
TCACCTGGCCAGGGCATGGTTTGAGATCGATTGCAGAGACGGCGCGGGGTGCGGCGCATTCAATCCTTGG
ACGGCACGGTGGATATCCGCCGGCACCAAGGGCCTTGTGCGGCAGATTGTTGTACTCCATGCGTTCTCAA
GTTGTGATGAATCCGTGGTTGCCGATGGCAATGCAGGATGGTGAGATCTGGGAACGGCTGCAGGAAGGCG
CTGTGGCAGTGTACCGAGCAGCTGAAGACTCTGGGCAACAGCCTGAAGCCAGTCGGGTCGGGTCGCTCCA
CATGGCATCAGAAATAAGTGTAGAGACCCCGCAAAAAATAGAGTGTCTGGGAATTGCGCCCACGGTACGT
ACTACCAGACACACTACATGCAACCAAACAATTCCATCGCGTTCATGTGCGTGGCATTTCGGATTAAAAA
AAAAA
>gnl|UG|Ta#S13140370
TTTTTTTTTTTTTTTTTTTTCATATTGTATAACTTTTGCATGATAGATGTTAATATTTTTTCATATAAAT
ATGGTCAAACTTTACGAAGTTTGACTTCAGACAATTCTTATATACAGAGTAAAAAGGACCGAAGGGAGTA
CAAACTCTCCCACAAGATGGAATCAAAAGCTTTTCTGAAGTCTAGTTAAGAACTAAGGCAAGGCCTTTCC
TTTTATGACAGGATTGCACAACTGCTTCAAGGATGAAATTTTTCAAGTGATATTTCCGACCTTTGATAAG
CCTCCGATTGGGTCCGCAAAGTTAACTCCTAAAGAAAACAACACCTTCTTTTTTGGAGGAAAAAAGAGAA
CACCCTTTTAATTACATTTTTTTGGACGCCGGATAACGCCACACGTGTNGACACAATAGACTACATTTTT
TTGGGACGCCGATAACTGCCACACGTGTGGACACAATAGACACCCGCCCACACAACCGTGTGGNATACCC
AATGGCACCCACACATCCTGGTGTGGGCNCNTGCCGATTCNGGACGANAGAGNAAGG
>gnl|UG|Ta#S13165143
CCCCTTCGCCGGCTTCTTCAACACCTTCGACGGCGCCGACTTCGACGACTCCGATCTGGCCTGATCGAGG
CGTCTTCCGGTACTAGTAATGAGGCTGGGAGGTCGTTCTGTCGATATGGTACTTGCGGTCTATCTAGTTA
GGTTATCGGTGAAGTGAAACTATTTCGAGGCATCTGGAGACCTTTCGGTGATCAATCTAAGTATCGCACT
GCTGCGTTGCCCTTGGATCTCGTGTTGTTTGGTTAATATATGCAAGTGCCTTAACTTATCCTTGATTAGT
ATCATCTCTGCGAGGTTCTCTTTATAGTTCGATCGGTTATGGATTGTTGCTATGTTATTTCTGCTCAATT
GTGGCTGTGTTGGGAACGAGCTGATGCTATGCTAATAAATTAGCTTCGATCTTAAAAAAAAA
>gnl|UG|Ta#S32627748
TCGTTCGGCCACCAACGCCTCTCCTACTCCCTCCTCAACTGCAGCAGAGTTCCACTGCTCACTATCTCCA
CCACCTCCTCCCTCCTCCTCGACATCCCCTCTGCCCCCCTTCCCCCATCTCCTTCAGCTACCTGCGCAAG
TCGTCGCCGGCGCCGTTCATGCCCCAACGTCTCTCCTATCTCCCCCCTTTCCTTCTGCAGCAGGCTCACT
GGCCACCGCCCACCACCACCACATTCCGCTCCTCATCCCAGCCCCTTCCGACGCCGACTTCCAGAAGTAT
GCCGCCGCCGCCGCCTACGACCTGCTCAATTCTGAGACAACGATGCCACCTACTGCTATTTCCCCTTCCC
CGCTGACGCACTCCACCACATGTTTTGGTGTGATTGTTGATGTGGAGGTGCTACTGCCTTTCCTTGCCAA
AACTTATCCTGCCCAGCCCCGGCGCAGTGGCGCCTCCCGAATTCAAAATTTTCTGACACCAAGTCCCCGC
GCCTTTATGGAACTGTCCAGAAACCACACTTGTAGCCCAATAAAAACCAGGTGGGTATGCAGATAGGACT
CATACTGCTCGAACTAACCCCAAGAAGCCATACACTGGACACACTCTCACATCTTGAGATCAAACACAGT
GTGAGGAGGTAGGATTTGCTACCCTTCTCCTGATCTGCTCGTCAAGG
>gnl|UG|Ta#S13161204
TTTTTTTTTTTTTTTTTTTGTAATGGAGTCGTAATTTATTTCTAAGTCGGTCAAGTTGCACAATGTGGGC
AACATAAAAACAAAGCTGAATCATCCACTTAGAAATATGAATTCCCATCCCATCTTAGAAATAGCCGCTC
CCGTTACATACCAGCAATACTCTGCCACTTGCGTTTCAGCCCTTGGACGACGATGGTTCATAAAGTTTCT
AGTACTAGCGTACTACTCGTGCATTTCCTAGTGCTGTATTATGCATTTCACTCAAGAGTCTCTGTCAAAA
GAAACAGCTCCTCGTGGCCGACCTGCCTGCCTGCAGGATGCATGGCTGCTGTAACTCTGTAGTAGTATTT
CCCAAGCTACACCTGTGAATCCAGCTTGGCTCTCTTCTCCTCCTCCAGTTTAACTCGTCGTCCTCTCCTT
GTCATGGCCCGGTGCGAGCATTGCTACATCGCATCCTGTTCATGATNGNTCTGATGNAGAGCTGACTAAG
CGGCGCGGCGGGGGTGCCCTGCCCTCCCAANAGANCTGTTAAGCCGGGACANCAAGCCCGCNANGAACNC
CGGGGGGCCGGACAAATCCCNANNGGTCTATACCGNCCACGGCNNNTTTAAAGTNGACGGAAACCGGGTA
CANT
>gnl|UG|Ta#S32665859
AGAAACCCTTGCTAGTTGTTCTTCCATAGTAACCCACCCTTTACAAACAATACAAAGCCGGCCATGTACG
ACGCTCCGTCGGCGCAGGAGATGTCCTACATGGATCACGTGCAGAGGCGCCATGAGGAGAAGGGCTGCAT
CTACGCATGCGTGTTCATGGCGCTTTGCTGCTTCTGCTGCTACGAGACCTGCGAGTGCTGCCTCGACTGC
CTCTGCTGCTGCTGTAACTAAACTAGCCATGGCCGCCACTGGACAGACAGACGACGGATAAAGGCGCGCC
GAGATCCACCACCGGCCTCTTCTGTCTTTAATTACCCCGACAGTTTTTGATTTTTTTAATAATAAACATG
TGTGTCTAGCTCTCAACTTAGCTCGATGAGTGCTTTATCGATATTGCAATAGTAGTATTATCTGCCCCCG
ACAAGACTATCACTGTAATGATCCATCATCGTGTTTGTTGCATCTTTATTTAATTAGCATCAGATTATGG
TTCCCCGAAAAAAAAAA
>gnl|UG|Ta#S32533958
GTTTTGTGCGCTCCTGTCGAGCTGAGCTGCAGAGGTATGGAGGAATGGGCTAGTTGGCTGTAAGCTGTTC
CTATTTTGTATGCTTGACGCCCGGATGGAGCCGATGATGGATCAACTGGGAGTGAAGCGGACACCATTTT
GTACGAGTAAATCCTTGAATTCCTCCCTATATTTGTTGGTCCAGGAGGGGGTTAATTAGTACTTGTGGTA
CATGTATGTATGTCGGGTGAAACCATCATGCAGTAGGAATCAGGCAAGCTTATGAGTGTTCATTATGCAG
TAGCAGTCATGCAAGCTACTTTTTGTTCATCGTCGCACTGGATTATGTATCGGTTTCTGGGTGCTTTTGA
GTGCTTGTTGTGCTGCAATGCAAGCTCGGACCTGATGATTTTTTTTGGTGGGATAATATATCTGTTCCAT
CCTTCAGAGTTAAAAAAAAAA
>gnl|UG|Ta#S13135370
TTTTTTTTTTTTTTTTTTTTTTTTTTTTTTTTGGCCAGCTAAACCAGTTATTGGAGGATAATGCTATCTA
GCACAACTTGCAAGTCGATAAAAGTACTACATGGATTCCTTGAGATCATACCAGGTTATGCATCTGGACA
AACCCAAATGTTCACAAAAGGTCTCTAGGAATTCAGCATCAATCAACTAAGATAACCAAGTAAGCAACTG
CCAAATTCCAGTGTACGTACAGGCATGGGAGAACCATGGCTTTCCATTTATCCCGTGCATAAAGTTATTT
GGTCTTCTCCTTGGCTCTCCTTGCCCCATCCCATGGTAAGCTTCCTTCNATATCTTCCCAAGTTATTGCA
TCCATTGGGGTGAATTTTGATGGAAGACAGTTATTCCAACTCCCTTTGGGGCTTGGCCTTNGNCNGCATG
GTTCCCAAACCCACCAAGAGAAAGTCCTTCCCTCCCCNAAGGGGGGGCCCCGGTACCCAATTCCGCCCTA
ANAGTGAGTCCCTATTACGCGCGCTCNACTG
>gnl|UG|Ta#S32643379
AAGTAACAATAGCATCGTCGAAAAACAGAGGAAGGTTTCATCCTATTACAGAGCTTGTCTAGTAGTCTTT
AGAATGCTAGATGATACTTAGATACAACTTCCATTGCTGTCGATGGTTCATCTAAAGGCAATGCATGATG
AGAACCAGGCACTGCTTTGTGGTGACCTTGAAACGAAATGCACAAATGTCTCCTTCATGAATTTTTGCAA
GACGGCGGAACTTAGACCAGTTGGTTGTTACCGTGGCTCTCTTGTCGGTTCCTAGCATGATGCGACAATT
GGCGTGTAGAACACTGTTTGCAAGCCTGACGTTGAGCGTATCATAATCTGGGTCATGTAATCTTTTAGTT
TGCTTTCGTTGTAGTTGACCTGAAAATACATCCGTTTGCATGGCTTTGTGAATGTTTTGTTGATGGTGCA
GACATAGTATTTGATATCTGGTTTTTTGCGGCAGAACATGGCAAACAACTTATTCACATGGTGCTGATAG
AGCTTCACTTCATTGCCTAGTGACAGTACCTTTCAAGCTCTTCGCAATATTGGATAGCAGGGGGTGGTCT
TTGTTAGAGAGAGTGAAGTCATCGCCTAGTCGTCGGCCGCCATTCACTTCAATGCACCAATAAGAGAGGG
TGTTGCGCACCATCAATACGCCCCAGCCCCCTGCACCGAAATAACCACACCCATGATGAATTGATTGCTC
CAATTAACACGGCCTGCTCANCCTCTCCGAATCGATGCCACTGGGGTCGTC
>gnl|UG|Ta#S13172757
CTTGATGGCAATGAATTACCATGTCAATACATCCAATAGCGCTTTGTGGGATCACATGCCAATGGTTTTC
CACACCTGACCTGAGCCGAAATTTTTGCACCGTACTTCCGCCATGTTAGGCCGCGTTTCATCTTTTGCTT
GTTCTGATAGTATTTCAACCCTTTTTGTGGGAAAAGCTGATATTGGGTTAGATGTTGGGTATAGAAGANC
ATAGAGGGAACCTGGACAAAGCATTTCCGGCAGCACGGCCATCCTTNCATATGCCCTGACTTTGGGTGCA
TTGTGNTATTAANTGGGTACCTNCCTTTGAGCAACCCGATGNACCTNGTCCCTGGTAGGTTTGGNAAACT
ATCCTGGCCANGCANTAATAANTATTGTGAAAGTTTAANACAGGCAAATCCATACANACAGGTATTAACA
AATTTGGGTATTTTTTTTGAAACCTGGAAAAAAAAAAAA
>gnl|UG|Ta#S13147867
GCAATCAGAGCCAAGCACCCACCGTCCTCCTTTCTTTCCTTCGACTCATCAAAGCATGTCTTGCTGCGGC
GGCAACTGCGCGTGCACCTCCGGCTGCAACTGCGGCAGCGGATGCGGCGGCTGCAAGATGTTCCCTGACG
TGGAGACCGCCGGCGTCGCCAGCGTGAAGCCCACGGTCCTCGCCGCCCCCGCCACCAAGGCGAGCGCCGG
CGGGTTCGAGGCGGCCGCCGAGGGCGGCGGCTGCGACTGCAACACCTGCAACTGCGGCACCAGCTGCGGC
TGCTCCTGCTGCAGCTGCAACTGAGCCACCCGCGATGACGAGAAACCACCCGGCCTCCCCCCCACCATCG
TACTACAACTATGTAGCGGCGTCTAAATAAGATCCTCCAACGGCACCGCCATTGTTCCTCCTGTCGCTGC
ATGTTGCCTGCCTCGTGCCCGGGCTAATATACATATACTATGTGTTCAACAAAAAAAAAAAA
>gnl|UG|Ta#S32539771
ACACATCGAAGGCGCGGACGCGCATCTCCACTACTTCCTCGCGTCCGGCGACCGCCGTTAACCGGCCACC
GAAGTGCGCCGCCGAGCACGCACGCGAGCGCAGCCTCAGCGGGATCCGGCTGGGAGAGCAGTGGCGTGCC
CAATTTGAACACTGACGAGCAGCGCCGCGCCGTCGCGGACCCAGGCCTCCATGCCGGGCGACGAGTAGTG
CCTCGACCCCGCCGAAGGCGATGAGCTGCTGACGCAGGCGGGATCTGTCTGCGAGTTGAAATGGCCGCCG
CGCGCCCAGGCCAAGCTACTGCTGCTGCGGGCGGGATGCAGCTACGAATTGAAGTCGCCGCGCATGGCTG
CTGCTGCTTCTTCGCAGATTCGGCTGGATCTGGCTGCTGCCGCTGCCGCTATTGATTTGGTGATTCTGCA
GGTACTGTACTAATGGATTCAACCCGATTTGGTGCTCTGTAGTTTCTGAGCATGTGCAGTACAAGTGCAT
GGTTCCAATTTAAGTGCCCAGAAAAAAAAAA
>gnl|UG|Ta#S12994794
TTTTTTTTTTTTTTTTTTTAAAAGAAATCTTTTTACACCATTGTGTATATGTAGATATAGACTATCAAAT
TTAGACAAGCCACTAGGGATGCTCTTACAATCTGGCCAGTGATGTTCCCTTTTGCTCCATTACACGTTCT
GGGCGAAAGGTACTCAGAACCGCGTTTTGGTTTCATTCCCCTTCTAATTACGTCGTTCTGCTGGATCAGT
AACTGCAAATTTTACTTCCAGGAAAAGATGCGGCTCCTCTTTTGTTCTACTACCTTCATCCTCGGGTGAA
GCCAGAACATTTTATTTCATTATTAAAAATACGACCATGTTAGGTTTTTGGCATGAAACAGATCTTGCTT
GGTCCAGATCTCACACAAAACATTGTTAGCAGAAAATCATCAGCACCGGTGAAACAAAAGAAAACCATAT
TTGCGGCAACTTGACATTCAGAATGAGTA
>gnl|UG|Ta#S32676091
CCTGCCCTCTTCTGTGCTGCACGCCATGGCGATGCTGAAGAAGAACACGAACGCCCTGATGTGCTGCAGC
TTCGGGGCCGCCCTCATGGTGGTCATGGCTACCACCCTCCTCAGCTCCTCATGCGATGCCCACAAAGAGA
TGGGTGATCTTGCTGCTTCTTTTGTGCCGGCGTCGTGCTACTCCAACTACTTCCCACACTGCACCGACCA
CCGGTGCAAGAAGTTCTGCGGCGGCGCCCGCGAGCCGCCTGTGCCCGGAGCCTTCTGCAACGACAGAAGC
AACTGCTGCTGCCCTATTAGTTGAGCTCCGCAGAAACGATTCAAGATGCCAATAAGCATAAATAATTTTG
ATGCTAAGAAATATATTTGTGGATGCTTTCATGGAACGTTGGCCTGGCTCAGCAAGACGTTTTCTAGTCT
TTTGTAAGCCGGCTTTGGGTAAATTGTTTGTCTTCGACTGCTCATAGTGGGAGTAATTTCAGGAGTAACA
CATAAGGTCAAACTCAGCAAATTTGCTTATGTGACAATGGTTTAATGAGGAGAGATGATTTGAGTAAAAA
AAAAA
>gnl|UG|Ta#S16263696
AGTCTACACGCCTCCCGTTCTAGCCCGCCGCCGCACCATCTCCTCCCCGGCACCACCGCACTACTCCCTC
CCCGCGCCGTGGCACCAACCCCTCCCCGTGCCGCCGCACCATCTTCTCCCCTGCACTACCACACCACCTC
ACTCCCCGTGCCGTGGCAACACCCCCTCCCCGCGCCGCCGCACCATCTTCTCCCAAGCACCACCGCACCA
CCTCACTCTCCGCGCCGTGGCACCACCACCTCCCCGCGCCGCCACACCCTCTCCAACCACCTCCCTCCTT
GGGCCACCTGCCCCCGCGTCAGCCAGCCATCGAATCTGCCCCATCACCATCCTCCCACGACTACCCGATG
ACAGATCCGGTTGTAGCCGTCCTGGGGGCGTTAGCAATGGCCGACTCCAAGGATTGGAGGGGTTACGTTG
AGCTTGGGGGTCGCCGGAGACCCACCCCTCCACCCCTGCCCAGATCCATCAGGTCTGGCAGCACTCCCGC
ATCGATGCAGCTCACTTCGTCCATATGGGTGTTTTTTTGGATCGAAATGCAGCTCACTTCGCCCAGTTTC
CGGAACAGCATGAGCGTGCGGGCGTCCCTGCCCTGCAGCCAGGCGACAGCACCCGTGCAGTCCACAAACG
AGGCCGTGAAGTTGAAGAGCGACCGGTGAGGTGGCCCTTTCCAGCGAGAAAATCATGCAGTGCT
>gnl|UG|Ta#S15903574
TTTTTTTTTTTTTTTTTTATCACAGAAATAGCAAATATTACGCTAAACTGTTGCAATTGTCTAACATTTA
ACCAAAACTACGAAGGCAGCGTTTATACAACACTTGCCAGCCTTGGCACACTCAACCTATCTGCACTCAT
CATCCATACATGCGGGCAGCGTCTCGCAAACACATTGTCAATTCATCAGCCTCCCTTTTATCCTTGCTAA
GTGGCAGTAACTCCTTGTAGTCTTGTACTTCTCCCGAGCCATACTCGTGTTGTACTTGCACCCTACGCAT
ACAGGAGACTACACGCTGATGAAAGGCACCGATGGGAAGACACAACTGTAGCATTCTACTTAACTGTGTT
CAGCTACATGTATTTGAATGTATAAAAAGGCAACATGTAAAGATAGGTCTGGCACAAAGAAATCAATTCA
AATGACTGTCAGCTCCATATCGACTCGGAACTTCCAATCTTGATCAATGTGGGTCAGATGTCGACGAAAT
GGCGAATGAAAACTATTCCCGCTTAATCTTCCTCACCAGCATGCTCAAGAAGATAGTTTGCTGCTAGCTC
CTCACCT
>gnl|UG|Ta#S26022179
TCCACANACTATGCGTTAGNGAGCTTCCATACGAGTTAGTATAGGGACCACTTTGTACAAGAAAGCTGGG
TACGCCTAAGCTTGGGCTCCTCGAGGGATACTCTAGAGCGGCCGCCCTTTTTTTTTTTTTTTTTTTTTTT
TTTTTTTTGCCAGTTTGTTTTTTATAACTATTAAATGATGGGGTGATTACTGGAACTCATAAACGATTTT
TTATTGTTGTAATCATTCCAATTCAATTTTTACAAGCCTCTTTTCAATCATTGGCTAAATNAAATTGTGG
ATTTAAGGTACCGTGAGTACTTCTTTGTACTGGTTAAGGTCCCAAATAATCATCCCAAAACAAGAATCTC
TTTTATTCAAAACTTCTTGATACCACACACATTCCATGAAGGGTTTTAAACATTTTTTGTGTTCAAAGTA
TCTTTTTGTGGTCACCGTGTCTGTCGAATAACCCTCTTCCTCTGAATGTTTCTCTTTCAATGCCTTCTTT
TCAATCATGGCATCAGTACTCGGATGGTCTTAGGTCCCCTGGACACATTTGGCCGGTATCTGGCTTGAAT
ATTCTTTCTCCCTTATGGAGATCTTCTTGGTACTTTCCCCCTTGTGGTTATCCGGATCCTCATTACTCAC
CGGCTCTCTATCTTATTTGGACTGAGTTAACACAACCCTAATAATATCATGGGGTTATCTATTTACTTGA
TTAATCTATCGCCCATTTGAGCGTATCCTTCCTCTTGATCTTGTAGACTCGAGCAATTTGGATCTCCCCC
CTCATTGATGTAACCATCGATATATGGTTTAGGTTACCAACAGGATTTTTTACGGGAG
>gnl|UG|Ta#S15824313
TTTTTTTTTTTTTTTTTAAAGAGTCATAAGCCATATTAAAGCCGAAATTCTACTAATTTCTAATCGCCAA
AAAGTAACCACCAGCGAAATTGGGATCGAAAACAAAGCCTAATCTATCCACAACAGATATCCAAGACCTG
TATCTAACCCAAAGTTGAAGCCGACTGATGTAAGAATGAACCAAGAACGTTAAACGTTACACATGTGCCT
GTTTCCTCTTGCCCGTTGCAAGCCAAACAAAGCCGTGAGTTGAGAATGCTAAACCGTGCCGAATGGCAAG
ACCGCCATCAGCATCATCGTGATGAAGAAATGGGGTTGAATTGAAGAAGTAGACACGCTCTACAGGAGGA
AAGCGAAACCGGCAATGGCAGCGGCCACACCGGCAAAGGTCTTCTGGGCAGCACCGGCAGTAACGACGGG
GGGGTGCTCCTCAGGCTTCTGGGGCTTCTCGCTGGAGCCAGTCTCGGCAGGGGGAGCGGGGTGCTCAGGC
TTGGGAGCAACAGGGTGCTCAGGCTTGGGAGCAGGGTGCTCAGGCTCGGGCTTGGGAGCAACAGGGTGCT
CAGGCTTGGGAGCAGGGTGCTCAGGCTCGGGCTTGGGAGCAACAGGGTGCTCAGGCTTGGGAGCAACGGG
GTGCTCGGGCTTGGGAGCAACAGGGTGTGTGGGCTTGGGAGCAGGCTTGTCAGTGTAGATGGGGTGGAC
>gnl|UG|Ta#S12867900
CTCTCTCTCCTCCTCGTTTCCTCTCGTCATTGTGATCGAGAGGGCAGCGATAGAGAAGAAGGCGGGGAGG
AGAAACAAGATCGCCCAAGAGGTTCTTTCTGATCAGTTCATCGCCAGGCATCATCATCGTCATCATCATC
ATTATTTCTTAATGGCCGTGCCTACAATCGAACCAAATGCAATGAAATGCAGCATCAAAGGACAGGCGAT
GTACCTGAAGAAAGATGAAGTTGATTTCCTTAACATATGGCTATCTAATAGCAGAAAACAATCCTGAAAA
CAAAAAACATTATCGAAAACATGCTTTCTCTAACTAGTTTCCTGACAAATAACAAAGTGGATCATACTCT
TTTACTGAGCTACTTCAGGCGCAAATGATGTACAAGGCGTAGCTGCATTGCAAAAATACATAGAAAACTA
AAATAGAGAAAATCTACCGACAAAAAAAAAAAAAAAAAA
>gnl|UG|Ta#S13122854
AAGTNCTCCCCAGCAAGTAGGAAATTGTGCTCTCTTTCCATCTCGCATTATCTGTGTTAGCCAACAACAA
CCGACCCATGGCGATCGGTCACCTCCGTGACTTCCTGGTTTTCCTCCTCGTGCAGGTCTGGCTGTTCTTG
ATGATGGCTGCATCGGCGAAGGTGCAGGGAAGGCATGTGGGCGTGGCGTCGGTTCCCGCATGCTGCACCT
ACCACGTCGAGTGCTGCCAATGTCTGACGGCGGAAGCCCCGCTCGCCACCGCCACTCTTCCTTGACGGCC
ACACCTGTGGCATGTGAGTTCACTCTCCCCTTTGTCCCGACGATTAGCGGAATCAGCGTGAGCGCTCATT
CCACTGGTTCTGCATGCGTCTATGTGAGTCTGCTGCTTTTCATGCCTCTATATACTAGTAGTAGTAATCA
AGCATGTGCGCATGCACGTGATAATAGTGGATGAGAGTATAACTGTACCCGTGATANNGAAGTATATGTA
TTATTCGANNNNNNAAANNNNNNNNNNNNNNNNNN
>gnl|UG|Ta#S32686954
AGGATCCCGAGAATGATTCTACATGGAGTTCGGCTTCGAGGAGTAGTTAGGAGGTCCCAGGCAGGAGGCC
TCGCCTTTTTGATCATTGCTACTTTTGTGCTAGCCTTCTTAAGGCAAACTTGTTTAACTTATGTATGTAC
TCAGATATTGTTACTTCCGTTGGCTCGTTTGTATTCGAGCTGATGTATTCGAGCCCTCGAGGCCCCTGGC
TTGTAATATAAAGCTTGTATTATTTTAAAAAAAAAA
>gnl|UG|Ta#S12857147
GGGGGAACAACTATCATGGACAATACGTCGATGATGAACAGAGGAAAAATTTCTAAACTCGGGCATTCAC
AAAATGAAATCCTCTGGGCAGGATGATGAATGATAACCACTGGACTTTACTGCAGAAATCCAACAAGAAG
CCAAGATTCTTCGACTAAAATTCTGAATCACAAGAGAATAACAGCAAGCCTATGATCTTAACTACAAGCT
AGGAGTTCTTTGCTCCTTGTTCCTTTGAATTACAAACTTCAGCAGTCAGAAGCACTTGCATCTTGTTGTC
CTTAGTTTCACTCGACCAGAAGTCTTGAACTTGTTTCGATGCCACTACACCTTGTTGCCCTTCTGGTTAG
CACTCCACCTGGTTAGCACTCCATCTTGTAAGCCTT
>gnl|UG|Ta#S12987956
ACATACATACATGACATGTNCATTNAAATTGAGATATACTGCAGATAACACATTACATGCATGAGTGGCA
ATCATATGGGTTCTGCTTTGAATCACACGATTCAGACAGTTGTGAACATTGATGATCATGATTGTGTGGT
AACTGTATATACTGATTACGAACCAGGAAAAGAAACTAACGGTAGCTCACAGTTCTTTTAGAAAAACATA
AAGGTACTAACTGGCAGTTATATTTCCACCATCACTCCTAGTTGTGACTTCCTACAAGAAATGAGAACGA
AAATGATATTACAGCCTCATGTCCCTTCCTTGTTTGGCCATTATATTCGACATGTTCCTTCCCATCAGAT
GTCGATCTCTATATTTCCGCTTTGCAAATGATCCCAATTTAAAGCTTGATATCCGTTGGAATCTTCACAT
TACACTGCAACCTACAAAGCTTGAATAAGGCCACCTAACGTTCAGAGCATAGCTTAAAGAATTGTGCAAT
TAGCTCATGAAAGCCCCCTGATGTAACATTTTTACCTGGTTGGTGATGCATGGTGGTCTACTATGCGCAA
TAAAATACAACAAGTAAACCAGATAATGATCATATTAAGTACTACATCATCAATAGGCTGATCATGTTTG
CACTGCCAATTACTACAGACTTACACACGCTCCCTTCAAATTTCAAGAACTGCTTAGCCAACAATTCCAA
GTTCAAGCATGAAGTAGTCAAAATGAAATAA
>gnl|UG|Ta#S12995588
TTTTTTTTTTTTTTTTTTTGAAAGAACAAATGAGCTTAAAAGCATACATATTCATTCATTATTTTTTACA
CGGCCACAGAATCAACGATGCAGTGCCTAACAGAACTGCACTAGGGAAAGACTTGCTTATACAAAATGAC
CATCCATTCTTACTACCTTTTTCTCTCTGTGTTTCCCATAAACAACAAATCAAACTTCAAAATGAACATC
AATGTTCTCTTCTCCTTCTTACTAAGTGCACTGCAAATGATTTCCTGAAAGAAAAAAAGAGTGAGATGCA
AAACAAAAAGTAAGCTGCTGCAAAAACAAAACTAAACTAAACCGCAGCGACGAGACGAGTGGCCTGCATC
AATTTTTCTTCCACACAACGACAAAGTGAGATGCATAGAATATTCAACCTTTTCCAATTACAATCTTCCA
ATTTTTTTACATTTGGCAACAAAGGGAACTACTGTGAGAGAGAAGATCACTGCAGCGATAAAATGATGCA
TGTTGCAGAAAGGTCATACATATCTTACCACAACCGTCGATGGATGAACTACAT
>gnl|UG|Ta#S16216886
CCACGCGTCCGAAGAGTGGAAAAGAGGAATAAAAGAGTTGCTAATCGACCATGGTAATTCTCAAGAGAAA
CACAAGGGTTGTTTGCTTGGCGGTGCTTGTGGTCTTGGCCACAACCTTATTGCCTTTCTCAACTACACAA
GGGGCGTGCTTAGTGGCACCGGAATGCTCGGGGCCCTACCCAAATGTAATATGCGGTGAGTTATGCGCTC
GTTACGGTTATAGCAAAAATGGATACTGCAAAGATTCAAGAAATTGCTGTTGTAGTGGCAAAAACTTAAA
AGAGTCAGTCCAGGTGGATCCTACTGCAAATCCTTAGGAGAGAAACTCTAGAAGCTGCTGCACCACAATA
TGTAATGGTGAGATGATTAAATTTGAAATGAAATAACTATTTAT
>gnl|UG|Ta#S13202564
AGATAGATATGGCCAGAAGACTTAATGCTTGGAGTTTTTCATCTCTACAGGAAATAGGATGGGGCCCACC
AGAAAGAAAGATGGCGTACAAGGTTAAGCTAGGTAGAAAATCCAATCTAAGATGTAAAAGGATTGGACTC
TTATATTTTATACTAGTTTGTTTTCTTTCCAAAGTTGTGTGCGTGCGTGAGGGGTTTAGGCTAGGTTCAA
GTTGTTAATTAAAGCAAGGGTGCGTGGATGTAATAGTTAGGTTATCTTTTATGAAATAGACACGATGTGT
TTTTTAGGGTAAAAAAAAAAAA
>gnl|UG|Ta#S32594874
AATTCATTGTTATTATAGTTTGGACAATTTATAAATTTTGTCACTATACACAAGAAATAATTGCCATTAC
CATCCACCCTTCCTGGTTCAGACTCTGGCATATACGAACAATTCAGAGTTCAGACTCGCTCATGCACCAA
CAATTCAGAGTTCATACTCGACATTGCAACACACGCATTTGCTAATTGCAGTTTACAATCAGTAGCAAAA
GTTTTCCTCCTTTTTTACTAGCAAAAGAAGATGAAGCTCTCGAACTGCACGGCGTACAGCACCAGAACAG
TCAGCACCAGAACAGTCAGCACCGCGGTGAACACCCCCATGGCGCAGAGGTCTGCAACGGCTTCCTTGCC
GGCTCGCTCTCGGCCAAATGGGCCGCCGCCAAGCCTCTCTTCCACGCGAGCCGCCTCCGCTCGCCCACTG
CTAGTCTGCTGCCGCGTTGCTGGTGCACGCCATTAGAGAGGGATAGTCAAAGCCGGAGAGGGAGAGAGGA
GGGAGCGGCCGGCGGCGTCGCAGATCGAGCAGGAGAGACAAGGGGGTGGCCGCCGGCGTCACAGATCGAG
GGGGAGAGACGAGGGGGGTGGCCGCCGGCGTCGCAGATCGAGTGGGGAGAGACNAGGGGGTGGCGGCGCT
GANATTGGGGGTGANCNANAGCCTCNTGCCNAATTCCTGNNNNCCGGNGGATCCNNTANNTNTANANNGG
NCGNCNNNNNNNNGNANCTNCNNNTTNTNNTNNNTTTNNNGNNGNNNNNTTNNNNNNTTNNNNNNNTNNN
G
>gnl|UG|Ta#S12996017
TTTTTTTTTTTTTTTTTGAACATCACAACAAAGATACATGAAGCTACATGTCTGTAGTACAATATACATG
CCTTTCATGGCTTCACTTGCCGTTACCTAGAATGAGAAACTATGTCGTATCAGTAAAGGACATGTGCTAC
ACATCATAAAGGAACTCTCTTTCTTTAGGGACACATCATAAAGGAACTCAGTGGACTAAGTAAGCTACAT
TCGTTTCTTTTCTTTTTTGAGAATGACTAAGTAGTTACATTCGTAATGTAGAAATAAACGGAATCTTTAA
TANACTACACTAAAACATTTTTCAACTACTATTATGCTCCAGTTCTGCTCTGTATGCACGTGCTAAAAAA
ATCTTGGCTG
>gnl|UG|Ta#S13139833
CCAAGGATGGCGCAATATGGAGAATGACAGCCAACGATTGAAATTGCAAACAAGCCCAATACAGGATGAC
ACTACATACTCCCACAGAATTGGTACTGACTATATTTGCTAAGGGTGTTCAACTGACANCTGGTGTTGAC
TTTGGTGAACAGATGCTGAGTGTCCAATTGACTCCCGGTGAGGAACATACATTTCANCCTCNTCTGTTTC
AAAGATCTCCACATAAGTGCAATATACTGTGTTGTCTACAAAGGTGAATGCGCCTTCAAAAACTGAGCAT
AACTGGNCATCATGGNTATACTGGTAAACAAAGGNCCCAGAAGATAAATGTNCAACTGAATCANCCAGAG
GCATCTATCCATCACAAATCAAAAAGGCTGGGGAAACTNAACTAATGAAAACAGGNGAAGGGTGAAAACT
NTGGNGATCNNCATTGACAAATTTTCTGAATTCATGATGCNGATAAAANATGCTNAACAAGATAATCCTT
TTGGGGCAAAGGAACTTCCCNCACCGGAGGGNNTGGAAAANGGTNTGGANCCCCCNGGNNGGCCAAAGGG
GTNANGNTCATACCCTTACCCGCGGGCGNGNAATGNGACTCANAATCGCGGATGGTGCCNNNCTCCCTTA
ACTTNGGGGGGGTTTACNTTTCCNNTGNAAACCCCCNGGGGAGAACTTTGGCAAACCGAGGTTTNTAAAA
AAAAAAAA
>gnl|UG|Ta#S17984007
NAACTGCTAGTGCAGATAAGGCCTATCCCAGGTGACTTAGTATAACAAGTTTGTACAAAAAAGCAGGCTG
GTACCGGTCCGGAATTCCCGGGATATCGTCGACCCACGCGTCCGTCCTGCTGCTAAAGGACTGCTAAAGG
ACGTGAACAGGAAGTCCTATCGCTGGATGTTTATTGTCCGAATTGCAAGGATCTGGGAATACATGAGTAC
AGACCCTATCGAATTCTATAGCTCTATTCATTGGCACACCAGTTGATCAATTTTGAGGTAATAAAGCGAA
GTTGTTATCTGGAAAATACTTGCCTACTTAAAGAAGGTCAAAATAGAGAAATCCTTGGCATAATTTTTAT
GTATACAATATACTAGCTTTCATATCTACTTTGGACACCAGATGGCACATCAACATTATGTACCTGAAGC
GATCGCTACAGAAGGAAGGTACCAAACAAGATTAACTGTTTCTATGCTTCTCAAAATACTTTAGTATATG
CCCATAATATCACAGTATGAATTGCTGTGTGGGAAGTCTGCTTTTCCTACCATCACGGAATAATAATTCA
TTTTTTAGTTTGATATATTCCGCGCCCAATTAACTATTGTATTTGCCAGAGAATGCAGAANAAAAATACT
AACCTGCTTGTGTTCCCGAGAGAGTGTATTTTCTCCGCTACCTCAACATTCTTGATACATATGGTCATCT
CTGTTCTGGACAACACACTTGACGACCTCTCTTCATGGCACAAAACTGNAACTGTGCCCATTATATATTT
TCATTGCATGCTTGTCTAAATAAAGGGTGCAATACACATGGCATAGTCGCATAGATATACAAATCCCTTA
TTC
>gnl|UG|Ta#S16214416
CCACGCGTCCGCAATCCAAGCTTTCACAATGGCCTGCAAGATGGCATTAGTCTTGTCTCTATCGGTGTTA
GCATTCTTCATCTGCCTTGGTACTGCTGAAGCTGGCCCGCAGTGCATGTACCAGCTTAATCCTTACTATC
ATAGTAGGTGCGAGACAAATGATGACAACGACAATTGTCGAAGTGCTTGTAAAAAATTTGAGGCACCAAA
GTACATGGGTGGTATGTGCCATGATGAACAATGCGTCTGTTATACCTGTTAATGATCATCGGACTCTTCC
ACCGCTGGGGTAGCCATTAAGATACATCCACTTGTCCCTTGGTGGACACCACCATAGAAAGATTTGAGCT
CCAAGGAAGATGGTCTTTTTGGTGTAACAGAATAAATTGGCAATGTATCGAACTATGATTTAGCAAGTTT
TTTTCCCGATGAGTTAAAAAAAAAA
>gnl|UG|Ta#S13209683
CTCGTGCCGAATTCGGCACGAGCCTGGCTCTGATACCACTGTTGGGGAACATAGTAATTTCAAAAAAATT
CCTACGCACACGCAAGATCATGGTGATGCATAGCAACGAGAGGGGAGAGTGTGTCCACGTACCCTCATAG
ACCGAAAGCGGAAGCGTTAGCACAACGCGGTTGATGTAGTCGTATGTCTTCATGATCCAACCGATCAAGT
ACCGAACGCATGGCACCTCCGAGTTCAGCACACGTTCAACTCGATGACGTCCCTCGAACTCCGATNCAGC
CGAGCTTTGAGGGAGAGTCCGTCAGCACGACGGCGTGGTGACGATGATGATGTTCTACCGACGCAAGGCT
TCNCCTAAGCACCGCTACGATATGACCGATGTAAGTGCATCTAATGCCTCCTAATGANTTTGGGGTATTG
AAGACTATAGGTAANGGACTATGTGTTTATAAGTGTNCACAAGNCCATAATCATAAGGAGTTGGTANTNC
AAGAGAAATCGACCCTAAAATGAANTCTCNACTGAAAACTTGGATTCTAAGACTTCGAANATTGAAGNAA
NAATTGTGNACCTTANACTATATNTCNGGAAATAACNAAACTTGTTCCNATTAATTCCTTCTAGCNGGAA
AACGTNGTANGG
>gnl|UG|Ta#S32660300
CGTCGATCTATGTGCGTCTAGGCATGGAGGGCACCCTCCTCTCGCGCTCCTTCTTCGTCTGGAGCGCTAG
CATCCCAGACAGCGTAGATCCACTACCCCTACGTCCGCCCCACGCCGGCCGCCGGTGGCTCGCATAGATC
TGTTCCTCCCCCACCTGCCGCACGCGACAGAGCATGCTGCCATGTTGTTTTGGTGCAGCCAGACCGCCGC
CCCTACCCTCACGCTCCGGGTAGAGGCTCGTTCTTCTTGGTGGTGACTACACGTTCCTTCCCGGTGGTGG
CACTCTTCCTGCCGTCTTATGTTTCTCCCAGCGGCTGCGCCCTTTGACACCTACCTCGAATCAATCAATT
CGTCAATAGAGAGATGAAGCTCCAAAGAAGTGTGATGAGGAAAAAGCCGGTAGTGGAGCAAGATTTCTTA
TATCTGGGTGAGGGCATCAATCAATGTTGGGACAAGGAATCTCATCACTACAATATATAGCTAACCCAGT
GGACCAAGCGTGTTCTTGAGCATAGCGAGACGAAAAACATCTTTCCTGAGTTGGCATGTGAAGGAAACAA
ACCAAAGGAGTGCACTCACACGGAACCATGAAGCCAATGATCTACGTCAACTAGATGTTTTAGATTTCAT
TTTGTACCACTGATGTCTCATACTTGCATCTTTTACCTGTCCTTTGTGAACTTGATGATGGTGTCTTGGT
GGTAATATTTAGAACAGAATGAAGTGTATGTATGTGACAAATAGTTGTGTATGTATGTGAAAAATAGTTA
ATGGAACAAAAATATTTGGTGCAAAAAAAAAA
>gnl|UG|Ta#S19223218
TTTTTTTTTTTTTTTTTTAAAATGCTCCCTCTGTTCATAAACATAATTATTAAAATGCAACATATTAAAG
GTCTTAATGCACCCTTACAATTTGACCCATAATACACCAGTACAGTGAGTAAATTACAAATTTAGATACA
AGCAGCAACCAGTTCCGCTCCCAAGATGAGAGACAAGATAATTTTAGCCGGGATTTGCAA
>gnl|UG|Ta#S13170271
CGTCGCCGCAGCTGGTCGCCGGCGGTCGTCACAGCAGCAGCAGCAGCAGCAAGAGGTTCCGGTCGAAATC
AAAAATGGGAATACAAGGAGACAGCGCGTCACTATCACTGATTAAGTTAGAACTCCGCTAGGTAGCCAGC
TTCAGGATATGAATATGATACTACATACATATCTCTGGTGCTGTGCGTGTTGTAGAAAAGATTGAATATG
ATACTAACCAATCCTCAGTCATACTAGCATTCAAAAAAAAAAAA
>gnl|UG|Ta#S12873577
TTTTTTTTTTTTTTTTTTTGGCTATCAACACATGTTTTATGAGCGTATCTAATAGGACGAACTGATCCAA
ATTTTACAGGTACAACACATTTTCGAACTTGCATAACAAAGTGGTGCATTTGACAAACTACAGGATGCCC
ATCAAGTATTTTTCAGTCTCAGCTCTTCCGCCTTCTGGCATTGTTCCCGCGGTGT
>gnl|UG|Ta#S13154008
TTTTTTTTTTTCCACAACAAAGATTTTTCAGATTCTCATGCTGGACCGGACCGGAAAGGAGCTTGACATT
TAGTAGATGGCTACTACTGATACTACTACTACATTGCACAAGGAAAGATCATCAAAGGCTCCACCACCAC
ATAATCCCTACGGCTACAAGCAGCAAAGCAAAGTACCAAACAGGCAAACACACACCAAACTGGAAGCTCT
TGGACACCCCCACCACCAAAGCAGCTTGGATATGTACAGCACAACACCAACAAAGTCTCTCACCCAACGA
ACCCCAGATTCAGGCCTAAGCTTGCACGATCAAAGGAAGCCCCAACATATTTGTGACGGACGGCGATGCT
TCCGGGTACTTGGATGATCAGATGTGATGAGATCAGGAGGAGGCGACGACTCCGAGCTTGTGTGCTGCTG
CTGCNGCTGCTGATTTTCGCGTCGCCGGCTGGTGCTCGGTGAACTGGTTGGGAGGAAGGTTGATTCAGGT
CTTCGCAGGAGAAGGAAACTTTCTTCTCATCTTGTTGCAACTGCTTTNGGACTCCTCAGGTNTGCACGAC
TCCGGNN
>gnl|UG|Ta#S32602409
GATTCCAAAATTATACATGACCAAAGTAGTGCCAAAAGTAAATAGGTTCTTAGGGTGAAGCTATACACAC
AGAGCTTCATAGGCTATTTAGGTAGCTAAATAGACTGAACATGATGACCAGAGAGTCCAGTGCCAAAAGC
AAACAGGTTCTTAGGGTGAAGCTATACACACAAAACTTCATAGGCTAATTATGTAGTTTAGTAGACTGCA
CACGATGCTCAGAGGGCGTGCACGGTGAGACGCAGGCGCTTGTGGTTGCGCTTGAAGGCAAAGGCATATA
TTTCTATTTCCTTCATATTAGCTGCGGGGAAGAAGTCTGCCATCCTTCCGTAATTGTTGCCCTGTTATCG
ACTCCTTTGGTTAGACGGGCTTTGATGCAGGTATTACCATCTCCAGATTTTATTGGCAAGCCATAAAGCT
TTGGGTCAATACAGCGGCGGAGATATTTCTTGGTAAACCTGACCGAGAAATACATTCCTCGAGTGGCAAA
GGTCATCCTTGTAGCGATGAGACACCTCAAATTTGTAAGCTGCTTCCTGTATAGCCTCACTTTGTTTCCC
CATGTACAATGACCATCAAAGCTTAGAAAGTAGC
>gnl|UG|Ta#S12935780
CTTGGCGGTGCCGGTGGGATAGCGCCCCTTTATTTTCTTGTTTGGTCCATTCTTGGCACAAGTGTATGCA
AGGCTTTTTACAACGTAAAAGATTGACACCGAGCATAATAAAGACTAAAAGCCAAAGAAAAAAGACTACT
TCGACGCGCCCCGAGCCGAAGCCGCTTGCCTCGTCGTCGTTGGCGGCAGCGCCAACCCGCGAGAGCTGTC
GACATGTGACTTTTTGGCATCGGCATCGTGCTGGTTCAACTCCTTGTCATCCTCAGTCTCAATCTCCTCA
AAGAGCTACTCCCGTCGTGCGTGGTTGATGATGGCGCAATGGCTCCGCACCAACGGTAGCATCATCCCGT
TCTCATCAAGCCCATCGACAACATGTGGGCACCAGCACCACAACGAAGCTCGGTGGCCCGGTCCCCGGGG
GCGGTGAAGTCCGAGGAAACCGCTAGGCTCGTCGTGCAGAATGACGACGAGATGATCGGGTGCCGACAGA
GTGGGCACGATAATAGCGCCTGTTGGGTTCACCAATGTGTAGCTGGTCAAGCAAATGTACGTGGCACACA
TCTCATGCAGAACTCATGTTTGCATCCTTCTGTGGCAACAGAGCTATGTAAGCAGACAGCACATGGGACA
ATACGTACAGGTGACTTGTTCAGGTACCTTCAACTCACTCCCTGCGAAGCAAAAATGCCACTAACTATAA
GATAGATGATGTTGCCACTTACCAATATAAACATTGGACAATAGCTTAATATGACAGTCTGTTAAAAAAT
TGCAGCTCT
>gnl|UG|Ta#S13031855
GGCACGAGGCCTCTCGCGTCTCTCCATGTCGCCGCCGGCGGCGCCGGCGTTGAACCACCATGCGCCAGGC
CCCTCCCATCCAGCCCACACCAGACCCCTCCCCGTCTACCTCACTCCATGCCCCTTCTCATGCAGATCGC
GCCCTCGAGCTGCGGCGGCTCAGTCCTGCATCTCGAGATGATGCGGCCATGGTGGCGGCGGGGCCGACTG
CCGGGTTTGGAACCCCCTGATGCCGGCGGCGGGCACGGATCCAGCTCCATCCAGTGGCTGAGACACACAC
GCGTGCTTCTCCTTGAATGGTTAGTGGCAAATCTGAGGGGAACACGGACGTGTCCTTCATGCAGGATGAT
GCACCGGCCGCATCGATTTCAACTGGTATTGCTGAAGCTATCCACGAGAGCCATTTCCTCTCCTACACAA
TTCCTGTTATAGGAACTAAATATCTCATGACAAAGTCACGCACAGGGGTAGTACTCTCCCTCACCCGGCT
TTGCTTAACTACACTCTACATTTTTTGCTTAACAATTTCTTCTGTTGGCATCACAAAGCATGCATTTCTC
ATTAGAGAAGCTGAACATTGCATAAACTTCTGAATTTTTTAGCCGCATCTTGGCATTATTCTAAACTGAA
TCATGACAAGAACACATGACTTGAA
>gnl|UG|Ta#S32702870
AGATCTCATGGGTATAGTTAGTCTCAGTCGATTGAGATTTAACAATCCCGATAAGGGTAATACAAGCCCA
TGAACTTTGTCTTACTTCACCTTAAACGAAAAGAAGACTTTCATATCAAGTTTAACTGCATGCCTTCTTT
TTGGCCGTGAAGTATATATGTTGGATGGGAGCGGCTACAAGTCAATCGACTGACTCTACAATTGTGTCAG
TCGATTCCTAAAGAAGAGCAGAATGATGGAAAGCAAAAGAAAATTGACTGACCTGAACTAAGCGTCAGTC
GAATCAGCCCAAAAGGAAAAAAACATCACTGATCCAGCGCTGAAACCCCTTTTGATGTTTTGCCATCTAT
ACAACCCAAAATTAAACGGGCCTGACCCTGCTAAGAAACCAAACCCACTACCTTCAGAGATCTGGATCCA
GCTCACGGGCATATAACTAGGTCTTCTTCCTTGCCCCTCCTTCCCCCATCACCAGCGCCACCATGGACTC
ATGAACAAAACTCGGATACTGCCGCCCTCTGGTGTCTCGATAGATCTCCATCCTCTACATTTCTTCCATG
CTATGTCCTTCTCCTCTGATTGCCCAAAGTTCTTGTAGGGAGAACTAAACTTGTAGTAGTTGTTCAACAA
CAACAAATAATTAGAAAAGTTATATTCTGTCTCTTTACTGCCCAGCAAAAAATGATGTAACTGGAACTAG
AAAAAGATAGTGACAACACCAGAATACACATTTGCTGTTAGAAATTCAGACANTTGAACAATACAAATTC
ATACTATAACTTATGACTAAAAATAACATGNTTG
>gnl|UG|Ta#S32582999
GGCACGTCAGGGCGAGAGCCCCTACTAGCGGCCGGCGTGTCGGGCTGGTGGCGGCGCCTCTTGCGTTGGG
GACGTCGCCGCCGGGCGCCGGAGCATCGATCGCTGTTAGAGTTAAAAGTACGATCTAGCTTCGTGTCTCA
GGTTCAGTTAAGGATGATTTGTGTTGTGCACTTGTGGTGCATAGAATAACTACTGCTTAGATATCAGAAA
CTCATGTGGTGACGTGCCTAGCATATTGTGTGGAAAATGAACTTGTCTTGTGCTCGGCGAGTTCCTACTT
CCGAGGGTAAAAAAAAAA
>gnl|UG|Ta#S12994570
TTTTTTTTTTTTTTTTTTGTAATAATAATAGATAATTTATATGCGGGGGAACTGGAAACACAATAATTTG
AGGCTACTAGAACATGGGGCAGCAGATCATGCGAGATAGCATGCATCACTACGAATCGCGGACAGAATCG
CTGCGATCAATCGAATCGAGCAGTTGATTATTGGGCCTGCAACTGCGAGACGATCTTGGCCACGGCCTGC
GCCGAGATAGGATTTATTGGGCCTGCAACTGCGAGACGATCTTGGCCACGGCCTGCGCCGAGATGGGCGA
CAGGCTCAGCGCGCACAGGCTCTNCCACGCTGCCGCCACGGCCGACGGCTCTTCCTTCTTCTCCTCCTCT
TCCTCACTCTCCTTCACCTTCTCGTCGTTCTCATTCTCCCTTCCCTCTTCCTGCTCCTCCTTGAGCTCAT
TCTCCTTCTGCTCCTGCTCCTTCTC
>gnl|UG|Ta#S12928457
AACATAAAAGAACCCTACCTATGCTTGGGAATGTACGCGCGCAATCAATACAAATGAAACACCACACCCA
CCCTTGGAGCCACCGAACCAAGGTGGCAAAGCGTGATAGCTGGCTGCTGAGCTCTCTATAAATACACCAT
AAATAATCAAAACAATGGAGAGAGAAAAATTACGCAGCTGGTCCATATATATGGCACTTTTCACCGTAAC
CCACTTTACCATTGCACCTCGGGCCTATAGGTTTCTTCTTTGTAACCAACCCCCATGGATGTGCACGTCT
ATTTTGCCGTCACTCTGGCCAACCTCGTGTTCGGCCGATCTCTCTCAATCAAAGTTGTCATCAAGCCCAT
GGTAGAGCATTCGCCCGATGATGGCGTCATCATCCAGGCCGCGGAAGCCCTCACGCTGATGGATGTCACC
TTCTCCGTCGGCAGGACTGTTGTACAGATTGGAGTTGTTGTGCTTGCCGAAGTAACGCGTCCACCAGATG
GGCAGCACGGTGCTATGGTGTTGGTGTTGATTGTCGCCGGCTTCATCACCGGAGCAGCTGCTGCGGCGGC
CATCGGATCTCTTGTCACTGGAAGCTCTGCTGAAAAGGAAGAAGTGTCGTCGTCGACGTAGTCAATCACC
AGGGCATCATCGGCCTC
>gnl|UG|Ta#S13131159
TCGAGTTTTTTTTTTTTTTTTTTTTTTTTTTTTTTTTTTGATCTAAACGCNCTTATNTTTCTTTACGCAA
NTTGTACGTACATCANACCTCNCAAAACGAAAATCTAACGCANACCTTTATTTGTTGAAGTGGNTTGGAA
CGGTACAAAGATNAATAANATGACAGCACTGAGATTACATGTCCACAGAGGTAANACNGCAGTANCCGNN
AGCAAGCATNTGCTCGTATCACCTGAANAGTTGNCACGTACTTCAATATTCTTCGGGAAGANGANGGCTT
CTGCATTNCGTACCGTGGGGTGGCNGGATTAAAGGANTACACGTTGGAGTGCCGTAGNCAAANTCTGAAN
GATTGCCGGNNGTCTTTNTGNCATTTTCNTTTTNGAANTTGAAGGAANTNGAAANGGNCCCAGGGAA
>gnl|UG|Ta#S13155063
TGTGCCATCGTGCATGATGCCGGGCACCGGTGAACGGCGGTCTACGTAATGTAATGTGTGCTTAATTATA
CGGTCGACGACGCCATCGAGCTGGCACGTACGTGCGTGTACGGTTGAGTTGTGGACGTCTGTCCAAATAA
ACGTGGTTTGCTCNAAGCTGCGCAAGCATATATACGTGCTTGCGTTGTGGCAGCTGGTTCTGTACGTTCT
CATGTTTTACTACCGCCTATGAATAAAGTTTTTCCCCGGCATTAATTCCAAAAAAAAAAAA
>gnl|UG|Ta#S32672228
GCCTAAGCCCACTTTCATACTCGCCATCATCCTTCTAATTGCTCTCTTCAATGCATCTGCAAGCCAAACC
ATAGTGGTAGAAATTGATAATGCTGTTCCTCCGAAGTTCATAAAGGCGCACAGCAGGAAGATTCTCACAG
AGATTCAGGACTATGACTATGGAGGTGCAAACTCTAGGCATGATCCACGCAGAAGGCCCGGGAGGAATGG
CTAGAGAGCTAAGACCCTTCGTACATATCCCTGCATATGACCATGTGGAGGTATTACTACATGAAAGTGG
GTCATATGAGGGACCAGTCAATCGCGGTAGCAAGCCTATATGATTTTCAAATTCCCTGCAGTATGGTTTA
TATATCCAAATAGATCAGAGAGCGGGATAGATATTACTCTTATCCCCTAAATAGTCTAGCCGCGTGAAGT
CGAGACTTGTTCATTTTAAAGGGCACTAAGTGCTGCAAATGCATACATGATGCAGAGGGTTATCTATGAT
GCCATTTGGTGCAGTTATAATAATTTCTTGTGAGCTCAAAGAAAAAAAAAA
>gnl|UG|Ta#S32678530
CTTAGCCGGAGAACTTCCCAGCGCCGATTACCTGGACGATCTGGCAGAGTATTTTCCTCCGGAGTGGATC
GAGGAAAGGAAGCGCGCCCACGCTGACAATGCAGAGCTTTTCAAGAAGATGGACGACGATTTCGAAGAGT
ACCGGCAGCAGGTCCTCACGTCTGTGTGGGACAAGGGCTACTTCGAGGTTGATGAAGACTTCATCGCTAA
CAGAAACAGAGCCAATGAGTTGGGTCTCGAACTACAGAGGCGGATTCTCTCGCCTATTCCCGCCAAGTAT
TGTGCTACCCCGGAGGACAGTATAAGGGATGCAGACGGTTATATCCCATACGTTCCTGACCAAGATGATG
CTCTTGTTGAAGATCTTGTGATTGATGGTCAAGTTGTGGTTCTCAAAGATTAGGCTTGAAGACAGAGTGC
AGGGCGCCAAATTCAACTCAGAAGATGGCTCGTTTTTATTAATATATGGGTACTATTAGCATATAATTAA
TCTGTGTTATGATGGATCCTTCCACCCGTCCTTTTTATCTGTCTATGTTATTGGCCCATCTCCTGCTGTG
TTATACAGTAGTAGTACTTGGCAATGAACCCAAAACAGTTTTATCGTTAAAAAAAAAA
>gnl|UG|Ta#S16242716
CCACGCGTCCGCGGACGCGTGGGTGCTCGTCGGCGGCGCGCTGGTGGCGGTGCACGGCGCGTTCCGCATG
CCCGAGGACCTCTTCCTCGACGACTCGAGCTCTGTGTCAAGCGGCAACACTTCCCACAGGCTGCTCTCCT
TCCTCGCGTCGCCCGGATCTGGTGTTTGAGCCTGCGCGAGATCTGGTAGCCTTCTTGCATCAACGAGTTC
ATCTCAAGTCTGAGTCTAATTTCGCGAGATCTGATTTGGGTTTTAATATGTATCTCCAGTTATTCAAAGA
TCCGCGTGAAGCTGTATTCTCTCGTAAAAAACAAACAACA
>gnl|UG|Ta#S32598032
ATAATTTTCATGAAATTACCGACCATTGCCATTGCCATTGTAATAGAACAATGCGTCCTTCCCTCCCCTC
TAGCTTTTTTCCCCTCTAGGAATATTTTATCCTATCACAACGAACGACCAAACTAAAAAACAGACTAAAA
GAAAATAACAGGAAACCCTANGCTAAGGAACCCTAGCTTGGCTACACCATGCCTACCAGTCCCTTCCTCT
GAGGTCAAAATTGCGAGCGTGGACTTAGGAGGCACATGCCGTCCAGTCCAAGGTGGTTCACGCAGCAGGA
CTAGAAGACATGACATCCCCTCCAAGGTGGCTCGCCCAGCAACCTGCATCATGAGCAACAACCCAAGCCA
AGGTACGTGCGTTGATTCAAAATCCCAAACTATCAAAGCCTACGCCCTTTTGTTTTCATTCCCATGTCCT
ATGCACTCATATGACGGCCAATCTTCCGTTGCATATTCTAACACACAAATCTCACAATCAATCTTACAAT
CCCATAAACAATAATCATGATAGATTGAATTGATTATGTAGATATTATTCCAAATTAATATACACATCCA
CAATGGCTTTCCCTAAAAACTTCTCACGAGCGAGCGCCCCAATCTCCTAGATTGCACCATCGGCTCCATT
GAGCGAGCAGACCATCTTCAATAAGTACCATAATATTTGTGTTTTCACATGAAGATTGGAACTTAACATC
CATTGTTCTTGGAAGTTGATCTCCTTTACTTCGACAACAAAGA
>gnl|UG|Ta#S16225332
GAAACTTTTAAGCCTCACATTCCCAAGCAATCTTAAGGAGGGCCAACAGAATTGAAATCACAGATGCAAA
GTATCAGCAGTTAGTAATATTTATACACACAGCTTCTTTATTGTAGTCATATGATGATGAAATCAGTACG
TAAATCAGCACCAAGGATAGCCGATCAGACAAACAAAAATTCTGCATCCCGCTGAAAAACACTATTATGC
AAGACTCATTTTAAAAGGCCCTCAGTTCTAATTTCTATAAGAGCTTGAAGCTTTGGAGCCAAGGCTACGA
ACCTTCAAATCCAACCAAACATCTTACCATGCAAACACGGTAAAATGGGAAAGAAAGACTAAATGTGACG
CACCAAAAGCGGAAGAAAATGTTGAACGACCTGGGCGTGAGGATTGTGCCGGTGACCTGGTGACGCCGAG
CAGCGCGTGGATGTGGACCAGGATGACGGTGGTGGCGGCGCCCTCCTCGTCGACCTTCAGCAGCTCGCTA
GAGTCTACAATGCTCATACTTTGCATCAAGTAAACCCATCTCACTAAGAACGGGAATGAGCATCGCCCTT
TGGCATGCTCTGCCTTTGGCATGATCTTGATAGCATCCGCTTCCTGAAATGCCCACCGCACGCGACCACC
GCCGATTGTCAGAGCCCAACCTTGTAACAGCGATGGTGCAATGAATTGTTATAT
>gnl|UG|Ta#S12928979
GGTGGTGTGGCCGCCGCGGCCGTGCGGACGATCGCTCTCCCCGCCGCCGTCGGGCCCCAGCAAACGAACC
AACGACATCAAGAGCTGACGATCCAGCTGCCTGCTCTGCTCTGCTCGGCTCTTCTCTGATGCCGATCGAC
CTTTTTTCTTTTCTTTTTCTCTTGGGGTAGCTCGTTTAGGTTCCGAGGAACCGACTGGTTGACCAGTCGT
ATACTAGATTGTTTCATTTGTTCTTTGTAGCTAGGTCTAGTGTGCCTCCACAATGATTTTCTCTCGGGTA
TGCTAGTGTAAATTAATGTAACATATTGCTGATATACTCCAGCTTGTAATGTGATGTACACATATATACT
GTACGTGCGAATTGTTTTCCAAAAAAAAAA
>gnl|UG|Ta#S13180036
TTTTTTTTTTTAACACATGCATGAACCATACATATATAGACATTATGCCTCAAAATGCAAAGTACATATG
TTTAAGGTAAAGAAATCGTGCCACAACCAAAATTGGCATACAATGGCTTGTCTGCTGAAACAACCACCAA
AATGACCAGTGTAAAACTTGTCAATATATGGAGGTTCGACAAACAAGACATATTACATATATATCATCAC
TCCAGCAACTTGTCAGACCTTCAAAACCTCCAGCAACTTGTAGATCTTCCAAACCTCCAACAACTTGTGT
ATCTTGAGAAACCTCCTCAACTGGCTTGTGGTCACATTACTGCATTTGCTAGACTTATACACTTGCAGCT
TAAATGAGTCTTTCAGCTACTCTTTGAGGCCCATAACATGAGGGATGATAATTTGGATCAGCGGAAACTG
TTCAGGGACGCCAAAAGAATCTCGAGACAGTAAAATGTATCAACTCTCAGANGTAACTCCTCAGCTTGCT
TG
>gnl|UG|Ta#S32564368
GGTTGACATATTATCTAACCGCTGATATAATCAACCGCAATTATTTGTACCCAGTCGCTCCAAATTCCCG
GGGTTGCGCTCCTATCGGCTATTTGGCTGGTTTCCTTTTTCAGGACAAAAACAAGGAACGAGTTTTGGGA
TTATGCACAGGTACCAGTACGAATGGAGTAGGACAGTTGGCAAGTAATACACTGAGCTCTTCTTATTGAT
AAAGCCAGTAATAATCAAACTAGAAAGGAAAAGAAAAAAAAAA
>gnl|UG|Ta#S32522655
TTAAGTGCATCCGAGCACCACCGACCACACCACTACCAACACTACATACAGCCCCCTGAAGGTCGCATCA
ACACTACCCTGTACTCACACAGTCACGTCTCTGTGCAACAATGTCCTAAAGCCTCGTTGTTAGTCCTTCG
CCACATGTTAAGCGTTAATGCTGCAAGCATAATCACAGCTCCCATGTCACAGCGTAAGCGTCAAGCACAA
CACTGACGTCGCTGGTCACTTTCTTCTGTTGCAGAAGGTTCTTGATGCACTCTGCGAGGCAATCCTGGTC
ATGCGCTGCAGCAAGTAACTCGCTGTCATCTGTGCTCGACATTGTTGTCACCTTGCCATCCCTGGCATGG
TCAGGACCATGATGAACAAGATGGCGATGGTACTTTATAATGCTTCCCAACAAGTTGAAATAAGGAAGGG
TGTTGAAATTTGGTATCAGCTTGTACCAGAAAACCTTCCAGAGAATGTAGTTCACAGGGGTCTGCTTGAT
AAAATCTCGCCAGTTTGAAGAAGGAGCTACTTTGAAAACAGTATCAAAGAACGGGTTTTCCTCAAAATTC
AAGTCCACCAGAAGCCAATACAGATTCCTAAGGAGATTTGCCCTTCCTATCGATGACATAACAAAGGGGT
GTAGCAGGAGGTATGCATAGTACCAAGATTGGAAATCCTCTTCAGCAAGTGTGCCATGAGACTTCAACGC
ATTTGTGAAGTGTTCCATAAACACAGGAAATCACTCCATTGATCATGAAGTTTGGAACTACTGTGTCANC
T
>gnl|UG|Ta#S32611548
ATTTGGTCGGATTTGAAGGTTCGTAGCCTTGGCTCCAAAGCTTCAAGCTCTTATAGAAATTAGAACTGGG
CCTTTTAAAATAAGTCCTGCATAATAGTGTTGGTCTTTCTTTCCCATTTTACCGTGTTTGCATGGTAAGA
TATTTGGTCGGATTTGAAGGTTCGTAGCCTTGGCTCCAAAGCTTCAAGCTCTTATAGAAATTAGAACTGG
GCCTTTTAAAATAAGTCCTGCATAATAGTGTTGTTCAGTGGGATGCAGAATTTTTTTTGTCTGATCGGCT
ATCCTTGGTGCTGATTTAAGTACTGATTTCATTAAAAAAAAAA
>gnl|UG|Ta#S13127679
CTCCTCCTTGGCGGTCCGTGGGGAAGTAAGGTGAGGTGGGTCTCATTACTAGAGCCATATGACCAAAAAG
ATGATAGGAAAGGCTCTTTCCAAGCATACAAGCATAAGGTCAAGTTTATTTCATCATCGATCCAAATATT
GTTCCATAGAATAATTGTGTCACCAGCTCTAGGAATGCAAGTTGTAACCCCTTTGTATATGTCCATGAAC
GAGAACACATCGTTCTGTATATCTTTCCGTAAAAGAACTGTGCAAAAATTTCTTAAGCGCAACAACTAGA
TATTAATTTGTAATAGAATTTTAGTTGGATCAAAAAAAAAAAA
>gnl|UG|Ta#S12866693
CTGTTTCGCCACCGCCGCCGCCTAGGTCATGTCCTACCGCCGCCGGCTACCATGGACTGGATATCGGCGC
TGCGGGAGTCGGTGTCGTTCGAGGGGTTCCTATCCGAGCCAGTCCAGTGGTATACCATGGCACATGTCTG
CTGGCACCGACGGCTACCATGGCGCATGTCCAATAGCCGTACAGGTCAATTTTTCTGCCGGCTGCAGCAG
GATCTGCCACCTCCAACTGCGATGTTGCGTGCATTAGCAGTTCTGGACCAATCTAGAGTTGTACGCCATT
CTTGCCCATGGCTCGTTCGTCGGAAGTGCAACACATATGGNGAGGAGCCGAGCTCATATGGAATGGAAAG
CTTACATTGTGCTAACTTGAACTGAATCACCTAAGGTGTGCATTTGCGCTGACCAATGGGAGCGTACATG
CTGCAAACTGCATGGCTCGCAGCTCTCAAGTTCAGTTAGTTGTTAGTCTGCTGATAAGCCACGACCAACT
TAATGGTTCGTTCTAGTACTGGGCATTGTCATGGTCAGCTNTGGTTCTAATTCTGTAATTGTGCTCAGAG
TGTAGTGCATCTTGTAGTAGCTGAATCTGTAACT
>gnl|UG|Ta#S12992156
TTTTTTTTTTTTTTTTTTTTTTTGAAACGTAATCAGCATCGGCGCCCTTCAATGATGCTACACTCTTACT
TAATCTACCATTCTTTGAGCTTTCACAACCCTTCGATCTGTTATGAGCTTTTTTGCTTGGCATAAAGTCA
TCGTCGCCGCTCTCACTTTCTTCTACGGCCACCCCTGTCAGATGCAACATGAGCCTTGCCTCAGTCCTGA
CCTCGTTTGCTTGGCATAAAGTCATCGCCGTCTTCACTCACTTTCTTTGAGCTTGCGCCACTCCTCACCG
ATGCTGCACTCTATCGTGGTGCTCGCTCAGCTGGTATAGGGCTCCAGAGAGACTTCATCCACCAAAAGTT
GAAGATATTCTTGTTAAAAAATTCCGTGTCCTTCAGGTATCTCTTAACATGGTCATCATATTGCTTCTGC
TGAAATTTTATTTTTGGACACTCGGTAAGAACAGGT
>gnl|UG|Ta#S13148538
TGACTGCCGGCGCCCCAGGCCTGAGGCTCCATCTTCGGGCCCTTCACTGGCTACGAGCACCACCTGAGGA
TTATGGATTGGCTGGGGCAGAAGCGCGCGGAGATGCTGATGCAGGTGCTGCTGGTGGCGTCTGCTGTGGC
GGCGTTCCTGGGTGGGCTACGTGCGCGCGGATTCCAGTCATGCTGCTCCTCTACGCCGGCGGCGTCCGTG
CTCNACAGCGTCCGTCACCGTCCCCAACTGGGCCTTCCTTCNAACCGTAACCCGCTTTAAGTGGTCCGAC
GCTGCCCGAGGCCCGANGCCACCCGCGCCCCAAGTCNANCGCCCGGTGCGAGNNNAAGGGGAAAAGNAAG
AANCCCCGGGAAAGACAANATCCATTTTCCGGGAGCATAGTGTCTTTGGCCATTTTGATCAAACCTATTT
AAAGTTTATTCNCCAGACTAACCAATGGATAAAAAGANTAGAGNGTCCGACATTTGGTTGGGATTAANAA
AAAAAAAAAA
>gnl|UG|Ta#S32595665
AATATCCATCACAATAAACTGTAATATAATTTAGCATGCATTCAACAGTACTGAATGTGCCATCCTAATT
AAGAGCAAAGATTAAATTGCCCGTGGTCTATAGTCCATTCCAGCTAAATCTTTGGATCCTGCATTGCTCG
AAACATTCGAAAATTCATTGTTGCAACTTGTATGAGCGTATTTGGAGCAATTACATTGTGCCTTGTACCT
AGAGTCCCAGTAGTACTAGCGGTCTGTAAAAGAGAATTTTGCAAGTTTGGATTCCTATTTTATTTGCCAG
TCCTTTTCTTAGGCATCTTATGTGTTTGCGTCTGTTGGGCTCCCATCTGTTGGATCACCAGTAGGATCTT
GCGTTGAATTCATCATTGTGCCCTTCACCGCTTTGGTGCAGGGGCGCCGGAAATGGCTGGCAGTGGCGGA
TCGGACTAAACGGGAAGAGAAGGGACGCGTCCCTGCATCTATCGAGCTGCAGCTTGAAGCGCAGCCATGT
GTGTGCCCACGTGGCTCTCATGGCCTCCATCGACGGATGGTCGATCTGGGATCGGAGGAAGCAGCCTCCC
ACGTTGACCTCCGTCATGGGATCCTTGACGAAGCCCTCTTCTCAGCCATGGGAGGAAGCTGGATAGGGAG
GAAGAGGACGCCGGTTCTGGCCGTGGCAGATCTGACCGCCGCCCGACCCGCATCAACGGTACCGGCGCCA
CGTGCACTAGGTT
>gnl|UG|Ta#S13128346
CCGACTAGAAGTAGTAGCGCCGGCGCTACTAGTACCACCGCAGCGGCGGCAGCAACGACGACGACGACAA
CGAGAGGGAAGGAGAAGGAAGCGGCAGAAGGATCAGCGTGATAAGTGTAGACCATCAAATTACCCTTTTG
ATTATTCCATCACATCCAAATTCTAATCCCTGCACCATCATAATTTTAGTTGTTTGTTATTATAATTACT
GTGCTGTTATGATTTGTTGGATATATATATAAGAGAGAGGTCTAAGTAGTTCGTATAGGATCATGATATG
ACGGGGTACATCATATCATCAAAGAAAATCCGTGCATGAAAACTTGATAAGAAATAATTAATCTTCCAAT
AGGTGAAAGAGATAACTTCTTTGCTAAGTTTGTCTGCTCAATCACGCTCCACTGTTGTTGATTGGGTGCA
TAGGGCACATTGATATGATGCCTAGCCCTATAGGTCCTGTGATTAGNANCCAACAAATTGCTAGTGNCTC
CCAATCGTGGCATATAAACNCATATTNCCCNCATTCTG
>gnl|UG|Ta#S12991171
TTTTTTTTTTTTTTTTTTGTAGAAACAAAATATAATTAATTTTATTTATAATACAATCAAATTACAGTCT
TGCCTCGGTTCAACCAATGCAGGCTTACACAGCAACGCTGACATGGCGATGAACTCCAAAACAATATCAA
ATCAAAACTTGAAAATAGCGACAAAGAATCTGTTCCTCAGAAAACAGAGGGAACGAAATGCAATTGCGAA
TAATAAAACAAAAAATAGTACGCAGCCGAAATCCAAAGCCCGTCCACTGAGCCACGCAGCAAATTAACAA
GGCCAAATGGTTCGGCCACCAACGACGTACACTGGGTGGATGTAAGTCAGCGGAAGTGCTTGCACTCAGA
GTTCAACACCT
>gnl|UG|Ta#S12996147
TTTTTTTTTTTTTTTTTATCTGCAAAGTAGGTATATAATATAACTAAAACTGCCCCTCTAGACACTGTAT
TACAAGCAAAAGACATTTGCATTCAAATACATGAACATCGTTCAAATGGTCACATTTCAAGTGTATTCGA
GTTATAATGCATCCGACACACACACAAACACACACGCCATCGTTTATTTGATCACCAAACCCAAACATAT
ATAGGTGCTTAGTAGCACAACGTACACCGCCCTCATCCACATCTCTGGACACATACTATAGTAGCTTGAG
AGAGACAACGAGACAATATTTTAGAGGTCCGTCCATGGAAGAGCCGAGCTGCTTCTTTTCTGATGAAAAG
AAAGCGCAGCCAGGCGGCATCCTTACCAGTTTTTGTTCCGGCAATACGGATAATTTGAGCAGCGGCAATG
ACTTTGGAAGCAGGCGCCAGTGTAGCATGTCTCCCAGCCGCAACCGGGGTCTCCTCCCCCATTAGGCAGT
ATGATGTGCTCCATTGGTATGTTTGGCTTTGCTGTCCATGCCCCCTTCTCCGGTTCCTCGAGTAAGCGGG
CCATGGCCATCGGAGCTGCTGCCATGAGCACCTGC
>gnl|UG|Ta#S22388902
AGCTTGACATTAGGCCTATTTAGGTGACACTATAGAACAAGTTTGTACAAAAAAGCAGGCTGGTACCGGT
CCGGAATTCCCGGGATATCGTCGACCCACGAGTCCGTCGGAGGCAGTGCATGACTGGTGACCAGTGTCCG
ACTTTGATCGTCGACGCTGATGATGGATTCGAGCACTCAACCATATTCTTGGTACAGCACCACTGGGGAC
TTAGCAAAACTGCTTTTTAGCCATTAACATCCAAGTCCTAGATATTGTTATGGCATAAATTTTGACGGTT
AGGATTTTAACAAGGTGCAGAGCTGTGTAGGTTGAGACGACAGAGATAATAGTATGCTAAATGTGTAGAC
ATAGTTTGACAATTTTGCTGAAAGATAGTACTCCCTTTAGTAAAAAAGATGTCCTGAATAAGCTCTAATA
TGACATCATGATTGTTACCAGTTGTTCCGAAGAACAAGTGCTACATCATCAGGATTCACACCTCGTCAGA
TCCAAGATCTTTGATTTCCTGTTGTTTGGAAGGGATCCATTAGTTGCCGCCACTGTTCAAGTTAGATGTA
ACACAATATGTAAAGCTCCATTATTGCGATTCAAAGACTCCATCATGGAGTATTTTTTGTTGTAGCTTCT
AGGTTAATTTTTTATGTGGTCGGCATAACACCTAATTCATAATGAAGTAATTTTAAATAAAAAAAAAAAA
AAAAAAAGGGCGGCCGCTCTAGAGTATCCCTCGAGGGGCCCAAGCTTACGCGTACCCAGCTTTCTTGTAC
AAGTGGTCCCTATAGTGAGTCGTATTATAAGCTAGGCACTGGCCGTCGTTTTACAACGTCGTGACTGGGA
AAACTGCTAGCTTG
>gnl|UG|Ta#S14833189
CGCGTTGCGTGAGCTCTCCCATATGGTCGACCTGCAGGCGGCCGCACTAGTGATTGGAATGGGTGGGGTG
GGGAAGACGGAAGGTTTTGCGCGTTGGTTGTATCGAATTTCCCTTTCTAATAGCATACACAAATAGATAA
GAAAGTTACGACGATGAAAAAGGTAAATGAAAACCTTTTGATTTACCTTACCATCAGTTCTGTCTTATCT
CTGTGCCTCCTCTAGCCATTTCATAATTGGATATCGTCATTCAAATCTGTTATGACAACTGTTTGGTAAG
CAGGGATTCGAATCAAACAATAAATACCAACTCTAAGTGTGATGGATAGTACCTGGTGCCTAATTTCATG
GTATCTTTCTTGGCGCCTACCACGGGTAAAACCCCTCCTTCTTTTGGGAGGAAATCAAATGAGTAAAGGT
CTTACCAACTCCTCCCATTCCAATCCCGCGGCCATGGCGGCCGGGAGCATGCGACGTCGGGCCCAATTCG
CCCTATAGGAGTTTCGGTATTAACCTTTTCGTGTGCTATATTTACCTTTTATTTTTCTTTTTCTCCGTTT
TTGGTGCTCAAAGTCGCTTGTGAGTGAGGGGGGGCATGAATGGCATAACGGCAGCACCGCAAAATTATCT
ATATATATTTTATTATATATCATTTTGTAGACTGTAGGCCGCGGTAGGGGTGTGGGTCAAAT
>gnl|UG|Ta#S13147668
TTTTTTTTGATAATCATGTCCCATTTTTAATGCAATAGCTAAACCTGAACGCCGCCAAAGCCCTCATCCA
GCCGTTGGTTCTCCGGCTAGATGTTCTGGTATAATACATCCAGACTTGTACTTGTTCTAACACACCACAC
CATCCGCTCCAGGGTACCCTTTCTCTTTCTTGATCTTTGGGGGATCCCGGCTCTCTCTTCATCTTCGGAC
CTTTCCTACAATGACGGCACTGTCGCGTCGTCGATGGACCTTGTCCCCCTAGTACTTGGTCCACCCTTGG
ACCCAAGAAAGCTGGTTGCCATATCCTTCCTGCACTTACTTNGACNAGGACGCGTACTCTCGGCCGAACG
CTCAACGTCACCTCGCCGTCCTTGTTAACGNCTGTCCTTGATTCTGCCCTCGGGCTTCTCCATGATNAAG
ACACAGNGTAGGGCCTTGGCTTGGCGNANCCCGACTCGGGGCCNACTTACGAANATNAAGGNAATNTGNC
TCCANACACGGGAGNGANANAGACTCAAGGGAAATTCCCGGGATATAACCCGGGAAAAGTTTCCGGGCGA
AGGGAACTCGAATCTANACTCTTAACCCTAGGGTGTCTGGGCTCGTGCTAAACTNTAGCTNCACCAGGAG
NAGGAAAAG
>gnl|UG|Ta#S12939162
TTCGGCACGAGGCTTTTGCCTATTTAACTGCTTGGAATAACTTACTTTTGCATATTTCAGAGCCATTTCT
TCTTACCAAATTAATAAATATATTCCATATTTTAGCAGTCAAAAAAAAAA
>gnl|UG|Ta#S13131740
GAGAAACTAGTCTCGAGTTTTTTTTTTTTTTTTTTTTTTGTAGCAAAATCTTATTCTTTGTACTAGCTTC
TTTCTCTGTACACTGTGTAGTGACAAATCAGCAAAATATACATGATCTAGCTAATTAAGTTATTTTTCTT
CTATGTATACATGAAATGACTAGATGGTGGGCGTCATGATGTTGAGCAGTGAAACTCTGGTCTGCACAAT
GCTCCTGAACACCAATCCGCAGGCGCCGTCGCACTCCGTGGAGGCACCGTTCCAGCGCGCACAGCTCTCC
ATGGCACCTCCGGCGTCTCCTGTGCCGGTGACCTTCCCTGGGTGGGCGAACGCCCGGAATAAACGTGGCG
TCTTCCTTGCAATCCGACGCCGCCAGACGACATTGACGCCAGCGGCCCGAGAACAAGNCCNCCGAGNCGC
ACGCGGTTTTTTTTTAATGGNGGAAGCAATATTGNGAAANGATTTCAAGAGCTCCACAACATANCCAGGG
NACAATATANACCTACGGANAACTTNGCCATTAGCCGANAACATCACATATCAACNCAAACCTAAGANCA
ACCAAAAACGGGACATNACAACGNTCACAAAAACCATGGCCCATGTANNC
>gnl|UG|Ta#S32551326
AAAAATGTGTTCCAGGCATTTTTATTCAACTGTTGATGTGAACTAAGCAGCTCCATATATATTCTGATGC
AACTTAATCTACTAATACAGTATTTTTTAGAATTACTTCATATCCACCTCTCTTCGCCCGTTCCGGTTGC
TTTCCTTCTTCATCATCACCGTTTCATCAAAAAAAATCTGAAAAAACCATGGGTACCTCATGTCGATCCA
GCATTTCACCCTGTGAAACATCAGGTTGAGCAGCCCTTTTGCTTGTAACTCAATATAAAAAACACAAAAA
TGCAAAATTGTTCTAGCAAAAAAAAAACAAGCAACNGCCCTAGCAAAACCAAGCAATNGTCCTAGCAAAA
CCAAGCAACTCCCCTACCATCAATTTTAGGCAGAGGAAAAAAANGTATGAGCAACTTGAATAACCTTTTA
TGAAAAAAANGTCCTAGCAAAACCAAGCAACTCCCCTCTCATCCACCTTCTCGTANGTNGTAGCANAAGA
TCAAAGCAATTCGATTACAAAGAAACGCAAAAAGTGGGAAACTTTTGTAGCANAAACAAGCAGATGTCTC
TGGCACTACTACTTAGATTGNCTATTTTAGGCAGAAAAAAAACATATGAGTAAGTTGAATAACCTTTGNG
GACAACTATCTTATCCCCCCTCCTCCANGTAACTTCTCATCNGTTCTAGCAAAAATCCAAACAACTCACC
TACAAAAGTACCCAAAATGCAAAAATTGGTTCTAGCAAGAAAAAACAAGCANCTACCNTACCAAAACCAA
GCANTGGTCCTAAAAAATCAGCAACTCCC
>gnl|UG|Ta#S12994613
TTTTTTTTTTCTTTTTTTTAAAACAGGGGTTTCTTCACTCTTCAGTAGAGGAAAGACTGCAGGAAGGATT
GCAAGGGGAGTAAAATAACATGGAAGATAGTTTATGATTGCCATGCCACCCATCCGCCCCTCTCTGGGTT
GGGTTTTACTAACATGAACACAACCCAGAGCCATGACAAATTACTACACTACTAGAAGCGCATCTAACAA
GCGCTGAAATTGGGCTACAAAGCAAGATTACACGACGACGACGACGACTGTAGTAAGGGACCAATCCCAT
GTGTTGTTGCTACTTGCTAGTCCACTAGCGGGCCTTCTTCATGAAGTAGCAAGGGATCGGGAGCTCGCTC
GGATCCGGGGGCACGACGCTCATGAACGTCGGGCCAGCGAACAGTTGCTCTGTCTCCGGAGCAGCTTCCT
TGTCGACCGGAGCCTTGGGCTTCTTGTCACACCGATCGGTGGAAGGAGCGCGGCTGGCAAGCCTCTTGAC
AGCGCTCCAGCTTGTTCGGGACTCCTCGCGACCGGCGCGGTCACCGCCGCCCATGCCCAATGCCACGCGT
CCGGCACGATCACCGCCGTCCGTGTCCGATGCCACGCGTCCGGCACGGTCGCCGCCGCCCATGTCCGATG
CCACGCGTCTGACTCGCTCGCCTCCGCTCATCTCCGACAGCACGCGTCCGACGCGCTCAC
>gnl|UG|Ta#S13049807
TCGGCACGAGGTCTCTTTCCTCTCCGCCTTCCAGATCTCTCATCGTACCCAACTCTTCCCCTCTAGACGG
CATGATCTACCCACAGAGAGCCACATGTTTTCTCGTCATTGCCGTCCTCATCCTCCTCCTACCGCTGATG
TCTTCCTATCTATGCATGGCCGCCGCACATGACCCACTGCATCATGCTCCAGGTGGCGACATTGGTGTGT
GGGGTCGTTCAGATGGGCTGCATCATGAAGGGGGAAAGGTGTTTGGGATGGGGACTGCGAGGCGCTTGGG
GCAGAGGATACCGATGAAGAACCCTCCCTCACCAGTCCCCAACAAACCATGTGGGGGGTGGGTGTTACCT
CCTGACACCACCACCACCATCGTTGATCAATAAACAAGTGTTGGAGGTCCGGGATACGAGCATGCCATGG
TGACTTTAGTGCACCTCCTTGTCTGTTGTTGTTGTTGTTGTTGTTGTGTTACAAGAATAATTTCACTATT
GTGAAATAAGTTGGCATGCTTCAAAGTGTTAAAATATATTGTTCGCTTATGTATACCAATTTGGACTTTT
GAGAGAATGGTGGAAATATAATTTTATTATAGTCGGAAAAAAAAAAAAAAAAAA
>gnl|UG|Ta#S13145372
TTATCCTACATCCCAAAGTAACAAGCCAAAGACTTCGATGATAGGATAGATGAATGACATAAGATAAATT
ATTTGTTCCCAATTTGCGATGTATAACCGTGGGAACAATAATTATCATGTTGTATTGCCTTTTGTAATTC
TCACCCTGCTATATCAGAGAGACGAAACCTCATACGGGGGTATATTTGTATGAGTATATTCTACAATGAT
GTCTAAAACGAGACATTCAAATGTTCTTACTAAAAAAAAAAAA
>gnl|UG|Ta#S13113830
CCACGCGTCCGGCTGGACATCCAGCGTCTCCCCGGCGTGGCCGAGCTCATCGAGGCCGAGCGCCTCAGGG
CCTACAACCTCCTCGCGAATGTGAGGAAGACGGCCGACGGTTGCGTCTGGCTGGTCGCCGGCGCCCTCGA
GGACCTGAGGGGTGCCGTGCCCGTGCGTGCGACTTGATCGCGCTAGCTAGTTCTTGTGTTCTTGCGTTGC
GTGCGTGAAACATGTCTTGCGTTTTTTCTTGCATCTTCTTGTGTTCTTGCGTACGCGTTGAAACTGTCGA
TCGGTTGCTGCTGCTGCTACCTGGATTCTATGAATGCCGCACTAGTTTTGTACTGCTGGTTTCTATGAAT
CCAAGACTCCCAAGATTTGGATTCTATGAATTCTGTGAATCCAAGATTTCCAAGCAGTCTANAAAAAAAA
AAAAAAAAAAAAAAAAAAAAAAAAAAAAAA
>gnl|UG|Ta#S32620678
CTCGGCAGCAAGCGCTCCTGCTCCTAAGCCGAGCGTTGCAATGGTGAAGGATGGCAAGTCCATTGATCCA
GTGACGGCATAGGGTGAAGCTCCACACGGAGTCTTGCTCTGTTTCCAGTTTACACAAGTAGGAAATGTTT
TTTCTCACAAAAAAGTAAGAAATGTTTTGTAAATTAGCATTATTGACTTATGATTTTTGGGGAATGCTTT
TTTAAAGAAAAGAAAGGCTTCCCCTTTCTATCTCCAAAAAAAAAA
>gnl|UG|Ta#S13154126
AGTTTTTTTTTTTTTTTTTTTTTATCTCCACCAATTCTTCATTCACGACTAGAATCGTGTCATTTCTCAG
TATCACCAAATGCACATTACATAACGCACTGAGGCTATCCTGGATAGAGTCTGAGGCAGAATTTACAGTT
CATGACAGAACTGTTTGTCCTGGATACTGGTTAGGCATTCTTGNCATGACTTCNGGCAGTATGACCTTGG
NGTCANCATAACAGGNTCTATGNCAGGGNCANCCTGGGNGNGAAACCCGCTTGAATTTCNCGAAGT
>gnl|UG|Ta#S13110849
TTATTGCATGTAATCCCCAAAAGACTGTAGTGTGGTCTTAGCTATAACCTCATTAAGCATTCCCAGTGTC
TGTGGGAGGAAGCCGCAAGAACTTCCCCTTAGCTGTCAACTGAAAATTTCACTCCTAGGTGTATAGTTTG
ATTTAAAAAAAAAAAAAAAAAAAAAAAAAAAAA
>gnl|UG|Ta#S32634879
GGGCCGTAACGATACAGATCTCTGGGCGTCGTATTTCCCCACCTCCTCGCTCGAGACTATATGCTGAGCG
TTGCGCCGCCGTAACGAGGGACGGGAGGCGTCGCCGGCGTCCACGACGCGGCAGGGGCGAGGCGCTGGCT
ATTTACAGGGATGAGAGATGCCGTCCGCTCCGAAGCCGGCGAGGTCCCCGGCGACCGCGATATGCGCGGG
GTCTAAGGGCAGGCGGTCGTTTGAACGTGATGTTGACGGCGGCGAGCGGCGGCCGCTCGCTCCCTCCTCC
TGCTCCAAGCGGCCAGATCCGCACCATGCTCGCGGTCACCTCTGCCCCCTCTCCATCCTTTGGATGTTTG
TTGTATTTCTTCAATCATCGTTGGATGATACAGTGCTGAGACACATCGGGGCCGCTTGGGTGTTGCGATC
TGACGGCGGATTACAGGCGGGAATGTATTCNGTTGTATTTTACTGGTGTACAGTAATATCCAGGTAATTT
ACAGTTGTAAAATTTCACANAAAAAAAA
>gnl|UG|Ta#S13043200
ATTCGGCACGAGGGGAGACCTAGCTGCCATTGGCACCCAAAAAAGAACATGCCTGATTATTTTCTATATT
CAGATTGGTTGGCGTCTAGTACCGCGCTGATGATAGTGGCTCCACTATTTTGGGAATTGGAGCACATGTT
TTCAACTTCATCATTTTCATTGGTAGTCATGTAGATGTTCATACTGAAGTACTTCACCGGATTTTCTACT
ATTCTATAGTTTAAAATACACATTAGTGAAGCACCATTTCACTTGCTGTTGTCCGATCTACAATTACATA
GCAGTGATAAGCAATTGATAGTATGAATTTGCTGTTTGAATTGCATAATTGAAGATTCAAATCTACAGTA
CAATCATATGATATTAGTGGTGGTGCTGGGTTGATTTGCCTTTGAGCATGTCATGCATCCCAACGATTTA
ATTGGTCATATAGTGGAAGATGTAGTATAACTACTACAATTTGCATAAGAAGTAGTGGCATGAGATCATC
CCTTTTTGGCAATTGTGACACCGGAATAGCCCATCATGTGATGTCTTTGTCACTTGTTCCGTTCGATTGG
TAGTGTGAAAGCTATTTACTTACAAAAATATCAATTTTATTTAGACAATTCAATCTATTACCTGCATCTT
AGCTGCACA
>gnl|UG|Ta#S13197030
TTTTTTTTTTTTTTTTTTTTTTTTTTTTTTTTTTTTTTTGAGTACATGTCAAACTGGNGCCCAATTCAAC
TACACAAGANACGTACATATATATCAAGTGANACATAACANGACATGATCATTTCTANAACTTGATCANC
NAGACAGANTATGAACCACTGAANATNATCCCCACNGAATTGCATCANTTTTGTTANANCTGGATNGNAC
ATGANACANAATTTATTTCCTTTTCCTCGA
>gnl|UG|Ta#S22370474
ACGCTTGACCTTAGGCCTATTTAGGTGACACTATCGAACAAGTTTGTACAAAAAAGCAGGCTGGCACCGG
TCCGGAATTCCCGGGATATCGTCGACCCACGCGTCCGATAGCCTGGACCTAGGGTTGCATTACCCTCTAG
CCGCCGCCGAAGGCGTGAGCAGGATGACGCCGAGCGTCGACGCCGGAAAGCCGCCTGAAAGATCATATGT
GAGAGCCATCTTTTGCGATCTGCAGGCTTGCATCTCTGAGCCCGCTAGAATTTTTCATTACTGGACGCGG
AATATTGTTGGATGACTTCTTAATTGGGTTAATTGGGTACCAGCAAGGGAAAGTGCAAGAGGAACTGGAG
AAGTAGGAGAAACAATCAAGGTAATGGAAACAAGAACGGCAGAAAAAGAATCTCCTTATGACTACNACCA
GAAACAGTCTGATGTGTACCATGGCATCGGCGATGGCAACGCTGGCAGCAGCGTAGATGGTGATGATGAT
AAGAAGGCGTGCCATGACATTCGTGATAGTGGCTTTGACTATGGGCCCCAAGACATGGCTGATGGGTACT
ATAGCGGCAGCGATGATGGCATCGATAGGGAGTTGCCACCACCGAGTCATAGAATTTCTTATAATGGAGA
CAGTAAAAACATACAAGTAGCCCACTCATTTTCTCAGTACCGGGTCGAGCTGTTCACTGTGCGTCCCCGC
TTCAGCTTCACGGGGACATTTGTTGTCACTGATGGTTTTTCTGCCTACTACTGGTCCCTCACAAAAGAAC
AGATTTATCACATCGGTTGATCACAGGTATGCACTATTTTGTACTTTTTTTTCCTGGATTGCTTTTGATC
CTTTATATCGAGG
>gnl|UG|Ta#S12993935
TTTTTTTTTTCCACCCAACCAAACACTGACCCGCATTAACAAAAATAACAACTGTCCATCTCTGGTACCA
AACTCGATTTTTACAAAACTTGATTCCGGGGAGTTAGGGGGGAAAACATTCGCGGGGCCCGCCCGAGGGA
GGGACCACACCTCGCGATGGCTTTTATCCATCACCCACATCAATCAAGGTAGGGTCAAATGCCA
>gnl|UG|Ta#S32582684
GACGGAGCAGCACGTCACGGGGCTCCTGCCGATCCCCATGGTGATCTACCAGATACGGAGCAAAAAACTT
AATTCCATCGCCGCAACCTTCTGTACCCGTGAGATCCCATCTTGGGACCTTTTTCGGAGCTCCACCGGAG
GGGGCATCGATCACGGAGGGCTTCTACATCAACACCATAGCCTCTCCGATGATGTGTGAGTAGTTTACCT
CGGACCTTTGGGTCCATAGTTATTAGCTAGATGGCTTCTTCTCTCTTTTTGGATCTCAATACAATGTTCT
CCCCCTCTCTTGTGGAGATCTATTCAATGTAATCTTCTTTTGCGGTGTGTTTGTTGAGACCGATGAATTG
TGGGTTTATGATCAAGTTTATCTATGAACAATATTTGAATCTTCTCTGAAAAAAAAAA
>gnl|UG|Ta#S32719870
GTCTCGCCACCTTAATTTAATCCACCGACAGAAACACGTAGCTGCTGAGACTTCAGAGATTAAATATGTT
ACACTACGACGTGGTAATAACTAATACGAGTATGTGCGTCTGCGGGTTGGGCGTGGCTGTAAGGTTGGTA
AAGGCGACCAANAAACTTTGTTTTACGTGGTGGAGGAANAANAATAACAANGCCANCTACNGATCACTAT
GATGATATGGNTAATTTATAATTGTGTAATAAAAANANGCATGNNGCTCTGTCTTTNCCTGNCNNNTCNC
NTNANTGNCTTNAT
>gnl|UG|Ta#S12996926
TTTTTTTTTTTATTTTTTTTTTTTTTCTTTTTTACGCATGCAAACACTGCTAATAAGCCGGGCTGGCTGA
TTGCGTAGGACAGCACACACGGGTTTCTCAAAAAGAAAAAAAAACGCGCAGCATACACCCGCTGACTTCT
CACAAGACGTGTCCGTATCCGTATACATGAGACTTGGAGAGTGAATATCCTATTTAGATTGGTACAGCAG
TCCAAAACCTACTCGTACAGGAGGCCAAAACCTACTCTGAGGCAGGCACCGTTGGTGCTACAAATACTAT
CTCCAAGTGATTTTATCTTACACAAACCCCAAGTATTTGGCGCAGTCAACCAGTCAGTTTCACACGTCGC
CTTGTCGCCTTGTGCAAACTGCCTTCAGCTCAATTAAG
>gnl|UG|Ta#S13176850
TTTTTTTTTTTTTTTTTCTCAAGAGAATGAATTAATTGAATAGAGAAGGCAAGCCTTCTTTGGGAGAATT
GTCATTACACAAGTGTTGATGCAAAGATATACAATTCACATTCTTTCGACATAATTTCTGCAGGTGACAA
AACAGTTTACCCGATGCCTCTCATGTCACCTGTAGCCCAATATTCACTCGTCTGCTACATCTGGCACCTG
CCTCTCATGTCACCTGGGAGCCCAATATTCATTCATCTGTGCTACATCTGGGCACCTCCGATTCCCCAAC
ATTTTGCTTATAACCCCTTCAANTCTTCTTCCTGGGNTCCAACTCCTCCTTATCAANTGGGCCTTTTGGT
NNNAAAAGGCCTTCCTTCCTTGGGCAATGCNGTAAATGGNCAAAANTGGGCCCAACGGGAGAATCTGNTT
CAACNAGTTTGAGCCTGGANTTTGGGTACANCAANTTCACATAAGCCANGGAGCCATGGNCAATTCNCAA
AAATTGTGGGCTTGACNGTCAAGTTTANAGAATCGACCCGGAGATATGCANCCTGGGCTAANCTAAGTTG
AGGGCATGAAGCGGGTANAACCTNCA
>gnl|UG|Ta#S12980784
TGCAGCANGTAAGTGAGGATTTGAACTGAGTACAATAATGTCAAATGCAGATTATACAGGTTTTCTGGGA
AACCAAACACACTGCAAGCCTTAGTACACTAGTTAACCTGTTACAGCTACAGCATCAAAATCTAAGCATC
GTTGGGTTACAACTAGGCGATGTCTCCCACAGCTCCCAGCACCACATGACGAATCAGCGTCCGACATCAG
CAAAATGCACCGTGTCTGTCTTGGCTCAAGGAGAAGCCAGTTTACGGAGACGGTTTGAACGCCTCGGAGT
CGGTGTAGCATCCACCTTCTCTTCTTCTGCTCTTGTAGTCTCCTTCTTTCTTGCTGTTTGAAGACCAGGG
GTTTGCATTTTGTCAGAATCCTTTTGCGTCTTGACTACACGCTTCCTCGAAGACACGGATTCCTGAACCG
TGACGTCTCCGCCATGCTGAATTGAGTCTTTGACAGGCCTCCGTCTTGAGCTATCCGCATCTACAAACGA
GAACTCTCCGAGCAACTGAACCACCGGTGGCTTTGATCTGTCAGTATCTTTCTGATCCATAGTACTGCCA
TCTGAAGCCCTTTCAATGCCACCACCATCCTCTTGCTGAACTTTCTGATCATGATCCCTATGACCAATTG
ATGGAACATTGAGGCACACAGATTGGTCTGACTCTGACAACAAGGATTGCAGGGGGAAGCTCCAAGCAGG
CAGACGACTCTTGTTTGGGCACAATCCGTTGCACAGGTTGCTCTGA
>gnl|UG|Ta#S13253437
GGTTTTTTTTTTTTTTTTTTTTTTTTTTTTTTACAGCGATAAAACCAACACCTANCAGGTTAAATATCAT
GCNNTGGGGGGGNGCCAGCCACCTAATCACAAGTCATGAACGAAAACACCTAGCACTAGCAGGTTACGAA
CCAAGTAAATATCATGGAACACAAACTCCTAGCAGGTTGATTATCATGTCACCACAATATTCATCATGAT
ACCACTTAGGTTCGCAAAACCANCAGGTNCGCCATCAACCAAGATNATCTATNAANCGTNTTTCTAACAN
CGGGTCCATGAANAACATGCCACAGCGTNCTNTTTATGACTTTNAANGGTGCAAATNTCTCCTGCCTTGA
CCCNCGTTCGNCCCTAAANAAAGGCCTTCCAANCCCTCTCGTTAANAAANATTATAAAAACCTGTTTGGG
GGCCCTGGAATTGGTANTTTNACAACCTTTCCAACCTCCCCAAGAACTTTGTTCCTCCCCAAAGGACTTT
>gnl|UG|Ta#S13253409
GTTTTTTTTTTTTTTTTTTTTTTTTCAACTGATGTGCGGACGACAGANCTTCTCGTACATGGTCATGTNG
ANAATTNGNCACTACCACCGACNTGGAACACATGGACTAATAATAAAGCTTCCGGAGCCTACCTATGTAC
AACAAAAACCGCGACGCGCAGATGACTTGGTGCAANTAANGCACCTTTCTAAGTACTACATGATACGATA
CTGGNGGCTGGATANTTGGGGGTCAGAATTCATAAGCTTCCTCCCTCCTATAGCAGGGTTTACNCGCNGG
GCGTCAANATTGTCATGATNNTCTNCCGGNCGTACATGTNAGGNNAACTGGTTTTCCTCTGTTTTGTCCC
TGCGAAGGGAACCCCAA
>gnl|UG|Ta#S13184494
AGCTCNAGTTTTTTTTTTTTTTTTTTTTTTGCAAATCAATTTAATGACATTAAAGAGGGCTCAAACTTCA
TACAAAGTGGGGGAACACTGTTATTACAAATTTGAATACTAAGAAAACGATACCAATCAATAAAGGAGAT
TTGTAGCTTATCCATAATTGGATGGGATCAATGATAAATACAAGTCTTTAACAATTAAAATAGGGTTTAA
GTTCTAAGCACACGACTTGTCACGCACCACAAGTTCAACAAAGCACCTACTTCTTCTCAAGATGGATTGG
GTCCACCCACCGTAAGTTTTCCTCGGGTTGATCCTCATCACGAACCTCCTCCGGAGGTGAACGTCAAGAC
CGATTTTGATTTCTCCACGGNACTCCTCGTCCTTGACAAACAATGTTAACAGTTGGGGGGGATGCNTCCC
TCAAGTGTACACTCCAACCAAAGGGGATCGTTGGCTTCAACAAACGCTGGTCGTCCGTNCCGTGCCAACA
ACNACTGGTCNAAGGAGCNTGATGACGAAANCTCCGGNTGCNATCCCAAAAACGGGG
>gnl|UG|Ta#S13248526
ACCCACTATAGGGCGAATTGGGTACCGGGCCCCCCCTCGAGACTAGGTTTTTTTTTTTTTTTTTTTTTTT
TTTTTTTTTTTTTTTTTTTTTTTTTTTTTGAANAAAACTTGTTAATTCTCAGCCNGGATAACATTTCAAC
CANAAAACAGCCTGCTAANAAGGCCGCANGGAAGTATCCATGTATTTANATCTCAAGCAAGTCGCAAGTT
ACTGCCTCCAACTCCAANACCCGACCCGAACCGAACCGCTNCANAACCACCTCAGTCCCATATCGTCGCC
GTCTTCTTCGGCGCCTGCATCTCGCTGTACGGNGCCCCGCCGCTCCTGGTGACCGGCCGGCCANACCGGA
NCGCTGGCGCCAGCGGNGCCGCCATGTATCTGCCGCCCCGCGCGTAACCGCCACGCGGCGTCGTACCTCC
CGGCCACCCCGGCNTGGTGCGGCACGGGCACGGGCGCTGGAANAGTATGCGGGCTGCGGGGCTGCGGTAN
GGGTGGTAGCGCCCTGCGAGAATATTTGGCCGCC
>gnl|UG|Ta#S13144870
CCCCAGACCGTGCTCGCGCCCATGCCGCTGGACGTCCCCGCCGCCACCGGCATCTGGGCGTCGCCCATGC
CTGCAGCAAGTGACGTCGGTGGCGTGGCGCTGGAAGACGCGTTCCTCGCCGACCTCGGCGCCTACGGCGA
CCTGCTGCTCGGCGGCTTCGGCGGACAGCTGCTGCAGGACAACAAGGCCACCGCCGCCATGGAGCTCCCC
GGGGCGTGCTACTTCCCCAACATGGCCGAGATGTGGGCCGCCGACCACGCCCACGTCCACGCCAAGCCGC
CGCAGGGCTCTGCAACACGTTCACATAGGATCCACGAAATGATTTGCTCCATTGGGTTCGTCAGCACGCA
CGTAACCGAGACTTTCTCCCCGATTGTGTATGAGAGATCGNNAATCACATGTGAATATTATACTAGAATA
GATAGAAAGTGTACCATGTAGTGTGGATTACATATATTACTTCCTATAATTAACTGAGTTGGATTATATA
TCGCGCAAAATTTACTAAAAAAAAAAAA
>gnl|UG|Ta#S16207909
CCACGCGTCCGTACCGATCGCTGCAGCTCTCTAAATCTTGACCATAAATGTCAGTAAGTGACTCGTTGTA
GCTATGATTGAATGGTCGAAGAAATCTCGATGATCGGCATGATTGGCCGAATGCTAGCCAAGTGATTGAA
AGGCACGGATTGATACCACTGAGGCAGAAGAAGAAAGAACAACTCCAAACAACCCCACAAACGGCTGTCC
TTAACCCTCCATGAATACATCATGTTGTTCCATGTATGGTGACAGGTAGGCGATCGTTAAAGACTAGATC
CACTCGCCTTGTTCCTAAGAGACCCTAACAGAGTTCCAAACAGGACGCCTTTAGCCCAAGGATGGCCCTC
TTTGAGTTTCTAAAAATTTGCATGTTTGACCGGGGTGGACCAGCGGGCATGACTAAAGACTCCTTCAGCC
CGCATAGCTTAGTGAAGAAGATGGAAAAAATCCAACCAAAACCTAAAAAAGTTCCTACTTAAAAAAGCCT
ATGGTTGTCCTCCGACCCAACTCTATCACATTTCCATCGTCTTGAGTGGCAGGTATATCTTTTACAGCTT
TGGCTAAAAATATCTCATGACCAATTCAATTCATTTCTTTTCCATGAAAAAAGAGTAATGATGTCTTGTG
TCGAAACAAACTATCCCCAATAAGGGGAAAACACCTTTCCCCGAAAAGGGGCTTGATGTATTGTATGAGA
TAATAGCTTGGGCAAGGTCAATATGTTTACAATCAGGGAGACCTAATAAAGTTACCTGTTGTGAGAGGTG
AAAAAAAGG
>gnl|UG|Ta#S13154898
TTTTTTTTTTTTGATGATAATGTGACCCTCCGTCAGGCCAAGCCATAGCATGACCCTTTTCTTTGTTGAT
TGGCATGAAAGAAACAAAAATAACAAGCGCCGGGCAACCGCAAGTATAAGCACGGCGGACAACGGCAAAC
TCACACACATATACTCACCCGGTTGGCACACCAAAAGCCTAGCAATAAATACTACTCACTCCGATNCGGC
GCCGTGTGCTTGCATATANTGTTTGTANTAAGACGTGGCAGNGGGGCTANCTTANTTAGNCCATGAGGCG
ANNTGCGGNTGGCTTCTTGCACAGGCCGANGAGNTTGGCCTCGNCNANGACGGCCCNGCAGNGGGTGCCG
TCGGCTTTNAGG
>gnl|UG|Ta#S15903612
TTTTTTTTTTTTTTTTAACAATAAACATGCGGGCCCTTTCCTTTATTTACTTCACGGTCTTATTCTTTAC
TACATAATAAGGGGTGCATCAGCATGGCATGCATGCACACGCTACCACAAGTACATGCGTACGTGTACAA
TGCATACATAGTAGTAGGACCGTGCAGTCGTACGTGCACACACTCACACACGTACACACACTACGTGAGA
TGATGCATGCATTCAGCCTTACGTATATATAGCGCCCAGTGTGTCAGGCAGGGGCGCAGAGAGAGCCCTG
ACGATGATGGCAATACGTGATGATGCGTGCTCAAGCGTAGTACTGGCCGGTGCACGAGTCGTAGCGCTTG
CTCTCGCAGGCGTCGTACAGGCGGCGCCCACCGTGGCCATGCCCGTGCACCTGGTGCTGCTCACGGTGTT
CTTCCCCGAGCCCGAGGTAGCCACCATGGCATGATCCCTCGTGCTCGGCATGGACGACGTGGCGGTGCTG
GTGGCCGCTGCCGCTGTGGCCGTGGCCGTAGTGATGTCCTCTGCCGGCGCGCGCCAACTCGTCTAGCTAC
CTCCTCGTACTCCTTGCGGACGACGGCGTAGCGCTCGCCGCCGCCCTCACCGTGGCAGAACCCCGGCTCG
GCGTACGGCCTCCTCGCCTCCTCCGCGCAGTAGCCGGACTCCGAGTAGTACGCCATACTGCTGCTCTACT
CAGTGGCCCTCGTGCCGAATTCGGCACGAGGCGGAATCAGATTGCGGGCAGCC
>gnl|UG|Ta#S13129373
GGCAGACGCTCCTGGCCAGGACGATGCCATGGGCCCGAGCCGGGTCGACGCGGAAGGTGCGGGATGACGT
CGCGGCCTCCACGACGGCCGCGCGGCCATGACCCAGACGACGTCGACGCCGGAACATTTCGTGTGCTCTT
TCCGTTGACTCTGATGGTGTACATTGATTCTTTTGTAATTCCGTTGGGTGTGGTGTGGGAGGCAATTCGA
TCACAGAGGAGCAGCGTATGCGTGGTGGTGATGCTTTGTTTGTGCTCCTTGGTGTTGATGGGTTAATGGT
TGGTTGGGTGTCCGTCCGTTGCTCTCGGTCAACCCTTCGTTTGAATGAAATATTCATGTACGTAAAAACA
CGAGTGTAAACAACGGATATGGAAAAGTTTCTCGTGCTGAAAAATTCTGTGGAAAAAAAAAAAA
>gnl|UG|Ta#S13118979
GAAACGAGAAGGAAAATGGCGGGCACAAGAGCAGCAGTGATGAAGCTGGCGGTCGTCCTCCTGGCTATGA
GCCAGCTCGTCCACATGGCGACGCCAACGGCGGATCCGACGACTGCATCGTCTCTGCTGGTTACCAGCGT
TTACCCTTATGGGGGAGTCATTTCTAAACCCAGCCCTGGCATCAGGGCAAGAGAAGGTGCTGCTGGATGC
GGCCAAGCCAAGCATCCCTGTCCCTCCGCCTCCTCCCCACCTCATCCTACCGTGCAAGGGAAGAACCTGC
TAAGTGCTAAACCTCACCTCATGTTGGAGCACCAAAGTGAAAGTTGCAAGCTGGGAGGCTCNAAANTGGA
CGAAGGGAANTAANAAAATGTCCCCTNAGCTTTCCTCCTGGTNTTTTCCCTCCGAATNCGTTTTGNATCC
GACTGGATTGGAATTAAAATNANGAGCAACTCCNTTTTTTANAAAAAAAAAAAAAAAAAAAAAACCTCCA
AGGGGGGGGGCCCCGGTCCCN
>gnl|UG|Ta#S12976022
TGCAGGNAATTCGGCACGAGGGGACGCGGGAGGCGGTGGATGCCGTGGAGGCGATGATCGCGGAGCACAT
CTCGTACGCCATGGATCGCCACAGGCGGAAGCAGGGTGGCGAGGGGAGGAGGACTTTTGTGGAGTAGCCT
CAGCAGGAGCAATGCAGCAGAGCAGAGCATGGTAATGGTAGTAGTAGAAGAGCAGGAAGGAGATGTTGCA
AGTGTTTTTTGGTGGGTTGCTGGAGTAGTTAACTAGCAGCAAAAATTACCTTTTGGGAGGGGTTTGATGA
AACCCAAGATGAGAGGATTTTTGAACTGAAACAATTTGTTGCACTAGTGCTCAACTGATGCGTGTGCGTG
CATGAGAATTTATTTTGGTTGGTGTGATGAAAAAAAAAA
>gnl|UG|Ta#S13188610
CTCGAGTTTTTTTTTTTTTTTTTTTACAACAAAATGGGCCAGCTAATCTGTTGATCTTTCATCAACTTGT
CAAAAGCTTTGTCCGTATCACAGCTTGTATATTTTGGCGAGTAACGTTTGAAATAAACAATGCAACAATG
GAGACAGCCATGCCTCTTTATTTATACATTTAACAAAACGAGGTTCCATGACAAATTATAATTCCATACC
GTTTATATTGACACCTTCCATTTGATACTGAGCAAAAGAAAAAAGATCTGACAGAATTACCTTCAAAGCT
TTACACTGAAATTCTTCAGTAAATGTCTGCAAGCTCATACACGTAACTTGGNAACATCTTCACCCTTTAT
CATCCGATAGCCTTGTCTCTCTTTACTATGGTGANTTAANCCATGACTTTGAGCGCATCCAACAATGACA
TCCTCTGGCAAGCCCCGAGTATTGACAAATGAATCCATTGAGAAAATATCTCATGTAGTTTCAATGTCAA
GTGCATCTGGACAGACAANTCTATAGGAACAAGACAACTCANTGATANAATTCGNGCACAGANAATAGCG
NAGAATGTCACATNGTAATGNCATGCTTTAANACACNATGAANACCCAATAGGCGTCGTCANCTGGACTN
GCCCTNNA
>gnl|UG|Ta#S12998462
CGGGAAAAAAGAAGCATTACTAGAGCATTCCAAAGTTATGACTGCAGTTGCCCATATACAAAAACAATAC
ATTGTCTGTCAACAACGTCTTGTCCATAAACCTTCTACCTGAAAGAGAGGCTGACCAAACTAGGGTCTAA
AGATAATTCATTGGGGGGGTCGTGAGTACCAAAATAGGCTACTAGTTTCTCTTAAAATCACTAAAACGAG
TTGTGCTGACAAATAACAATACCACGGGAAAACCCCTCAGTTTCTCTAGTTGAAAAAGGAGAGGTCTTCT
GTAATTCTGTAAATAATCTCATTCCATGGAAGGAATAATCTTGTAAAGTTGGAAATCATCACTCCATGGC
CTGAATTGGTCCTCATTCGTAATATTCCACAGAGGAAGAGAGTAAATTGTTAGGGAGTCGGATATTTCAT
AGGGAAGTCCATCTATATAAAAAGAAAAAGACGCTGCCACATGCTGTTAAAAGGTAAAAAATA
>gnl|UG|Ta#S32583033
ATGAAGGAAGAGAAGCAAATCACAACCCTTTAGTTCATGGTCTAGGAGCAGGGAGTTAATTATCCGCTTT
CAAGTATTTGTTGCCAAAGTGAGCATCTAATTGCAGGAATTCTGTGAGGGCTTCTCTACACCGGTACGGT
CTCTCGCTGGTACACGATTTGAGGCATAGGAGGGAGGGGCATGTTGCGATGTCGTCTTCGGTCATGGCTA
TAGCTTATGAGAAGAATGGGGTTTATGCTTGGCAGACTGCCCCATGGTTAGCAAGTCATTATTGCCGCCT
CCGCTTCCCAAGTTGCCTCGGCTTGCTGTTGGTGTGTGCTGCTTCTGTAGCCCCTGCCGGCCGCCTCTTA
GATGTAATGATCTAGACCAAAGCAACCCTCATGTATATTGATACTATACTAGAAGGCCACTGAAGAATTT
TACGGAACAAGAGAAGATGGCGTGCACCATATCTTTAAGATGACTTCCCTCACCATGTGGCATGCACTTT
TCGGTTTTACTTTAGCGCAATTGCCATGTATGCAAGGGATACAATTAGGCTGAATATTGCAATTGTAGTT
TTTTTCTGAACTTTTTCAACATCCCAGCATTAGTAAAATACTCCCCTATTCCATAATGTAAGACGTTTTT
GCAAGCTATATGTTTGTTATACATTAAAAAAAAAA
>gnl|UG|Ta#S13113632
CCACGCGTCCGGAAAGCAATTGTGCAATCTCTTTCTCCAGATGGTGGGACGAATCAGAAGTCCACCAACC
GCTTGCACGTGTCATGCGTGTTTGTCGGAACAGATTTGCAGCTACCCCTATCCTCTCCATATCAGAGAAA
GATGGATGGTCGTATGTACACCAATCTGGATCAACAGAGCTTACTACGTTGCATTAACCATACCTTTGTG
GTCGTCAACTGAAATGGATTATTTTTTTCAAGTATTATTTCATGGATTACTGTTTGCTATTCCATTACTT
GGTGGTTAACGACTATTGTTAAGGAAGCTCATCGCTTGCATCAAATCGAATTGCGTGAAAAGGAACATTT
GAAGTTCTTGCGCCTTCTTCTTAAGGATTTTATGATTAAATATGGCATTGACACTGAGAATTGGATTCTG
ATCCAATTTGCAACAGCTCTGAAGATTATTGTTTTATGCCCCTGGAGCATCAGCCAGATGAAGGCCATCG
AAGATCACAAGGGCAGCTTGCTATTGTACAGGAATTCAACACATAAGGGCAGCTTGTTACATTTACAGAA
ACTCATGATGTTGGCAATGGTAAGGGGGCGAAATCATGAAGGCACGGTTGGGTTGCAAGGTGCTCAAACT
CTCATATTGCGATTTGCCTACAACTTTGTTTGTAGGTTTGTTTGGTTGGGTGTTTGTAGTTTGTTTCTGT
GACCTGTACTAAAGCAAATAGCAGCTATTTGCAGTCCGACATACATGTGCA
>gnl|UG|Ta#S13248370
CNCACTATAGGGCGAATTGGGTACCGGGCCCCCCCTTTTTTTTTTTTTTTTTTTTTTTTTTTTTTTTTTA
CGCGAAACTGTCCAAATCAACTATCAACTAATAAATAAAAGCAACATATGTCCCAACATAAATTGTGAAA
CAAGGTCCACAAAATTAAAAATATGAAATTAGGTACAAACCACTGAACCAAATCGATGTAATGTTTAAGC
TACAACAGCGTAAAGCACTATCCAAGTTGCGACTTAATGAANTATTTTCCAGATTAGTAGATACATCTGA
CTTAATAAATGATTTTACAGATTAGTAGGTACTTCNGACGAGCCTGCCGGNAGGAATTCACGGTCACAGA
TTTGTCCAGAGTAAAATAGATCTTCATGTCTCCTCAAGCCAAATGAGCTCCAACGAAAGAAATATCNATC
CGTCGGGGCACAGATGGCTGTACTCTTCATTCGGGGGAATAC
>gnl|UG|Ta#S13179255
CGAAGATGATGATGACGATATGTCGTTGCCGGAGACGCCGGCAACCGCCACCGCGGGCGCGGCCGCTGTT
GCCGTCGGCTTCTAAATTCGAATTCTGCTTCCGACTTCCGAGGTGTTGCATTGACACTTGGAGAAAAGAG
AGAGAAAAACGAATAAAAAATTGAAAACAAACAAAAAGAAAAAGAAACTTATTTCGGGTATTGGGTTATT
TGCGGTATTTTCCATGAGATTTGGTTCACTTTTCTTGTCCATTTTTTGGGTAGTTTAGGAGAATTGACAG
TGAGATTGGGTTATTGATTGCTTGTGGAGAGGATGAATTCAGTGTTGAGGTTATTACTCTAATTGAAGAG
AGTGATATAGGGAGCTTTATGCGCATGTTTTAAAATGGGCCAAGAAAGCTCGGCGAGGTGATGCAAATTC
ATGTGTCTACAGTCTATATACTACTGTATATCNTAGAAAGTGAAAGAGCTTACAATTAATTANTTTGAAT
CATCAANAAAAAAAAAAAA
>gnl|UG|Ta#S13148405
GTTTTTTTTTTTTTTTTTTTAGTACCAGCACTGACAGTCTATGCGTTGATAAGAGAAACAGTTTTCCATC
GGTGTACAAAGATGCCTCTGANGCACATGANANAAAAAGCAACAACAGATCTGGATGCTCACCAGTTCAG
ACCTCTGAAACACTTGGTAGTGAGTGACTGACTCCAGGACCAAACGGTGGCCAAAAGAGAGGAACAGACC
TC
>gnl|UG|Ta#S32571635
AAGGGTCACAACAATTCAGCAAGGATACATGAGGATTCAGCANAGGTGTACAGGTAATAGAGTAAATTTC
AGACCCAATAGTGCATATATTTAGAGAATAGGAACAAGAGAAGAGAGAGTTCANAGCCTATGGGTCTTGA
TGATCTTCAATTCGAAGCTGTATATGTTGCANGCGAAGAAGAGTANCAGCAGAGGCACGTTGGAGACGAT
CTTCCGTGGAGCACCANAAGGCCCGACGCCCCTGGCCTCGGTCGATCCTCTCCCTCTCAGCAGCGAGGAG
GAAGAGAGAAGGAGTGGCAGAGATCGTCGGTCAGGGAGGTCGCAGCAGCANGAGTTGGAGCTGAGCAGCG
GTGGTCGATCTTGAGGTTGGAGACGAGGAAGTGCAGCAGGTCAGCGTCGTCATTGGAGAGGAGCGGTGGA
TCGCCGGTAAGATCGGGGCAGCTTCGTGGTGGATCGGGCACCACCGCCAGTCTCCCGGCACCCTCTTCTC
CCTCTCTCTCCTTCGATCTGGTTCTTCTGCTGGTTCCCCTCAATCCCCTGGTTCGATCTGGTGGTAGGTG
AGTAGCATGGAGGACAGCGAGGATGAGGAGAGAAAAAGGCAGTCAACCCTTGTGGNTTTCTTTCCTTCNC
GGCACNATGCCTCGTGCCNANTTCCTGCANCNCAGGGGATCCNCTA
>gnl|UG|Ta#S13128615
CTCACCCGCCGGCTGGCCGGCACTGCCNCCTANGAACCCTAGCTGGACTCCCCCGGGCCTGCCAGGAATT
NGGCNACGAGTCAGTGGCTCGGCAGCCCCTCGCGAGCGTCNGTCCTTCGTCNGTGTTCCCNCCTCNCNAA
AGCGCCCNACTCGCATCGGGTACCCCTCCGGCGAACTGCCCGGCGAGCTCGCTGGCGTCGCAGTAGCTAG
TCCGGCCCGGTGATCTCGATGTATGCGCTCTCCCGCCCGTGTGCCCACGTGTTTGTGTTTTGCGTGCGTA
CATATTTTTTTAGTCGAGTTTTGTGTGCGTTTTTAAAAAAAAAAAA
>gnl|UG|Ta#S32630929
AGCGCGGGAGATGATTAGGTTCCTTCAGAAATTCTCATCGCCTTGCTATTAGTAGGTCGCGAGGTCTGAC
ATTGCAACCTGCAAGATTATATAAATACAAAGTGAAGTTGGATCATTTTAGAACAGAGGAAGAAAATGAA
GTGACGACTGTTTCTACGTATTCGTGATCATTTATACAGTCGTTTTTCTTTTCAGTGGGGTTTGGGGTTG
TAAATAGGTACAAGACCAATTACAAATATTCAGAAAGGCATTTGCAGTCCTAAAAAAAAAA
>gnl|UG|Ta#S17980844
CGCACGACGGTAGTTAGGTAGCTTACCATACGAGTTAGTATAGGGACCACTTTGTACAAGAAAGCTGGGT
ACGCGTAAGCTTGGGCCCCTCGAGGGATACTCTAGAGCGGCCGCCCTTTTTTTTTTTTTTTTTTTTTTTT
CCAAAATTACTGATCTCATAAGTGTAGTGAACTCAAACCATAACGGGTTCACAAAATTGATGCAACCCAA
GCGAATCCTGATGCAAGAAACATTAAGTCATCAACAGAACCACTAGCGGCGGCCCAACACGAGACTGCAA
GAGACATCAAGAATCAGTCGCATGAAATGTTGGGAGATTCCAGTCAATTTTCTCGCTGTTGGAATTTGGA
CGTGCTCCAACGTTCATCCGATATAACCCTGAAACATTTCGCAGCACCAAAAGGGCCTCTCTTAGTTACA
GCGGGCGGCTTAAACAGGGTACAGCACGGTTAAAATGTCCATTGTAATTGTTCTGACAACTGGGGGTTAT
CAGACCACTCTAATTGGGGCTAGGTTTTAAAGTTTCTCTTGTGGGTTGTCCGGCCCCCAAGGCGTTCGTC
TCTTTAAAAAAAGTTGTTGGCCCGGGGGNNTTGTCTTTCACACNNGGNNNNGNGGNGGGGGGGGGCGCCC
CAAAAAACCCATATTTTTGGGGCCCTTCGGGGGGGGGGGGGTTTTTTCTTGGAAAGGGGGGGGGGGGAAT
TTTTTTCCCCCCCATTTTTTTGATTTTTTTTTCTTTGTTGGGGCCCCGGGGGGGGTCCTCTTTTTTTTTC
TCCCTCAGGTGGTGGGAATAATACTCCTGTGAACCCACCCCC
>gnl|UG|Ta#S13017199
CGGCACGAGGGGTGAACACTGTCCCCCCAAGAACCGACGGCAGCGAACTGCGACAACAAGGGCCAGATCC
AACCTGGTGCCTCTGCTATGAGGTGCACATAAGGGAGCTTGGGACACTGTTGCATTGTGTGTTTAGGACA
ATACCCTGCATTTGCTTTGATAATTGTAATCGTGGTTAACCTGACAGTGCTGCGTAGCACTAGGCTGCCC
AGCACTTAGTTACCCTTCCGTTTTATTATGGCGGCGGTGTGCAGCAGGGGCAATGGGCTGGCCTGTGCCG
CCTCAGCCAACTGCAGCCACCTTAAGCTCTGTACTACCCGGTGTAAGTGTAACTCTTAGCGTGGTCTACA
TTGATCTCAGGAGAGGACTGGAGGACATAGTACTGTCTCCGACTGTTGTAACGTGACTGTTGTATGTGTT
GTAGCCTTGTGTTATTGAACTTATTATGATCCATAAATAAAGCCATATAAGCGTGGCAGGGTCATTCCCT
GACCACCTTCAGGCNAAAAAAAAAAAAAAAAAAAAAAAAAAAAAAAAAAAAAAAAAAAAA
>gnl|UG|Ta#S32586236
TCGATTGACNNGGTTTTGGATGTGAATCCAAGCTTTTTCCTTGCACGGGAAGTCCAGCCGCCTCTTATAT
ACCTAAGGGGTGACGGCCGAGTGAACAACACACAATCGATCAATCAATCTACCACTTTTTATCTTTTATC
TTTTCTCCTTAACCCTAGTTCTTCTTCTTCCTCGTTCTTCCTTCTTTCTTCTTCATTGCAGGGCGGCGAA
CCTCAAGGCCCTAGAGGCGATCAGGTCGACCTAGGGCAGCCCATAGCCGCGCCCAGACGGGGTCCCTCTC
GGGCGTGTGGGGTTTCGGGTCCCAAAAGCGCCGGCTTGCTGTCTTGTGTATCGCGCTGGAAGTCGGCCTC
CCGCGGTGTGAGTTGCGGAGCATCTCCCTCAGTGCTGCGGGTACACATCGATGTGTTCGTGTGACGCGCT
CCAGCGTCAACAAAACACAAAATAAGGAGTATGGCAAACCAATCTCTAGACTGAATTGAAATAAATTTAC
CTTGAAGCCGGCTTGACATTAGGTCGAACAGTTGATAGGCGTTAAAGAAGTCCGTCGTTGCTGCCATCGT
ACTCCGGCATGTGAAGGTCCGCCGGCTGTAGCGGGGGCGAGGGCAGGGGCAGGCACGGGGCAGGGGCAGG
CACGTGCAAGACGTACCGGTGGATACGAAGGACGCCGGTGACTCTTGCATCCCATGGCGAGGCACGCATC
ATGCGACCTGGGCTGGCTGTGTTCTCTTTGCCGTC
>gnl|UG|Ta#S13107333
CAACGAGAATAATNGTTATATCAGTNATACAGATATACTGGGCTCCTTCTGTCATGACACAGTTACAACA
CAGATACAAATACAATCGGTCACACAGATATAGGGACAATCACAATGAGAATTGACAATCAGCACAAACT
GGGCTCCTGCTCCAGTCAGATGAAACTGTATGCATGACTAACTACGCGACCATAGTTGACTAGGCTACCT
TCGCTACACTAGGACAACAATAGAACTATCATCATGCCTTCAACCATCGCCCTCTTTATCTATCATCACA
AGGTCAGTATGCTTGATAGGCCCATTATGAGTTTCCCTACGGTAATGCCACAGATGAGACAAAGGACGCA
CACATTGCTGTAGACATTGGCAAGACAGGAACCAACAAAATGGTGCTTGCCATCTAGCCGGAGCCGACGA
TGATGTTGTTGATGGGGATGAAGATGAGCTTGACGAAGAAGCCGACGAACCCCATGACGACGAACCCGAT
CGCCGTCCGCGCCGCCACCTTGATGATCGACCAGGGAAGGGTGTCGTCGACCAGGGAAGGGCGTCCAGAT
TCTATCTTCAAGTAGTCGGACGTGTGGTGCATCTCTGCATCCGCTCATCGCGTCCTTCGACGAGCCGGTG
CAGCTGGGGAGGGCTGCCACCACCGATGACCCCGAGGATCTGGATT
>gnl|UG|Ta#S13210869
TTGCCAACGCTCTGCATTTCTCGTGTAGACTTGGATGAAGGGATATTCATCGATTTCCTGAACCAAGTAA
GGAGTTTCGACTCCACCTTCTGGTGTCGCGCTGATTCGATGTGACCAGTATTCTTCCCCATTGGGACCTC
TGGGATCATCAGGCTCTGCCCTCCTTTTTGCAGAATATTTTAAACAATTTTCAATCATCCTGGCTGTAAT
AAAATTTCCCACACCGCATTGAAAGTGTGGAACCGCATAAACAGCTGGCACTAGTAGTAAAAGACCAGCC
AATGCGGCCGGGAATACGGCGTTGAGAAACTTCATTTGGACAGTGTCGTCTCACGAAACTGGACTTTGGC
CTGCAAACAGGAGGTCGCTCGATGTTACTGAGGAGGCTCAATAGATAATTGATGACAAGATATCCAGGTT
TTGTCAACGGAAATATGTTGATAGTATTCGGTGCCAACGTTT
>gnl|UG|Ta#S13265005
TAGCGTGGTCGCGGCCGAGGTCTCAAATAAAATTACAGACCAAAAAACAAAAAAAAACAATTATTACACG
ATCTCTAAAACAAATGGTTTGATTGATTACATGAATAGGCAACACAAAGGTTATTCAACTATGGAAAGAA
CATTTCACCTATGATTTACCAAGTAGGAATTTAATTTCCTTTTTTCCTTCAAGACCTTAACAATCTGGTC
AGTCTCAGCTTGCTTCGTTTTGAAATCGACCAAATATTTAATGGTTATATTGAGTACCTGCCCGGGCGGC
CGCTCGAA
>gnl|UG|Ta#S19221480
CGGCACGAGGGTCTCTTCATGGGTGGCAAGCTCAAGATTAAGGGCAACGTCATGAAGGCGACCAAGCTCG
ACCCTGTGCTGAAGAAGGCCCAGACCAAGGCCAAGCTGTAGTTGAAGCGTGTTTTTTTATATGCCTTTTT
GGATAGCATTGTACATTGTTTTGTTGTTTCTTTCTGTATGATATCCACTTGCTGGTTGTCAATCGCTCCA
TGCTTCCTGGATGCGAATGCATATAGGAGTACACGCGTCAATATCAATTTTGATACATTTTCAAAAAAAA
AAAAAAAAAA
>gnl|UG|Ta#S32594625
AAATCGTTTATTCCACATTCACTGAACAAACAAAATAAAAAGGGCATAGGAGTGATAGTACATAGAGGCA
TCATCGACATTTGAGGCAGAGACAAGAGGCCACAACTCCTTCAACACGGCCATGTACGGTATCTTTCCTT
TGAGCAATGTCATCTCTATCTACGCATCCTGTGGAAGCCCCTTGACTATTAAATCATCACCATCCATCAG
GTTGACAGTGCCTGCAAGCTGGGCCTAGAGAAATTTTGAGTGGCATGGAAATAAATCCCAAGTTAAGGTC
TATCAGTAATATAGATACTTAGGTAAGTAAAACTGTAGAAGCGTGATAGTAAATGCAGAATGTTGAGATA
AACCCAGAAGCATAAAAGTGCAATTTGATACATGATTTAAACATAGCAGTGCGCAGCGAAACATATAGAC
AAACCATTAAGTTCTAGTAGTAGATCTGGGATAACTGAGAGTGACATGGCACTGAGAAACGAGGGAGGCA
GAGCACGACATCAATGCATCCTGAGTGCAAGGAAGAAGTGACCAGCAAGGCGAGAGAAATAGGAGGCGAG
GGCAAAGCATACAAACCTGTTTGGCAGGGTAGCGTGGGGTGGCAGGGAGGGCGATAACAGCAGTGGCCGC
GGCGGCGGTATCCAGTTGCCGGCAGACAGGGTCCACCGGCGCTGTGGCCGGCGGTGTTTCCCTTTTGGGC
TGTCTCGA
>gnl|UG|Ta#S12915432
CATTCATCATCTCCCTCTGTTACAATATATTTTTCTAGCAAGCCTGGCACAATGGAAATGGTGCAAACCA
CCTCCTTAGCATTCTCTGGAATTGTCATCATTCTCCTTTCCATGGCCATCACCGCTCAAGCTTCCGACAC
CAAGCCCATGTCATCAGCCATCATGTTGGAAGCATGCAAGAATGTCTCGAGTAACTTCTTCAAGGTGCGC
TTTACATGACTTTTGTGTATCAACGCTCCAGTCAGACAAACGAAGCACCGACGCGAAGGACTACCGCATC
CTAGCTCTCGTGGCCGTCGACGCCATGAAGCCCCAAGCCACGGCCATGACGGACAAGGTTGAGAACTTGA
TCCATGGTGCCACCAAGGACAAGCTCGCGATTCGCGCCCTTGGGTTCTGCCGAGTGGACTACGGTGGCAT
GATGAGCACCCTCGAAATCTGCCAAGATATCATCCAGAGCTTTGAGATTCGCAAAGGCAATGAAGGTCCA
ACGCCCTTCGACTTGCCTGATTGCATTGCGAAAACAACCAAAGCCATCAACGATTGCGCTGACAAAACAG
AGTTTACGTCGGTTTCACGAAGGGCTAACAAAGGAACTATGAGGAGTTATCTATGATGGCCAGCCTCAGC
AGTTGTTTGCTACATCTCTACAATCACTTCCACCTCCTCCCTCGTGGACNACGACTTNNANGATATTCCN
TANTAACTAGAATTGTCTTNNTGACTGGTTCACACCNTTNGCTGTTGTT
>gnl|UG|Ta#S32736094
AAGTCATACAAGCCTCATATTACAATCCAGGGGCCTCGAAGGTTCGAATACAAGAGCTCGATCATAGACG
AGTCAGCGAAAGCAACAATATCTGAATACAGACATAAGTTAAACAAGTTTGCCTTAAGAAGGCTAGCACA
AACTAGGATACAGATCGAAAGAGGCACAGGCCTCCTGCCTGGGATCCTCCTAAACTACTACTGGTCGTAG
TCAGCAGCCTACTCGTAGTAGTAGGCTCCTCCAATGTAGTAGGAGTCGTCGTCAGCGGTGGTGTCTGGCT
CCGGAGCTCCATTGTCTGGTCGCAGCAATCGGGTTGCGAGCTCAATGGCGAGGTCGGGGAGGCCGGAGGT
TGCCGGGATGGTGCGGATCGAACGACGGCGTCGGACGGCCATGGCGGAGGAAGAAGGCGCGAGCGTCGCC
GGTGATGGCCCCCGGCCTCGATACGGCGGAGTAGAAGATGCAGACGACCGCGATGGAGCTGCTGCACAAG
CTCCAAGCCGGCGGGGAGTGCGGTGGCCGTGGCTAANACNACNACCATGGCGGTTGGGTACTCNNGCNCN
TCCNNATCNACNATGGTGGNCNANANANCNACNNNNCNANNNCTCNNNNCNANTTNNTNNNNNNNNNNNN
ANNNNNTNNNNNNNNANNNNNNNNNNNNNNNNNNNNNNNNNNNNT
>gnl|UG|Ta#S15824285
TTTTTTTTTTTTTTTTTTTTTTTACTAAAAATAGAAGTATACTTCAAACAGATCAAACAACCAAATATGG
TACATTACAATCAAACATAGTTCACACCACGTTTATAATCGAACATACTTCACATCAGGTTTACAACCAC
CAAGAACACAGCCAAATATCAAAATATAACTATCTATAAAAGTATAACTAGCTCCAATGAGCTAGAACTA
AATGCTTCTTCACTTTTCATCCTGGAGCTTGCGACATGAACAAATGCCAGCATCTACATGTTATAGAACA
GAATGGTTAGGAACAAAATAAAAGCAATCAATGAAACAGAACAGGACTGCACCAATAATATCACAGGAAG
TTCCATATGAGCTAGAATATGGCCAACTGCACTATGCACTGCTCACACATGGATATATGCCTACTAACAT
CAACATACTGATCTAATACAGAGCAGAGGCATCATGCATACCCTAAGGAGATACATACAGATGGTAGGTT
GAACAGATACATGAAAAGGCAAATTAAGTAACTCCACATTGGCACATCACGTTATTCAAGATGATGTGCT
GCATATGCAAAATAAATCCAGAAACTATAACAGGGAACAAACATGATTGCTTTATTCCTTTTGGGATTTA
AACAGGAATATGGTGTCCACCTTATACTACAACATCA
>gnl|UG|Ta#S13133542
ACTGCTAAGATGCAAGCGGTCGATGCGTCTGTGGTGATTGTGCCGTGTGTCATCGGGTATGTGAATAATG
AAACTGGCGCTGGCCGTCTGGTTAGTGTTGTGGTGTGAATTGTGAAACTATTGCTACCGCTTTGTGTTTG
TGTGCGCGAGCCTATGTGCGTGTGTCTTTGTAATGGTCCATCTGAACTGGGGTGAATATACAAAACAGGT
TCGCGCAAAAAAAAAAAA
>gnl|UG|Ta#S12954347
TGATNTAGAAAAACTTATTGCCTACTAGTACAATGCATGATGATAATATTTTTCAATAAAGAGAGGCTTC
TATATTAATTTCACACACACGCACACACAGACGAAATTCAGCAGTAACCACCGGTGTGTCTAAAGACTAC
AGAAGAAGAGGTCCTTCAGATACACTCCACAATCTAGACAGCAATGTTACCGCCGTAGTCAAATAAACCA
AGGGCGCACTAGCATTCTGAGACCAAGCTATTATTCTTCACTCACCAGGTATCAAACAGAAAGAAAAGCC
ACTCCAAGAAGGAGAACACTAGAACATTGAAGAAGAAGCATGAAATGAAAATGGCACCAAAGTCAGTAAC
ATATTCATGCATCAGAGTTCTTGTCAGAAGTTGAAACCAAGGTAACACCAAAGCAGCAGCATATTGATAC
ACCAGAGTTTTAATCAGACGCAAAATAAAAGCCTGCTAAGATCATGGCTTCCTTCCATGCTTGCTAGTGT
TGGACATCTGATGACTTCATTCATTACTTGCTGCCGACAGATCTTTGACTGGGTCATGCATGCTCGCAGT
GGCAGCACACATTGTTCTCCTCGACCTGTATGTCAGATGGACCCGCTTGAGTTTCTTTACATTGTCCAAG
ATACAGTCGACACACTCCCCAAGAGTGGCCTTCCTCCCTTCCTTATAGTTCCATAGATCGAAGGCATCAC
CTGTTCC
>gnl|UG|Ta#S13241391
GGGACAAATAAAATGGCCCATTCATAGTTCACCGAGGCATCATCTTACTGTTGATACTAGCAGGAAATTG
CATGCCACACATGAATATTGCCATATACTTAGGGTTCATTCCGTTTACAGGATTTCGAAATCAAAGAAAT
AGAAAAGGTAAAGGATTAAAAAAAAAAAAAAAANAAAAAAAAAAAAAAANAAAAAAAAAAAAAAAAAA
>gnl|UG|Ta#S13148627
CTTGCAAGGAAAGAGGAAGACGAACGGTTTGCAAGTAGGAAGAACAGAGATCCGGAGAACCTTTTTTTGC
CTCCTGGATTAAGCTGTCTGTTCTTGCACGCCTTTTTGTTGTTGTTTCTTTTAGCTTCTTTTGTTTTGGT
TCTTCCTTTTAGCAAGCAAGAAAGGGCGTTTTTAAGCCCCCTTTCAGGCTGCACCAACCAAACCATTGAC
CAAACCAACCATCCTCCTGTTCTTCGCTTTNATACTGAGGAAACAGGCTTATTTTCNAATTTTTCTTTAA
GATAGTCAACTCCACTAATTTTTGGCAAACAAACACAANAAAAAAAAAAAA
>gnl|UG|Ta#S13211937
CTCGTGCCGAATTCGGCACGAGCTCGTGCCGGTTTTTTTTTTTTTTTTTTTTCTCCCATTAATTGTGAGG
TTAGTATTAATGCGCTTTGACGTAAATACCAACCACTAGATTTTATTATTACAAAATATAATTTATATAG
CACTCTGTGTCCTAGTGGGAGTAATTAACAACTCTCCACGACAGATTTACAGACTCCTTTACTTTCCCAC
TCGCTTCACCAAGTGATACAATCTGTGCCTAACAGCCACAAGCTTTTGCAAACCAATCCGCTCAACACAT
TCTGCTACTTCGTGAGTACCAGAACACTTTTCACATCGCTGTCCTTTGACGCAGTTTCTTTTTGAGTGAA
AACCCCAGCAACGTTGACATTTCTCGATGGAGCGTCGACGGGAGAACGGTATAGCTGGCCCATTCTCATC
AAAAAGTCTAAATCGGAGGTTTAGTGGCACTTGTTTGAAGTGTATTATCCAGCTAGCGGAGTAGCTTCCT
AATTTTTTGTCGTTTGGGTGCACCTGTATTGGTGTGACCTCACAAACTACCTGATATTCTGTTTTTANCA
TTTC
>gnl|UG|Ta#S13202428
GAGACTAGTCTCGAGTTTTTTTTTTTTTTTTTAGCCACAGTTGAAAAACTTTACTGAACAAGTTGAAGGC
TAGTGTCTTCTCAGTTAACTAAGCAAAGCAAAAACAGATAGATACATAGATAGCTCACAGACACACAGGT
AGATGCCAATCACGACTTGTACATTTGTTCAGAGCAACCAAAATCCATGCCCTTGCTGCCCTGTTTACTC
CTGCATGGGCTGCCGGAGTTTCTTGGCTTCTCGAACTAGCCTTGCCATCTCCTTCCATGTCTTCCTGTTT
ACTCCTGCATGGCGGATTGCTGGCGCTCCCTGGCTTCTCGAGCAGCTCCTCCGCTCACGGACAACCTTGG
TACTCCTCCATGTCTTCGGTTAAGTGCATCACTTATGCTGGCATCGAGTCTTGACCTCGGCCGCGACAGC
TATCAATTCCCGCGGCGCATGGGGGCCGGAGATGCACTTGGGNCAATCCCCNAAAGGAGTNTATAAAATC
ACGGCNGCTTTAAANNTCNGACGGGAAACCTGGGTACCAACTAACNCTTGNGAAACCCTTTGCAGCNGGG
TAG
>gnl|UG|Ta#S12990254
TTTTTTTTTTTTTTTTTTACATTTGTTACAAAGTGGTAATTCTAAAATGTCATAAAAGTGGTAAGCTTAC
AGCTTGATGAAATTGAGTGATGATAGTATCACCAAGGCGTCATGAAAGACAAAAAAATGTACATGTCTTA
CTGCTCGTTTATAAAACTGCTTCAGCTGTTTTCAGACATTGTTTACAGCTGAAGGTCTTGGAAGAAACTA
TCACTAGACCAGCAAGAGAAAAAAAGATAGCTCTATCGATAAGGAAACATTTTTCCCATGGAAGTATTCC
TTTGAGTTGAATCTTGCAGTGCAACTTCCCTTGAAGGTGACAATATTAATGAGACCATGTCTCTGCAGGA
AAGAAGTTACTCAGGGCAGCTGAATTTCATTGTCCTTGCAAGTTACAATCTCAAAAAGGAATTTTGANCG
TAGAGCTTGTAAATCATCATTAGAGAACCCCTCCAATCCGAGACCTTTGTACTTGCTAACATACTGAAGA
AGGAAAATTCCTGAGTCATACCTGTGAAAAATAATAATAGCACAATCAGTTCCATACTCAAGATGGAAAT
TATTGTGAATTTAAAATACTTTTAATCTCTTTTTTT
>gnl|UG|Ta#S13050972
GCACCAGATAAAGTTCAGCAAGCTAACTGGTACGAATAAAGCTATGTTGTTATTCACCCTCCATTTACCG
GGGTATCCAATCTGCTTAGATTGATCTGCACTTGCACTTCCTTTGACTAGCAATGTATCATCCATAGTAT
CCTGCGTATTGATTCTGAGGATGCTCTGAGATCTGGCAATACAAACGCAAGGGGCCGAAGGTACCGCTGC
AGTCAGGCTGGATATACCGCTGCAGACGCAAGCTTACATGATCGCTGGAGGAGAGACATGGTTTCAGCCG
TGGCGGCGCGAGATTACTCGACACTCTATTAAGACGGCGGGGGAAGATCAGTGTCGCCGTCCAATCAAGT
GTCGCTAGCTGGGGAAGCTGGCAGCAGTCTGGGAGATCACAGCTGAGCTAATATTGCTGAATAATGGTGA
GGGAGAAGGTATTTGTTGATAACCTTACAAGGAAGCTGCCTCACCCTGCTGAATGCTCTGCTGCCGCTTG
CAGAAGGCAATTGTGCACTAGATTCAGATTTGCCAGCCTGATAAAAGGAACAGTGTGTCAAATTTCAAAA
GTAATCAGTTAGTTCTTTTTCTCCCGACTAAAAGTTTGATTTCTTAACATGGTGGCATACTGTTGGAATA
AAAAAAAAAAAAAAAAA
>gnl|UG|Ta#S13120542
GCTCCCGTGCCCGCCCGTGACCATGCCCATTGAGGAGCCCATGGAGGAGACCCCGGCGTCCGCGCCGGCG
CCGTCGCAGGGCCACGCGCTGCAGGCCATGATGGACTGGTGGTCCGCCGCCGGCGTGGCGCTGGGGATGG
CGTGCCTGCTGGCGCACTTGTAGGTCGCAGATTAGATGAGATCGGTCGGAAAGCCTCGATAAATTTTGGT
CTTCATTAGCTTGCACTCATTCGGAACTCGGATTTTTTTTCTTAGATTTTAATTATTTCCTACAAAAATT
TGTGAGATTTGTTATGATTCAAAATGCCTGCCCTGTGGGTTCTGGCCTGTGTAAAATCTAGGGGATTATC
CAAAAAAAAAAAA
>gnl|UG|Ta#S13152354
GATACATTGGGTTTCAACCGCTATTATAAAGAAGAGAAACAATACCAAGTGGACAAGTGAAGGAAGCAGC
TGAAGTCTGATCCTGTGGATTCAGTCGGATCGTGGCCATGGCTTAATTTCCACCGGACATGCTGGGCTTC
CACCGGACATGATGCAGACCAATCGTATTTATGTTGAGTTGTAATCGAACGCTGCGTAGCGCAGTATCCC
GAAGAACATATATATGGGGTCTTCTCTTCCGTTTCTGCTCTGCTGTGGTTTCAATAATCCCGAAATTGTG
ATTCCAGTTTAATATAACAGGCCAGCTTGATGGGGCTTTCGTTATGCCAAAAAAAAAAAA
>gnl|UG|Ta#S32554082
AATTTCCTAAATTAGTTTACATGTATGGTATCAAGATGCTATATCAGTTCAGCAACTTAAGCTTGAAGAT
GTTTCGCTAGAATCTTACAGCTATCTATACAAAATTTAATTCAATATAAGCATGTTGTATGAGCTTGAAN
AGCAGACCACAATAGATTAATAGCCAAAGGAAGGACCGAATGATACATAATTAATCNGACTCTAATCTAA
TCGCCTCGAGGTCGGAAACAGGGGCACCCAGCTCTGGTTGGCCCATGGTAGCCACTCCATGGCAGATCCN
GACGCCGAGCGGTATCAACCATGGCCTGAATTAGAAGAAAATTCATTCACTACGCCTACCAAAGGAAGGC
CATCTTCACTCCTGAGTTGCAAAAATCAAGGAACTGTCAATAACTCNCAGCAAACACAATATTCAAGTTC
TTGAGTATACTGGATCAGTGAGAAAACAAAGAGTCATTGGTCAACATGTGATCCTGCTAAATACGAACTG
AAACACTTGAAGATCGTAGTGAAACATCACAATATATATTACGTGCCTGCAAATCTGTAAAAAATGTAGT
TAGCGGCCGGTGGTACTATGTACTGTGTGAACTAATAAATAATCACTATACTGGAAAAATTAATATAACC
AACTTGAAAAAACAACTATATCATTCTAACCAACTTTGTTTGAACACAACCAGACTCCAGACAACAAATA
AGAATCATTTCAAATTACAAATAGAAAATATGAGAAGGACTGTTGGAGGTACAAATAAGAATAATTTCAT
ATTACAAATAGAACATACCTTTGCATCAGTAAATGTCGATTAGCATTACATTCAGACATCCAATAGATCC
AAAATGCCCACATAATTATAATGGGTAGACCACAGGGTATCCGTTG
>gnl|UG|Ta#S13019653
ATTCGGCACGAGAAAATCCGTGCTGCGAAGGAAAAGGAAAAAGAGCTTAAAGAAAGACTAAAGAATGAGA
TGGATAAATCAATGTTTCTGAGAAAAGGAGAAGAAATTAAGAGTCTCATTTCTCAAATTAAGGAGTTAAA
TGAAGACAAGGAGGCAGCAGTAGATGATGAGAAGCTCGGAGATCTACTTAGGACAAAGCCTGTCAGGAAA
GACAAAGGGGTTGCATACTGGAAGTTTGATGGTTATTACAAGAAGACCTCAATAATGCGCCAAGAGTTTG
ACACAACAGGGAACAATGACAAGTGGTTTGTGTTCACTGAGGAAGAAGAAAAAGTAATTGGAGATCATTT
GGCCCCAAGGTCCCAACTTCAGTGCAAGAGTCATACCCAGGCATGATGACCTACTGATCTTGAACTTTTG
TTTCAGTGGTTTGAAGGGTGAGGTGGTGGTATGCTAGCGTCCTGGCGTTGCGTGTGATCCAAGTTGCGGG
CTGACAACTTTTTGCGGTAGGGAAATTACGCAATGGCAGAAGAAGCAACAACTACCTGAAGATGCAGTCA
CAACATTCGAATCCTAGGGTTATGTTTTGTCCAGAT
>gnl|UG|Ta#S12868576
CTAGCCCCTCTACCTCGCCTTCCTTCTCTTCGTTGTCAATGCGGCCTTCATCGACCCCTGGTTCCAGATC
GGGCGCAGGTTAGGCGAGCCCGGTGGTGGGGTGAAGGGGCAGGGGAGGCGGGCGACCAGGGCAGGTAACT
GTCGGCCCGTCGCGATGTGCTGAGGCTACAGGGAACAGGGAGGAGGTGGGCCACAGGGTGAAGGAGCAGG
CCGGCCCTCCTGGAAGCACCGCTGCCGCTCAGCCAGGAAGGAGGCCAGGCTCGCCTCTGCTGTGCCATGA
GCGGCGGCGCCGCCTATGCCTCCACCCCCACCTTCTTTTCCATGCCTCTTCCTCCGCATATGCAGATTTT
GGGGAGACTCCCAGAATAATAATTCAAGTGGATGGCCGATGCACCTTGTTGTTTAGCGGTCTGATGATCG
GCGAAAGTATGTTCTATATTGCAAGATGATTGCAGCTGATGCCGAGCCTCTCGGGAGAGCCTCTTCCAAT
TTCCCCTCCTCACCAAGGACGAGGGCATGAGGTAGTAACTGTAGCATGCAGAATTACCTACAGCTTGAGT
ATATACACATTATCCACTTCATATTTTATTCCAATGGTTTTACTTCCACATCACATGTTTATTTATATTA
AATC
>gnl|UG|Ta#S13183634
GNCTCGAGTTTTTTTTTTTTTTTTTTTTGATGAAAGGNGTTTGGGCGCACCTTTTCCAGCTCCTCTTATT
CGAAATTATAATTACAGAATCTATCTCCATCTATACCATATTTACATCCTCAAAAGGNCAACCAGAAGAA
CGAAGGNGAGCTCATTCTACATAAGACAAACTTTNAATCCTTCGAATCTACCAACTTTCCACGGGATCTA
GATNATATCAGCGAGAAGATTCAACGACGGNCATGGGAAAANCTGCAGCTGCAGTGTCCTAAGTCCTAAN
CCACGCGGCAGTATCGGGACCANCAATCCGCCATTAACTCCTGCTTGNGCAAAGAGGCAACCATCGCTAT
CTCTCTTCAGTCTCACAAAGAGATCTCGAAGAGGNCAGACTCNGGTTCGAGGNCGCCGGCCGCCGTCGTG
NCGNCGCCGGCTCTCCTTCCTGGGCTTGCGAAACCCGCGAGGGCTCCGTCCANCCGGGAGGTCGAAG
>gnl|UG|Ta#S12937176
GGTTGCATCTGCCCGTCGACTAACCTTTCGTTGGCTTGGGGTTTAGGGTTTAGGAATGTGGTGGGCACTA
GAGATCGAACACACATGTTTGTTCGTCCCCACATGACATGCAAGAGAGCTTGCTGTCTAATTATGTAATA
TGGCTGCTGTCGCTTGTAGGACTGCTTGAATATATGTATGTAAAGCTGCTATATGCAGCTGCAACCATTC
AGCAACAAAATGAATGTACTTCAGGGAAAAAAAAAA
>gnl|UG|Ta#S32513129
AATGGAAGGAGGAAGTGATAGGAGGCCATAAAGCGTGGCTGGTGATGGATGAGGTTAGAGAAATGATCCA
GAAGTACAAGTGACTGATTACATAACATACTGTATATAGAGGTTTGAGATGATCTCCTCGGACACTGTAA
CCCGATCAATAAAACTATATTCCAGCTCCTTAATACGTGCAACAGAGCTGGCCTATACTATTAATCTGTT
GCAAGATTTCACTTGAAAAAAAAAA
>gnl|UG|Ta#S12990084
TTTTTTTTTTTTTTTTTTTAAAAAAAATTATGCCATTGACATTACAACACATCACACCACAAGCTATCTT
GGGCCTAGCCCTGCTCTAATACATTTTCAAAGCAACATGCAATGTTATTATATTACAACCATTCATTCCA
GCAATACATATCTTTACATCCCAGGAACAGTAAGTGCCAAATAAAACTATTCTATGACAAATATGTGATG
CACGCTCCCTGGTCGATTCATGAAAGGGAAGTTCTCAAGCTTGACAATCTCGCTGTCCGACAAGTCAATC
GTGTCAAACTGGTCCTGTTATCAAAAAAGGAACAAAGACAGTTATAAACACAGCTACAGAAGGACCTGGA
GCAACTACAAACAATTCAAAAGAACCCTATGATTTCAATTTCAAATCAATCTAAACAGTTTAAATATTAA
GCCATCGGTAATACAAAAATCTCCAAGAGGTGTGTCACTGATGGTAAAGTCAGTACAAGAAAGTAGGCTG
GTAACACAAAAACAAGCCACACATAAAACCGTTATGCCCTGGACAACTACATAGAAGAAAGCAAAAGTAA
CCAGAACGATAGAGGTGTGGTGATCAAGTATATAAACACTCCTAGCAGCTAATTATATAAGGGCACTGCT
CATAATGAAGAGCAAAGTATTTTTATGGGGAGGAA
>gnl|UG|Ta#S13017494
GAGCTATCTATATTGGACTATCATGCTATTGCTATGAGATATTGAGATCCATGCGTATGAGGTTACCTGT
AGTCTGCTCACTGGTATGCTAGCTATGCCGGTGTCTTGTGTTGCCTATGTTATACATAGTGAAGTGACAT
CAGATGTACTAAATGGTCATTTAAGCGAGTTAATGAAGGATGAAACCAACACCACTTATGTGGAACAAGA
ATATAGCTAGAGCCAGGGAGAACCGAAATATTTCTTCCAGAGAGCACTCGCGCCAAGGTGCATCGCTCCC
TCATTTATTCTTAGAAAATTTCACAACTCACTACATATAGGCATCCCTTACTTATATGAATCCTTCAAAA
CCATGGACAGAAGTTTGCGCACCTGATTGCTAACTTTTCCAAACTGGTATTTAGAAGAATAAAGTGATGG
GAGTGAACATTTAAATCGGTGAGAATGACTAAATTAAGCCTGAGCATAGAAGTTATTTACTTTGTGGTAA
ACTGGGAACTAGAAAGCTTCACATAATTGGAATTACGTTGGAGTTCCTTCTCGTTTGGTGAGCAGGGATG
CCGAAAGCAAATGCTCTTGATGCTCGGTATAGTTTAC
>gnl|UG|Ta#S12960055
TCGGCACGAGGGTGGGCCTCTGTTGTCAGCGACCGTGGCTTGGTTCCGGCCCGGTCGCCCCGTCGCGCGC
GTCGGCGGGGGAAAGATCTCATGCCACCGCACGTAAAATCCTGCCCCCGCCGAGGGTGTTTCGGTCTTTT
CGCTCCCGGGGGTCGTGCGTGGCGTGCGGTGGTTTGCTCGTCCGGCTATGGGGTGGGGGAGGGCAGCGAC
CCACCCTTTCGTCCTCTCATTCGTCCCTCTCGTCTCCCTCTTTCTGGATCTCGTTCTCTCTCGTCGCCGG
CGCTTCTCCTTCTCGATTCGACGCCGTCCTTCAGGTGGTTTCCCACCCTACCTTTTGGGTGAACCATGTC
GGAAACTTATCTGGGGCGATGATGATAAAATTTGGCTGACATAAACTTTTCTTCGATTATTCGAGGAGCT
GTGGGCTTAAAAAACCCACTCCCCCCTCTTTTCGAACCTTTTCATTCTCACTGAATATTGACGGCTCTCT
CTTGGATGGTCATTCTGTTGAGTGATAACCAGAGGAGCTCGACTTCATTGGTGGGGGTTGATCTGGTGAA
AGAAGATGGTGGAGCTAGGTTGTATGATATATCAAAGGCGAATCTGAGCCCTCATAAAAGACCAAAATAA
AAAAAAAA
>gnl|UG|Ta#S13045938
ACAACCTAGCTAGCTACTGGAAGGTACTTGTACTTGCTGCTGATCAATCTTGCACACCCAGTTGAAGGTC
GACGAGGGTGCCAAGCATGGCGTCCAAGGGTCTCATTGTGGTTTCTGTCCTGCTTGCTGCGGCTTTCCTC
GTGGCCACAGCTGAACAAACTCAGGCCAAGAAGGAGGAGACCCAGGCCCGTGTTCAGGGTGGCTACCCCG
GCGGCGGTGGCAGGGGCGGTGGCTACCATGGCGGAGGCGGAGGCGGCGGGTACCCTGGACACGGCGGGGG
CGGCAGCGGCGGCGGCTGCAGTCACCGATGCTGCGGGCACGGTGGCTGCCACTGCTGTGCCGGCCCCGAC
GAGATCCCCAAGCCCAAGTATCGGGCGGAGGTCCGCAACTAAGTGCCGGATGCAGCAGCGTGCATGGGTA
GTATAGACTTGCTCGTTGCACGCACGTAGTAATACATGGTGAATAAGAAGGTAGTGCATGTGTATGTATG
TACGTATACGTACACATTGCACTGTTATCATGATCCAATACCAGGACTCCGTTCTGGNTCGTGTTTTTGT
TTACCCTGTAAGAGTTGTCTTTGTTGCTCAATATGCAGGCAACTCCCGTGCATGCATGTTATAACAAAAA
AAAAAAAAAAAAAAA
>gnl|UG|Ta#S13110002
TGAAAGTATAGTGAACACAACAAGAAGGCAAGCTCTCTTGCATTCCATGGTGTGCGGACCTCAGTCCTCA
GCTATGCCGGAAATGGAGACTCAGGCCGGCCGGGTCATGCTCAGCTTCGAATTGTCCAGCTCACGCAGCA
TGGACATGGCATGTGAGGCAGAGTTTTTGTTTCCCCTGTCTAAATTGAAAGGAGCTAGCTTAGCTAGTAG
TACTAATTAAGTACTACTCTCCATCATCGGTCCATCCGGTCAAAAGAAAACTCACACATTTGACTTTGCA
TGGTCTTCCAAGCGTATATTTGATCACTACGTACTCTACTACTCCATGTTTAGGAGTAGTTTCTTGTAGA
ATGTGTTCTTAGTACAAGCCTTCAATTTTAGGAGATAATGTAAGTATTTTCAATATAAATCCACATATGC
TATTTTTTCAAAAAAAAAAAAAAAAA
>gnl|UG|Ta#S32638702
GGCTCGAATACATCAGCTCGAATAGAAACGAGTCAGCGGAAGCAACAATATCTGAGTACAGACATAAGTT
AAACAAGTTTGCCTTAAGAAGGCTAGCACAAAAGCAACATCGACCGAAAAGGCAAGGCCTCCTGCCTGGG
AGCCTCCTAACTACTCCTGGTCATCCGCGGTCTCCGTCACGTGGTAGTAGGCACCCTCGGGGTAGTAGCA
GTCGTCAAAGGTGTCATCTGGCTCCTGGATTCCGTCATCTGGTTGCTTTGGCAAGGAGGGGTCGTCAACA
CCGTAGTCGTACTGGGTTTCGCCGGCAGTCTCGGGGTGTTGAGCCTGTAGATGAGCAGAGCGGGCTCGGG
GAGGCTCCAGCGAGGCCGAATCGAAGACGACGAGCGGCGAGATGCAGAGGCGGAGATGAGCTCGATGGTG
ACGCGCGAGGCCCTCCCAGCTTGCTCCGATGGTTGGAGTCGACGGAGAAGAGGACGGCGGTGCCTCTANG
CATCTTGTCGTANCTCGGGGATGACCATGGCCACGGANACCACNACGGCACGGCGACNGCTTCNCTCGGG
GTTTGTGTTGTNANGNANAANCNNNNCCTCNTGCCNAATTCCTNCNNNCCNNNNNATCCNNTA
>gnl|UG|Ta#S13146928
GGCGCAACCAATAATAGCAAGTGTGATCATCCGTTGATCCATCTTGCTAATAAGCCTGCGTGCCCTTCGT
TCTTCCTCGTCTCGATCCCGACGACGCTCCGTTCGGCTCCGGCAAACCACATCAAGTCGCGATGGAGATG
AAGAAGGTCGCCTGCGCCGTCCTCGCCGCCGCCGCCTCCGCCACCGTGGTCCTCGCCGCCGAGGCCCCGG
CGCCCGCCCCCACCAGCGCCTCCTCGGCCGCGTTCCCGGCCGTCGGCGCCGTGCTGGGCGCCTCCGTGCT
CTCCTTCTTCGCCTACTACCTGCAGTAAAATTAAAGGAGGATCGGAGGGANAGGCTGCTGGCTGCCATTG
CCTGTATTCGGTTGGATTCCGTTTANATATTATTTAAGTACTTTAAAANAAAACAAAAANAATCCAAGGG
GGGGCCCGTACCAATTCNCCCAANGTGAGTCTATAANCNNGCTCAANGGCGTCTTTAAAAGTCTNACNGG
AAAACCTGGGGTACCAACTAATNCCTGNAGAAACCCNTTCCAACTGGNTAAACNAGAGCCCACGATTCCT
CCAANATNCCANCGAATGGAAGG
>gnl|UG|Ta#S12956610
TTCTTTNTTGGATGATAACTCCATAGGATTTTTAGTCATAGCTCCATAGTTATCATAAAAACAGAAATAC
AATTCTCATAGTAGGCAGTTGAGTATTAAGATAGTAAGACCACCACTCGGTTTACCGCCAAGTCTTTAAA
CACCAATGTAGGAGTTACGGAAGGAAGCTTGAGCAGGTAAATTTTGTGCTTATACATAGTCCAGCTTTTT
GGGCTGGGCACCTGTAAGATCTGGATCTGGACACCGGCCAGCACACCGTGCATCCACGCCTGCCTAGCAG
CTATCGGTTCGATCGATTAATCGATCCCTTTTCCATGTACGTGTGCCTGTTAAAAAAAAGAAATATCGAT
CGATTCACCTGTATGGATGTACCTGTAGGTGCGCCGGTTGCTTGTCCGCTCGGTTTCTCCGCCTCATGCC
CTCATCTTGTCACGGCGTCGCCCACCCTTTTCCGTCGCCCCGCCAGTCGCCGGTCCGCCTAGTCGCCGTT
GTCCTGAGTAGAGATACAAAGAAAAGCACACACAGAGGGAAAGAGTAGAGGAGCAATTGAACATGCGAAG
AATAGAGGAGCTGCTACAGGTGGGTGTACATGTGTTGGGCATAAAGAAGGGAAGGAGAGGAAGAAGGATT
CTGGGGGTGGCAGGATTCG
>gnl|UG|Ta#S17985679
ACGAGAGCGGCCGCCCTTTTTTTTTTTTTTGGACAAAAAATATCTCATCGCCCTAAAAAAGATGGTACAT
AAACACGGTAGATAATACCTATACATGAGCAAAAAAAAAGACCCAGGTAAGATTAATTTTACAAGCACAT
CTTGAAGACCACTATGCTGCTCCACAACCAGCATCGTAGTCATCAAAGCGAGGCCCAACGCTCGTCGGAC
GTCAACCACAAGTCATCCAACGTTCCTAGACATTATATCCACCCCTCCACACCAAAGTCGTGAGAACAAA
TGTCTTCGGGGGTGAAAATGCTCCATAAACCAATATCTGCCATGTGATGAAAAATATGTCACATTATAAA
ATATTATAGCCAGTACGTTAAACTAGAATTAACTTAGTACTCCCTTTGTTCCTCTTTTTAGAGATTTGAA
TATGAATTACTCCCTTCACTCATTTTGCTCCGAATGTAGTCTATATTAAAAATTTCTAAAAAGACTTATA
TTTAGGAACAAAGGGAGTACACGTAATGAAGTCATATATTTTTTTCACTCCCGCAATGCAAAGTAGTGCA
ACAAAATCAATCATGCTATGAAAACATTCTGAATTTCCTATGATGCAATCTCATGTGCTACGAAATATAA
AGTATGTGAAACTCAGAGAAAGTATAAAAAGTCAAGGGGAGAACTTCTGTACCCACTATAAGAATAAATA
ACATAAGTAATACTTTTATTCCGGTAACAAAGGCTAACATCATAACAAAAAGGAAACAAACCTTTTTCCA
TCTTTAATAGGGTAAATATGCTACAGGAGGATTAATTATATCATGGGTACTTTCCAACAACCAAAGAGGA
TACTACCTTCTCATACAACAAAGAGGATAATTGTTTCTTTGTGATTAACCAGAACAACATGGGAGCCGTA
ATTAAGGGCCACATCTATTCCAGCAAACATTATATTACTGAGAGGGGAATTAAAATCCAGTTAACATTAT
TACCCTAACATTATTAACAAAATTTTCCCCTTACGGGCCTAAGGGTGCGGATGGAGAAGTCCAATTTTTT
GGGGTTGGCCCCCAAGTTCTTAAAATTACCAACCGGTCGAAAAAATTCATCTCCCA
>gnl|UG|Ta#S32694687
TCCTATGTCACCATCTTATATTATTGGAGACGGAGAGAGTAGTAGCAACAACATTATATTGTGCAGGAAA
TGAAATACAAACACACCCATAACATAGCGCAGGTGCATATATAGCAACTGCAGCTGCTCTTATTCCGAAA
GGGAAACACACACAAGCTTGTGTGCTCAGACCTACAAACGGAAAGAACAAACTATAGGTAACAACAAGAT
AATAACCACGAGTTGCGAAAGGTCCATGTAGGAGGACGCATCAACTTCTCAACGACAATTTACTACCTTT
TCCCCTGTCCATGGGCAGAAGGAGGGCGTGGGCCGCCGCGTGGCCCTAACGATGACATACCCTCATGCAC
ATTTCGTACCAGTAGTCATCTGGATGGCACATATCGCACGGGTCGAAAGTCAGTTGGTCGGCGCCGGCGG
CCTCTTGCTTCCTCTTCTCTTCTTCTTCCTCCTGGCTGGCACGCTCCACCGGCGTCGCCAGCAGCCCAAT
TCCTTCTCCTCCTACTCCTCTTGCCTCTCCATGGGCCACCAGCACCACGGCTTCCCTGATGCAATATGTC
ATGCAGCCTTTTGGATTCGAACTGCCAGTGCACTCANCGATGCACTGGCGTATGCTCTTCTTGGCGGTCG
CCCCGACGACNANCAGGGCTAGGCATANGACTACACANGACACAACGCTGCCGCTGCANTGCTTCTTCCT
GGAACCCACNCCCATGGCTGGCTTGAACTANTTANCTGTAANTACNCCTCNTGCCNAATCCTGCNNCCCG
GGGATCCACTA
>gnl|UG|Ta#S13172672
GCTTTCTCGCGCTTTCTCCACCGGCGACGTCTAGCGCGTAGGGCATCTAGGCTGTACCTGTGGTAGTGCG
CGGCGTGCTAGCTGCCGATGCAGCATGCACTCACCTCGCGGGCCAGCGTGCTGTCGGCACTACTCGCGGA
TTCGCCTCCGAACACCGGCGATCAGGCGACGAGCGGTGCTGGTGGACTCCGCCCATCGTACACCGACTCG
AGGGGGGGCCCGGTA
>gnl|UG|Ta#S13219919
TTTTTTTTTTTTTTTTTTTTAAGTCAAAGCGGCTCTGTTTGAATCAAACATATCACGAGACAGAGTAATA
GTGTATGCCAATATTATTCCATGAAACGAACAGTTTAACCAATGGCATCGGATACACGATTATATTCTAA
TTTTCGTTACAGGAATTCCTCAACTGGGAAACTCCACTTAATACCAAAACAGCGACTAGCTAGTATTCAT
CATCTGATTACTTGTCACCATTCTTGGAACATGGCAGCTAGACCCAAGCGGCAGTTTGAATTCCGTTGAC
ATCTCCCTGCCTGGGCACCTTTGGAAGCCTCCGGCGAACGCCGCGGCGGAGGCNGANGTTTGGCCGCGGC
NGGGCTTGGGAGGCAAGCGCGATGGTGGANAAANCCTGGGCTGCTTGGCTTCCNGGTTGGAGGNCAATGG
TNNAAACATTCCCCGGGNTTTAAAACTTTCAAAACCGGAAANCNTTTAACCGA
>gnl|UG|Ta#S13211444
TTTTTTTTTTTTTTTTTAAAATAAGTTATAATGTATTATTTGATATCCAAGCGAAATAGTAAGCCCCATT
GTTTGTTTATCGGAGGCCGTAGGCTGTTCAAATGCGACAGTACACTAGCTGATCTATGAACATAACAACT
ACTTCGGTAAAGTAAACCATGATCTAATTCAGCGGTCAGATTATATGTGTACAATATCATCCGCAAATCA
AATTCCCTTGATTCGTCAGTTTGGCCCCGATAAATAANGACATGATATTGACTCTGTTGTGTTAGGGTTT
CTTTCATATCTTGACGTTGGCGAGACTTTGAGCTAGTTCATCTATATCAGTTGCTCCAGAAGTCACACTG
GGGCCCTCCAAGAGCTTTATTAGCTGCTAGTGAGACACGTTTCNGCATCTCATCNTCTGCTTCAACTTCG
NCCTCTTCTTCATCAGANCTGTCATCATCCCTCCAAGGTCCACTCAANGCNCTCTAGGACCCNANTCTCA
ATCAATNGANCGGTTANCNCAANTAGTTTCNTCCCTCCCGGGNTGAGGCANCTAATG
>gnl|UG|Ta#S13210193
GACTCCCGACCTCAACCGGAGATTGGCGAGGGGCATCACTGACTGATGTTATATTTCAACCTCCTCATCC
GCATCAATTTAATATGCGAAGGCTTGAATCAAGGCAAAAACCTACTATCTGGCAATAATGAATCTGCAAA
TTAGACTATCCGTGTAAATATCATGGCAAGAAAACGTTAATGCCATCAAACTTACATACAACGCTAAACA
GTGACTTGTGGTTGTAAGTTCAGAAGACAAGGTATATGACTGTGTTCTACTCTACCCCTCATCGGCCACG
GCGAAGTTTAGTAGTTCACATGAACAAATTGATATATTATGTGGCTGAGGTTGAGCCTCTCAAAAAAAAA
AAAAAAAAA
>gnl|UG|Ta#S13141989
CAGGCCTCGAAGAACGTTAACCTCATGATGCTCCGGACGCGGGTGCTCGCCATCTCCTGCGCCCTCGGAG
TGTCGGTCGGATCGGTAGCTACGATCTTGATGCGGTAAGCTTGTGCTAGGCTCTGCTCAGGAAGGATGAT
TAGTGTCAGTATTCGAGGAATAAGACTAAAACGAGATATGAGATTAGACCTTGGAACTCTGAAAATTTGG
GGCTTTTGGGATGTTGAAGTGTGCTTAGTTTTGGTATCTGTATGGTATTACACGGGGTACCAGTGGGCCG
TTCAAACTGTTGCTATTACAGTGGATATTCCTCCTCCGTTAGATGGATNAACCAGTTGCTGAATCTTATA
TCTTGTATGCTGAACAGCTCCATTCTCAATTTGATAACTTGTTTAAGAACAAGTGATTATACCTGCATTT
TT
>gnl|UG|Ta#S12888460
GGCCGCGTCGACTTTTTGGGCGGCGTTATATGATTTCGGTGTCTCTGTATAGGTTGGTCGTAGGGATTAG
TAGCTCATTGTTTTTTACTGCTAGGAGTATTACTATTCTTTGATTCGTTGGATGGCAGCTAATAATATGA
TCAGATTATTACTATGGCTAAAAAAAAAAAAA
>gnl|UG|Ta#S13130017
TTTTTTTTTTTTTTTTTTTTTTAGGCATCAAGAGATGTTCTTGAAACTACAGACTAAATAACATGGCAAA
CTGGCAATCAGATAGGTACAAGTTTCACAAGCATGAATCGACCAGAGACACATTGTTGGCTAGTCTTAGG
TCCTATCAAGGACAAACAGCTTCTACAGGAAAATGAAATGCAGACCTCTGCACATCACCAGCCGATAAAT
TCAGCGGTTGAATTGAACCATCCTACTACTGCATCATCGCCGATCAAAGACATTTTTGCAAGTACGCAAG
TATCACTCGAGCCATGAATCTGGCCAGAAGCTCTCCTAACGGCACGCTCATCAGGGGCCCTCACCAGGCG
CCTACTCGAATTTCTGTGACAGGCTTCGGATTCTTCCTCGTCTCAAGAAGCCACTTACATAGAACCTTCG
TCGCGTCGCTGACATACAATTAAGGCTGGACAACTCANACATTGGTGGCTGAATCTGGCCAGGTGATACA
CTGCAATGACATCAGCAAAACGCGACAAANCTTTANAAATTGCCTCAATCAAGNTCACATCTTGTATNGA
TCATACATAANCTNGTAAGGCCACGCACANANTTNCAGACTGCGGACGTCNAGGCCNGCCGTAAGTCACT
ACGAACAAACTGTAAGNCTTCTCCGAAGTTGGTNAAATCGGCNAAGGAAGGGAA
>gnl|UG|Ta#S32540871
GCGCTCGTGTGGCTGGGAGTGGACTGCATCCCACAAGCAGCAAAGGCTTTTTTTCTTTTCCTTTTGGATT
TTGGATGTGCAGAACTGTTGCAGTTCATTTGAATCTTTTTGAAGCTCACTGAATTTTATTTTGTAGTTCA
CCCATCCTCCGCTGCCGCATCCTATGCTAGCCGCCAGTGTGTGGGATGACGCTGGATGGGGGCGAAAAAA
GTAAACTACGACTGAAACGCCTAAGAAGGTTCTAATGGCCTGAAGATCAAGCAGGTGATCTTATTCCTCC
CTGCTAATGTCCATGTGTCAGTGTCTTCCACCATCCTAGAGAGAGCCTGCACTGGTGTTGTCCGTTTGTT
CTCAAAGAAAAATCACGATGAGGTACCTGTGCGAACAAAATAGGAAAAACAAATCTCCCCGTATATGGAT
TGGTGGGTGAAAAAATGGGGCTGAGAACCAATACGGAGGGCATGAATTGTAGTAGTGAGATGGGATAACA
GTGCATCCGTGCGGGCGTGCAGTTTGGCGGCACGGCGCGTGTGGTACACTGGTTCCGGTGATGCTGTTCG
CCGGCGTACTCCAGAGTAACAGTTTCGCTTCGTGACGATGTCTTTGTTTGCAGTTCTCTAGATGTGTGTT
GTAGTGCACTGAATAAAAAAGGTTTTGTAAAAAAAAAA
>gnl|UG|Ta#S12990054
TTTTTTTTTTTTTTTTTTAAACATGTCAAACATGAACGAAAGTTGAATATTATGAATCTAGACAAAATTC
TAAACAAGTTTCATACAAAGTTTGTTTTAATCCGATGCACGGTTGGGGAGTTATAAAATGCATGATGTTT
AGGGGCTAAACTATAAAACTGGCAAAACTCTGGGAAATTAGACAAATTCGCAGCAGGGAAAAAAATAGTC
ACGGGCCGAAACTACCTAGCCCAAACAAAACACAGGAGAGAGGCTGTGCCCTGCAAACATGGGCCAAGGC
TCGGTTCGGTGCTGGGCTGGATGCGGTAGGCGGCTGGGCCGGTCGCTGTAGGCTGAGGAGGCTCGCTGGG
CCTTGTGCAAAGAGGCCCAGGCGCGGGCGAGGTGGAGATCCAGCGGGAGCCGATGTAGGCCGAGGCAAGG
CCGGCCCAGGCGAAGTCAACGCAGGCGGGCAAGGCGCTCGATCTGTTGTAGGGGAAGCAGAGGACGTCGA
TGACGTGGACTTGCGGCGGCGCCGAGCTGCAGCGAGGTCATGGGGGCGCGGGACTTGGACGCGGGGCTCC
GGGGCGGCACGTCGGCGGATCCGGGTGTGGGGA
>gnl|UG|Ta#S12996382
TTTTTTTTTTTTTTTTTTAGCTGAAACGATGACACTTCTCCTGCTTAAGCAAAATCCTGAAATGGATAAG
TACTGCTGACACCTCACCAAGGTTCAGGGTCTAAATTTGCAGGGTTGCGACTGAGCCGTACCATAAAACT
ACGGAACAAACATATTAGGTAGCACTTAGCACTGTAATACTTCCAGCTTTACAAAAAATATTATCCATGT
TATGTTTGCAGGGCTACACACTCTACAAGAAGGGCTAGTGGTTTTCCATTCACGGAGAACCTGTGGCAGG
TGGCTTTGGAGCCTGATTTTTCTGGTTGGCTGTAGATTGGGCAGCAGAGGTCTTTATGTTCCCCTTCACT
CGCCCATTGACTTCTTTG
>gnl|UG|Ta#S32573417
ATCACCATGGCATGGATTGGTTGGCACATTATCTCAAAAACAAAAGATTGGTTGGTACCAGTAAGTATAT
ACGTACTTACTAAAAAGAAGACACACATTGGTCTATATATGTGTGTAACCCGATATATGTTGGTTGTGCG
TTTGACATGAAGAATCTGCAATGGATTTTTAGATGTGTATGTAATTCTAGAATTAAAACTTGTTGTACCA
AGCATATATCCATCTTCTAGCAAAAAAAAAA
>gnl|UG|Ta#S12990030
TTTTTTTTTTTTTTTTTTTTTTTTAAAAAGTCATCGTTTCATATGGACTAATATTCCATNGAAGATATAT
CATGCGATACATATGCATTCCGAGTACATTATTGAAATAAAGATGCTGCAAATTTGCACTTTCGGACCTC
GCTACAAATCAAACGCCAGATATTTGACCATGGCAAATCGAACTTTTTTCTGGCAATTAATTATAGTTGT
CGTGGGGATGCCAAATTTTTTTAGCAAACATGGCAAATCTGCCGTGTTCAGCTTTTTGTCAGGATTTGAC
ATGCTTTTTTTTGGCGGGGCAGGATTTGACATGCTTGCCAAAAAAAAAACATCACTATGACAACTATAAT
TGCTATGAAACGTTTGATTTGACATGATTAAAAATCTCACGTGTATATATATATATATATATATATATAT
ATATATATATATATATATATATATATATAACTGGATCTGGCCGGACGTATTATTCTACCGGCTGTACGAA
ATTTGACAAACTGTTCAAGTCGCGCCAGGCGGACAAGGTCGCCGACGAGGACACGGAGGAACATTACAAG
GAGGCGTGGGCTGGCATGGTCTGG
>gnl|UG|Ta#S13170947
CCGAGCCAGGCCCCCAGACTTCAAGTTGACCCAGAGTCCCAGACTACTCACTCCCCTCCTCGCCGATCCT
CCGATCTACTCGCAAGCTACAGCGCAAGGTCGTGATGGCTCCGCGCATCGCCGTGCTGATCCTGGCCGTG
GCCGTCTTCTTTGCCTCTGCGTCGGCGCAGGACTTCATGGGGCCTTCCTCGGCCCCCGCTCCGGCGCCTG
ACGCCGGCGCGGCCGCTGGCGTGTCCGCGTTGGCCTTGGTGTCCTCGGCACTGGTGTCCCTTCTCCGCGG
CGGCGGTGATGCAGTAGATGGATGGGTCCATGGTCGCAGCTTTGGGGTTGGATGGCCGGACGCCGGGAAC
AGAGANTTTTCCTTTGAAAAGTCCGCNGTGGTTGACGATGTTGCTAACTCCTGCCTCCTTTGTTTGTTCG
ACATCCTTTCCAACAAGTTGTCCATATAATGTTATGAATAAACTTGTTGGGATCTTGGGTAATCTGTGTG
AAA
>gnl|UG|Ta#S16218959
CCACGCGTCCGAAGCTCGAAGCCCCCAGCTAGCTACAGCCCACCCACGTTACGATGGCGTCCTTCGCCAG
AGCTGCCCGTTTCATGGTGCTCCTGCAGATCGCGCTCTTCGCCGTCTCCGCGGTGATCATGAGCAGCTCC
GTCTGCTACGGAGCCGGGATCAGTCCTGGTGCTCTGGACCCTAGCCGCCGCCCCATATGCAGAGGCAGGC
CGTGCGGACAGCCTGGCCTACCGTACGGCGGCCGTCCTCGGCCCTACCCTTACCGTCCGCAGCCCGGCCC
TGGAGCCCCTCCGCCGTACAATGGAGGGATTGGACGACCATGATCATAGCAGTACAAGTTGCTGCAACAA
CCTTACTGAACCGGGAGTGTAATATCCGGTCGTACGAATAACTCCCGTTTATTACTGCGAATAAAACTGC
AAATCTGCCCCCCATATGTGAATGGGTGTGTGAACGTGAAAGTTCGGTTTCGAATTTATATATACTACTC
CCTCCATTCCAAAATAAGTGTCTCAAACTTAGTACAATTTTGTACTAGAGTTAGTATAAAGTTGAGACAC
TTATTTTTAGGAGGAGGAAGTACTAAGGCTGGCCATAGTGGGGGTTACATAATTAGTATCATTTATTTGG
GATTCACAAACATGCTTATGTGACAGATATTTAAAGAAAAGAGATGGTTATAGTACCAAAAAAAAA
>gnl|UG|Ta#S32686845
AAGAATTATGTGATGAGTAGTATTTCCATTATAAGAGAAGTAGTTGTATTATTTGTTTCAATGAAGTGAA
GTGATTTGCTGAATTTATATTTGTTGGTAAAGGTGTCGACTTGATGTCGAGACCCTTTTTGTTTAAAAGG
AAATTTGAACAAAAAAAAAA
>gnl|UG|Ta#S12994311
TTTTTTTTTTTTTTTTTTTTAACAACCGGCTACTGATTCACTTGATTCGACATTGTTTCAGTGTATCCAT
CGATTACAGTATGTCCAAAGAAAGTGATTGCTGGGTTTGCCGTGTAGGCCATGCTCGGCCAGATTGTGGT
CTGTGGAGCTGATTCCTCGAAAGACCGCGCGCAAGACCTTCCTACAATCTGCTCCACACAAGCATGCATT
GTTGACCATTTTTTTTCCTCCAAAACTGAACGTCTGAATGAAGACCGACAGTCGTGAGTCCTGAACTTTG
TCTGGCTCTGGCGCACATCCGATTTGTAGATCGATAACCTTTTTTCCTCGGGTACCAGATGCAGGATTGT
AGATCGATAACTTTTCATTAACGCTTCAGGTGGCCATGACGAGGATGATGATTGACCGCAACCTCCCGTC
CGAACTCCGAAGTCCTCCCCTCTCTGGAGCCGATTGAGAGAGGTGAGGTCGGGCAGGCGAACGGCGTCGA
CCTGAGGCTGCTCAGCTTGCATAATC
>gnl|UG|Ta#S32635852
GCATAGCGGTGAGTGAGTGCATCGACCTTCCATCAGCTATATCCTAGGTCGATCTGATCATGGCAGCAGC
AATGTTCCCGAGGCTCGCTGCCATGGCGGCGCTGGTCGCCCTGATGTGCGCCGTCGCTGTGGCCCAGAAG
GTACCTGCCATAGGCGGTGCGCCGGTGTGCGACGGTGTCGATCAGAACGTCGTGAATGCGTGCTTCAAGA
GCTTCGGAGAAGGTAACAAAGATGCCACTGCCGACAGGATTATTTCGGGTAAAGTCAGTCAGGTTCAAGT
GGACTGCTGCGTCGCCTTTGGAGGCCACTCATGCCTCTGCAAGATGAAGAAGGCGTGGAAGGCTCCGGCT
CAAAGCAAAAGTGCCCAGGTGGAATGCGTCAAGCAAAAGGCCTGCTAATGAGCGCGTGGGAGGTCTCTTC
GTGCATGCAAGACCTCTAGTTCGTTGGATATGTGTGTTTCTTGCATGTTGGTTTCAAGCGGTGGATGTTC
ACCTGCTCCTTCTTGCTTTTATTTGTTTGTGTGTGTGTCATGTGANTGTGTTCTGTTTTTCTACCTATGA
NAACNTTNATCNNNCNNNTGTGTCTTTTTTGTTTGNATCAATCANAAATAAATGTNNNTNANATTTCTTG
TTTCNNA
>gnl|UG|Ta#S32707609
GATGACATGGCAAAGAAAAAAAGCAATTACATCCCGATACAACTTATTTTGCAGAAGGGCCCCTGAATAA
AAAGCAATCGGGTCCTTGGTCACTTCATCTCCCCCGGATCCGATGGTGGACGCCGGCGGGCACTCCCTCC
CCGTGCGTGTCGCCGCAGCTGCTGCTTGCTCTGGCGGCGGGGCATAGGGGAGCTCCGGCGTGGTCGAGGA
CGGGCTGCAGAATGGCGTGGATACGGCGGCGTTGTCGGTTAGAACGGCGGAGCAATGGAGCTCCGGCGGC
GGCGGCGGCTTGAGCATCGGGCGGCCCTAGATGAGCTTGACGGCGTGGTTCCTGCTGGCGGCGGCACACA
TCAGAAAGATTTGGCTCGTCGGAGGGATATACTGGAGAGATATGGAGGGCACCGGCGGCAGCGGAGTTCA
TCATCAAGCATATGGACCGCACCTCCATGCCCACAGTTTGTGGATTTGGCTCGTCGACGCGCAGCTGCGG
CCGCAGCGAGGCGCCCTCCCTCACCACGCCTACGCGGGCCGCCGTCGCGCCTCCTCTT
>gnl|UG|Ta#S32681659
CTATTATGCAATCTGTGAAAGAGAAGAAAAGTGCCCGAGTACCTTTTCGATGAGTCTTTTACTCCTGTTG
CTTGTATAGGCAAATGTTAGCATGGAATGATAAAAGGAGAAGACGCTCTAGGATTTCAGTGGAACATAGT
ACATCAGATCTATCGTCGCTCACTCGATACGTCAAATTAGTGACCTTCAGAATAAAATTGTATCTTTTGC
TTTTTACCCGGATGTTTTACAGCATGTTTGATCTGATATCTATTAGAGATTCACCGGTTATTTCTGTTCG
AAAAAAAAAA
>gnl|UG|Ta#S13027434
GCTTGGACTAACCATGCCGTATCAGATGTTCTCCATAATAAGCTGAAAATAAACTTTTAGCATATACCGC
TAGATTACATAACTCCAAGGGGTGTTCTTCACATGTTACTATGGCATGGCAGCGTCCGTCTTTAAAATTC
AATATCATCATTGGTGCAAAAGTTACACATTGTTGGTGCCTTGAGCGATGAACCGTTACAATGGCTGTGT
AACTCTGCACTTCCCTAATTTATAACTTGGTATTACAAAAAAAATACAGTGTTCGATGGCTTCAAAATCT
TTTTGGGCACTCAAAGAGCAAACCGTGACCATAGCTGCCCCCAGTTACCGACCGACCATTTAGCATGACC
CTGTCAGTCTTTTATGCATCCGCATCAGCCCCTCGAACTATAGCTCAAGCCATTCTAAGACGCGACGCTT
TTACGTAAGGTCCGTCAAAACTGTCCGTTTAGCGAAACATCAGCGCCGAAGCTTTGCTTGGGAACAGATT
ATTTTGTTGCACCGGTGAGCTGTTCCACATGC
>gnl|UG|Ta#S32547737
TAGCTTTGTGTTCTGATGGAGATGGATTATGCAGCCCCCATCTTGGGGGGTGGCTTATACAACACGAGTC
TGGAAGGGTTTGGCTCAAATTGCCACCTTGAGGCTTGAAGCTTTGGAGTGCAGTTCAGGGAGGACGCTGG
CGACGTGACATGAGACTGGCAGTCGCTTCAAGGCTAGTCTGGATTTGCAGAACCTGGGATAGGTGTTAAG
ATATGATTGGTCCAAAGCTCAATCATTGTACATGTGGAGTGTGTGCTAGCCATGGTATTGGCATTGTATT
TGTTAGGAATAAATTAATTAGAATAGTTAAGGGATAGTTCCTGCTTAATAGCAACCGACTTAAGTCTAAC
AACCGTCATTGGTTGCCATCCTTTGTAAGGGTCGCGTCCGTCAGACTCGCCCCCTCAGATTGTATATATA
GCCTTTCGTCGTCAATAAAGATAACGATTCACTTGTCAAAAAAAAAA
>gnl|UG|Ta#S32430861
GAAGATCCATGCGCACAATAGTACTTGACTCAAACACAAACTTCATATCATGGACTTACAACATCCACAT
TTTAACATTTCAACAAATCAGTAAAAAAATGATAGCAAAATGTTGTAGTTTCTCCTTTAAGACCGCTCCA
TTCATCCCCATCTCCTTGTTGTTCTCAACTTCGAGCGTAGCCACGAGGGCCTCAGCCCAGTTCATCTACT
CTTTAATGCCCCCACCTCTGAAGAGCATTTGTACTGGTGTAAAACAACTGTTAGCTCTTCCATCTTGTTC
CAGTGAATCCAAAAATAATGGTTCATACCCAGAAGAAAGAAAAAGCATGTCATAATTAGTAAACAATTAC
AACGGAAAATGATAAATAACAATACGATCTTAAAACCAGAACCTCCACCCGCACAAGTAAATTTTACAAC
TGCAGACGTCTCCCACTCCTCACATTTGTTTACAAAATAATTCAGAATATACACTACCAGTCCAAAAATT
TGACTCCAAAAGAACTGGATCCTCCTACATCATTGGCTAAGTTGCCTGCATGCTGCCGAGATACTGACTT
CCTCATTTTCATATTTAAGAAGATATCATGCAAAAGAGATACTTTGGTAGGGCCAAAATTAGTAGCATCA
ACTGGACAACAGAACCTTACGTCCATTGATCCCACAGTACTACATATTGTTAACAATTACAGTTCAGTAA
GAATAGTAGGTGTCAACGAAGAACTAACAATAAGTATATATCATGCAGAAGAGATACTTTGGTAGGGCCA
AAA
>gnl|UG|Ta#S12990116
TTTTTTTTTTTTTTTTTTGCGCAAAGCTTGTATAGTCAATAATTTTACGGAATGCATTGTTTACATTGAA
CAACCTAGAGGTGAAACGAAAGGCTTACTTCTTTGTGCCAAAACTGCCACAAATTTAATTTCTCACAGAT
TCACTCCGTGGAGGTCCATTTCTTCTAGAGAAAACACAAAGCTTGTACCCCCAATGCATTGACGATAGGA
AATAATAAATTTACAAGGCTAAAAGTAGTATAACATTACAACTGAACTGAAAGTAGGAGTAAATCATGGT
TACTCCAGTCTATATCGAGGCACTGGTCCTCCTAACTTGAAGGGTATCGCTAGCATCTCCCTTGGACTGA
AAAATTCCTTTACATGTCCGTTCCATCCACACCTCTCGCGGAAGAATTCCTCTTGGTGGCCCTCCTTCCC
ACACCCAAGCTCCACATCGCTTGGATGCAAAATCTTGGATTCATCTGGACACAATGTGCAACTGCTTCTA
AAGGGGCAAAACGGTTTTTCTAAGATGGTGCATGTTTCGATGATTATTGTGCTGGAACACCGGACATAGC
GTAGCTCGGCGAAGAAGCTCTGCTCGTCGCCGTCATCCTTTAGGCAGGCCAAGAAGTTGAGGTGGTACCA
GAGATCTTCCCTGAAGCCAACACAGGCTGCCTTCGCCT
>gnl|UG|Ta#S32640923
TTCTGATTACTTTGTGCTTTACAATCTTAGGCCAAACACTGCAACGGGGTCCCACACGGTGACACGGGTA
ACATGTGCCAACCAAACAAATTTCGTTTCACTGATCCAGGTTCTTCAACTCAAAAATAAAAAGATTCGAG
AAAAGAAAAACCGACCACATTTCTAGTTCCAGCCCGACCTCAAAACTCACGATTCCGTCCACTACGCGCA
AGGATAAGCCCAGTCGACTCGCAGCTTACGGTCACTAAAGACGCAGCAATTGAGCACGTCAATGGCTTCC
TCCGCATGCGCACGGTGCCGGAAGACCATGTAGCCGAAGCCGCTGCAGGCACCGGAGCCATGATCAGCAA
AGGCGACATGCCAGCTCTGCAGCGGCCCGAACCGGACGAACAGGCCGACAAGCTTCTCCGGGCAACAATG
CCTCGGCAGGTTATTCACGCGCACGAAGCACCGCAGAAACTTGAGTCGCCTTAAGCTGGTCGCATCGAGA
TCTTTAGGCCTCGGACATGCGCGACTGGTTTCGTGTTGCCAGAGGAGCAGCCGTGTCCTGCAGGGAGCGT
ATGAGGCGGGAGATAGGGTAGTTGTAAGGGCACGTCGGCTCCGAGTGCCCTCGCTCCTCGTCTCCGCAGA
TCCAGCAGGATTTAGCGTCGGGATCCCTCCAACTGGTTTTGATGGCACCACTACTTTCCACGTTCATTTT
TTGTCGTTCCTCCCCTGCCCCATTGATCGGCACTGTGTTGNTACTCTTCCTAAGCAAGANCGTATTA
>gnl|UG|Ta#S32670716
CATCTCTGGTCCACGAGCTCCGCTTCCTGCCTCTCCCTCCATCTGCAGGTGCTTACTCTCCACCACCGGC
GACAAGCGTCGGCCAGCCATGGCAGCTCGTCGAGTAGCTGGTGCTCCTCCGCCATGGCAGCTCGTCAGCC
CCAGACCAAGTTGGCGGACGAGATGCTGGAACCGGCCTCAGCGGGAGCTACAATCGGCGGCAATTTTTGA
ACAAGTGGGTTTTGTTTTGCTGGAATCAGTAACTTTTCTTTAGGATCCGAAATTGAGGGTGTTGTTTGCT
GGAACCAACTTTATTTTTTGCTACCACCGTATAGGTTTTTTTGCTACCAAAAAAAAAA
>gnl|UG|Ta#S32431912
TCTGTTATCTCATTTCTCCTCTTGGTTCATGGAAATTTTATTAAGCCAATATGTTTTGTCACAACAATAT
ATGCTCATTTCATAAAATAAATGAAATATACACAAATAACCAGGAAATGCACATGTACGTGAGCAAGAAA
ATCCTAAAAACTAAAAATTACAAGCATCCTGGAGAATACTAAGCTACTCTCCAGCTCCTCGAGCGTCAGC
GGTGCTCGCCATACGTCAACCGGGGTTCATCGTCGTTCCTTTGTGGCAAAGGATCCGGCTGTACCGGCCG
TTGTCATCGAGGGAGACACCATTTTCGCAACCATCTCGCCTCGAACCATGCTCCTGAACGGCAACTTGTC
TCTAACGATGAAGACTCCATGGAGCCCGTATTACCTGGTGGGACATGCGGCTCTCAGCCTGCCGAGGTCG
GAGGAAAACCCGACAAGGCGACGGAAGCGGCGCCGGCGATGAAGCAACGGTAACGGGCCTAGTACGGCGC
AGCAGCCCAGCGGGATGGGCCCATCAATGGATCGGCGGAGACGCGCTGCCCCTGGCCTTCGCGGCACAAC
TCCACGCAGTGGATCGAGAGTGAGATCCTGCCTGTGCGATGCGGCGAAACTCGACCAGGCGCATCGTTAG
GTGGAGGCTTAAGCAGGACCTCGAGCACGCCCGGAGTCGTTGCGCCAGTCCATCCAGCCTCAGCACGCCT
ACGAGGAACCAGCTTGCTCCTTGCAGCAAGATGGGCACCATCCGCAGAAACAGCAACGGCGTCGCTTGCA
CCAGATCCGCCTTCAGGGCCGTCCAC
>gnl|UG|Ta#S15880990
TTTTTTTTTTTTTTTTTTTTAAGCACAAATGGTCACAAATTTATTTTTTCTTGGTGCACTAAAATAAACG
CAGAATAAGTTTAAAAACATGAATGAAATGTTTGCAAAGTTTGGATATGAAAAGAGAAGTCTGCAAGGTT
TGCGGTTGCAAGGCTGCTTGTGCTTCACGATATGTCCGTGAGTATCAGCTAGTTAAGTAAAGAAGATTCT
ACATACTCCTGCAGTTAGACTTTTAGTTGGAGACCTGCAGATAGAAAGCATGGCCTGCCACCGTCGGTAC
TGTGATCGATAAAGAAAGTTATGTAATCCTTATAGCATCTTATGTAAGACACCTGCACAGCAAATTAAAT
GCATGAAGAAGAAAAAAAAATACTAAACTCAAACCAGAAAGAGAAACTAAGATAACTTAATGGATTCCTA
ATCCCAGTGTATATGCATTTTGCATTCTTTCAGGCTAAAAAGTTCTAGCAAACTGAAAGCATCACCAAGT
AACCACGATTCTAATCAAACATCATGCATGTCAAGCTGCTATCTCCGCCTCCCCAATTAATGCCCGCCAC
TGTCAATGGCACATTAGAATCGCAATTCTTTCCTTCCATCCCCATCCACAGACTATGCAGATTTGTTTTT
TGAACTTCTGAAAGTTCGAATTCTTAATCCAGTGACTCTTGTTCTATCTTTGTATGCATGAGGTAAAAAA
AGTTACTG
>gnl|UG|Ta#S17882811
AACCGCTATTTAGATGATTACGCCACGCTATTTATTGTGATACTATAGAATACTCAAGCTATGCATCCAA
CGCGTTGGGAGCTCTCCCATATGGTCGACCTGCAGGCGGCCGCACTAGTGATTCGAGCGGCCGCCCGGGC
AGGTGGGCTTTTTTTTTTTTTTCTTTTTTTTTTTTTTTTTTTTTTTTTTTTTTTTTTACCCTTTTAATTT
ATTTTTTTGGAACCATCACGGCCTGAAAACCAAATAAGTTTAAATAGAGAACTGACACACTTGTAATAGC
CCAGGCCATGATCAAGCATAATCGGCCAAGATACAGCTACGAATGAACTGGTTGGCTTTGGCCTGTACCC
CAAGCTGCTGCTTTTACGCACTCGCGACACCAGTGGCAGCATGAGGCAAGCAGTGAGCAGCATCACAGTC
TCCCCCTAAAATGCCTGAACATCCCTAACCTCCCAGAAGTTGTACACCAGTCATTCACGGTGACAAAACA
TCTATCTACTTTGCCACAAGAAACAATCACACGTATCCCTAATCTGCGAGCGATGAAAATGGCTTCTCAT
CCAGTGCGTTTGAACAACAGGTTCTTCAGGCTGGTTCGTACAGACCCAGCACGTGGCCGTCAATGCATCT
TTAGGCTGNCACTTTTCCATGGATCTCATATTTGATCGGGCNGGTCAAATTCGGGTCCCAGAGACATTAT
TTTTGTTACTGTGCTTGGTAATGTCGGGTACGGTTAAAGAAACATCAAAAATAGGCTTTCTGCGTTTGAA
GGGTACTTTACCGGACTCAGGGAAGAAGCGGATTCCCAAACTTTCAAAGCGGCGGGAGCCCACTTTGGCC
GGACCCGCTTATTCCGGGGCATGGGGGCCGGGAG
>gnl|UG|Ta#S13166118
ACCACACACAGGAGACATGCACTTGGTCGGCCACAATGGCTCCGTGGACAAGCACTCCACGCATGCATGA
TAGCTAGCAAGCTAGCTAGCTAGCACACACATATGAGACATATACGAGGTCAGATGCCTATGGCACTGAC
CTCAGATACAGCTCCAGGAGCACTCTGTACCAGATATACCACATATACTCAGTCATGCAGGAGTAGGGGT
GTTATCTCTCCGGGGAGCCCCGAACTTGGGTAAAAAAAAAAAA
>gnl|UG|Ta#S32629511
ACGCCGACCTCGGCAAGCACGCCGTCGATGTCGTCCGTCTACGGACGCCTCTCCTGCGTCCTCGTCTAAC
ACCGCAGTTCGAGCACTCCCATCACCGCCACCTCCCCGTGCTCCTCGTCATCCCCTCCACTCCTCCCCAT
CTCCTTTGTTACCAGCCACCAAAGTACGCCGCCGGCGCCGTTAGTGCCACAACGCCTCTCCTACCTCCAC
CCTTTATTGATCCAGCAGCCGTACTTCCCACTCCCACCACCTCCACTTCCTCATCGCCGTCTCCTCCGAC
ACTGACCTCCGCAGGGTTGTGGCAGCAAGGGCGAGGTGCATGATAGTGACACAAAGATGGGCGAGCATCG
GGAATGTAGGAACCTGCAAGGTGTTGTGCCGCAGTTACTGCTGCAAGGATGACTATGGCGGCAACTGTTT
GCACAATAACTAATTCATGGCATAGAAAATATTTTTCACCAAGGAAGGTAATTATAATAAGCATCAGCGT
CAGCATGGTTTTTTTAAAGATAAACTGAAGTATGTTAAAATATAGTCAGGAGATCCTGATCTTACTAAGT
GCAGAGTTCCCTAAGAATATAGTCAGAACATTATTTTTTATGTTTTGCTCAAGTAGCAAGCAATAGCAGG
CAGTAGGTGACTTTGGTTTTCATCGTGTTACAGTCAATCCCTGCTTTATCTAATGTAAGAAGCGGGTGAA
AGTTTGTTCAACTAAGTAGTAATCCAATGATATATATATACAGCAAAGGTTTCCTGCCAAAAAAAAAA
>gnl|UG|Ta#S13248679
TATACGANCCACTATAGGGCGAANTGGGTACCGGGCCCCCCCTCGAGTTTTTTTTTTTTTTTTTTTTTTT
TTTTTTTTTTTTTTTTTTTTTTTTGAAATTAAGCGTAGCCGTTATCGANAACTTCATGGAGCANAGCGGG
ATCGTAGAAATANATTCTACTATACTATGCAGTAAACAAATAGTAGTATACCATATATGTGCNCAAAGAA
AAAGGAAATATAGTANTACCANACACATAATATCACTAGTANAATCCGCATTTCANCANATAGTTCTTCA
CTTGCNCANGATTTCCATGGGCACTGGGTCGGGNTGGGTCTGCTTTCTGANACAGGGGCTGNNCCTGCCA
ACCCTGNAGTGGGGTNGGTTTCTC
>gnl|UG|Ta#S13184393
GAACGAAGCAAGCCTGCAGAANAGACAAGATGGNATGAAACCTCCACTTCCACTGNTGTGATTGATCCCC
NTTCGGAATTTGATAANGAGGANATTGAACGTGCTATAGCACTTTCTCTATTANAAGAGGNACACAGAAA
ANCAAAGGNAACANGGAAGGNTCTGNATTTATATTAGGNTGNACAANTGGGAAGAGCTATTCAAGGAAGT
TTTGTATGTTGGATCACCCCCNCNCGCTCAAAAAAAAAACCCCCCCCC
>gnl|UG|Ta#S13155379
AGTTTTTTTTTTTTTTTTTTGAAAGTTTGCTGCCTTACATTCTGGAGTTATATAAAAATTACAGAGGTGT
TCTGAAAATTTACACAAAGGACCCTAGAAAGGAAAACTGAAAAGCCATCAAGTCCTTCTCCACCGCCGCA
ACAGCTACTTCACCGCCGGTAGTCCTTCTCACCGGAGACAAAACAACAGGACTCCACTTCCGCCAGCCTG
CCCTGCTCGCCGTGCCGCTACCTCGACCCTACTCCTCGCGCCACCACACATCTGCGCTCCCCCGCGCCGC
TCGCCCGGCCCTTGTCTCCGCATCGCCGCTCAGCCGTGCTCGCTGGTTCCCGGAGAAAGAGAGAGGACCG
CCGCGCGCCAGTGCAGCGTCGGGAAGCTGACGCCGAAGGGANGACTCCTCCGCATGGCCGTCGCCGGGCA
TCACCGCTGCTCGGATANCGATGCTGAGGGAGACNCGTCGCCGCGCTAGTATCACGTGGAGGACAGCGCG
CCGCCGTCTCCAGGCACAT
>gnl|UG|Ta#S32677084
ATCGATGTGTGCTGATTAATTAATTGGTCACAACTGATGACCAACTGGTTAAGCTAGCAAATAAGAAGAA
GAAAACAAGTAAACAGTAGTAGTAAGATTCCATGTCATGAATAATTCACAGAGCTGTTCCAGAGTGGCCA
GTCGTGATTGGATTAGACATCGATCTTGACTAGGAGTATGTTGGTGCAAGCAGGCATGACTGCGACAGTG
CATGCACGGATTGTATCTCTTTTCAATGTCGGTGGTAATTTGCAGTGGTACCAAAAAAAAAA
>gnl|UG|Ta#S13219871
TTTTTTTTTTTTTTTTTTTGCACAAAATACTTATTACTTCTGAATATGTTACAATAACCAGTTGCTTAAA
TCTCCATCGAGAATTACACCATAATTCATTCATGTTTCAGAAGTAATTCATTCATCTGCTGCCTACACCT
ATACTGGACCATGACCACCGAAGGCAAACGCAGAGCCGTAATCAGAAATTCAGAACACAAGGCGCTCCAA
CACTGCAAAGCCAGTACTGTCATGTCAGGAGGACGNCGGAGGGGAGAAGGCCAGTGCGGCGTGCGAACAA
TGGCCGCCCCGGCGTACACGTCCAACGGGACGAGCGTCTCCTTGTACANGTACGCCTGCGTCTCCGTAAT
ACTGTTAGGGCTGAAATCAGCAGCTCACTCCTCCCCGCCGTCCTCGTCGCCCGCAAGTCCGGGAAAAGCC
TCGCCGTCCCGGCGTTCAGCAGACTTCCCCCGCGGACGAACACGGTNCNGGACCACGCCGNGCNACGGGA
CAGCCACCGTTCTTAGCGACACCNGACAGGGGGGCCNGTACCAATCGCCNAAGGATCTATACCCCCACGG
CTCGTTAAACTCCGACGGAAACCGGGTTCCAANTANNCTGAGAACCCTTCACGGGTAACAAAGCNNCATT
CN
>gnl|UG|Ta#S32505018
TGTGCGCTGCTGCCTGCAGGTGTGGCCGCGGCCCTACCGTCTCCTCGCCGGAGCGCCGCCGCCCCCAAGG
GACAGCCGAACCAAGTCGCGTGCACGAACCAGCTTCACTGTAAGCTGCCTTTAAGTGAGCCCCACAGATC
CTGGAGCCTTGTTGGCTGCTGCACATGTTCAGGTGCGCAGATAGTTATCTCTGGCTACTGGATTGGCCCC
GATGTGGAAGATGGTAGTGGTCATGTTCAGGCCATTCTGCAAAGAATTCACTGATGATGCGTCATTGTTA
ACACGGTGATTTCCCTGGTATTTGAACATAATCTAGGCTGTACCACCCATAGAAATCCGGATTGTAATGT
TTCTTTTGGTATGGATTTATCTCTGGCGGTCAAATCTTCCATTTTGTTTGTTCGCGATGCCCCTGAAATA
ACATGGGGAGGGAAATTAGACTGAAAAAAAAAA
>gnl|UG|Ta#S13166522
GTTTGTTCAGCACCTCATAGTTCACTGTCCATTTCTTGTGGATAGCCATGGGTAGTGCACTACACAGTGG
TTTTTGTTTGTGGCCATGGGAGTCCATACTGTCACTGCATTCGGCTAGGTTATGAAGAAACCAACACAGT
TTGGATCCAACTGAATAGGCCAGGGAGCAAATCAAGATGCGCCTATTCTTGATTGACGTAAGAATCAGTC
TCCAAGTGAGTAGGCGATTCTTTTGTATAATATCGCTGTATGACGAGCTTTACTCTCAGTGGGCTGCTCC
AGCTTGTTTCAACTATATGTGTCTTCCAAATACATCCAGGCAACGTAACAACCATCTGTAATGGTGTCAA
TAAAATGTTGGCATATCATTTTATTAAATCTGCGTTGTTTTCATGATATGTAAAATATCACTATACTGCC
ATCCAAAA
>gnl|UG|Ta#S17980153
NGTACANGANGTTAGNTGNGTAGNTTACTATACGACTTACTATAGGGACCACTTTGTACAAGAAAGCTGG
GTACGCGTAAGCTTGGGCCCCTCGAGGGATACTCTAGAGCGGCCGCCCTTTTTTTTTTTTTTTTTTTTTT
TTTAATGAATCATCGATCACAAATATGTATACGTTGATATAATTTGGTACGAAATATCTATGATTGGATT
GAATAATTATACATATGGTGACATGCATGGCCAATTTCCGTCCAAGCTAAGGCGGAGTAAAAACTGTACA
AACCAGCTACAATAGCTAGCCGGCAACCAGAAAACCGAGTATGACTGAAAACAAAAACTCCCTGAAAATA
AATACTTGGAAAACCGAAAAGGGTAAGTAGCTAGGGCTAAGGAAGAGGCACGCAGGGGAGATCAATATTT
AATACTACTATAATCTGAANNNTATGTGTTCATTGCANANNNNNNNNNTCNTTGTNTCNATCTTCNNNTA
NNNTATCTNNNTCNTCNNTANTCNNTTNNNNTCNNNTCTTCCNNNNTTCNNNTTCTNNNNNNNNNNNNTC
NTCNTTANNTCNNNNNNNNTCNNNTCNNNNTANNTTAANNNNNNNNNNNNTNNNNNNNNNNNNTTCCNNT
CNNNNNNNNNNNNNNNNNNNNNNNNTTCCNNNNNNNNNNNNNNNNNNNNNNNNNNNNNNNNNTTANNNNN
NNNNTCGNNNNNNNNNNNNNNNNNNNNTCNNNNNNNNNNNNNNNNNNNNNNNNNNNNNNNNNNNNNNNNN
NNNNNNNNNNNNNNTTCCNNNNNNNNNNNNNNTCNNNNNNNNNNNNNNNNNNNNNNNNNNNNNTCNNNNN
NNNNNNNNNNNNNA
>gnl|UG|Ta#S16245249
CCACGCGTCGATCCAATCGGCCCACCCCTCCTATCCCCTCCATAGCCAGCCACCGTCGCGATTTGGAGGC
CTCCGACCAGATCTTCCTCCCAACCACGACTGGGGAGGCGTGGCCCCCGGCTTTGCTGGCGTGCTGGCCG
TCGAGCGAGCCCCACCACGGTGACAAGCCGACCACCACCACCTTCTCCTTCCTGTCCTCCGGCCAGATCC
ACCTGGTGCCCCTCCGACGAGCTTGACGCCCATATCCATTCCGAGCAAGCGTTGTGGTCTTGCAAATTTA
GGTTCCCTTTCCCATGGTCTCACCCGTTCTTCTGCAAAATTTATTTCTATTTTGTTTTGTACTTGCTGCT
CTCCTTTCTTTCCTTAGTAGTTTTGTTTGTGTTTTAATTCCAGTGCGACTACCTACAGGCCGGTGTGGTG
GATCTGGGATCATGTATAACTCCAGCCATGCAATTTTGTTGTCGGTGTCATCAATTTTTCATAATTTGTT
TGTTTCTTCCAGCTCTCCTCTCCACCAGCATATTCCTGTCTTTCTTTTTATAAAACTCCTGTGCTACTAC
GATGGATCTGGGATCTGGTAGAATGCCATCACTAGCGACTTTGGTAGCCGGTGTTCGATGATATGGATTG
GGGCTACAGGTGGGAGACTC
>gnl|UG|Ta#S13205040
CTCGTGCCGAATTCGGCACGAGAAAAGGTTTACTGAGAAGGTTTCCAATGAAGCTCTGACAATTAGAGAT
GGAGGTAATATATAATGAGGTTACCTAGGGGTTCAATACTGACTCTGCTACTCGTATGTAAATGGAGTAT
GGTCTATAAATACTGCGCTTATAGATAGTTGATTATAGATACTAAGTAAAGATAAAAAAAAAAAA
>gnl|UG|Ta#S13112655
GAGGGGTGGTCCTGTTGGCCGAGGCAGCGCACCTCCTGTGAGGAGGTAGATTCTTCATGGCGTCATGCGG
CTTTTCTCGTTTGTCTGAGGAATGAGGATGTTGCTGTCGATGTCAGAACGCTGTCTCGTAGTCAAAACTG
TCCTAATGTACAATTCAACGGCTTAAGGAGGATGCAACCTGTTGTTATTGAATCTGATGTATTGACGGTG
GTTGGTAGCTTGCATGCAGTCTTTTCCTAGCTCGATTTGGATGGCTGGACCAATAAATGTCATGTATTCT
CGTCAAGAAATTAGCTTTTGTTTTAAAAAAAAAAAAAAAAAA
>gnl|UG|Ta#S13112717
CTGCACTGTTCCAGCGTGAGATAGAGAAAGAGAGAGAGAGAGAGAGAGCAAGGATGGCGTCTCTGCTTAG
CCTGTACGGAAGCGGCGGCCGGAGGAGGATGAGCCGCAGTAGTGGCACGGCGGCGCCGGTGAGGCGGCTG
CTGAGGAGACTGAGGTCCAGCTTCGGCCGGAGCGCGGCGCGGCCAAGGCGAAGAAGCGCGGTGAGGTTCG
GGTACGACCTGCACAGCTACTCCCAGAACTTCGACGACGGCGTTGCCTCGTCAGCTCCGGCGGCCATGGC
TTGTGCGTAGCTAGGATTCTAGAACCAGCCAATCAGGATTCTGCTTCTCTTATGTGTAAATAACTATAGC
CAAGATATTAGTGTGGCTTAATGCTTCCTCACTGAGAGATTGACCGAGTCCAGGGTTAATTTCCGGTGAT
TAGCTATCTACTGTAGGTTCGTTAGTTGTTGTATATACAAGTTGTTTCGTCTGTGTAATAAGCTACCCAC
AAGACAGCAGTTCTATGCCTGCCATAGATCAACACACAAGGGGATTTATAGATTGCTTTGGTCAGCTGTT
GGAAAAAAAAAAAAA
>gnl|UG|Ta#S32591496
CATTTTTCNAGGATGGGGGACGGCTCCAGTATGCTCCGATTGGATCTGATCTCCTCTTGCAGCACTGATG
ATTGAAGTGATCCTGTTCATGCTAAGTTGCTAACTCAGATCTCCTCTTGCAGCACTCTCATCGGTCTGTA
CACAGAGCAAGTTTCTTCTTGGTCGCTTGTGTTTGTCCTTCCTTTCCTGATGGTCCCCTTGCAGAACTCT
GATCAGTTTACCCCACTGATCACCATCGATTGATGTGGTTCTGTATAGGCAGGAACTGCATTGTGAGATT
TTAAGAATAGCAATTGGATGACCATTGGAGCAAATTGCATCTTCAAGATGAGCACTATTGGTTCTTACTA
TCANTGGGTTTTCCTTGTTGGAAGAGTGGTTTGTAAGGAAAACATTAACTGAACAATACATTTCGTGTGG
TGGAGGACTGATGGCGTGGTTCGCTTCGACGGGCAAATCATCAGACATAGTACCACGATGAAGATGTTGG
AAGCCTGTCAATGCTGAAGACGTGCAAAAACCATGATGGATGTGTAGCGAGCTTGTGAAGGAATCGCCCT
GTTTTCCTTTGGGCATGTGCCCTGGAAATATTGTACTATCAAATTTCCTTTTGCTTATTTCTGAATATGG
GTCAGAAGGCTTTGCTGCACGGAACCTCCGGCCTGTGTGGTGCTGTGTCACTTATGTATTCCTGAACTCG
AGTCTGGCCCTGCGTGGCATGGTTTCGTTTGTTTTAATTTCAAAAAAAAAAA
>gnl|UG|Ta#S13221312
TTTGAGGTAACATAGTGTTATTCAAAATTTCTCCGGTTCCATGTTATTCGGAATGAGTTCGTTAACAAGA
CTTGATCAACCTTGTTAGTGGATTCCTTTTGATGATCATGAGATGGATGAAACTAGAAGGCACAACCTTC
TGTACCCCACTTTTACTTTCTGATATCCATATTAAAAAAAAAAAA
>gnl|UG|Ta#S13163995
TTTTTTTTTTTTTTTTTGAGATCAACACTTCTATTTTTCATAAACATGCATTTGTACATGTACATTCCAT
CCACAAATAGACGTCATAGATAAAGCACTTCACATCACACAAAAGACTCGCCAAAAATCACAAGAAAGAC
ACAACAACAACAAANGATACCATTNAGGACCCCAACNAAGAANAGNACATTTTCAANGGCTAANCCCCGG
GCTNAAGGAATTGGAATNCGGGAATGGAAGGNATCNCGGGCTTTGATGGAANCNCAACCTTGGCAACCNT
TGGAANTCCGGC
>gnl|UG|Ta#S13130877
TCGAGTTTTTTTTTTTTTTTTTTTTTTTTTTTTGATATAAGTTGGCACAACCTTTTATCTTCTTTTATTT
ATTTAAAAATATATTATTATCAAGAGTACTTACCCGCAAAGAAGATATGAAGAGTACATGTATACATTCA
CATAACTGATCACAATAATAGCACATTAAAATGTATGATCTTGAACGACATCAGTATTTCCTTGTCTGCG
CGTAACAGTACCAGCATGAACTCCAATGGCTCTTATATTTGTTTTTTAAACAGCAGGTTGAATCCAATTA
CACCACATCCAATCTGGTCCTGCATTTCCTGGTTGACTGCTGATTCAAGGGCACCTTTCCCAAGNCANCA
AGAACAACATGAACAACAACGCCCTCCCNAATATGGAATGAGCCCCTTAAGTGAATCNNAANCCTTAAGA
AATTCTGCAACACACCTGTGGTGTATGTTCCCAAGCCCANAGTCGTCACACCACGGGCTCAAGGACTATA
TGAGATGAATGGGCCGTGGATTCACNTTGGNGTGCCCAAGCTGGTTGANCTGCCGTCNAATTCGACACTC
TGGCCTNCAATGCTCCGAAGTGCCCCTGTATAATCCTCCNGGAGNCCAAATTAGNCCGGGAACCCTA
>gnl|UG|Ta#S32615019
TCTCATACACCTGGATTATCNGATTTATTTTATACNCGTTGNAACGNGCGAGCCTTTTGCTAGACTTTGC
TACCGATTTTGCAGGAAAGTCCCTTGGTTTTTGANAATTCAATCCGCANTCCTATTTTANTTGGGTACGT
GANATAACGCTTCGNTTTACNTAAACACCCCTGCATTANTTATAATTCTACCCCGGTCCTTA
>gnl|UG|Ta#S12961784
ACGGTCGAACCCGAATTCGTGGAAGGAGTGCCCTCAAGATGGCACGCCACACACAACAAACAAGAACAGA
GAAACAAATCATGAGCTGATTGCCACAAAATTTCGGCATCCCATGTTCAACATTTACAAGAGGCAGAACT
CACCCCTACTAATTGCACCGCGTTAACAGTAGCCTCAAGTTATCTTGACTTCCCATGACTATACCCACCT
ACTATTTACAAAAGTTGCCATGACTACCTATCTACCTACTATTTACAAAAGTTGCCATGCCTACCTATCT
ACCTACTATTCACAGTTTTTCCATGTCAAAGAAACATTGGTCATATCTAAGAATGTGCATGGCTAAGGAA
TGAATGACAGCAGACGTTGAGATGATGAATGGGAAGAGGAATCGGGTACTGATCCTATTTCTAGATTATA
GGTAATTCTAGGGCCATTGCTAAGATACATATATATATACTACTTCAAAAGGACAACAAGAATTTCACTT
GGTAATGATGAATGAAACAGATTTCTTAAAATTGAAGTACTTGGAGTACTCCTAAGATATCCAAGGATGG
TATTGCCACCATGCAAACACTGGGTAAAAAGCATGTGCTTGCTGTNCTGATTGAATACTATCAATCATGG
GCGAGTGGCAAAAGAGTATAACAAGGATAATGGTTGAAGTTTATCATAGAAGGACACCAAGAATTTTAGT
TTGGTAACGACGAAACAGATTTCAAAAGATTGCTCAACATTCAAGTATTACTCATCCTTAGGTATCTAAG
GATGATATCGCCACCATGCGCCACACTGAAAAAAAACGTGTGCTTGCATGTTCTGATT
>gnl|UG|Ta#S12962819
TCAGTAATCACATATACACATCAGGATGCCATAATATCACCAGCACCGCATGTTTGTCCAGAATTAGGCT
AGCTAGCTACAATTAGCTACAACAGGCTAACTAAACTAACCAACCACTGCATGTTTGTCTAAAATTGGCT
AGCTAGCTACAATTTGCTACAGCTAGCCAACATCATGGCAAACATATCGCTGTAGAAATCGGCATCCTTA
TTGATTTCCTTGATCTTCTCCTTCAGCATTGTATGTTAACTTCACATCCCTGTAAGTTGCTAGGTAGCTG
GGGCGTCATGGTGTCATGGCCAGTGCAGAGGTGGAGCTGGGGTCGGACTTCATCAAGGTCATGTAGATGC
CGGCGCTGTCGTCCGAGCCGACCGGCCATNACGGGCTCCTGTTGGGCGGNGCCGACACCTGTAGCCTTTC
CTNCACGGTCTCAATCCCCCTGTTCTCTGTCCCTCTGGCGGCAAGGAGAGGCGGCAGTGTAGGAGAGCAA
CGATCTGCATAGACCATGCGTGGTGGATCTGGACGGGGGCGAGCACNACCGGACGGTGTGGGGTGAGCAC
CGGCGGCGCAACGGTGGAGGATGGCTCGATGTCGC
>gnl|UG|Ta#S13150478
GGAGGTGGTGGCTATGGTGGTGGCAGCCAAAGCTATGATGCTTGAGGGGGGCAGGATCCTATTAAGTGCA
TTATCAACCAAGATATTTGAAATAATGAACTTTAGGACTTGGTATGACGTTTTATGTTAAGCATTGTCAG
GTTTTGCTATTCGTGTTATGCTGAATTGTTGGAACTCCTAGATGCAGAATATTACGTATTGGTTTTGGTT
CCTTCGAGAAGTGCAAATGCAAGACGCATCTATTCCCATTGAGTGAATACAGGACTACCACATGAAGTAT
TTGCTTGAAAAAAAAAAAA
>gnl|UG|Ta#S17973893
CCCGAACCCGCTAGTTAGATTAGGCCTATTCAGGTGACACTATAGAACAAGTTTGTCCAAAAAAGCAGGC
TGGTACCGGTCCGGAATTCCCGGGATATCGTCGACCCACGCGTCCGGAATAACTATGCATGGTTAATAGC
TTTTCGTGGCACAATGCCTTTGGGTATTGTGTAATGCTTACTTTTGGCACATTTAATAACTAGCTACTGT
ACTTCGTTGCCGTGCTTCACACTTTTGGACTCAAAGGAACATTTTCTGTCCACTGGTTTGCTAAATTTCT
ACAGTAAGTACTTCGCTGCCCTTGTCGTGAACTGAATCTGGTAAAAAAAAAAAAAAAAAGGGCGGCCGCT
CTAGAGTATCCCTCGAGGGGCCCAAGCTTACGCGTACCCAGCTTTCTTGTACAAAGTGGTCCCTATAGTG
AGTCGTATTATAAGCTAGGCACTGGCCGTCGTTTTACAACGTCGTGACTGGGAAAACTGCTAGCTTGGGA
TCTTTGTGAAGGAACCTTACTTCTGTGGTTCTGACATAATTGGACAAACTACCTACAGAGATTTAAAGCT
CTAAGGTAAATATAAAATTTTTAAGTGTATAATGTGTTAAACTAGCTGCATATGCTTGCTGCTTGAGAGN
TTTGCTTACTGAGTATGATTTATGAAAATATTATACACAGGAGCTAGTGATTCTAATTGTTTGTGTATTT
TAGATTCACAGTCCCAAGGCTCATTTCAGGCCCCTCAGTCCTCACAGTCTGTCATGATCATAATAGCCAT
ACACATTGTAGAGGTTTACTTGCTTTTAAAAAATNAACTCTCCACACCTCCCCCTAAACCTGAAACA
>gnl|UG|Ta#S13121053
GCCGCCGANNCAGCAGCAGCAACCACCGCTCCCACTCCCACTCCCGCCGCCGCTGCCGGTGGCTACAAAG
TCTGAGCTCACCGTACCTACTACGTACACTAGTGCACGTACGTATGCATATACGTGACGTGACTGTGGCG
GCCCGCGATTGTGATCGATAATCATCAATTCTTGCGTCCATGCATGCATGGCTTATTAATTAATTATTAA
TTACGTACAGTAATTTGTTTCGGAGAGAGACATCGATAATCATCTGTAAAGCATATATATGGATGAGATA
TATATTCATCCATCAAAAAAAAAAAA
>gnl|UG|Ta#S12991780
TTTTTTTTTTTTTTTTTTTTTTTTTTTTTTTAAAACCAAAAATCCAAAAGTATCAACCTAAAATGTGCAG
ATTGCATCTTTGGAAGAACACTTAATTCGTCTATCACAAGTTCATTTTCGGCGCTGCACAATATTTCCAA
ATTGGGGCATCCTAAGTACACGGTGTATGCATGTTCATAAATCGAAGACCATTCGTTGCCTCTTCAGTTT
CTCATTCTACCTCATATAGAACCAAGGTGGCTTACCAACAATTGTACTCCCTCTGTTCAGTCTAAAAAAC
ATCTTGTATTAATGAACAGAGGTAATATATTACTAAGCGTTCACTTCCCATCCAAAAGCAGTCTTATGCG
CCATTTGGCGCAACGAGTCATCTCGTTTTGTGAAAAGTGTCGAGATACTCTTAACAGATGATTGATCATT
TCTTCTACCGTCGATGTATTGGCTAGACGAATCATTTAAACTTTTAGCTGGCCCTGCGGTGGTAATATTC
CGCAAGTTCCTCGCTTGTCTACCATTCTATTTAGTCTTCTGCCGAGCTATATTCCTCATTTGTCCT
>gnl|UG|Ta#S32559794
GTTTAAGATTATTTAATTTCTAATAACTGATTAAGGGTTGGGATTAGGGTTCAGATTAAACTAAAGGTTA
GGGTTAGAAACAGGACCAGGGGTAGGGTTANAGTAATAATAATAATCATCATAANACAGTAATAAGAACC
ATAAGANCAATAGCCATAATAACAGTAACNATGATNACAAAATCTCTCACNCTGTTCACCATANAGAAAA
ACCCTGGGTCATGAGAAANTGCTCCACCNGNGGGTTATGCNCCTATCCATTATGANCAATATTATATTTA
TGTTGTCACTTTCTTGNGCTAACAAAAGTTTCGGTTTGTCCCACCNAATGTTANTCCCGCAAAGAACNGG
AAACATGATTAATACAGNCTTGNGTNTTGGGNCTGTATTTTTTTAAAAAGTTATCNA
>gnl|UG|Ta#S13115919
CCACGCGTCCGCGCTGCCGACAAATTTCCTTATCCCGTCTGCCGTTCCTTCACCTCGATCCCCTTCTCTG
GTCCTTTTCTCATCTGATCCGCTTCGCCTCTACTGCTTCGCCTCTCCTCGTCTCCGTGTGATTCGCCATC
ACCACCTCGCCGCTTCCCTACTGGTTGTGACGGCGGCGCTCGCTGGATGGCATGGTGGAGGTGGTAGAGG
GTGGCGGAGGCGGAGCAGTCGAGGTCCTCGGCGTCGCGCGTGTGGTGGGGCAGAAAGTGGAAGGGGAAGA
ATGACGCCATCCAGAGAAGGAGGCATAGGATCTAAAAGATCGAGCCTGCCCCTCACGCAAGCTCAAGAAG
GAGTTTTCCGGGTGTGTGGATGATAGTTTGTTCAGCAGCATGGACCATGCCATGAAATTGGTGACGGCAA
GACTCCCAGACTCATATGACAAAAAGGAAGGAGTTACAGGAGATGGAACCACTGGTGGGGCGGTAGAATT
TTTTTCTGTTGAGGGCGATAGTGTGTAAGAGCAACCTTTCCTTTTTAAGATAATGTGTGGACATGTATTT
ACTTTTTTGGGGTGTGTGCTCCAG
>gnl|UG|Ta#S32560723
CACAAGTGCGCAGCCACAAAGCTTAGGCAGAATCAAACACAGTGCAATGGAGGGAACCATGAAGAACGGC
GCCAGGGTGATCAAGGGGAAGGTGGCGATGGCGTACTCCAAGTACGCCGGCAAGGCCCAGGCCAAGCCTG
CCCCGAGCGTCACCACCACACGCGCCTACCAGCCCAGGTACCCTTCTTCCATCGACGCCACCGCGAGCGC
CCCCTGCACCGCGGCCGGTGATGTCGACGAGAGGGCCACGGCGTTCATACTGTCCGTCCGAGAGCGCTTC
AAGAACGAGCAGACGATGATGAGTTAGATGAGCTCCGTCGTGGCCGGTCAGGTCGGTCCAGGCTCCGGGA
GAGGTTTTATATTTGATGGAACATCTTCTAGGTAGCCATGGATATATACATACATGTCTCTACGTGGCAC
ACCATGTCCTTTTCCTTTTTTTTCCTCTCCTTTTGTAACTTCAGTTTGACCATAAGAGTGGAAGAAAGGG
ATGATAACATAATCCCCATTTCCGCTGGGATGTGAATACGATCCTTCATCAAAGTGGAGTTTGTGTGCCG
TTCAAAAAAAAAA
>gnl|UG|Ta#S13235894
NTTTTTTTTTTTTTTTTTTTTTCAAAANAAGATACTTGTACNTTATTTACTAAGGAGCAANGGAAGTTCT
GATTTACATACNAAATACAGNATGAAACTAGATTTTCGTTCAAACCTATTANATCGNTCGACTACANTCC
ATTCAAACAACCTCCAATATATATANTTCAACGANGCACTNTTTCCCCAAGCTCAGGCGANGATGGGTTT
GGGCGGCAATTCCTTGCCGGCANGGAAGGTGAGCNAAGAGCCGGCTGGCCTGCANAGGGCNGTGACGGTN
CGGCACNATATGGNCGGAGCCGCCG
>gnl|UG|Ta#S16234976
CCACGCGTCCGAGTCAATGAGGCGTGAAAAGTGACGTCTTTGGTACTCCCAACAAAGCATCGATCTAGCC
AATGTATGTTGCCGCCCAAGGCCCCAACAAGGATAGAGAAAAGAAAGGGTGAGGCAGGCTCGGATTAGGA
CATCTGTAATAGTGCCACGATAATCCTAATGTTGTGTTTGGATGTCTGTATTGGAGGCCGCCGTATTGAG
TTGGTTTCAATTCCTAATCAGTAAGGAAACTGTAATGAGCATGAATACCAATTCACTTGTTTGGGATGCT
CGTTGAATTGGCTTATGGAATCTCAGTGAGGTTTTAATACCAAATCACGTTTCGATGGC
>gnl|UG|Ta#S12961714
CGAATTGATGATGATGATGGTTGCTGATGATCTTGTTTTCTAAGAAGCTTACAAACAATNTTTACAATGT
TATGAGCAAGGCATGTAGATAGGCAGAGCTAAGCTACATTTGACAGATGTATCGTTGGATGTTTAGAACA
ATTTCTTTGAGGCAAGTCTTCATAGATGTTGTTCTTCATGGCCTGCATTGCTCAGAGCAGAAATTCCTTC
AATATCATCATTCATGCTTCAATAATACTTGTTTGTTTTCTATATAACGGTTTCTGATTGTAAACTTATA
TCGTTAAGACGATCAGCAACATATCTTATCTGTGACGAAATATGTTTCAGATTGTTGGCTTTGGGTGTTG
ATCTTGCTGTGGAGTTTGTATTTATTATGCGATAAAGTTCCTTCACTTCACTTGGACTACTTGAGAGCTT
TAGTTGCCGGTCGATCTTAAGCTTCTTTGAGTTTACCGTACACGTAAATGGATATTGATATCCTTGGAAG
TCGGTTGTCCAGTTGGTGCTTTGATGGATAGTGAATGGTTGACCAACCGTCCTTGCCTTCTATGTTGAGT
ACGCTGCGTTTGGAAGGCCAAGCTGCTGCATCATATCGTCCA
>gnl|UG|Ta#S32518387
ATAGTTTGAATAAATTGGTATCCAGGGTTTGTTACTTAAAGAAACATATTTCCTGTAATCTAGACACTTG
AAGCGGGCAAGCAGCTAAAATAAACTTAATATGAAGCTCTACAATTCTCTCATTGGTTCTGACATACTGC
AGTTCCCTCGTTGGTCCTGACATATTGGATCCTTCATCATGCATCCTGGGTTAAGGTGGTTATACTTTCC
AAGAAATTTAAAAAATCTTCTTGCTTCAGTTGCTTGTTACCTGTCATACAATGTGTTATCTCATCTTAAC
AAATACTGGAGGACTAATAGACACAGTCCTGGGCTAGTTGAAGTGGTTTCTGGGAAAGACGGTGTGTTCA
TCAGAGCCTGGACTCCTCTTTTCCCTTCTGTAGCTAATTCAGGTTGGAAAATTGATGAAAAATTCTTCAG
TCATCATATGCAGGAGTCACTCAATCCTGGTGCTTGCAGGTTTGAATCACTCCAAGAGATCAATGGGCAA
ATCATGGTAGCTGCTTTGTTCTGCTGATTGTGCCGAAATAGGGACGGATTGCATCGCAAATTTGACAGCC
AATAGCGATGGGAGAACATCTCAAAGGAGCACAAGATTGCATGGAGGGGAATTCGACCCAAAGCCATCCC
CAAGGTGCAGGAACGCGACGCCGTCCGGCACGTCCCCGAGACCCCAGCGCCATCTCTTGAAAATAAACCT
TGAGGGCACCTTGCATGCCAGACTTACTTCAGAAAAGGCATTGGTTTCAAGAATCCAATGGACCGATCGC
CCAAGGTTGCAACATCTGAAAAAATGTCAGATAAGCAAATTCGGTCAGAGCGCAAAAGAACTATAAAAAC
ACAAAATCTCTCAGTTTTGTACA
>gnl|UG|Ta#S22371183
CCGCTTGACCTTAGGCCTATTTAGGTGACACTCTAGAACAAGTTTGTACAAAAAAGCAGGCTGGTACCGG
TCCGGAATTCCCGGGATATCGTCGACCCACGCGTCCGGTATTCATGGTGCTTGCGGAGGAGCAGGGCTGC
TAAGGAAAAGTGGTGGTGGGGGAGGAGGACGCCCTTGTCCTTGATGTTCGGGCAGCCATGGCTGACGCCA
GAGCCGTTGGCTGGCCTTGAAATTGTCCGTTGTCGGCGTCCTCGTCATCCAACCACCAGGTCCTCGATCC
ATCTGCGACCGTACATCTGCGGCCATACGGTCGCCGCTTACTTCCACCCCCCTCCTGTTGCTTTATTCCT
AATTTTCTCATGCGGTGCTCGCTTTTGTTTCCCTCTTGTGTTCATCATCTCAGAAATTTGGTGGCACTGG
ATCCTGCGGGAGGAGGTCCCTGAGGCATTTGATTCTTGTGGGATTCCCACACATCTTGTTGGATCAGCAA
CAAGTGGCTGGGCCTCTACATTATTCATAAAATCTATTTTTATCTTTCATTTATTTGTCTAATTTCTGTG
CCCGTGTCCTCGCCTCTGTTCGGCTCTTGTTGAAGTTCCAATGAATTTCTGTGCTACCTAAGAAGTACTA
ATGCTCATATATTACCATTTGCTATCCACAGCTTTTCGTCACCGGATCTTGAGAAAAGTAGTTTAGGCCT
TTTGCTTGTGTCAACTATATGAAATCTGCAAAGTCTTTTTTGTGTGCAAAAAATTTCCCACTCCGCCTTA
CTTGCAAAAGATCCTGATTTTGATCTTAACAAATAATAGTTGCTTGTTCAACCAG
>gnl|UG|Ta#S13185517
TTTTTTTTTTTTTTCATGGCTGGAAAATAGTTTAACAAACTTCATGTACACAGGTACGTAAGCTTAGCGA
AGCATCACCAAATACTTCTTTCTTACACATGTCCAGGCGCATATGAGCATATCCATTGTGTTAAATACAT
GTAGGAGCTCAACAAGGTCCGTATCTTTTGACACTTTACTAAGATTACAGAATTAATTAACAGTGTTAAT
CCGACCATTCAACTAAAGTATTTAAGCTGTAAGATTAAANTACAGGCCATAGTTCTCACTGACCGGTTGT
GCCTGAGTAAGGNCATATGTTGGAGAATTNTGCCGGACNGGNCAACGTCNAGTTTGGCAAACCCCNCCCA
AGAAAAGAAATATNCCCCCCTGGNGANTNTCCCCANTCCTTGACCTTGGTCACGACAATNCAACAANACC
ACTTTCCGTNATTACCANATTAACGGTTCAAATCAAGGGTGGTANCCCCCGGTGGGNAACCATTTGGCAA
CACNTTGCCGTCCCCGGGGAAATNCCGGGA
>gnl|UG|Ta#S32601402
CAGCTTTTATACAGAAATTAAAATAAACTACATGCCTAATATGACTATTCCATAGACTGAGAATATAGCA
GGAAAGACACAGAAGCACACACGCAAAGAGGGAAACTGCATACATTCTAATTATCATAGTGAGCAACTAA
GATTGCTTATGGACACCAGAAGTTCTCTAAGTGGCCGAATAGCCCTAGGAAGTTGCAGGTGGGCACGGCG
GCAGATCCAAGCAGCCTTCCTCGCTGGCCGACTGGTGATACTACTGATTTCGTCCTCCATTGACGAAGAC
GATGATGCAGTAGTCCAATACATATGAAAGCAAGTGGTTTTGTCATGAAGCATATCGGCATGGTGCAGAT
TTTGGTTTTCTTGCCTCGGCCGTGGACCAAAACAACCAAAACATGGGGCAGCGGAGCAATGACGACACCA
TCCATCCATGTACCACTGATGACACTTGAAAACTGAAACGACCCTGATAAACAGAGTGTCCTTTTGGCAA
GTTCATGCATTATTGCACCAGGTTTGAGGTCCATCAATCAAAACAAATCCCAAGCACATGAATTGAGCGA
ACACCTGACAGAACAAAAGAATTGGTGAGTGTTATCTATACAAAAACTAAGACAATGAAGTAGGAGGGAT
AATTATTTACAACAGAAGAAATGGTGGAGTATAATATCTCTACTCGACTCTGAATTAGCAAAATAAGAAG
ACATGGAAAGGCACTTGAAAAACATCATAGCAAAGTTCTTGATGCACTTGAAAAAACATTCTGATGAACA
AAGCGGAGTCCTCAAAGTGAGAATTAATCTGTCCAATCTACATGCAAGATTACAGTTTTGATCTAAACAA
CTAAACCCAAATCAATAATATAAACCTTAAATGCAAGGACTTTGC
>gnl|UG|Ta#S32505011
GGACGGCGAGCTTGGCCATTCCCATGGCGCACCGGCCGCCCCCAAGGTCGTCGGCCACCTTGACAAGTCA
CACACACCGTCCACCTCGACAAATCTCAGCGCGCCGCCCCACTACCCTCCGCAGCCTAGCTCCACCGACC
GCACCTGCACGAGCGAGCACCGTTTGTCCTCAGGGAGCTCGACGTCCTCGATCCGCCGCCCTGCTCCCTT
CGGCAGAGCTGGGATAGGGTTCTTCCCGGGCTCAGGCTCCCTCCATGTGCCTGTGCCACTAGGCTTGCTT
TTATTTTAAGCACACAAACTAAGCTTGCGAGTAGTCTTTCAAGTTGAACTGCCCACGCCGTTCGACTCTG
ATTTGTTAATTGCTTAAGTAGTTAGTTATTAATCCCTTGCTAGATATGTCTGTACATGTATGAGTTTTGT
TGGCTTCAATTGAAGATATAATGATTTCCTCTTGAAAAAAAAAA
>gnl|UG|Ta#S12946851
CACAGCAGATAAAGTTTGGCAAGGNCTACTCGAGTAGATATTTGACAAACGCTCTAGCAAGGTTGATTCT
CTGCTTCTATATAATTATTATAATATTCTTCCTGGGTGTTACATACATAGAATTTGCTTCATACAACTTG
AAGAGATTACACGAACGCTTTGGCAAGGGTACTTGACCAGCCAAAGGCTCTAGTTTTTAAACCATGCCTA
CATAACAGCACTTTGTCTTTGTCTGATTAAGCTGTTCAGCGGTGTCTTCGGTAGCGGTCAGAGAAGCTAC
ATCTGCAGTGTCACCGTCAACCTGCACCTGCAGCTGAAGGGGTAACCTTGTTCATTTTTTGAGTCGGTGT
CCATGACTTGGTGAACAGACCAAGGAAGAAGCATACGTGGTCAAAACTGAAAAAATCATATAGCCTACTC
CAACATGGCTAAATAGATGGCTCCCAAGCAAAAAACTTACAAATCTCACATCCGGAACAACAGTGGTCAC
AACACTTCCATATGCTGGCACAGAGCATCCAATTCTCAGTCCGCACCCGAGAGGAAGAGTTGAGTATGGA
CGGGTTGAGTGTGAGCGCGTGCACCAGCTGCGGTCGTTGTCGCCCACCCAAATGGGTCGCCATCTTCTAG
ACCACCGTATGAGCCGCCTATGACGCTAGGCTGTCGTCGAGTT
>gnl|UG|Ta#S32500939
ATAATTCTACAATGAAGCATAGAGCTTGTTTATCTATTATAAATCTGCATGAAACCTGAATACTTACAAT
AAGATTGAATTGACACAGAATAAATGTGCAAAAACGAAATGCTTGTGGTTGCCAAGTTGGTTCAACAGGG
ACAAAAATCCCAATCTTAAAACCTGAAAGCACGGAGAGTATAAAGTTAGAAAAAAAATATCTCAATTACT
TCAACCATTTGTTCAGTCATGCACGGTTAAATCGGCCTAACTAAATCATGCATGCAGTAAAGCTATCTCG
TTATATATATTATATTCCTACTTGCAGGTTCCAGTTCCACGCCCATCCCAAACTTTTCTGCTCATACACA
AGCACAATCCTACTCATATCTGATACAAGTTCTTATTCATACACATCATAGTTTTCAATGGATATCGGCC
ATGCCAACATCGGAGACATACACTTACAATGGAGCGAAGAGGATAATCTATGTCTGGTAAGTCATTTGTT
TAATTATTAATAGTTACTATATCATGAAAAGGTTGGCCTAACAACATTTTATGAATTGAGGAGGTAAATG
CTTGGTTAAATGTTCCCACTGATTTTGTTGTCGGCAATGAAAACGGTGCACGGGATTACTGGAATCAAGT
CGCTGAAGAATATAACGCATCGAAGAAGACAACCTATCCAAATCAGACGACGTTGGGGTAAGATGAGCTC
TGAAATTCTGCTATTCGATGGCATGTGGCGCANGGTCAACGATGCATTTGCAGC
>gnl|UG|Ta#S13223848
TTTTTTTTTTTTTTTTTTCAATAATCAAGTTTGTATTGTCTCGTTTGGTTTCCAGGACTATCTTTACCTT
GTCTTACATGGATGTATGCACCCAGCACCCACCTATAACAAGACAACCTGAAGATAACCCCCATCTCAAA
ACTACTAGCAGCAGATCTACCCAACTATGATCTCTATTTTCTACTATGTGAATACAAATACATATACATA
TACATATACACATGCATATTTTCTTATGCTTAGTATCCATATATGTATTTTCTTCCAGCTAATTTCTTAT
GCTAACATAGAATATAGATCACCGCTGCCTTCAGGTATGCTATGCAAGGCAGGCCGCCACCCTCTGTAGC
AACCAACGTCCTCCTGCTTTTGATCCTCCGACCTCTTCGCAAGAGGGCACCATGTCATCCATGGAGACGN
ATCGTCGTCCTTGCCAACATCCTCCTNAGCCCGGCTTGCTGATGACAACTTAACCTCACGACGGNGCCTC
CGGGTCAACCGCCGCNGCGGTAAGCCCTTGGCGTCGGAGGCAACAGCGGTGNACNCGCATGCCGCCGCCG
GGCGTCAGGCTTGCTTCGCGGCGGACNCTCTCGGGTCGAGGACCGAAACCTCAGGCCCTGGAAAGNGCCC
GGACGTTAGTTCCTCAAACCAAAC
>gnl|UG|Ta#S32665824
TTCGGCACGAGGGAAAAAGCTAGCTAAACATAGCCCTTCGGCATGGGTTCCAACAAGAAGCGCAGCAGGA
GTGCTGCGGCTCCCTGGTGTGTAGTCCTAGGCATACTCCTGCTTGTCGTCGGGGCGGTGGCCAAGGACCT
TGGCAACATCTTCCAGGACTGCGAATTTGATTGCCAAGATTTTGATCCATCCTCCGACTCCTACTTCATG
TGCATGGCTGTGTGCGTATTCGGCAATGGCGCCGTTCATCTGGCGACCGATGGGGGCACAGAAAGAGAAG
ACCGCAAGATGAAGCGAGAAGCTGGCGAAGACGACCCATTCTCCTGCGAAGACCATTGCCGTGAGGTATT
TGAGCCAGATTCTGCCAAATTCAGGAAGTGCATGCGTATCTGTCAGGCTTAACATTACTAGCTATAGTTT
GTTGTTTCCATTTTGCTTATCTTGGCACCCCTTCTATTTCACGTGTACAAGCCTTCCCTTCAGCATCTTG
TGTGTGTGTGTGTGTGTGTGGATCTTTAAGATCGTCGTGGCAGGCATGTATCTTTTCCCTTTGGAAATAA
AAAAGTTGCAATAATTTGCGGCAAAAAAAAAA
>gnl|UG|Ta#S32527335
TGGCAGCCCTCAGGTTCCCAACAACAACTCCGGGCCACAGGATGGCAACTACTACAACGATTGTAAGCTG
GCCGCTTTGGCTGGTCTTGCTGACTGCGCGACAGGCATCGCAGCTCTCGTGTACAATCGTCCGAGCAGCG
ACGGGCCTGTGTACCTCGTGGGTGTAGGAATCGTCCTCGTCGCCGGCGTGGCAGAGATGCTGGCCGCACT
CTGGGTCGCATATGACGTCCGCAACCGTGGCGCCGCTGGGAGGAAGATCATGTACGTGTCCGTGTTTATG
CTTGTGCTCGGCATCGTGGTTGGCATCTTTGCCTACAGGCTCAAGAAGTGAGGAAGAACCAATCGACGCC
TGCATGATCATCTGTGGCAAGAATAATAAGTATTGTACACTTGCATCTCTATCACCTGATACTGTGCTTG
CCTGGAGTGAGGTCATGTTTCTGTATTTCTGTCAAACCATGCCACGTTTACTTTATCGGTACGTGTGCAC
TTTGTACTCATTGCGGCTGTATTACCTCAGTACGACATTTGAGTCAATAATATCCCTTTCGTCGAAAAAA
AAAA
>gnl|UG|Ta#S12968725
CTTAATATGGAACGGAGGGAATTTATTTTGACCCGACAGAAACATACTAGAACCTGGCTATCTAAAACAC
CTCTAAATGTGATCTCCAGCCCCTACATCCAGAATCCAAAACATCACAACATGGCACCACTCGGTAGAAA
TGCTTCAGCTGGTCAACTATGGCTCATCGGTGATGAGGCCATTAAGAACCATGAAGCAAAAAAGTGGGTG
CATTGAGCAATGAAGCAACCACAAATTGCTTCCTACCCTCTCTTTTTCTGTTCTCTGTACACGGCAGCCT
TGGCACAGCAGGGTGCTGCAAGCATGCATGGTTCATGCCTGGAACGGATCGAGGCTTCAGGACGCGTTCA
TCTGATCGAGGAGTATGACCATGGCCATGGCCAGCGCCGGCTCGAAGTCGGGCTCCACTATCAGCCGGAA
CACGTCCAGGCCAACAGCGGCCTCCTTCCGACACACCGTGGCCACGCGCCGCCGCTGATTGCCGCCGGAG
GCCCAGGAAGTGCAAGCGAACATGTCGAGGCTACGGCCAGCGTACGAGCCCTCCACATCGTACCGGCAGC
CAGGCGCATCCCCAGTACCGTCCAATGATCGCGGCGGCGACAGGCGAGCGAGGGACTTGGTCCGGAGCAG
GCTCCTGTTCCGCCGGGCCGTGAACCGNCTCGGCGCCGGCTCGTCGCCGTCGCCGTCGTAGAC
>gnl|UG|Ta#S13117158
CCGAAAAGTTTTGAAACCCTAACTCCTCCCAAATCCCCTCCAGCGCCGCTCCCCCCTTCTACTCTCTCCA
CGATCCCCTCCCCTTCCCTCCCACCCCACCTTGTCGAGCCTTGATCTGGCCGGATCTTGCCAATCCACAA
ACGGATCTGGCCTAACCATCCCGCAGCTGCGCCGGCGGGCCACCAGGACGGCGGCGAGAACCACCAACCC
ATCTTGAGACCTCAACGACGGCGGGTACCAAGAATCGATGCTGCACCAACCGCGCGCGTCACAAGGAGGG
TGGGTGTGGTTGCTGCCGGAGCAGTGAACTCTGCGCTTGGCGCTGGACCAGCGGGGGCTGGGTTGGCCGT
GACGCTTGATTGGGTCGTTTCCAACTGCCCCGGCGTCGGCGGCGACGAGACGGTGCTGCCTCACTGTCGT
CATCGCTTTTGATTTCAGCATCGGCCGGTGCCAGCGTCCATGACATAATTTATCAATGGTGGGTTCAGTA
GTAACTCAAATCTGTTGCTTTGTATGTGCCAGCGTGTGATGGAATTTATCATTGGTGGGTCTGGTAGTAA
CTCAAATCTGCTGCTATGTTGTTTTCAGCCTGCTGCTGAGCTCTCTTTACTTTGGGCACTGTTTACCGGC
>gnl|UG|Ta#S13135543
CTCGAGTTTTTTTTTTTTTTTTTTTTTTTTTTTTTTTTTTTTTTTTTTTTTTTTTTTTTTTTTTTTTTAC
CACAGAATTATNCCTTGTAAGGGNAAAAANCCCTCTGNAATCCAAACACATTTTANATCAATTTTACCGT
GCTTTGCAAATTTGCACCGGGAATCGNGACCGAAAACCTTCCAAAACTAGAAAATAANCTATATGATNGG
AAANACATTTCAAGAGCAAGGAGAAAANCCAACATGAAACANGAAGAATCCATANACAGTNGGCAAATTG
ANTNNCACGATANCCNCGGTCTNGNAGGGGATCNCCCGGATCACCACCACGTGNTAAATTGNCCCCAAGG
CC
>gnl|UG|Ta#S12970981
GNAATTCGGCACGAGGGGGCGATCCAGGCGCAGCGGCGGCCCCGTTCATCATCGGGGTGCTCGGGCCGGC
CACCATCCGAGGGTCGAGCCCCATGGGCGCATGGCCATGGGCGCGAGGAGCACCGCTGTGGGTGTGTCCT
GTGGCGTGGCGACCCTGTCCCGGGCGTGGTGAGCACCACGGGCGCCTCTCCTAGCGCCACGATGGTCGCG
TCCAGCGGCACGACGGATAGCCTGGCGACGGAACCGCCGGAGTCTACCCAGTCCATGGAAACGGCGACCG
TAGCGTCGGCCATCCTCGTGGATCAGACGGAGGAAGAAGGAGACGAGGCTCGGCATCTCACCGGCGGCGA
GTGCTCTTTCCCTCCCTTTCTTCTCTCTTTTTGCTCTTCGCTGGTTGTTCTACGTGCGTGATAACGTGTT
CGAGATCGAAAAAAAAAA
>gnl|UG|Ta#S15880711
TTTTTTTTTTTTTTTTTTGATCTGTCCCATATTCTTTACACAAATCTCACAATCTCATAAACAAAACTCA
CCATAGGTTCGACTCATAGCATCACATGCCACCCTAACTTTTTTACTTGATGTTCTTACGGATAATTACT
GTTATTCCAAATCAATATACATCGCCATGATGGCTTTCCCTAAAAAAGAACTCCCACGAGCGAGGGCCCC
AAACTCCTCAATTGTGCCATCGGCTCCATCAGGTTTTCCCTAAAAAAGAACACTCATGAGCGAGTGCCCC
AATCTCCTCGACTGTGTGCCGTTGGTTCCATCAGGTGAGCAGATCACCTCCAGCCGCTAGACCATCTGCA
GAGGCCATATAGAAAGGTGGAAGAATGAGTCGCCGAAATCAGGCTACCTCTATCGAGGATCAAGGCGACC
TGCTGGGCTGTCTTGCTCGGGGACAGCCACGATGCGATGTGGATCCAAGCTCGCTGTAGCAGACAAGATC
CATGCCCATATCGCCTCCAAGGACGACGACGACAACGATACTGTCAAGATCGACAAGCTCACCTCCTCCA
TTGCGCAGATTGACAGGATGTGCGCAAAGAAACATTTGAGCTTCAGGTCGAGCTTTGAAGAATGTTACCG
CTGTGAAGGATGAGGGTGATGTGCCGGGCTACCT
>gnl|UG|Ta#S13223141
TCTCCTGTTGAGAACTCAGCCGAACAGAGCATTGCTCCGCAGAATTTTTGCTAGCTCATCCTCCAACTGC
AGATCGATCATGAGCTACCAGCAGGGCTACCCGCCGCCAGGCACCGCAGCAGCGTACCCTCCGCCGGGCC
AGCAGCAGGCCTACGTCGCGCCGCCGCCGTCCACCTACCCGCAGGACCAGCAGTACCCTCCCGCCGGCGC
CGGACACCACGAGCCGCGGCGGGCACGGCCACGGCGGCGATGGTTCTTGAAAGGATGCTGCGCCGCGCTG
TGCTGCTGCTGCCTCCTCCGACGCCTGCTTTCTGATTNNAGCTTGGACCACCTTGTTCGACCGTCACGAT
TAAGGCGCGGATATAGAGTATACTGTAGTACANATTTTTTTTTAAGTTGCCCTGTTGGATACTANCCCAA
GAACACATTTCTTGCCTTGTATGGTGTGCGTTGTCCATTCNGTACATTCAAATTNANAGGACGTGTGAGA
TCATCNAANGGGCTTATTGAATAAATGCATATTCNCTTGGGGTTAAAAAAAAAAAA
>gnl|UG|Ta#S13176670
GCTGCCTCTGCCCCGAAGGGGACTGCTCGCTGGAGCCCAACCCGAGCGCCAACGGCAAGGAGGACCCCGG
CCTCTGCGCCCTCATCGAGCGCAACGACTTCTACTCCGACGACTGCAACCCGCACGCCGCCGCCACCACC
GAAGACGACGACGACGACGGCGCGGCGAGCCCCGCCGCCGATTTTGATTAGGTGCCCGTCGGCCGATCCG
CCGTTCGTTGCTGCACATTGCTGTACAAAAAGTTTTACATCCGGAGAAAGAAGAAGGTATACACAGGTTT
CTTATTTTTCCTCGCGTTGCGTGGCGTCCGGTCGAGTTCACCTTCCCCGTGCCTTTTCAACCGTCGGNGT
GTAAAGCATCCATCTACCGCGTGAGAGCATGGGACGCGTTGGTGCCAAGAGGAAACGACTGCGATGGATT
CCNCTTGCCTTTGGAANCTTTGGNCCAACGCGTGCAATNANTGCTTGGTTTGACTAAAAAAAAAAAA
>gnl|UG|Ta#S12871946
TAGAATATCTCCGATTTTGTCATGTTTGGCCCTTTCTTTCCGTTGCTGCCGCGGCAACTAGCGTTGCCCG
CGAAAGCAAACAAACTGCTGCACACACACTGCTGTCACTGTACTCTATGTAGGACTACTATCTCACTGCC
TGCGCTTTAATGGGGGGCAGCAGTGAAAAAGGCCCTACGTAATTAAACTACTGCGCCCTGGGGCCTTCAA
TGCGCAGCGGCCCCGACCGCAACCGTTACCACCGCAGTCCAACTCTCTCTGACTTCTGCTCACTCGCCAC
TGCCTCATCGCCAACCGCTCTGGGCTGGGCGTGCCCCCACTTGCCAATCACATGGGCTGCAGCCACGTCA
C
>gnl|UG|Ta#S16267773
CCCATCATCATCCAGCTGAAACCATCGGCCGATCGCTCGCCGGAGCCGGACACAGCATCGATTCTCCTCG
CACGCGCACGTCGGAGGTGGTCGATCGATAGATAGATAGGTGATGGAGAACGACAGGAACAACCAGGCTC
CGCCACCGCCCCCAGGCTACTACCCGTCGGCGGCTGCGGAGCAACGGCAAGCCGGCGGCGGGAAGAAGGG
CCGCCGGGGAAGCACCAAATCCAAGGGCGAGAAGGGATTCATCGAGGGATGCCTGGCGGCGTTGTGCTGT
TGCTGGATCTGCGAGATGTGCTGCGACTAACCGGCCGGCGAGGTCACTGCCGGCAAAATACGTTGGTGCT
AGCGCCTATGAAGATTGAAGAACGTACACATACAGAGAGTCGTTGCTTGATTACAGTGTTTGTTTGTTGT
TTTACGTTCTACGGAAATAACCGAGAACGCGTGGGTTCGTGTGTGATGTCCATGTCCTACCGTGCGCCAC
ACCTATAATCAATTTTAAGGCGCCAAATTATCGGCT
>gnl|UG|Ta#S13267842
AATTTTCTTTTATGAAATGAATGGATCAATTAACCTTTGGTCAAGTAATTCCATTTCAAACCCAATTAAA
AATTCTTGTTTTACCAAAACCAAAACCGACCCCCATTAACTTAACCAAATACCCGGAGCCCCCGAAAAGA
ACAAAAAAAAAAAAAAAAAACTTGG
>gnl|UG|Ta#S33259598
TTTTTTTTTTTATGGAGTCCACAAATAGTACAAAGGTTCCCACAAATAAGATTTACATCCGGGCATACAA
CAACTAGACCAATACACACACCAACATGATGAATCCGCCAACGGACTTATTAAGCCCAGCTCTGGCACCT
TTAATATGCGCGCTAACACCGGCGTCTATGCGGGCGAGAAACCGCCGGCTCGCGCGAATAGTGCCAACTC
TACGCTAGATCCATTCTATTCATTGCTTCTTGAGCGCCACTTTCTGGGGCGGGGACTGCACCAAGTGTCG
GGGCCTCTTCCACCCGTGTCTCGCCTCTCTTCCACCCCGCGACCCCCTTCATCAGGGCCACCGCCGGCTA
TCCTCACGGTCTTCCTCCGAAGAGTGCCGACTGGGTTCTCGCACATGTGCGCGACTCGTGCCATGGGGTT
ATCCGGTGCTCAGGCTGTTAGGTATTCAAGCCGCTGCGTGT
>gnl|UG|Ta#S13198873
GAATTCACTAGTGATTTCGAGCGGCCGCCCGGGCAGGTACTAGTCTCGAGTTTTTTTTTTTTTTTTTTTT
TTTTTTTAAAATTTAACAACTTCATTATTGCCTCCAGGGCATCTTTCCAACAGCTTCTCACTTTTGCGAT
GCTGCTCANACTTTGGTTGAGTGAGAGAGTTTTGTCAACAGTTATGGCACTTATTTGGTTGGAGGAATAG
AGTACGTTCCCTTATTTGGAAATGCTTAAACTTGGACTTGCAAATAAATTATAAAGAAATGGAAATGTCA
CTTCATTCAAGACCCCCTCCACAAGCAATGTGGCAGGAGTATCCTGGGTCCAACCCGGTAGTGGTCCAAG
CGAGGCGACCAACNGAGGGCCGAATGGTGGTTAAAACGTCNNCNATGAAAGTCCCCGAGCCCGTGANCGC
TCCTGTAAAATAANGGGGGGTTGCNTCCCGTCCNGGGATGGGGGG
>gnl|UG|Ta#S13206646
GGGAGTATTTGCTAACACTTGATGAAGCTAGTAATTTATTTCATGAGACCTGGTATGTCCATCTCATCAT
TCAGCAGAGAAGAGAACATCAAACTGCTATTTTGGCCATTCTCATGTCCTATTGACACACATATTGGAAC
TAAGAGTGTGTGAGATCAAAAAAAAAAAA
>gnl|UG|Ta#S12977414
CGCCCCCGCCTTTNCCGTNCGTTGCTCGCGGCAAGTTCCACATGCAGTAGTAGTAGTACTACTAGCAGCT
ACTACGTGTTTTTGTTTTGTTTTGTTTTGGCTTTCAAATCAGGGGCGACGACAGACAGATCCGCGGCTTT
CTCGAATTGGGCTTAGCTGCATCCATCCATCCTGCAGGTCCATCAAATCAAATCCGAAGGGAAGCTATAG
CAGCCGCCCAGCCAGACATCAATCAAATCACCTCTACTCATCACATCAAATCAAAGGGGACCAAAAGGAT
ATCTCTTCCTCCCCTCCCCGCCCCGCGCGCCCGGCTCGTATAAAATCCCCCTTTCTACACACCCGCAATT
CCTTGCATTGGTTCCTCAATCTCGACTCATCTCTCCATTGTAGTAGTGATATCTTGCGATCCGTTCGAGC
TCGGTCGATCAAAGCGAGAAAGCCACCCACACACATACTTAGCCGTCCCCGATCGATCAGCAGACTCAGG
GCATAGCGGCTGCTACCACATACATTCATAATGTCGTCGT
>gnl|UG|Ta#S12965981
GCAAAATTCGAATCCCAGTCGCAGCTGCATTGACCGGCGGAACCATGCCCTCCTCATCGCCGCGCCTAGA
TCTCGATATTTCTTCACAAATCACCAATGAATCTCGGTGGGGAGTCATTCACGGATCTCTTGTTCAGCCG
GTCGCAACCGTGGGCGTCCTAGATCTGGCATTGCCAGAGGGAGGGGAGGTGCGGTGATGGAGGGAAAGAT
TGTGATAGCGATTCTCCTTCCTCAAGTTCTGCATCTCAAGTTCAAGAGGCAACGGAAGATTTTTTCAATG
TCCCAGACATTGACCAAACCGACAGTCACAGAGAGCATCCATCTGAATCGCAACACGCTCCAACTCTGTG
GCCTCAAAGGTGCGAGCTTAATTGACCCCCACCCCTCCTTCCAGCGCCCCCTCTTACAATACAACTTTCA
GTCAACTAGTACTCTCTTTTTCAGTAAAGTTGTTGGCTTGATAATGATTTGAGGATTCAAATCAGCCCGA
GCTTGGTAGAATGGTCAACAACGGGTTCAGTTCTAGTTTTGGGATTATCATGTTCAGTTGATTGCTGTCA
ACAATTCGTTTATTTTGGAGCAGTTTTTTGTTATTCAAAAGTAGTTTTTGGAGGT
>gnl|UG|Ta#S32604298
ACGCCTTCTTAACCTTCCTAGCAACATGGCCTCCACTTGCTCCTTCGTCTTGGTGCTAGGCATCATGTGC
TTCGGGCTGCTGGCCCTGCCGGCCTCATCCGTTGGGGCCACTGCTGCAGGCGCCGCCGGTGCCACTACTG
CCGGTGCCGCCGGTGCCTCCATGCAGCTTCGAGAGGATCTTCGCCTGATGGAGATCGCAGGCTGCTGCGA
CATATGTCAGGCATGCCTTATCGACACCTTCCAGGCGTGCTTTGATTTCCGCCCCGCGAGGTTCGCTGCC
TGCTTCATCAAGTACATAGTCAAAGAGAAGTGCATCGGCATGTAGGGGATCAACCTCCCCGGCCATGTCG
CCGGCAATGATCCATTACTTAACTATTGTCCATCTGCACCGAGGTGCATGCATATGTATGCCGTGTCATC
TACTCCACTATGTCTTCTACTGTGTTGTGCTCTGTACGCTCGTAACGCCCTTTGTTATATGATGGTTCAC
TAATGAATAAAAGATGACCATACATATATATCTTCTAAAAAAAAAA
>gnl|UG|Ta#S12868994
CGGGGCTTCTCCGGCGACGGCGTCCTCCGCCGCAGCCGCCCGCTCCCAGCGCGCCGCCCGCCACCGAAGG
GACAATAGCACGAGCAAGAATAAGAAAGGCGAGATCGGCAGGACCATCCGAGACAGGTTATGGTCTTTCT
CTTTCCCCAGAAGCCGCCTCTCCTGCTGGACGAGCCAGAGCCACCCGATCCGGCGGAGCAGGAGGGGGAG
CGGCACGGCCGGCGACGAACATGGCACGCCGGTGAACGTGCCGGTGACGGCCAAGGCAATCAGGCCCCCC
TCAAGGAAGGTGGTCGCGGCAGGGACCAGATCCCTGATCGAACGCAACGATTTCTACAGCCAAGAATGCA
ACACGCACAAGTAGGGAGCCTGTGTTTTTCTCTTCTCGGATGCTATCCCTGTTTTGGGTGTGATACTAAA
ATTGTAGGACGAGGCATTGCCCCCTTTGGGACGTATACGAGTTTCCCCGGGTGATATACGTACCAACTCG
AAGCTTTGTGCTAGTACAAAATTGTGCAAGTTGATGAGTTTTCATGA
>gnl|UG|Ta#S13043384
TCGGCACGAGGCTACGACTGCAGCATCGGGCGACCCTTAATTTTATGGAGTATTACTTAATTTTTGCAAG
TTGCAACGAATCATTTCTCCCATCTATGTTGCTTGCTACTCTGCAAATATATCTCAAATACTTGGACGTA
TGGCAAGCAACAACAAACAGACTTTGTTGTTTTTAGTCTAATGCGATATTTGTTGGGCGTCACCGAGGAA
TGCCAGCAAAGGCGTGAAGAAATACTTGTAATCAGTGTGACATGTCGTGTGAGATGAAGGTGGCAAACCA
TCACTTGAAGCCAAGCATGTGGTGGATCCGCCATGGATGATGGATGGACCGATGAGTGTAGAAGTTTGAG
CTGCGAAACTTTGTGCGATCGAGCTCTTGGTGCAATTAAGCATATGGCTTTTGTGATGTGTCATGTAGGC
AGTGATTGACTATATTTCTTTCCCTCTTAAATTTGTTGTAATAAGGTTACCCTTTACAGAAGAAAGATTG
AACCGCCTTTTGGTTTAGGTAGAAGCACCCTTTGATGTTTTCCAATTCTTTGTATTCATTCTATTATGTG
CTATAATAGTTAATTGCATATATATGTACTATGTTTGGATATTCTCACGCAAAAAAAAAAAAAAAAAAA
>gnl|UG|Ta#S13112394
CTACTACTACTATATTTTCTGTAATCAGAATGTACCTAGTGCATGCATACCACTATGTACCTGTGCGTAC
GCAGCCATGAAGGAATATGGCGTGATAAATCTTCATGTATTTCAATATTTGTGTAGGTTTTTTTGGGAGC
TTAATATTTGTGTAGTTGCATGCACCGATCATCGAAGCATGTGGCCACCCTGTACCGTGGTGTGTAATAA
TTTATGGTAATAATTGTTGCTTTAAAAAAAAAAAAAAAAAAAAAAAAA
>gnl|UG|Ta#S13171336
GTTTTTTTTTTTTTTTTTTTGTTTTAAAATAAATTGTGAAATAAGAGCATGTTCACAAATAAAATAAAAA
AATCATGCCATGTCCCGACATGCTACTATAGTACACTTTCATGAAGACGGTTTTTTCACACTCAGTAATA
TCAAAAGAAATGTCTTACATTATGAGAGGGACTTAGCAGAACCTGGCTAGCCACTAGTCTAGTGGNAAGG
GCACTCNGACCACCGGAACAAGCAGAAGGTCACGGNGCAGCCGCACGGTGACTCCCATCTCCTCCGTCAT
GTCGAGCTCCCCGGGCTCCGCNCCGCCCGGGCAGTTCCCAAGTCNAAATGGTACAGGAGCCCGGCGAGAG
CGAGCTCAACATTGGCAAGNCGTACGACATCCCCGAGGNAATCCGCCNGNCGNCCCGAACGNGTGTACTC
AAGTCCGCCCCTTGAATCNATTCGCCGATCGGGGGGGGGCCCNGNACCANTTGCCCTANAGGANNCTTTA
GCCGTNAANGGCGTCNTTAAAAGGCNGGNNGGAAACCTGNGTTACCAANTAANGCTNCANAAACCC
>gnl|UG|Ta#S17974387
TGAACTCACCCTTTGAGTAGNGGNNNNACCNCCCACGCTAGATTGGGACCACTTNGTACAAGAAAGCTGG
GTACGCGCAAGCTTGGGCCCCTCGAGGGATACTCTAGAGCGGCCGCCCTTTTTTTTTTTTTTTCAAGATC
GCGTCTTCTCGATACACAATAAAACTTAACATACAAACCAAACCATACTATTACAATACATATACTCACT
ACAACTTATACGAGGCATATGGCACATCTTGTGTGGCAACTTATGTACCTTATNTATTGAACCATCTCAT
CGGCCTCGGATACTAGGGATAATCTCTCCCCCTCCCTCCTCTCTCTTATAGAATCATCTAACCTCATGTG
ATTACTTTGGGTGCTTCCAGACACAATATGGTTCATCCCAGATACAACATTNNNNNNNNNNNNNNNNAAG
ACAGACAGTANNNGNTGNGNNGCNNNNNNNNNNNGNNNTCGNTGCCCTCCNTTCCTTCCTCNNNTCNNGN
NCTCNTCTCNNTCGNTTCCTTCCNNNNTCNNNTTCNNTCNNTCCNTCNNNNNNNNTCTCNNNNNNNGNNN
NNNNGCCNCNNTTCTCTCGNNNNNNTCNTCNNNNNNNTCNNNNNNNGGGGGGTCCGNGTCCTCNNNNNNN
NNNNNNNNNNNNNTCCNNNNNNNNNNNNNNNCTCNNNNNNGCTCCNNNNNNNNNGTCGTGCGNGGCNNGT
TCCNNNNNNNNNNNNNNNNNNNGNNNNNNNNNNNNNNNNCTCCNNNNNNNNNNNAGCGGAGAGTTCCNNN
NNNNNNNNNNNNNNNNNNNNNCTCCNNNNCTCCNNNNNNNNNGGGGGGNGNGGTCNNNCCCNNNGTCCTC
CNNNNNNNNNGNNT
>gnl|UG|Ta#S12970520
GAGNAGAATGGCAGTTTGCTTCGGCACTTAGTCGGCCCCTAGTCCTCTCGAAGTCGATCCCGGGCAAGCG
GGTAGTCGTAGCCGTGGAAATAGCGCAGTCAGTGCGGCAGATGTTTTGGAAGTGCTTGATAACTCGGCAT
GGGGTGAATCGATTAGGAGGAGTTTCACCCAAAAAAGGCGTAGTTAGCGTCCGATGGGATTTGTTTATGA
CCGCCGAGAATATGTATGGCGTGTGTCAATCACGTCGATCAAAATGGCTTGGTACGGCTTCGGCAAAGGG
TCGAGCCAGAGTCGGATGGTTCAGAGTGGTGCACGACACGAAGCCTGTTGCATGAACGTCTGGAATGATT
GGATACGTAGGCGGCTGGCATCAACCCGACACGCAACGCTGGTATGGGACTGATGGGTTGGATCGGTGTT
GGGGTAGTGCTTGTAACGGTGTAATGTCGGTGGTGGAGTTAACTTTTGGCATTGCATAGCGTCGGCGTTG
AGCGATTGATCAAATCACCTTAGATATTCCCTATCACAAAGCTTTACTTCTCTCCCAAAAAAAAAA
>gnl|UG|Ta#S32625163
TGGCCGGCTGACTCCAGATAAAAAATTGTAATATCTAATCTATGTGGCCGTCCGTCGTAGTAAGCACCAT
GCATGTTACCCCTCGTTATGGTTTGCGATCTTCAGTTCTCTTGGAGAGATAGATATGCTTAGTCTTACTC
AAGAAGAGTCTAAAAAAAAAA
>gnl|UG|Ta#S17974317
TTGACCCGACCGTTAGGTAGTAGCTTATCATACGACGCTAGATTGGGACCACTTTGTACAAGAAAGCTGG
GTACGCGTAAGCTTGGGCCCCTCGAGGGATACTCTAGAGCGGCCGCCCTTTTTTTTTTTTTTTTTGATAT
CACAACACAACTCTAAAAATAAAATAAGTCATACAAGCATCATATTACAAGCCAGAGGCCTCGAGGCCCC
GAATACAAGAGCTCGATCATAGACGAGTCAGCGGAAGCAAAAATATCTGAGTACAGACATAAGTTAAACA
AGTTGCCATAAGATGACTAGCACAAACTGGGATACAGATCGAAAGAGGCGCATGCCTCCTGCTTGGGATC
CTCCTAAACTACTCCTGGTCGTCGTCAGCGGCCTGCACATAGTAGTAGGCACCTCCAGTGTATTAGGAGT
CGTCGTCGACGATGGCGTCTGGCTCCTGGGCTCCAATGTATCGAGCGGCAGGAAGTCGTACTCCGTGACC
TCGGGGGAGGCCTTGGCGGGTCGGAAAGGTGGCGACCAAGCGAGAGCCCTGTTGGTGACGACACATTCAG
GCAGGGGCGACCAGCATCGGAGGGGCGCGCGAAGGAGTAGTGGCGAGCTGCGGGCGAGCGCCCACGCGCG
CCGGGCAAGGNTGGTTTCGNCCATGGAGGCGCGGGGGTGGGGCCCCCCCAACCACATGGGGTGCGGACCT
GTGGGTCGACGATATCCCGGGAATTCCGGAACGGGACCAGCTGGTTTTTTTGTCCAAATTTGTCTTATAG
TTGGTCCTTAATTAGGCCTAAGGGCCATAGTGGTTTCCTGGGTTGGAATTGGTTTCCGGCCCCCGGGCCT
AGGCTAAAATCCCGGAGGGTTGAATCGGC
>gnl|UG|Ta#S13172059
GCGAGAGGTGCTCGTCGACCTGTGCTGCTCCGTCGTCAGCGCCGTCGCCGTGCTCAGCTTCCTCGCCTCC
GTCGTGCTCCGGTAGAGTCCGTCAGGCAGGGTCCGGATATCTGGGTAACTCGTGAAACATGTAGTACAAC
AGTTTTTCCACTAGAAAAAAAAAAAA
>gnl|UG|Ta#S16058508
TGTACTTGCTTTTGTGATTTTTCATTCCTGAAGAAATGGGCGACATCAAGGTGCCAAGACTGTTATGCGT
TCTACTACTCATGCCACTTCTTTTAGTTCCTTGCTCAGAAGCCAAGACCTGCGAGGTAGCTAGCAGTACC
TATCTGACAATAGCATGCAGGGTGGATCCATGTGCTAAAGCCTGCCACAAGGAGGGTTTTACCAAGGGGT
TATGTTACATATACCCACCATTTACAATTCTTTGTATCTGCGAAAAAGAGTGTTGAACAAAGAAAACGTT
GCAATTCGCGTAGGATGTGTGATGTAACAAATAATAAGGTTGGGTAGTATGATGAATTAAAAAAAAAAAA
AAAAAAAAAAAAAAAAAAAAAAAAAAAAAAAAAAAAAAAAAAAAAAAA
>gnl|UG|Ta#S12939808
CCTGTGTACGTTTTAGCGATTTACATGAGCGGACGAAACTCTGCCATCGATCAAACAGTTGCACCTCCCC
CGNAAAAAAAAACAGTTCCACCCTTTGCGTTCGCGTCCAATCAACTACAGAAAATTAGCCACAATTAANG
GGAATTAACACGTGGTGCCTCACAACAAANTTCTAAACTTACGGGAATCAGCCCACCCGGACGTACGTCG
TAGNCNNCCAGCCCTGCGCCATCGCCGCCATGCGTAGCGGACGACGCCCGCTACGACGCGCTTCTCGCCA
ATGCAGGTGCAGACTATCCTCTTGTGCGCAATACGTGGCCAGTTCCATCCCAGTTAATCTCGATGTCTTC
TTTCATGTCGCCGTTTAGATGCACACTACAGTCAGACGTCGGTGCCGCCAAGCCACTGTTGTGCCCTCGC
CGCCCAGCCACTGTTGGCCATNGNCGNCCANNCNCAGGCCC
>gnl|UG|Ta#S12995140
TTTTTTTTTTTTTTTTTTTTTTTTCCAGGCAAACAAAAAGTGCATTCCCATTGTCACCCCAACGCAGGTA
CTTGCAAAATTTATTTTGGTATCAAAACAGTCATCAAAAAATTATTCTCTGGTCTGGAGGATCATCCACC
TCACACTTATCCAAGGTACATATTTAGGGACTTGCAAAAGGAAATGCAAACTGGACCCCTAAACATTCTT
GCGGGCGTACTTGTCAGGTTCACCACCCTTGAAAAGGTCTTCCATAACATCGTCATTCTTGGCGCTTTCA
AAGCTGGAACCAA
>gnl|UG|Ta#S24513015
GCGGCCGCTCTAGAACTAGTGGATCCCCCGGGCTGCAGGAATTCGGCACGAGGGTCTCGAGTTTTTTTTT
TTTTTTTTTTGACCAACTGTGGCAACAATACCACAGCAGTAAATATAAAATATACAGATTGGCTCCCCTG
TGGTTTCTACAACATCATAACTTTTTTGAATCTCTGAACTCGACTTAATTACGCTGTTAATACCCTCTAC
ACACATATCTCTGCAATCTGCATGCTATTCTAACTCCTAAGTAACTAAGCAATTACACCACAGACAACGA
ACAATGGAGATACCCACTCTCGGAAAAAAGAAAACAATGGAGGTCCCAGGCCACGGTGCGGAACAGCAAC
AGCGACTCGAAAAAAAATCAATGAGCACAGTATGATTCAGCAAAGTACCTTGCTTGGTGCCCGCGAAACC
GTGGCCGGAATCATGCGTCCAAATGTCAAATTATCCATGTCGAGCTTCGGTCCCTATCAATCGGCCATAT
GCGTCTGCATCCGGTTCGCGACCAGCTGCGCGGTAGGTGCGAACATGATTGACCCTGGCACAGCATTAAA
ACCATTCACAGTTTGGTGCATGGTGGGCCGTTCTTCAACATTATGGCTGCTCTTCAGCTCAACAGAATGT
TCACCTCGGTCTACTAGAACCTGTGGCAACGATCCGCATTGCGGGTTTGGTACTGCCTGAGAATCTATCC
TCTGAGCGTTATTGGCAAACGCATGTGACACAGCATCTGCATGAGGCCCTGTTGAATGGCCTGCGCTTGC
AGGATCATCTACAGTTTTCTGCTCACTCGATGCCGCTGTGCTGCTTGGTGGAGGTGTTGGTATCGGAGAT
GAAGTCGGTACAGGTGGCTGAAATGAGTTTGGTGATTCGCCATCTCCTACCCACCCACAACCAAATGTTA
TTCCAGGGAGAATGACCT
>gnl|UG|Ta#S13144847
TGAATGATGGCGTCGTCTCCAGCTGAACGTTAATGTTTCTGATGTTTCGGAAGTGCTGCCAGTTTTTGCT
TGAATACTACCCTATCTAGAGTGTAATGACTTTGTTTACTTGGTTTGTTGGAGTTTTAGCTGCTCCTATT
ACTAGGGGTTGGTTTTGTCTTGACTTTGTTATTTTGGTTGCATGGATAATCGTTTCGTTTGGATCTATTG
TCCGATTGTTACTCGAATTAAAAAAAAAAAA
>gnl|UG|Ta#S32616260
GCGCGGTCGTGCACCAGGGTATAGTAGAGGTCCATCTATTTATCTATCTATGTAATCTAAACCAAATAAT
ATATGGTAGTGCTCACATCATCTCATCAGCATCCCGTTTGCAAGAGAAGACGCTTGATCGTCGCGAGAAA
GGGAGCGTGGATTCATCACGCATCACCTCTGTGTATACCTTATATTTCTGTAAGCATGTAGCATCATCTT
TTTTCCACTAGCATTTTCCAACAAAAAAGCATGGGTGCACATACTAGCATCATCTGAAAAAAAGTATGGC
CTGCCCAAAATCACTCTATGTATTGACCAACTATGAATACATATATATATATTCTCGATATAACATACTA
TGTCCTTCGATCACCAAAATAATCTCACTAGACTGCCCATCCATCCACGATCATCTTCTTGTCACTACCT
GACCAACCTATATGGGCAGAAAGAATTCTTCATCCCGATCCAAGTCACCACCTAGCCAGCCCCTCCCCTC
GTGCGTCATCCAAACCCGGGGGCGACGAAGGGGGAACAGCGGCGGATGCACCGCCGCCATCCCTGTAGGC
AGGGGCGGGCTCGACGACGTTCAAGATCTTCCGAGCGTTAGCTGCGACGAATGTCCTAAGTCCATCTTCA
TGGTCAGGATCGGTGCTGTTTCTGTCAACGCTTTCCTTCAGTCGAACTTTAGCATTGTCCACGGCTGCTG
CAATGACAGAGGTGAAGACGCCATACTCCCGCAGGCCTTGCACGATCGCCATTG
>gnl|UG|Ta#S12959359
CCCGTNCTGGCAGCCTGCTTGCTTCCCCGAGTTCTTATTCTGCTTTGAATTCGTGATTTTACTTTATTTG
CTGGTCGAGTTCCGGTTCCGTCTTCCAGCTCTGCGGTGCGTCAGTTTCGGCTGCTGTGTTCGCTCTTGAT
TTGCCGGTGAGATCTCCGATTCGAGGCTTGCTCCTTTTCTTTCTGGCCCAGTTCATGTGTTGGTTTGGTT
TCGGCGTGCCGATGATGATGCAAAAGCATCGGTGAATTCTGGATGAATGCGCTTGCGCACCACCATTGCG
CACAGCTCTCGTGATATCCACTGCGTAATACTCTGAGGCACACATCCTTTGAATTCGTGATTTCATTTTA
TTTGGCTGGTTGAGTTCCGGTTTCGTCTTTCAGTTCCGCGCTGCGTGAGTTTCGGCTGCTGTGTTCGTTG
ATTATGCCGGTGAGATCTCCGATTCGAGGCACGCTCCTTTTCTTTTTGGTTCAGTTCATGTGTTCTTTTT
TCGTGGTTTTGGTGTCTGCGTGCCGATGATGATGCAAAAGCTTCGGTGAATTCTGGATGAATGCGCTTGC
GCACCACCAGTGTGCGCGGCTCTGGTGATATCCACTGCGTAATACTCTGAGGCACGCATCC
>gnl|UG|Ta#S13143975
GTCGGAGCCGTCCTTCGACAAGGACGAGCTGTAGTCGGCGTGCTGTNGGTCTCGTCTCGTCTTCGGGATC
TGTTTTGAAGTCTAGCTGTAGCTCCCGTTTAGTTGAGATATCGGGGAGCCCACTCACTGCCAGCTTTGTG
TTTAGGAACGTGATACGGGATCTTTTTTTTTTTGTTGCCTGTCTTTGTACTTGTACAAACCTCAGTTCAG
TGACTCGGTCTAATTACCGGCTCCGATTAGTGAACTGTTTCTGTCTGATTAGTGAGCTCACCGACATCCA
TAGGGTGGCGCTCCCTCCCTTCNAATTTAACTTGTATTCTTAATTCAGCTGCTCAGCTTTTGTAGCTTCG
GTCGGATTTATATGAAGATACAANAATACANACCATGTTTATAGCAATTAAAAAAAAAAAA
>gnl|UG|Ta#S13148283
GCTGAGCCTACTGAGAACACACAAATTAAAGCCTTCTCCTACTCCTACATACGTTGATCAATGGCTCTCC
TGCGTGTCGTCAGCACGGCTGTACTGCCTGCCGCCTGCTGCGTCGTCCTCCTCCTCCTGTCCACCACCAC
GGCTCCGGTGGCCATGGCCGGTTCGTTGCGGGATGACTGCCGCGCGTTCTGCCGCCCAAGGTGCGAGGGC
TACGGTGCGGATTTGTGCCATGCCCTCGTCAACGGTTTCCCGCTACTGCAGAACGTCCTCGAGGCGACGT
GCGCAGAGCGCTTCTACGAAGTGTGTCAACCCATCTGCATGAACATCTGCACGGCCAACACCTCACTCCG
GCAGCGGGGCCGGGAACTGCCCGCCGCCGCCGCCACCATGCGNCAAGCAATACTAGCTGGCTANGCTATT
GATGCCTCCGTACGTACGTGTTGTTTAATTGCTGTTAATCNTAATGTGTAGTTCCGTANTANTATTAATT
TAATTGTGTCTCCGGNACGTCGTTCNCATGTAGTGCTGCATGTTGAATCANNCACTAGCGTGTAATTCAT
CCCCTGGTGTCCGGTGGTTTTCGGTATGNTNATNACGGTATATA
>gnl|UG|Ta#S13177454
CAATGCCAAGCACTTTTGATGACATGCCTTCTGTTTCCAGACTGCTGAATGATGCTGTTACCTTTGTGGT
CATTGGTGCTGAATGATGCTGCCGTTTCTGGTTTGGTTGCCCATCATTGTCTGATGCGGCTCTTGATGGA
TCTTGGGTGTTGGTCCCTGCTGTAGATGGTCCAACGATGGTGTTTGTATCATGGCATGGCTGCTGCTCAA
TTGAAGAACCGGAACTGTTGTGTCTCTGATCACGAGCACAATACTGGGACAAAGTGACCGAGCTTAGCTT
ACTGCTTTATCGCAANAGAAACTGTTTTCTGCTGGTTTGGGAAGATGTCCTATCTGGGTGGGAGATGCTG
CATCCAACCGTAATTNATTGTNATAACTACCAAGTTTAGATCCGANTGTCCTATAAACCTAATGACAACT
AGCTTAATCCCACCTCTATCTTTTCTGTTAAAAAAATAATGTATTNAACANCCTCATTATATATTATGTA
ACGTGCAATACGTTAAGTTAAAAAAAAAAAA
>gnl|UG|Ta#S21001966
ACCAAACGGGTCGCCTACTGGACGGTCGGAGACAACGTTGTTCTTGCTCTGCACAAGGACAACGCCGAGC
TCCTCGCTGGTGTCCTGCTGGACGACATAGAGTACGCCGTGCTCCGGGACAAGCGACATGCCACGGAGTA
CGCATACCAGCTGCCATGGCCACCTACGATCGAAGCTTGCGTGACATAGCTGCATTGGTGGGCTGTGGAT
AGGCCATGGCATCGTCCCAGGTTCTCAATTCCTCAATCTGCCGTTGATCGTGATGATCCTCGAGGACCAT
GTGTGTCTGTCCATAGGCATCAAGTGGCAAACAATTTCAGATCTTTACAAGTTCAGTTCGTTGGATTGTT
TCTTGTTGCTGTTTTGAACATTTATCTGTTCTTCAGATTACTTTCATAAACTTGAAACTGTTTGTATCTG
TTTTGAACAAAAAAAA
>gnl|UG|Ta#S12920501
TTTTTTTTTTTTTTTTTTTTTTTTTTTTTTTTTTTTTTTGCCAAAGGTGGGGAGTTCCGGGACTACCATT
TTTCATGCAGGGAATTGGGCACTACCCAAGTACAAGTGGGTGGGCATACAAACCATTAAGTTTTCATTTC
AAAACCCAAGTAAACAAAAAAAAAACTCAGGGTTCAACGCCTGACCATTTGCCAACTTTGTTCACCCTGA
CCAGGGGAAAACATTTCATGTTTAAAAAACAAACCACTTTAACGCATTTGGCATATCATACATATTCTGG
CATCTTCATTCACTTTGAACCGCAGTAAAAACAAAACAAAACATTCCTCCCCCAAATTCCTCCAGCTCAA
ACTCCAAAAAAGGGACATGCTCACATTTTACTCGGGAGCTACTGAAACAAAACAACCTCAAACTTTTGAC
>gnl|UG|Ta#S12994691
TTTTTTTTTTTTTTTTAAAATTGGGGAAGGAAATTTACCGAAATACAATGTCCAAATACCATCCCGGGAA
AACTTTACAGTTATTTTCCCAAAATTACATGTGTGGGTATGGTGAAACCGCATATGTACAAAACATTTGC
ACAAACTGTACGCCCCCTGCTAATTGAATCAGCAAAGGAAAAAGCTTCATGTCAACCCCCCACTTAGGAC
TAACCCTGCTTG
>gnl|UG|Ta#S32512264
GGTTTTTGTTTGTCTATGTAGTACCACCATCAAGAATTTTCGAAGTGCCTGATGAAGTTCACTCATCTGA
TAAAACTGGACGTATCTGTAAGTATTCTCAGTAACTCAAGAGCCAGAAATGGGATTCTTCATTTAGTGAG
TCTTCTAGAGGTGGTGCCCCTCTTCTGCAAACTCGAGCTAAATTTCCAGGTTTAAGGGTTTATCGTTCTA
CAAGAAGTCAGCTTGAGGTGGTATTGTGCATCCTTGACAACTCGGTGGCTCTGAGGCGGATGTTCATAGG
ACCAAGGGTGACGACACTTGATTGTGTCTTTGGACACTGGGCAAAGACACTGGGCGGAGTTTGTATCTTG
ATATAAGAAGAGGCAGGGAATGAGCCTTGGACGTTTTTTTCGCCCCAGGACTACCCCGGTGTGCAGATTG
AGATCTTCTGAGGGACCTTGGGGGTTTGTTTAGTTTAAGGTGATGTATGCCTGAAGGGCTACTATGGAGG
TGGCGCCTGTCAATAGGCAAGTGCGAGTTCCGGTATACAACATTTGTTGCTTCTTTGTTTAAGAAAAAAA
CATCATATTTATTTAAAAAAAAAA
>gnl|UG|Ta#S32644255
TGCATTTAACTTGCTGCGTGTCTACGTATGTACTTCCTCCGTCCCAAAATTTTTGTCTTAAATTTATCTA
TATACGGATGTATCANCTCACATTTTAGTATTAGATACATCTATATCTATATAAATATAAGACAAATTTT
TTGGGAGGAAGGAAGTATTATTGTACGTATTGTTTCTGCATGGACATAGTATGGAGAATTCAATCAATTC
ATTTGTTTTCCGGGCGTGACGAAAAAAAAAAAAAAAAACCNCNGGGGGGGNCCNGGNNCCCATTNCCCCC
NA
>gnl|UG|Ta#S19225758
GATTCGGCACGAGGCTGACGATAGACGGGTTCGAGGAGGAGGACAAGGTGACGAACTACATAAGGCTAGT
CATGGAGCGAGCTGTTGGGTTGAAGAGAATCGAGTTGCGTGGTGAAGGATGCAAGAAATGTGATGCCATT
GATCCGAGGACATCCCAGGTGGATGAAACTCGCAGGCATCGGATCAAGGAGCTACTCACAAATGGATCAT
CCTCATCCGTGGAGAGAATAATGCGCTGACGGATATGATCAAGGAATGCTATGTCTCATCATGCTTGCAG
CTGCTGTATGTGGCACGGTCAGCAGTAGTAATTTAATTTCTAGGTACTGATAGCCTGAGAATACTTGAAT
GGTGTGGACTTTGCAGTGTGTCATGCACTTAGCCAGCTTAGTTCGGAACCTTGCCCGAGAAGTGTGTCAA
GGTAAGAAAGCTTAGTTCTGGAGCTCAATTACAAGTGCATAGTAAAAAAAAAAAAAAAAAAAAAAAAAAA
>gnl|UG|Ta#S13144860
TAGCTATATTCGATTCATGAGTAACTTAACAACCAACCTGGACGGCAAAAGTTTACTTCACTTGGTAACA
TGAGGTGGACACCGAAAGCTTGCTATCTAATTTTCTTCTCTGTAGAGGAAAACAAGTATACCGATAGTTG
GACACTGAAAGTTTTCTAAAATTATTTTTAGAGTTGTATAGTGTATACATTTATAACGTAGATCCTTACT
CATGTTACACCTTTCTTGTTCTTATGGCGAAAACATTAGCATATTAACCATTTCTATATTTTTCTGTTAT
TTTCTTTTAATACAGTAGTGTCCATGCTTATAGATTCTATTTAAGTGTCAATCCTAGCATACTCATGTCA
CTCCCGTCCCANTTTAACTCTGTTGATGGGATGATTCCGCCATTAATTTTATCCCANTTTATATATCCTG
ATAATGCTCATTANTTATCAACTGATGAGGATGACTTTGTGTGCACTCTACGATGAGATCCGAGTATTGT
TGAGAAAAGACGAGACGNNTGAGTGATATTAACCTANTTGTCATTATAANGGATGAGTACTAATGACGAT
ATGTGTAGAGGAANCATAGNAATTACAAACAATTCGTGTATAGGAAGCTCCGTCCAACAANTTCCAGAGT
TTACCAGCATTANCGGGAATTGAAATACTGGTCNACAACCCTAGNTTTTNACAAAAAGNTNTTTT
>gnl|UG|Ta#S32534463
TATACTTTGCAGCTTTTTGCTTTGAAATAAACCTACAATCTGAGGCATTTGCATTCAATCCACTGNTTGC
CATTGTATGAAGTTAGCATAGACAGATCCACATTTCTTTATTTTTGTTTTTATCTATATGAATTCAGAAA
TCCACTGTTTTGATTCGTTTGCACAGGACCTGAATCGATTGTAGCGCCAAAAACTGACCAAGCAGCCCAC
GGATTTGAGGATGGCAAAATTACCCCCTAATTAGCACAATCTTCTTAGCTTTACGGACCTACATGTAATG
TTGAACTATGTCAACTGTACCTGCATTGGATTTGTGCCTCTGGGATTTTTTCAATAGTCAGCGGAGCTGT
AGAAGATGCTAGTTAACTGAACTGGTCTGGCTTGGAATTGTAGAAATCCAGATTGTGTTATGAAATTCAT
GGCCCACAAAGGCAGTTCAAAACAAAAAAAAAA
>gnl|UG|Ta#S13056813
TTTTTTTTTTTTTTTTTTTTTTTCAAGGGGAAATCAGTCTACAACCCTACGGATATTAGGACTATCTTGG
TACAGAATATGAGCATGAGCAATACATCACACAGTATACGCGTCTAGAGAGAAAGAATTACGACCCACAA
GGCAGCAACGATAGCTTCTACCTTCACATATATTTCAATACCTACAGCTATTGTCATGTATGTTAAATAG
CAAGAGGTAAAAATGACAGTTATGTACATCCATTGCAAACAGACTTGTGAAGAAGAAGATAAACCGCTAA
TGCACTTCAATCATTAATCCAATATTGCACATTTTTGCTGTTATAGTCAAGCAGCAGCCTCTTGTACTCG
AAGGCTCAGGGTAGTGAAAACTTGGGGACGACCAACAGGCAAGCATTGGAATTTGGAAAGTGTAGTGGCC
TATCAGAGTTACTACCTGCACGGAAACATTAGGGGTTAGTCTTCAAGTTTGCCTCTAAAAAACATGAAAG
TTGGATTTATAAATAAATAGACTTAACAGAAGATCAAGAAAACATGTATTCTTTTCATTACCAAAAATTA
CAATGATGAGAAACATGATTGTCACGCAGTCAACATGATTGATCCTCACGCATGCACCACATTTAAAGCC
TTCTACTGCTATAGGAGCAAAAAAGAGGGAGCTAGGAGTAGGAGATGGAGGCAAATCACGGGAGAACTTG
TGGTCATCGCTGTACACAGCCGCCATAACGCCAGCCCC
>gnl|UG|Ta#S32568737
GTATCATTAGACCACATGNTTTATAAGATAGTACCAACCAGAATAACACAACCAATAACTTAGTATCTTG
TACATGAGCATCCAGAGCAGATGCAGATCTCTTGAATATCTTCTTGGAGCTTGACTCAAGGTCACATTTC
AAAGGAATGTGCTGGAGGGACATTCTTTAGTGAGAATGTCAGCAACATTTAATGCTTGCAAGAACATACA
GAAGCAGATATACTTCCCAATGATATTTACAAGACCAATATATTTCTTACCAAGGTTCATACATATGTAA
TAGAGGATGAGGGCACTCTTAAGTTTGAAACATTTCAAAGTTAAGAAATGAGAACAGACAGCAGAGCCTC
AGGTTTGCAAGCTAAAGCAGGACACATAGTAACTTCTGTGAGACTGAAATTCTAGAATACCAAGATATAA
TAGATTTACTTTCTTTTTTAGCTACTGAAAAAACAAACAGTTTACTGAGATAGGACAGTGGCAGAAATAC
TAATCAAGTTACTCAATAATAAGGCATGTAAGAAGGATCTGATGAATATTGCATGAAACACCAGCAATGT
GAAACTGGAACTACAGGAAGAACAAATAACGGAGTAAAAAAGTTCAAGAAAGGGAAAATGGACACCTTTG
TCGCATCAGGGTCAGTATATTTCCTTGGAAATATCATCATAACCCTGCAAGAACAATGTGCATCAGAC
>gnl|UG|Ta#S21003632
TTTTTTTTTTTATAACTGAAACCATTTAATAAAGGGAAAGAAACGCCCATAGTATGCCTTTAAAGATCTC
TACAAATTTCTTTGTGGGCCCGGCTACCAAATAGAAGATTGAAAAGCATCATTGGGTACAACAACAAAAG
GCGGACTGTTTCACATGGGTTTTGTGGTACAGGGTTGTGATGGAAGTGGGTGGCACCTTGTGCACCACAA
CAAAGCAATATGCATTACTAGGTTTTGACTAGTGAATACCCTCCAGAAAAGAAAAAAAGAGTTCCCTACT
GTATCTGGATGGTCATCTCATTGTTAATTGATTTCTACCCTTTTAAGGTAAGGTGTGGTGTATGTCAAGC
ATGGATAAACTCACGGTTGCAGCATTTTACCTCTTGAAACAGCATTACACACAGTAACATGAGGCAATCA
TATCTCTCCTCGGTAACCTCCACCACCGTAGTAATCTCTTCTGGAACCAGCCATCACCG
>gnl|UG|Ta#S12992398
GGTTAATTAACGGGAAACGTGCTAAAACTGTCACAAACCGCTGGAGCGGCACATAAATGATACTCCACAC
ACGCCTCAACGAGGAGGGCCTCGACAAGATGCACTCAGACGTCATCGTTGTCACTGCTCCCCTACGGGCA
TCATCACCCACCCTAAACTCCGAGCAAGTAACTCCGACTTCGTCGAAGATGAACGTCAAGCCGATCCTCA
CAGTAGAGGCCGTGCAGAACACAAGAAGACACATGCCGAGGGCAACACAGCTCCGATTTTAATGATGAGC
TCCGAAGAAGAACTATGCAATGTTGGCGCCGCGGNAAGACCACTGAACAAGCCACCTGCTGCCTGTCATC
GTTGCCACAGGGCCCCGCCACCGCAGCTCCGACTTCACCGCAACAAAACAACCCGAGGTAATCCCACTGA
CACGCNCGAAGAAGAGCCGACTATCGCAACCGTTGCCACGCCTCCGACTTTGCTCGCCTCCGCCATCGTT
GCCACAGAAGCCTCAACACCAAAATCAACACCCGCCACTGGCCCCCCTTGCCAACGCCCAGCTCCAAAGA
CGAAGCCCTCAAGAGGGGAAACGACGCCAAGGCGCCGCCAACGTCTGATCACAT
>gnl|UG|Ta#S13250163
GTTTTTTTTTTTTTTTTATTTAATATAAGACCAATAGGCCTTTTGCTTTAATCATCTTCATCAGATTTAG
GAGCACAATACCTTACACTTCTCTTACAAAATACAATACCCGTTACCTTAGAAATGTGAAAAATTATACA
ACCTTATTCCTTGACGTGTCGCCCTTTCAATCACAACAAGCGTATGACGACCGTTGTACACAAGATGCAT
GCATGTAATTATATATATCGGTATAAATAGCAACATCTTAAATAGATTCAACGTCAAGNAAGCAAGGGTC
GGGCAAATCCAANAAGGAGAAGTGTNTTGTTGTCCCCTTTCCCCAAGGGGAAANGNCCTGAGCAACCNGT
TCCCCGTCCCGGTCCGTGACCTCCAACGAANTAACTGGCGTAAAAAGNCCCTGAACTTTAAGTCCCCCGT
CCCCCGTCNA
>gnl|UG|Ta#S13230955
CTTCCTCATACCATTTGTTTCAGGAGACATGGGTGTCTTCATCAAGGTGCCAGTCCTATGCCTGCTGCTG
CTGCTCATGCCACTCCTTTCGATCATCCCAGGGTCTGATGGTCTACATTGTGCGGAACCCAGCATGACAT
ATACTGGTCCTTGTGAGGATCGGCCATGCGTTGAGCACTGCCGCAAGGAGTATTACACCTTCGGGATGTG
CATCAGTTATGCGGGGACGAAGGACGTGAAGCGGTGCTTCTGCTGTAGCTGAACAAACACACCTTGACCA
CCACCAGCAGCTGTTGCTGCAGAAAGTGATGTANTATTCTCTGTGGAGGGAAACAATAATAAGGTGTTTG
GTTTTACAAAGTCTCCGATACAAAAGATTTGACAAAAGACCGGTCAAAACATTGTATGAAATATATTTCG
AACAACAAATTTTACCAACATATAAAAANGCCTCTTAAAAAAAA
>gnl|UG|Ta#S13110677
ATGGATCAGAACAGAGTATCATCGTTCTTCATCAAGCACAAAGTTGCCGTGGTAGCAGACTAGCAGGTAG
CAACTTTAGTTGTGCTACGGCCAAGTGATGTGAAACTCTGGGTGTATACTAATACTGCCACGCACGTACC
TGCACATACCGTGTGGTGGATGTAAATAATTGGGTTGTTATTAGACTTTGGTTTAATTAATACAGATAAG
GATGGATTATAGGTTTAAAAAAAAAAAAAAAAAAA
>gnl|UG|Ta#S16235293
CCACGCGTCCGCTTTTTTTTTATGGTAAGTAGAACAACGCCTAGAAAGAATGAAAGACTGTTTCTAAATT
CTAATTACCTTTGCTGCATCTAACCTAACTGCCATGCCTATGTGACCACTAAAGCAAATACCATTGTTTC
ATCTGCAGCGTAGTCCAGATTTAGTTTTAGTGATTTCTTAACCCTTTTGTTCTTGCTCTGAAGATTAAGA
CATGCACGGGCCTTAGACTATAGTAAGCATCTATGTTATACGCATCTTTTCATTGCCGCGTATACTAAAT
GTAATCAGGGACTTACTAATATTGATGTATCCCCTCAGTTGTATTGGTACTACTACATATTCGTCATGAC
ACTACCAATTATATATAGCAAATTCAAAGGTGTCTATATGATGCATCTCTACCTATGTGTCTTGCTTGTT
AAAAACAATGTAAATAAGCTACAAGATAACTAAAGAAGCATACAACTATGTGGAGGAAGTGTGTGCTACA
TCAAACAAAATTCATGGCCTTGCTGGCATTAGCCTTGGACCCTGCTGCCTCAATGTCTGTTTCTAATCTG
AAGCAGGCTCTCATGGAGATTCACGATGTAGTGGTCGCACTTCAAAACACTGCAACCACAACATCTCAGT
TCCTAGAGGAAAAAGGCATGTACTCAGATGATGAAGTGCCTGATCCATTCTATAGGGGCATTCTGATGAA
GATTCAGCTGATGATTGTCATCAAGACATGGACGACGACTACGGTCACTATGTCCGATCCCCATGAGCAT
CATATTCAGCCTGCTAAGCTGTCTGATGCCATGTGAAGT
>gnl|UG|Ta#S32542112
CATTGGCGTTGTGGCATGGCTCTCCATGTCAAGAGGAAGGAACAAATTACTATGCACTGTGCTAGCTGTA
ACACAAGAATTGTCACTGGTGTTTGGAGAGCACAGGTTGACAGCAGCATCACTGTTGCTCCAGAACATGG
ACTGCAGGTGAGCAATCATCTCAGACTCCTCGCTCCTCCCATCGACAGAGCTCCAGATAGCTGCGCACTT
CGCCTCCATTCTGTTGGGCTAATGTCGATCGGAACCTTCTACTGCAATTTCTAAAACTTCTAAAATCTAG
TGCAAGGACTGTGGTAATGTTGTCTTGTGAGTACAGAGCAGGTAGGGACATGTACATTTATTCTACGTTC
CCAGAGAATCTTTTCAGATATATATTTGACTGAGGTTAAAAAAAAAA
>gnl|UG|Ta#S13026186
GGTATATTTTGTAGCGAATAAATTCATACCCACAGGATATTCCATGATGCGCGTATTATTGGAGGATCTT
GAATAATTACCGCGAACCATTCAAAGGAAACACTAATGCAGGAAGTAATTAAACGGCAAAAATTGCACTG
GAAGGCGCCTCTATATAAACAGTAGCAGAATGAAAGCACAACAACCAGTACAAAAGGACAATAGGAGAAG
GAACCAAAGAAACAGTAAAGAACTTTTGCTATGGCTCCAATCAACTCAAGGTTTCTGTGCTTGATGGTTC
TTTTGATGATCTCATCCACTTGCTTGTCGAGTCAAGTATCAGAGATCAACATAGGTACATCTATTTCGAG
GAGAGCTTATCAATTATAGAGGATTTTTTTTTTTGGTTTCTGGGATCTAGTAGATATTTATAATTAGCAC
CCGTTTACTTGAACTCCCAGTACTGCCCATAAAACAAAAAACTGCCATGGTGGTTGTTGACTCCATCCTG
GTATATTGATTTCATCATAACTTCAACGATGACAATGGGATATAACATACTGCTAATTGTTGTGCCTGTT
TTTTGTGCACACTACATTGTGTTTTCATAGTATCTGAGTTTAATTAGGAACTGCTCTCCGTTCTGATGCA
CTATTTTTTTTGCTGCATANGTCTGGAAGCAACGAATGCCGGGCCGTGAAACCTACAGTACAATG
>gnl|UG|Ta#S13236794
CTTTGCTCCTTGTACATCTCCTCCTCTTGAGAGAGAGAGACCTCTCCCTTGGAGATCAAGACCTCCTATG
GAGAAGATCCCTAGTGGATAGATCAAGACCTCCTATGGAGAAGATCCCTAGTGGATAGATCCCCATCATA
GGATCACCAAGACCTCATTCCTCATAGGATTGGGATGAACTAGCACCTTGTATCTTTCCTTTGTTGTCTT
TGAATCATTGTATCTCTCTTTGTGTGATTGGATCTAAGCATATGTGTGATTGGATCTAAAAAAAAAAAAA
AAAAAAAAAAANANAAAAAAAANAAAAAAAAAAAA
>gnl|UG|Ta#S13142461
AACGTGCGCTATGCAGGGGAGGCATTCAGGTCTCCATGAGAAATACAGACTTCAGAGTCTCAGTAAAGCC
TAAAGTATGTGTACTGCCCAGTAGAAGAAATAAAAGAACTAGATCATGACCAGTCATGCTTTCATCCTTG
TTACCACGAGTTATCCCAATTTTTTGCGGATTTTTTTTCTTGATACATCTTATTATCTGCGAGCAATTGA
AGACAGTCATCATCCGGAAAGATGCTTCCTGTGCACCCGCGCGAGTCTGAGAAAGTGACAGCTTTATATG
GACATGACCATTAACATTTAACAATCATGCTTGTAATGGTGCGTTATGGTCATACAATAAATTAAGGGAC
ATTTACATTCCAAAAAAAAAAAA
>gnl|UG|Ta#S32670974
AATGTGCACGCGACATGGTTAAAGATAGAACAAAGCTGTAATTTTTAGTATGTATTAATCCGTCCATACA
ATAGGATGAATAGGAATTTGTTAGGATATACATATGTCACATTAGTAAATTGTACTACTACTAGCTTACA
GTCCCTTTGATTGATAAAGGAGGTGAAACAAACTGACAAACACATGTAGATGGTACTCACCTTGTACATG
AGGGTTTGGCAGAAACCCCTTGCTGAATCTATATCTATATCAATATAAAAAGATTTAAAGGGACAAAAAA
AAAA
>gnl|UG|Ta#S13200626
ACGCGTGGTCGCGGCCGAGGTGAAAACCTGCTCTATCTTCGAACGGACCGGCGGCGGCGAAGATCGTTCC
CTTCTTGAAGGCGTCGTCGAGGCTCTCATTGCCCGTCATGCGGCTCCGGGGGAAACTCTGATCCTTGGAT
CGGGCGGTGGCGGCGCTCCAGCGTCGTATCCTTCCTGAAGGCGCCGCCTTGGAGCGCATGGTTCGTCATA
TGTAGTTTCATCTCTTCAGGGCGGTAGTGCTAGGAGTGGTGTTGCTGCGCTCAACACCTATGTATCCTGT
CTTGGGTGTGTGCGTGTGTTGTGGTGGCGTGGCGTGTGGTTGTACTGGATGCTTGTGGTTTGGTGCTTTA
TATATAAAACGGGGCGAAAGCCTTTTTCGGTAAAAAAAAAAAAAAAACCTGCCCGGGCGGNCCGCNCGAA
TCGAATTCCCNCGGCCGCAATGGGNGGCCCGGGANGCATGCNACGTCGGGCCCNAATTCCNCCTAN
>gnl|UG|Ta#S13192389
CGAGTTTTTTTTTTTTTTTTTTTTTTTTACCTTTGACAGTGAAATCCAACTAAANAACCGGCTTTTGAAC
TTAAACTAAAACTATGTTTTTTTTCTTCCTTTTCCTTCTTTTTTGACAGTGAAATCCAACTAAGTATCTG
CTTTTTTTTCCTTCTTTTTTTGTACTGAATGAGTCGACGTGGCAAGCGAGCGGCGCGAAGACGTGTCACC
GCCTTGCGAGCTTCAATTGGCTGCTGATGACATGCTAGGAGGGCCCAAACACTTCATACTTGCAAACTGG
GNAGGCCCTGTTGATCTTGANCAAACGGCTAAANCACTNCAAGGGAAATAAGTTTGGNAGGCAANGGTAA
NATGTCCTCCGGTTCTGAAAACCGACANGNACAAATACAAGTGTCAACAAGGTTGNCCTCCCTGANAAAA
ACCTGATCCTGACTGNACTCCANGGCACAANTATACAGGAGCCATCAGATAACTCTGCCTCATCCCANTG
ATCCACAGTCCGGCTTCCCANANGTCATGTTGTCCGGATAACACGTCGTCGTGTCGTCGTGCATAACAAC
TGCCANAACCTCTCTCGCGCC
>gnl|UG|Ta#S12994502
GTTCCTCTTTTATTACGCACATAGCAGTATTACTGTCAGCAAACACCTTGGTGGATCACTTGACATCATA
TACAGAGAAACCGGTCTAGCTTTTGTCCCACAGAGCTTCTTATTGCTAAGGCTCACTGACACCATGCGTG
TCAACATCAAACAAACTATAGTAAAAAGAGCAACGGTAGAAACATATGCTACGTACGTACGGTTCTCTCC
CCGGACTGGATTTGGATTCGGTGTCGTTAAAACCTAAAAGAGGCCGGCCATGCATGCACGCATGCACGCA
GCGAGGGCTTTGGCTTCACTTGCTGCTGCCCTTGCCGTGGCCGTAGAGGCGGAAGAGGTTGAAGGCGGAG
ACGAGGGCGATCCCGACCATGGTGGCGCTGGCGGCGACGGCGCACGCAACGCCGCCCCCCGCCTGCGTGC
AGAACCGCTGGTATAGCTCGCACGTCTTCATCCACTGGAACTCCACCTGCCGGTCTTCCCAGCAGCGCCG
CTCCATGGCCACCGCCACCGCCCCG
>gnl|UG|Ta#S32538403
AGCTTGAGAAGGTCATACAGCTGCCTCGACAATATCATGACTATTCCATTTCCACAGTGGGTGCGGCTGA
GGGATTCTTGTTCTTCCGAGGCACTCTAGAAGATATTCCTGTTGAGAATGTCAACGTGGATTGCTACTCA
ATGGAGGTCAATACATATGGAATTACCAAAGTCTGTACAAAGACGGAGAAGTACTTCAACCGCACGTGTA
CCCTCCCATACTTTAGCTTCCCACCGCTGTTATCGGAACCAACTATCTGATCAACTGCTCTGAGCTCGCT
GGCCTTGATCTTGCTTGGACCTGAACCATACATCTGGAGTAGGATGGCGGATGTTCAAGATGGTGCTGAT
GTAGTTTGATATGTCCGTGTTAAGTGTCATATGTATGTAAGCAGGATATGGTATCAGCAAGTTGACTTTG
CCTGACAATGACGTCTAAGACTGGTATTGTTGTTTGTGTTGGAAGATTGGCTAGGCTAGTGGTGCTGACT
TTGGTTATATTCTCATGTGCCAGTACTAGATTTTCTCTAGATGAGTGGATGGGTTTGTTCATCTCTAGCA
CTGAGCATGGATGCTTTTGTTAGCGCTCTGTGCAAACAGATGGTCCCATTACATANAACCANAGGCTGGT
ATCATGCAAACCTGATGCCTGAAAGCATCAACTTTCGGAGCAAAAAAAAAA
>gnl|UG|Ta#S13147397
CTCGTGCCGTTTTTTTTTTTTTTTTACGAATTTGGTCTAAAACTATTTGTACTCTGGAGTCTGGAACTAA
CAACGCAAAACATACATTACTCAGCTCATATGTTCAGACAGTATTGGTCCACAGCTCTATGCTTCAATTG
CTGAACTATTTACATGGCAGATTCGCTCGCGTCCGAGTCCCAACGAATCATCATTCGCCATTAACTAGCG
CAGAAGAGCAGGCAGATACATTCCCCTGAACCGCGCACCAAGAACGTCACCGGAGAACAAGTGGACATTC
AGCCAGCACCGGAGCACAACACGTCAACACCAAAGTCCAATTCAACACGTNAGANCAAGATATCCAATGC
ATGGTNNACCCTGTTCTGGCAACAGGCTGGATAACACGNCGCAACTCCCAACGAACAGGGACCGTCATCA
AGGCTGAGGTGTTCCCGGCACTCAACGAAGATCCATTCCTGCTTCCCTGTATCCGCACCAGCCGTACAAT
GAACAATCCGAAGTCCGAAACACAAGACGTCATCANAGATACGTATGACGGATGCCCGAGTTCCCGCAAT
ACCAGCGAGNCANAATTCGGTGTCANAACGGAGGTTGNCGGTCCGTCCAAGNCCGTATCGGGCAGCGTNA
ATGTTTCATGCACNGGGAAGTCCTTCCTCG
>gnl|UG|Ta#S13154292
CTGGCCTTGCCGCTCGGGAAGAGCTTCACCATGACGTGGAGCATGCACATCGAAGCATAGGAAAATTATA
TGCTTCCATCTGCATGCGCGTTCTTCGTTGGATTCGTCGTGTGTGTCTAATTTAGAGCCTAAAAAGTAGT
TCATCTCATCGTGCTTGGGTCGGTTCTGTAACTTGTGTGGGGGGTGGTTACTTGCCCTCGAACACCATTT
GTGAACTCTGATTCGCCATTGAAGCTCAGTCTTGCCGGGAATAAAACTGCATTTCGGCCAAAAAAAAAAA
A
>gnl|UG|Ta#S13188285
GCTAACGAACCCGACCACCCCCCAGTAGCTCGGCAGCCATGAACTGCGGAAGGGGTCCCGCTCCGGCCAC
CATGGTGCGCTGCAGGCAGTGCAGCGCCAGCGTCGCCGCGCCGGCCGGCGCCCGTGCCGTCCAGTGCGCG
CAGTGCTGCTGCGTGACCCGCGTGGGCGGGGCTGGCCGACAGCTCAGTGTGGTGCGCCCCATCCCGAACT
TCGGCGGTGGCCGCGGCAAGAAGCGCGCCGTGCTGGTGGGGATCAAGTACACCAAGACTCGCGCCTGCGA
GCTGAGGGGCCCCATCAACGACGTCAAGTGCATGAGGTACTCCTCAACGAGCGCTTCGGCTTCGCCAACG
ACTGCGTCTCATCCTCAACGANTNAAGGAAAGGAACCCTNCAAGCAACCGACAAAGGCAACATCCGCATG
GCATCATTGGCTGATCAGGGTGCAACTCCCGGNAATCCCTNTGTCAATTTCCCGGGGCGGGCCCCAAGTC
CTGANTGGANGGGACAACGGATGGATGNCNAGGCATNGNCCGTTAATCTTCAAAAGGGCCATCTGGCCAC
ANTTACAAGCATTTCGGCCCCCTGNC
>gnl|UG|Ta#S13027822
CAAGGAGCCATGTGAAACTTTCACATGTAAAAATCATGAAATTTACATATACTTGGATACCTGAAAATCC
ATGCCCTAGGCTGTTCTGGACTCTATGCTGACTGTGGCATAGTACCTATGCAGTTACAAGCGTTACAGTC
TTACAAGTTACAATGTAGATCGGCAGCTCCGGAAATTACCCCTACGCTGTTGGAGCGTGCGTAGCACCAA
CCGTGCTGTTCAAGCACAACAGCAGGTCAGCAAAATAAATGCACTTCTGTTGATCGTCACCAGAGAAAGA
CATCACGACCTTGAACCAAAAGAAGCCGCTGAACACGAACGATATCAAGTTCTTTTTACGCACACATAAT
ATTCCCCTCCATATTCAGCTCAATAAGGAACGGAAATTTTCTGAGGTTCAGATAAAAGAATCCAGTGAGT
TCTTCAGACGTGTGTCAGTTGGTACAACATATATATAACTGTGCTATGCTCTAGGGGAGACTGGGTCTTA
ACATGGATCAAACTTCACAATCGTTCTCGCATCAGGGAGCAAAGGGTGCTTAATTGGTCT
>gnl|UG|Ta#S13187758
GTTTTTTTTTTTTTTTTTTTTTTTTTAAAATCAAACACCACATTAGTAATGATCTTAAAATTAAACACTA
CATCTGAGATAAATTCACTCTTGCCTTCCATATAGGAAGATTCACTACATTACAAGTCAAACAAACAACA
AAGTACTAGGGAAATATCTCATCAGGCTAAAGGAAAGCTCACGCGAAATCTTCCAGCAAGATGGCCTTCT
CCACCATCTCCTCCTCCTCCTCCTTCCGGCGCTCTCCTTCTCTGGGTCCCTTGCCGCAACGCTTCTCCTG
CCCCAGTCTTCTCCGACCACAACAACCTATCTTCCTCCGTCTCCGCGCCCGACGACTACACCTCCGTCGC
TGCCTCCTCCGCCACCGCCGCCGACGACCACGACTCGTCGGCGCCGCCCTCGCTGCCCCCCCTGGCGCCA
ACAGGGCGTCCNGGAAGGCCACGGGNGGTTCCGCGTCTCAAGCANCTCAACAAGAGNAACGGNCATTCCT
CTCTCNTCCTCAAAAAGGAAAGTGGGGAAGCGGAGANACGCAACCCCANGANAAACCCGGNATGATCGGC
GGAACGCCATCTCAGCCCGATCTCAANCGGGCCGATGGTNCGGGGCAATNCN
>gnl|UG|Ta#S12978002
ATGGAGTGACCTGCCAGCAGACCTCGCGACATGGGAAGACCCCGTCAAGCTACAGCAGCAGTATCTAGCA
TCACCGCCTTGGGGGCAAGGCGGTCCTCAAGGAGGGGAGAATGTCACGACTGACAAGAGGAGCCATGACA
GCGACGAGGTAGAAGGCCCAGCGGTCAGGCGAATCAGCGAATCCAAAGGAGAGAAAGCACCCACGACTGG
GACCGGGCAGTCAGCGAGACGTGAGTGAAGGCCTGAGAGCCGTCGTGTGAGGATAAGTATGGGCTGAGGC
TTCTGTATCAAGGGATCAAGAATTATTGTAATCTGAATCGATAAGTGAGAAGCTGTCCTTCTCCTTCCTG
GCCTCCTTCCTCTCCAAGTTTCCCCCCTCCTACTCCTTCCCTCCTTCCTCGATCTAGATCGGACCCCTTA
CAGGGTGGTGAAGCGAGAAGTTGGATCCCCTGTGGCGAAGCAGCCTCAAAAAAAAAA
>gnl|UG|Ta#S21610291
TACGGTGAAGATGTAATTTTCAAGCTTAGAGCCTGTAGTCGAGTTTGTAAAACTGCGCAACGACTGGAAG
GTTGCACATAATTTTGACAACAGGAGGTGATATCTGAAAGGCATTCTTGTAAGGAAACTAAAAAAAAAAA
AAAAAAAATTCCT
>gnl|UG|Ta#S32427056
GCACGGCTACTAGGGGGCATTTCAAAGGGGGGCAGTTCCCGGGCTTTCTCTTGGAGGGAAACCTGACAAT
ACTGGCAATGCAACAGGAATTTCGAAGGAAGGAGGGAAGCCACCTGGGGTGTTGTAACTACCATTTCAAA
TTATGGAGGGAAAACTCAGCAAGGGTGCAGGCAAAGAGGGAAGCTGGTTCACTGACTACAACTCCATTTT
CCCTCCTAAAATCTGCTGTTTAAAAAGGAGGGTGAAGCCCTCCCCAAACCAAAGTCTTTACAAGAAAAAC
GGCTAAGGAAAACAGGGGGAAACCCACCATTTCTGTTTTGCTGCTGATGCTGCTGCTCCTGGTTACTTCT
TTCTACCTGAGAAGGGGTGAGGAAGGGGATGATCCATGTACAATGGTCACTGGTGCTTGAACGGCCGGTC
ATCAGTATCATCATCCTCATCGTCGCTGCCGCTGCCTGATGGGTCATCATCCCTCTTCCGCTTGATACCC
TGCGAGGACGACGGCTGGTCTTTGCCACCCTCGTCGTCATCATCATCGACCTCATCTCTGTCTTCATCNA
CATCATCCGGGTCANCGATATCAAAGTCCCCTGGACTTCCAACAGCCATGGCTTGGGGCGTCACAATTGG
TTGAACAANATATTCTGTGTCTTCATCCTGANCAAATGAAAAACCAACANGCTTAAACAATGCTTAANTT
CATGACATGCTAAAGGTAACTAATCTTCTANCA
>gnl|UG|Ta#S15879926
TTTTTTTTTTTTTTAAGGATCAATTTTTGCTTGATGTATTGTATGTTTGCGGGTCATGCACCTTAATATT
CAGGAAAGCATACGCAAGCAGATTTTGCCCAAAAGTTGAAAATAAACTTGCCAACATAATGCCGATATGT
CATATGTCGTCACATGCTGTTCTGCCACGGGTTCAACAAACTCGTGCATGACACTGCTGCCGTACTTGGA
GCCGCCGCCGCTTTAGAGGTCCTCAGTGGCCTCCAAGCACAAATAGAGCACGTGGCCCTTGATGCCCATG
CCGCATCCGCGCAAAAAATCTTGACGTGAACTGACCCCAACCGGATTTTCCCAATGCAGTTGTGGTTCAT
CCCAACATATTCAGTGGACATTTCACTGCAGTCTGCAGCTATCCACTAAGGGGGCAACAAAAAAAATTTT
GCCATCTCCACAAGAGAGACGGTCACTTAAAAGTTTGAGCATAGCTACCGCAAGATCCATAGACCATAAC
CAAACATTCAGCACATCACTCCATTGTGCCAGGAATGCTAGGCGTTTCTGCTCTTGGGGTAGTCAAAAAC
CATTCCATTTGCC
>gnl|UG|Ta#S32612297
GGCCCGGGATCGACCCCCTAAACATTGGCCGCTGCCTAGCAATGTGCTCATTGACAACCAAAGTAGCTAT
CACAACATCACTTTAATCATCGGACGATTCTTCAAACAAAGATGAACATATTTAGTTATTTAGAAGAAGA
AAAAACTCATCTGAGTTGTCCAGTGATGAAACAGTACATCAATGGATGGAGGCGGGCATGGACAAGTACC
ATCAATGCATGTTGGCGGGCATGGACAAGTATCGGCCGAGTCGGGCAAACAGCCGAACTCCTTGCAGGAG
GGTGGGTGGCGAGTCGCGATCGATGAATGGAGTCCACGGAGACGGAGGCAACAAGGTTGTCGAACCCTGT
CTCCTCCGGCGATGACCTTAAAGGCAGTGGTGGGGCTGTCATCGACCCTAGGATAGGCAGGCCATGGAAG
AAGCGGCCAGAACGATGGCAAAAAGGGCGTCGATGGATGAGGCGGCAGCAGGGGTGGGGTGATGGCGTAN
AGGCCAAAAGTGGGATGACGGCANCGATGGCNATGGCAAAGAGGATGGGGTGCTAGTTGGGGGATGAATG
GTCTATGTGCCATANACGGGCCGGNCANGCCAAGGGAANGACACCGCTGGTGCACTGTTCACTTTCCGNA
NTATTACACTTGCAT
>gnl|UG|Ta#S12955556
CTGGGTGAAAACNTCCCCGAAGCTATTTGTAGTATATAGGAAATGTGAAGATTGCTAAACATGTATGGCA
GCACGAACACACAAAGTAACATGATCTAACTCGATCAGTTGACATGGTTAAGTTTACCATAACAAACACT
CTACATCAGGCGGCATACACAAAATATAACCATCACCACACCAGCCCCGCTAGTGAAATTTTGGTACTAT
CAGTGCTAAGAATTAAAATGCAATAATAGCCTCGCACTAGAAACTCCACAAGTTTGACACTGAATGCCCA
TGTTGATTGGGACATCAAACTGACGATTGCACCTGCTCCATGTAATATATCACAGACCCAAGCAAACTTT
GCTGATCCATGAGGGTGGTAATGGTAGACTCGATGCCAAGGAATGTGTTGTGTATATGACCTGAAGACAA
CTCCATTGATGCCCCCACTAATATGCCCAATGCATGGCTCATCAAGTTCTCGAACAATAATAGTGCTTCT
CTTGCAGACTTTAGACGAGCCACTGTTTGTGCATGTGTTTCCCCAACTGCGGGATTGGCACGGGATGTAG
CAACATAGTGTTCCAGCAGTCCATTGACCGAAACCAAAGAATTTGTAAGGTCCAGGTACATATGATTGAA
GCAACCGACAGTGTCGATCCTGTGGTTATGTGCAGGATTGGCGCGGATCGCTTNCTTTTGGCGAGATACT
GAAGCA
>gnl|UG|Ta#S32551143
ATCCGATCAAGCAGCTAAACATTTCGGTTTTCACTTTACATAAAAAACCCATAGCTGGGCCTTCATCTCA
GAGCAGCTGGATGGATGGGTATTGTCATGTATCTTGTACATATAGATTTTGGCCGCACACTAGTAGCCAC
TAGCGACTAAGGTATGGGGGTTGGGAATCGTCAGCTACCTTATAATACATATATGTACACAAGTCTTTTC
GTCGTCATACTGTATGTTTGCTAAAGATCTCCATCGGCGGGTTTCTCCCCCATCTTCCCATCATCCCGGG
GCAGCGCTTTCGCGCGGTCCAGTATCGATTCTCTGATAGCCTTGTATTTCTTTAGCTCCTCCAGCGCGTC
CGCTGCCGTCTTTGATTGGAGCAAAGCAGAGCTTGATGCAGCGTCACCGTGTTCCTCGGTCATGACCCTC
TGAACCGAAGATTCTTGAGGAACTGGGGGAGGAGCTTCGATTGATTGGCGGCTTGCCCTGAGGCCCGGGG
CCGTCTTGAGCATGCGCACAAGAGCGCCGATGGCTGCAGCCGGAGTCCTTGTCATCGAGCCTCCAGCGTC
CAAGTTTGTCTCTTGGCCCTCCCTATCCGAGATACCAACCCTGTTAAGTTGATCAATAATGATATCTCTA
TCTTCCCATGCAAATGCCAACTCCCGCTCATCCAGTTCATCCGTGATAAAAAGTTTGCTTGCAGTCCGAG
TCAACTTCAATCCATGAAAAATATCCCAAATCATATTTATC
>gnl|UG|Ta#S13238396
GCATCATCAAGCACACCATGGCGAGCATCCACCTCCTCACAGTGGCAAGAAGAGCAGGTGCCTAGTTTGT
AATCGCTGTCGAAGGAGCTCCATGCTGAAGAACATAACACTTGTAGAGCTTGTAAAGTACCATGTTATTG
AACTTGTGGAGCATGTAACTATGACTTCCACTATTGTATGTTAGAGTTATTTGTACAACTTGCTACACTT
GCTGAAGAACATAACACTTGTAGAGCTTGCAAAGTGTATGTTAGAGTTATTTGTACAACAGCAACTCTAT
ATTGACAGTAGCAACACTGGCTGGTATTTGAAAGAAATACCTCCCTCTCCTTCTCGTGTTGCTATTTGTG
CTAGCAAAACAACAACCGAGACCATGGAGATGGGTCACCTCCGTGCCTTCCTGGTTTCCTCCTCGTGCAA
GTCTGCCTGTTCTTGATGATGGCCCATCGGCGAAGGTGCATGGCAAGGCTGTGCCCGGAGTTCCGCTGCT
GCNCCAACGCCCCGAG
>gnl|UG|Ta#S16251722
GCATGTTTAATATTCCGTTTATGTGACCCCTTGNCTGCTCCTCACTCGCTGAAGCTCTGCTCTGAACCCC
TCTTGCTGCTATATTCTTCTCTGAACCCAAACTACTGCTTCTTCTCTTCTCTCTTTACTTTGCAAAATTC
TGAAAACTGCTAGGTGACCTTGTGTACTGTTCTCAACACCTAATTTCTGTAAAATTAAGATGTGTAATAC
TTTGTAAGGTTCAGATTTTAGTTCTGTTGCGTACTTGCAGCTATAGTGCATGTTTAATATTCCGTTTATG
TGATTTTGCTTTCCAAGTTAGATCTCTGTACTAGTTAATTTTCTATTTATTTGATGTTCAGCCCTTGTGC
TCTTTGTCAAGTGAGATGTATGTGTGTGTATGCAATGTGAAATATATCAATTTCGTCCTAAAAAAAAAA
>gnl|UG|Ta#S16251779
CCACGCGTCCGCGCACACACACACTCCACGCTCGCCCAGGAAAACCAGCGGCAAGAAGCAAGTTCAGTTG
AGGTTGGAGGTCGAGTGGGATCGGATGGCGTCGGCGCCGGTGGAGTTCCTGGGCGCGCGGGAGGGCGGGG
TCGGCGGGGACGCGCTCTACTGCGCCATCATCCTGTGGCTGTCCGTCATGTCGTGGATCATCTTCACCTG
CGTCGGCGGCGACGACGGCGGCAGGCGCCGGAGGGGCCGCCGGGACACCAAGGTCTTCGTCGGCGCCGAG
CGCCTCTGCGACGGCACCGGGCCCCACTGCAGCGGCGGGTACGGCCTCTGCGGCTCCTGCGTCGACTAGC
CTGGCCCTCCAAATCGTTCGTTTGATTGGTTGGTAATCGAGAGCCGAAAGTACTAGTAGTATCATCTATC
TATGGTGTGATGCGATGAAGAACTCCTCTCCTCTTCTTCTCCGGGGAGCTCCGTTCTTGTAGCCTGTACA
TAGTTTCAGCGATCGATGATGATCGACAAGATGAGCACGTATGATCTGGTAGTAGCATGAGT
>gnl|UG|Ta#S16232241
CCACGCGTCCGCACCAGATGACATTCGTGGAAAATATGTCCAAAAAATAGTTGCAATTTTATCACCAGAT
AACATTGTGGAAAATAGTTGCGGCCGTACCGTGTGTTCTTTGTCGAATTTGTGTTTGATTTTTTCATTAT
ATATTACTTCTTGCTTGCGCGAGGGTGGTTGTAGATTTGTTATTTTTTGCCCCGAAAAGAAGGTAACCGG
ATTAGTAGTCTAATTGAGTAGATGCTGGTGAGGGAGGGTTACTTGATTTTTATTGAGTACATTATGCTCC
GCTTTGTGATGAGGTTTGAAATTTGATTGTTCTGATGTGTAATAGAGGGGGCAAAAGTGTTATCCATTTC
ATTGTTTCTGTGCATGTTTACGTTGACCATCGGTGGCGGGAGGCGGCATTGTTGGCGGCCGAAGGGGTGC
TTGTGGAAGCAGGTGGTATAGTCGGCAGCTGTGGGGATTCGTTATTCTCCGAGGTTGGCGGGCTCGACGC
CAGGCTCGATGGCGCTGCGGGATTGTCAAGCAGGAAAAGTTCGTCAACTCGTCCAGTTTGATGCTTTTCA
ACTGCTGGATAATGGTTTCGTGCCATGCGTCGTCTCCATGTATTTACTAAAACATTTACTATGCTCTTCT
ATTTGGAGAAAGAAGCCTGGTGCAGCCTACAAGCTGGGGAGAGCCATAGAATGCCCATCTTGGAATTAGC
TGTTCGACTGAATGTCCGGGACAAAGATATTGCCAACTCCTTTGAGTATGCTTGACTTGTATAATGCGAT
TTTCATTTATTTAGAGTGAATAACATAAT
>gnl|UG|Ta#S12926672
TTCGGCACGAGGCTAGNATTAGAGCAGTGGCGACGGCGCGGATGGGCTCGCGCGCTCCTGCTATCTGGCA
AGGATGGAGCGACGACGCGTGGTGTATAGTATTAAATGTGGTCGTATGTACACAGCATCGTTACGTATGG
GCACAAACGAGTTGGCGAAACGGTGATGTCAAACATAATCGGGGAGAATCGGTCCAGGACAGTAATGTGC
CATCGGTACAGGTGCGTTATGACTGTTCATGTTAAAAGTTAGGTTTGTATTGATAAGCTAAATGTAGGTC
CCACCACGCCTAGGTGGATTGTAGTTGACCGTTTGTGTAACTTTGGATCTAGATTGTGTTTCACTCTCGC
GTAAATTATGATTAACTTTTTTAGTTGGCCATAATTATTGTGTTTCATAAAATCTATCGCACATCTAAAT
GCATAGCCGTTGGAATTTGAAAAAAAAAA
>gnl|UG|Ta#S32611936
GGCGCACCGCGCACACNACACAAGCTGCACAGCAACAAAACTTAGGCAGAATCAAACACAGCTGCAATGG
AGGGAACCATGAAGAGCGGCGCCAGGGGGATCAAAGGGAAAGTGGCTATGGTGTACTCCAAGTACGCCGG
CAAAGGGCAGGCCAAGCCTGCGCCGAGCGTCACTACGGCTCACGCCTACCANCCCAGGTATCCTTCTTCC
ATCGACGCGAGGGCGAGCGCCCCCTATGCCGCCGCCGGTGACGTCGACGAGAGGGCCGCGGCCTTCATAC
TGTCCGTTCGAGAGCGCTTCAAGAACGAGCAGAANATGATGAGCTAGTTGAGCTCCGTCGTGGCCGGTCA
GTCCAGGCTCGAGGAGAGGTTATATATTTGATGGAAACATCTTCTATGTAGCCATGGATACATACAGTAT
ATACATGTCTAGGTAGTACTANTGCACCGTGTACTAGTTTTTCTGTTCTCTCTCTTTTTTGTGAACTTCA
GTTTGACCATAANAGTGTGGAAGTAGGGATGGTAATATAAAGGGGCCTAATATAAATCCCATGTCTGAAG
TCATGCTGGGATATGAACATGATCTTCCAAAAAAAAAA
>gnl|UG|Ta#S32692176
ATCCGCAGAAGTTTTGTGCGTAAGAAAGTTCTCAGTAAGTAGTTTTCAGTAAGCTGAAGAGAGTCTTGTG
CTTTGAGGACTTATCGTCTGAAGGCGAGAAACAATCACCGAACGCCGCCGCTGCACCAGAGACGGAAGTA
ATCCCGCCGTCGAGAGGACAACGAAAGGGGGGTGTCGCCAAACCTGTGCTGACTGGGAGAACTTGTGCTG
GAGAAATAACGTACGTAACACATCGCTGACCAAGACGCTTGATTTGTAGCCGGCGAGGAAAAAATAGCAG
CTTCACACTGCTTCTATTTGTGCTTCCACCTTCCCACGTTGGCATTCTGTACGGCGATCGGTGACTTTGC
TAGCTCTTGCACTATTCATGCTTCCGTATCAAGCACCGGTTGCCGGTCTGTTCATTCAGATCAAGGGCCA
GCTAGCATTTGACTCCCGTAGTCCGCAGGAAAAGGGCGTGGTAGAGAGGGTGACTTGCTGCTGGGAGGAT
CTAGCAAGAGCACGAAAGGAGAGGCACCCACTCCTAATGCGTACATGCTGCCGCTACCAGCGACCGAAGG
CGGCGCCAGTTCGTCTTGATGGCGGCGGCACGCCCGCGCTGGAGGATCACGACGCTGCGGAGTCGCGCGG
GCCCGTGACCTGCGAGCGGCCTATGACAGCGCTTCATCAGACACCAACAGGGCAGAGCTCACATTGTGTT
CGACGGAAGGGGTGTCGGGA
>gnl|UG|Ta#S32682294
AGTGGAGCTCGATTGCAGTGAGTGCTAGGCCGGTGGGAGCACTTTGGTCTTATCTGTACCAAGTGCATGG
CTTCCTCATAGATTATGAGACGACGAACACGGCCGAAAAAAAAAA
>gnl|UG|Ta#S32582887
CAAAGTGATGGAAGGAACAGAGTATGTGTTCTTTCTGAAGAGGCTACATTGCCTGGTAGCGCCGTGAAGG
ACGATGTGAAATCAGATCCTGACAGCTCAGAAAGTGAAGAAGTTGTCGAGTTCTTACCTTCTGACAATGA
CAATGACAATGACAATGAAGAGGTCATGCATAGAGGAACACGGCTGGATTTATTTTATTGTGATGACAGC
TGTGACAGTGAAGCAGAAGAGGTGACAGGTGCTTGGAAGCGAAGATCAAGAACAATGAAGAGGCCAGACA
GAGCCAGTGACGTGCAGATCATAGAAGATAGAAAGCCAAGAGCTAAATGGGATGTTTGCCACATGACGTG
ACATGAAGGGCTCATCCACCCATTTCCAGGATGACCGAAAACCAATCTGCGATTTTGCGGTGCCTGTTAC
CATATGCGAAACGTATGATAGTGGGTGATCAAAGGCATAATGTATTGCCTGACAATGCATGATCGATCAA
TCTTCCCCTAGCTCTTCTTGCCCTTGGTGGTAAAGTTTTGGTAGTAAGGCCATGGGCGTGGGCTGGGAGG
AGGGTTTATAGTGTACAGGTTAAGCATATAGACTGCAAGACTATTACNAAGTGGCGCACACTCTTGTGCA
AATATNAGCTATGGAAATGATAGCAAAATGATTGTGCTATCGTTACATAAAAAAAAAA
>gnl|UG|Ta#S13110715
TCGAGGTGGAAGGCCTCACCGCCGAGCTCTAGGCGATCCACCGCCGCGCACCGGCCGGCCGGCCGGGGTA
CATGCATATATACATGTCAGGGTGTGCGCATGCATAACAATAGCCTACCAAGGAAGGCATGAGCGCAACT
ATGCTAGTACTGTAGATAGAACGTCGTCATCAAGTACGTACACCATAAATGCGTCCTGCTCGTCTCGTCG
ATATGGCGGTATATATACGTGTGTTGTGTTTTCTTACTATGGCCTTGTTTAGTTCCAAAATTTTTACAAA
ATATAAATAGTACCACTTTCGTTTAAAAAAAAAAAAAAAAAA
>gnl|UG|Ta#S32507526
CCAGGCGACGAACAGTGCTTAGACTTTAGGCCAGTGCATTTTTGCATAAAAACTTATGTATCTTGGTTTT
TCAGCCTTGCTCGTTGTCAGTTTCTCTTTGTGAGAATGATACCATGAATTGTGCTGCCGATATGTTAACA
GGTAAATAGGGTATGGTAGCTGTTGGATGTTGCTTCGTAAGGTAATATGCAATGTTGACCACAAACTACT
TATATGATATATCTTCTCGGTTTGCTCAAAAAAAAAA
>gnl|UG|Ta#S12907233
GGCACGAGCTTCATCTTTGTCACGCAAGTGTCCTGTGAATATTATATTTTTGCTCCCATTGACTCGCGGG
CCCCAGCAAATGCAGTTCATTTCCTGTGTTTCTTTGATGATTATAGATGAGACTTGGCAGAAAAAGTATA
GAAGTGAAATTTACTGCAAATGTAAGCCGACTCCCCCCTTGCTTTGTTTTCGTATAAACCATGCATGGAG
CACATAGCCGCACATGGCCTGACCAGCAAACACTCTGTTGTGTGATGATAAAATCACCAATTAGTTAATT
TTGTAATTGACTTTGCTTGTTCAGTTGCCATCAGTGTTATCAAATTTGGCACAATTTCTATCTCATAATT
AATTGGAATCCCTTCGTGAAGGAACCAGATGCTCCCAAAGTTCTTCTGGTTGAGTCGATTACTTATTAGC
AATGATATTCACAATGGAAGCCTTTATAGCGGGCTACTTTGATTGATTCTCAAACTATGGCTTAGTTACA
AATGTTTTGGTGGTGAAGTTTCATACACCAGTACAGTGTTGCTACCCAGCGATGAGTTGTATGAAGCACT
TTGAAATGCTTCGAAAAAAGTCTTGGAAGTGGCGGGTCTACTGCTGCTACTCCTGTGACGGCCAANGCGT
AGGTTGCAGCTCTCAAAGTTTAAGGAGGGAAANGGAAGACATGATTTCTTNTTTGAGAAGGCCTTCAAGG
GCCGTGNGGAAAAGTGGTAATATTGCCCCGCCATTTTTGCCGACCAATGGACCCCAATTGGCTTAATTTA
ATGCCGTTNACAATCCTTTTGGAAGAANCCCCCNTTCCNAAATTTAAAAAAGAAGGCCCTAAAANAAAGG
CCNGGG
>gnl|UG|Ta#S32434730
ATATATTTATATAATTTATTACTAGATAATCATACAACATATTATATGGTGACCTCATTTTACAGTATGG
TTCAGAGTGGTAGGCCTCATTTTGTAGTATGGCACATGGCCTTGCTTTTTCTCCAAGCAAAAACACGGCT
AGTTCAGTGAGGCTACGGTGATGCTCTCATCTTGGCATTAGTGACCCCTTCTCTGCCCTTCTCTCCGTAA
ATCTTTCATCATGTTTTTCTAGACGTTCCTTTTTTCTGGTGACTCGTTTGGACCCACGGCCGATGACATT
CTTGCAAGGTTGTGTTATGCACGCATGGCTAGCTTGATCTCACACTATTTCTCGACTGAGATGGTCTGGA
GACATACCTGTAGGGAGAAGAAATGTGTGAGAACAACATAAAATGTGTGAAAGTGGACAGGAGATGGTTT
AGAAAGTCCACTAAGACAAGAAAGCCACAGGAGGTGGGAGCATATCAAGGCCAAATCTTTTCCAAAGGGT
TGTATATAGCCTCAGCTCACTTGTAACAATATGTGAAAGCCTGCAAAATATAGCTCATGTGGCATTTGAT
TCATTATGAAATGGGAATATATACATTCAATTAAACTTTTTAACCACCCTCATTGACTGCATATATTACT
ATTTTGTTGTTAAGACAAGTTTTAAACCAAGAATAGTCTTCAGGTCTACATCGACGACTTTCGGCCGCTA
TTTCGACGAGCTCCTAGGTTTCAACAAGGCTGCTCCGGTGAGATGAAGGCTCANAGGGGGCAATGAGCTT
TGCTAACGGCGTGCCGTCGATGAATGCAAAAGGAAGACGATGCTGGTTTTTGCAAGGACTTGACTATAAT
TTCTTATCTTTCTAAGGAAGTTCTTGTAAGGGGTTGATCTTATTTAATACTCCCTCC
>gnl|UG|Ta#S13260779
TAGCGTGGTCGCGGCCGAGGTACAAATACCGCGATAATATTTAATCGCTTACTTCATAACTTACAAACAA
ACACCATTGATAAGTTTGACCCAGAGAAATGAAGTTGTTCAAAACATAACCCGTTAACTTTGATCTCGAG
AATTGAAGTTATTATAAAACCATATCTCGATAACTTCTTCATAAATAGCATTGTATTTTTATGCACCACG
GACCTGATCATAGGCACACGCCTAAACGGGTCTGGCCCCACACAAACCGAAAAGTTTTATTTATAAGCAG
GCCCTTCTGAGCTTGCACGTGGACCTCACCTGGTGGCACTGCTACTGCTGCCTCCTGTACCTGCCCGGGC
GGCCGCTCGAA
>gnl|UG|Ta#S13202856
TTTTTTTTTTTCGGGCACTCTACTAGTATAAGTCGTTTCACACAACTGAAATTAAATTGTTTTGCACGAT
GTTTGTAATGTCTACAACGCCTTGTAAAAAGTGAACAGAGGGAGTACATTCGACGGCTACACACGAACCA
CCCAATTTGAGGTGGCCAGTGATAGGCGCCGGCGCACCGGCCCAATTTTTGGCCGGTCGGCTGCCGAGCA
TACGATACGGACTTTTCCAACCGTACGATACAACTTTTCCTTCGTCTTCAAAAAGTCAACCACGCTGGAA
AAAAGGTAGTGACCTAGTTCAGGCACGCTCGCCGGCCGCCGCACTTGTCCTCGGCATCACGTGCTTTCCG
TCACCCGTGCCACCGCGTCCGCCCACCCGTGCTCGCCGCTGTTCGTGCCATTGCGCTCGTCTCGGCTACT
CCGCTCGACATGGNTGTACTCGAACAGAGACGGGTTCAACATGTGGCACAAGGGTGCAAATCTCGGCGTG
CCGTCCCGGCTTCCGCCGTAAGGGGGCCCGTACCAATCGCCTATATGATCTATACCNCGCCACNGCGTCN
TTAAACTCTGACGGAAAACCTGGGTACCACTAACNCTGNGAANCCCTTCCANGGGTANACAN
>gnl|UG|Ta#S13111625
GAGGGGGATGACGGTGCCGAGAGGTGCGCACCAAACAGACGGTGCCGCGGGTGACATGAGCTCCTTGGAG
GCCGAAATGAAGTCAGCCTCGTCACCCTTCACTGGAAGCAGGATGCAATAAGAGAACCTTTGTGTTCGCA
TAGTGAGCGAGTCCTGAGCAGCCTGCCATGCTTTGCATGCATGGGCGTATACTAAATCCGTTACAGCAGG
TTGTTATAGTGTACACTGCACAATGCATGGGAGTAGTATAAGATTGCTGCATTCCATGCAATGTTGCAAT
AAAGGGTAAAGACAGGTCTGAACCTAATCTGAAGACATGCATGGTGAGCAACGGGAGCTTCTTTGCTACT
AAAAAAAAAAAAAAAAAAAAA
>gnl|UG|Ta#S12977226
GGTTCGAGTTTTTTTGGTACTGGTTACGTACAAAAATCAGGTGTTTGTCGGTTTGTGTTTTCATGAGGGC
TCAAAGCTTCAAAAGATGAAGTCTGAACAGGGATGCCTTAAATTGACAACTTGGCACCTTTTGGCCTCTA
GGCGAGGAAGTTGTTTTAGCCTACCTCTTAGTGTAGCAGGAGAGTATCCAGCTTTAGAGGTTGTAATATT
TTTTTTGTAGTTTTAAGGTCATTTTTTTATCCATTACCAACTTGGTAATGAATTTGTAATATGACATTGT
TACTTCCATCAGAAAATTGTAATAATTCATTTTATTAATATTTTAAAAAAAAAA
>gnl|UG|Ta#S13192892
CCGAGGTTTTTTTTTTTTTTTTTTTTTTTGATACTTCAATGGNTTTCCAAATCNTACTTCANTTGATTTT
GCNTGTTTCNTGTACTAAATGAAATTGATACAGCAACTGAAACCATGCANCTTGGGATCACANAGTTCAN
ANCATCCCCTGGTTTGGNGCCAACATATAAATTTCANTCCNGGTAAGTCANANCAACATNTGGGGGCCCA
NCANCCTTTGGGGGCNNATTTTG
>gnl|UG|Ta#S13045257
ATTCGGCACGAGGTGTGAGTGAGCTCAATTCCTGCGAACCAAGGAGCAAAATCCAAAGGCCATTGGAATT
GGCTCAGAAAAACAAGCGTGCACGAAATGCTGCTGGGATTATTATGCAGAATGATCATATTTCCAAGCTT
GACGATAAGGTGCTGGAGCTAGAGCGGGAGCTAGAGCAGAAGAAAGAGCAGAAGCCACAACAGCAGTGCT
TCAAAAAGTGGGATGCGGCAAGCTATCCCCCTGGGCATTCATTGTGGCCCCAAAACAATCTGTGCGGCAA
TACTTCAGCAAGCCACCACCATCGTTCGCCCCTCTACATGGTCGTCACAACTACCAGGCACTGTGGCAGC
AGCCACCACCATCAAAACAGCAGTTCACTTATAACAGTGAGTTTGAACCTCATGAGGCACCCCTGCCATC
CTTCAACAATTGCAGTGGAGCCGGCTACCATTGGTATTCACAGCAATTTTCTGCCCCTAACTCATTTGAC
TATGGCGCACACACAGGCTATGGCAACTACCAACACCAGTGGGAGCAGCTTCCCAGTACTCTGGAGCTGC
CTATTGCATCTTGGCAGCATCCACCTCCTCCGTTGCATTGTGATCCAACACCTAGTGAGGGGACATCTTC
CTTACTACCGTTGGGAGATGCATGATGTCTCTTTCCAATAGTCAAGGCAAGGGTGAAGAAGTTTCATGAC
CTGGCTAGCATCTACAGCAGATCTTAACAGTAGCCAAGCT
>gnl|UG|Ta#S21612694
CTATTACTCTCTCTTGATATGTTTTATTCATACAATGCTGCTTTTACTTAACTCTCCTGGCCATCTTGCC
GAATATGTTCCATTGTATTTTCGCTGCATTGCTAATAATACCAGGGTGTGCCACCTGTATGTTGCATCAA
AAAAAAAAAAAAAAAAATTCCT
>gnl|UG|Ta#S16262691
CCACGCGTCCGAAACCAGCAATCCAAGCACGCGGCTGGTGCGAAGTAGCCAAGGACCAACGAAGGGGGAG
GGAGTTGACGATGGGGCAGTGCGGATGCTTCGGGGCGGCGCAGAAGGAGCAGCGGGCGGAGGCCGACCGC
CTCGAGGCGCAGGAGGCCCGCGCAAGGGCCGCCGAGGCCGCCCAGAAGAGGCAGCAGGAATATGAAAAGT
CAGCTGCTGGACGAGCAGCACGAGCACAGATTAAAGCTATGAAGGAGGCCAAGACATCATCAAACCAAGG
AGAGCCGGTTCTGAAGTGGCAGATGGGGTAAATCATCGTATGTGCCCTTGCAACCTTCAGCGTGTTGTTG
ATGGTGCGCGGAAGCTTGTTTTCTTTTGATCACGCGATGCAGTTTGGTCACCTAACTCATTTGTGATTTT
TATCAGTGAAATGTACATCCTTTTAGTCACTGCTATACACGCTTATTCAGAGAGAGTGTATGTATTGCCC
AATTTGTCTTCTAGAAGTGTGTGGCGTGTTACTGTACATTCTATAGACAGTGGTGGTTGTCTGGCAAAGT
AGGTATTTTGCTTACACTTCTTGGTACAAGCTA
>gnl|UG|Ta#S12872750
TAGTGATGTTCCTGCTGCTAATGTGTATGCGGCTGAAAATCAAAAGTAGAAGAGAAAATTTTGCTGCTAA
TGAATATACAAAGAGAGAGGGTTGATGTTGCTATTTTGTTCCCTATTTATATTGGTCACTCTATAGGATT
CTTATCGCATTTTCTTGATCTGGGGGTGATTTTGTGTCCTTTTAACTCATGCATATCGTGTGTGGGTTCT
GTGGGGATTTCACCATTAGCAGAAAGATCAAGGCAATGTGATAACTTTTATGAGGCCATATTTTGTGTCT
AAATCTGCAGAGTTATATGATGTGTAAATTGGCAGTGTTGCTGAATGGAAGGAGGTAATTTGCTTGCTCT
TTCTAAATTTGTTGGTTTCTTCATGCTATATTGATTAATATTGTAATATTTAATATTGTTTTGTCGGCTC
CCTTGCTGTTGTGATCTTCTTGTTGAAAAGGCAGTACGAACACTCGATTAGAGGATCCTGCTAGGCCTCT
CTACCTCATAGAATTTGATATGGGTTGCCTTGTTCCTCTCATTCTTATTCTTCTCANAATTTANGGTTGG
GCGTTGAACATACATGCACAGGTTGGTTTCAGTTTTCTGTGTAAACTGAAATAGGGGATAAGTCAATATA
TATATATATATATATATATATATGTCGT
>gnl|UG|Ta#S13110820
ATCTCTCTCTCTCTCTCGCATCGCGCGCAGCCTTCCTCATCCCCGTCCTGATCCACTCCACCTCCCTAAT
CCACAGCGCGCGCCAGAGGAAATCCGGCGCCGGTCGAGGCGGCCGCGCCGCGCCGCCGTCACGCCCAGCC
CACTCGATTCGGTCGCGTGTGCGCTAGGAAGTTCGTCATACGCCTCGCGGTTTTCACTTCGTGTGTTTTT
CTTTTAAATTTTTACCTGTGCTTCGTTTAAAGCCTCTCTTGATCTTAGGTATAGCTTTGCTCGATCTGAT
TATAGGTATGTGGGATGTTTCTGGTCTCCCGTGATTGCGCGTGGATTGTGATTATGACTAATTTGCTTGA
TCTGAATATCTGATTGTGGTGGTGGTGTGTGTGTGTCTGATTTGCCTGATCTGTTGTGGATTATTATTGT
ATGATTTACCGTGGTTTTATGTTGTTTATATATAAGCGTTTGCCAAAAAAAAAAAAAAAAAAA
>gnl|UG|Ta#S22366483
AAGCTTGACCTTAGGCCTATTTAGGTGACACTCTAGAACAAGTTTGTACAAAAAAGCAGGCTGGTACCGG
TCCGGAATTCCCGGGATATCGTCGACCCACGCGTCCGGCCTACATGGTGGGAACCGCGGCGCTGCCCGGT
CACTGTAGAAGGAGCTGCAACGTGTGTTAGCGCTGGAATGGAATCCTTGGAACGCCGCTTGTTGCTGGAG
TTGGGGTTCATGAAGGAGCGGCAATGGCGGGTCGAACTGAGCTGGTGTCCCACGAGGTTTGGTCGTCCAG
ATGGTACCGGTTTCTTGTTACTCCCTGATGACAAGCTGGTTCCTGGCTACCAATGTTTATTTATTGATTT
GTGCTAGGCAGGCAGAGATGGGTTGATTGTTAGAGTTGGTCCATGACAGGTTTCATGAGCTTGTGGTGCC
GTTTTGTGTGGGTAGACTGTAGGGACTGTAATCTCTTTTCGCACTCTTGTGCTATACTAGTATATATATG
TAGCACGAACACGCCCTGAATTTGACTNNNNNNNNNNNNNNNNNNNNNNNNNNNNNNNNNNNNNNNGGGC
GGCCGCTCTAGAGTATCCCTCGAGGGGCCCAAGCTTACGCGTACCCAGCTTTCTTGTACAAAGTGGTCCC
TATAGTGAGTCGTATTATAAGCTAGGCACTGGCCGTCGTTTTACAACGTCGTGACTGGGAAAACTGCTAG
CTTGGGATCTTTGTGAGGAACCTTACTTCTGTGGTGTGACATAATTGGACAAACTACCTACAGAGATTTA
AAGCTCTAAGGTAAATATAAAATTTTTAAGGGTATAATGTGTAAACTAGCTGCATATGCTTGCTGCT
>gnl|UG|Ta#S16191218
CCCACGCGTCCGACGGGATCCAGCCGGATCCCCTTATCCTCACCTCGGATCGTGCGGTGACCTCCATGTC
ACCGGTGACGAGCTCCAACACCGACGCCCACACCCCCCTCCCCCCTCCCCGAGCATCGATGAAGAAGCGT
GCAGTGCAGTGTGCGGTGCGTGGAGATGTAGTGCAGTCTTCCGGCGCATTCCCCGGATGCGTGCGAGGGG
AGTCGACAGCTGCACCAACGCCCCATGGAAGAGCAGTAGGCGTCGCTTTGCAATGCAGTGGTGCAGTTCG
ATTAAATCCCCCCACTTCTTCCACATCCCCTCGTCCGTCCTTGGAGCAGCACGGGCTTGGTGGTGTAGTA
CAACACGGCGAATGGCTGCAGTTTGCTGTGTAATAATGCGGCTTTTTCAGATTTCATCGGGCACAAAAAT
TGTAGTCTTTATCTTCGATGCAGTGCTGCCTTGTTTCGTGTTGAATCTGCAGTTGCTAAAAGAGCACCAT
GGCTAGCTGTGTGTTGTGCGTACAGTCCCGACGGTGTGGGCATGCCGTTCACTTGGAGCTCCCTGGCTAT
TCAATTTGCCATGTGCTACTGTTCATTNTCCTATGTTTTCCTCAGTTAACTTAAAAAAAGTTATGGTTGA
CTTGGATGC
>gnl|UG|Ta#S13222979
CCCGCAGAAAATGCTCATAGCGGCAACTTTGCACAGGAAGGATGCCAGCCAGCCAGCCAGCCAGCAAGCC
TTTTGTGCACACTGCTCGGCTCGGCTCGGCGGACTGTTAACGGCGACCACCACACGATTCAGTGACACTA
ACGCCTAGCAGTACATGGCAGCCGCACAACACACAGCGGATTTACCAACTCCGATCCTACAGTTATCTGC
ACTGGGTTCCGTCAGTCGGTCGGAGCAAGATCCGCGGGCGCATTCTCGGTTTCTCCCCTTCCTATGCTCC
ACCAAGAAGAAGCTCGTCNCGGGGGCTACCCGCATATCCGGATTCTCATCCGTCATCATCCNTCACTTCC
TGCCGGAGGACTAAACGNCGGAGCGGCTCTCTCCTCTCCTCCTCCTCGCTCTCTCGTCGCAAGACATGAG
TGATAANATCTCCCAAATGTGCCANAANGGGGGCCNGTACCAATCGCCNAATGATCTATAGCGGCTCATG
GCGTCGTTAAANTCTGACGGAAAACTGNGTTNCAANTATCCTGAAAAATCCCTTCCANTGGGAAACAAAG
CCCCCGTTCCTTCAAATNCCCCNAAGGAAAGGACCCCTTAGGCTTAGCGGGGGGTNGG
>gnl|UG|Ta#S17975323
CACANACCGTTAGTTAGNTAGCTTACCATACGAGTTAGTATAGGGACCACTTTGTACAAGAAAGCTGGGT
ACGCCTAAGCTTGGGCCCCTCGAGGGATACTCTAGAGCGGCCGCCCTTTTTTTTTTTTTTTTTTTTTTTT
TTTTTTTGTACTGATGTTTTTTTCATGATCAAACTGTTGTAACTTAAGGACTATAACTACTACAGGATGC
CAAACATTTTTTCCATGAACTCTGATCCATTGAGACAAGGCGATGAATAGCTCAGGCTACAGGAGGGCTT
TGCTATTTGTTCATGGGCACAAAATAGGTCGTCGCGAAGGAGATGCAAAAACAGCAGGAGTGCATCCGCA
TAGTTATTCATCTCCATATCAATAACACTTGGCCACCAAAAACCCGACAAATGGTTTTCCCTGAAAACAC
ACAACAATTTTGAAATGCATCAGTACACCCTGACATTTTCAGTTTCAGAAGCAACCAAACATGCTAAATA
GTACTCATGTACTTACTGGAACCACACATATCCTAAAATATTAATCATGTACTTACTGGTACAGATTAAA
TTTGCCAATGGGAGATTAAGCTCTCCAAGTGCAGCATGGAAGGAAGAAATAACTGACTGTCAATAGCACT
CAGCGGTATAGTATTTCACATGANCAAATTGAACGTTNCACATTAGATGGGAACTTGGACGGGGCGCATT
GCTCTACTCGGACAGCGCCCAGTGCTCAACTTGGACGGATGAGGTTGTTGTGCGCTTGGGAGGTTCGCAC
CTGCATAATTACCATAGGGGGATACGGACATCTCCCTTGTTTTCGATGGCGGCTCTGCAGGCAATTTTGT
>gnl|UG|Ta#S12992030
TTTTTTTTTTTTTTTTTTTTTTTTTTAAAGATGGCGGGGCTCTTCGCAAATGAAGCGCCGAAAAATTAAT
GCCCAACATATCATATTTTCTTATTAAAGAGCGTTTGATAATCAGGTCAAATGCTGACACATAGCGAGAA
CACTAGTGATTTCACTCCCATCGCCAAAAAGAACTGCATAAACCCATTGCCAGTATCAAACAAAGAAGGT
ACCCCAAAGTTGAGTGCTTGGAAAAAAATGCCCCACGCCAGCAACAAGACCGAGGTGTGACAAACTGAGC
GCTCAGGAAAACAAAACGATGGACCGAGCTTGTTTTCTTGTTTCAATCAAAATAATGGCCCAGTCAAAGT
CCAGTTTGGAAAAAACATGTAGAGAAATCCACCCAGGCATTTCCCATCACGACTTCAGTTGATCAAACGT
CTTGAAA
>gnl|UG|Ta#S12890427
CATTCATCCAGGCGGCCAACCTGGTCAAGCATGTGTCCTTCCAGCCTTCTATGATGGCCCCGGTCCACGT
CTACTAGGCCGCTCTTCTCTTCTGGCCCTCTGGATCCTTTTTATTACGATATGCTTCTTCACGATGTGTT
TATACAATTTTCGAAAAAGTCACGATGACACGAACAGCGATTGATTTCTCGTTCGGTGTTGGTGCGGTTT
GTTTTCTTTTGGCGTTATAAAACTAGACCAGTCCGGACGATTCTCCGGCTCTGGACTTTTAGAACTATCT
GGCTACTACGTTTAACTTGGGCAATCGCCTTGATGGCACGGAGTTAGAAATTGGGGTGGCAATCCACGAT
GTCTGCCACGTATATTAGGAGTGGGGTCAATGGGCATTTCCCGGAGTTGTTCTTGTTGGGCTTTGAACCA
ATAGAGGTTTATTACCATCACGTTCGTTCGAATTTCACATCAAGAGATACCAGAGCACTAGCTCAAAACT
GTACGGTAGTAGGTCCCACAAGGAGGACAGCAATATTTGCACTGCGCAAACTC
>gnl|UG|Ta#S32618234
TCGGCACGAGGGAGTACTCTCGTCGGGGTTCTGTTGGGATGCAGAAAAACACGTCCTCGTAGGAGTGCTG
AGTGGATGATTTTGCTGTCCAGCGCGCCCGATGAAAAAAAAAA
>gnl|UG|Ta#S12970992
GCGTGGCAGTGAAGACGGCCGGTAACTACATAGAGCGTGCTGCGTGAGCCATGGATTATGTGAGTAAATA
AAGTGGATGTATTAGTGAATTTCCCGCCGTTGTATGTGCCTCATCGCGTATCTGCATCTTTAGTTGTCAG
TAAGAAATGGGACAGAGAACTTGCGTCTAGCATATCGATCGACAAAAAAAAAA
>gnl|UG|Ta#S13212163
CTCGTGCCGAATTCGGCACGAGAGAAAGCCTCCCATCTAGAGTTCACAGAATCCAAGCAAGCCTCAAAAA
CTTCATCTACAAATCTTCTCCCAACTTCCATATTTAAATTCCATCATGAAGGGAGGATGCGGNTGTTCCG
GTGCTGCCGTCTGCCAGTGTGGCTCCTCGTGCACCTGCTCTAAGTAAAGGATAGCCAAGATGAATCTTCT
CTCAGCTGGNTCTCCGTCGCACCTTATCGATTGATCGTGTTGCTATGGAAGCGATGGGATAAAGCCCTTG
GNTATGGGGGATNTACCTTACGAAGCGTTGGTCCNGGGTGGGTGGNTAAGGGAAAACATAGGGGAAACTT
GCGGNGGGTAAATGGGGATTATCGACTTANAAAAAACTGGNTCAAGCCACGAATTTATGACANTGGGGAT
TGNGAGTGATTTTCANGCGNCNTATACGACACTCCCGGGTAGTANGCCGAGGGNANCGGGATGATGTANG
NACTTTNAAATTCAAATGATGTTNGAAAAAAAAAA
>gnl|UG|Ta#S17884295
ACCAGCTATGTACATGATTACGCCAAGCTATTTAGGTGACACTATAGAATACTCAAGCTATGCATCCAAC
GCGTTGGGAGCTCTCCCATATGGTCGACCTGCAGGCGGCCGCACTAGTGATTTCGAGCGGCCGCCCGGGC
AGGTGGGCTTTNNNNTTTTTTTTATTTTTTTTTTTTTTTTTTTTTTTTTTTTTTTTTTTTTTAATGGCAA
CAGTTACCATTACAAAACTCAACAGATGCTTTTACATTGCCAGTGTAGCTTGCAGTACAAGCCAACACAT
TTGACCAAACTTACAAATCTGGACGGCAAGCGGAAAACACCTGTCTCAGACCAAAATATCTGAACACCAG
CACATAACTTGAAAATCTGGTAAGCATGTTAACTTCCCCTTTCCTGTTGTCTTGCTTGGCAGCATAAATC
ATGTTAATCCTAGAGAAAATATATCCAAAAACCTACTGGTTCCATCAGACGACCATCTGATACCAATCAA
CACAAAAGGGGCCAATCCAATCTTGGCCTGTGCTATACCGGCTCTCACCGGTNACTGCCTGCTNCACATT
AGTAGCTTGTTCCAGTCTATCGGACTGCTTTCACTGTCTCCATTCCTACCAATTTCATTGATTCAAATCT
TGTTAGATAGATATTACCAAATGCGTTCTCCCAATCACAGGTTGGATGCATCCCAGCAGTCATTCAGGTC
CGTCCTTATTTTTCTTTCTTCAGCCAAAAAGGAATGGTGATTCTCACTCTTTTTTGCATAACTTAACCTT
TCCTTTTTTAAAAGGGTGGGATTTTCCAGGAAAATTTTCAAATTTTTTTCCTTTNAAACAATTTTTTTTT
CCCCGGTTACAGCGTCTTTTTTTTTTT
>gnl|UG|Ta#S13212311
TTTTTTTTTTTTTTTTTTTTTTATAAAATACATGAGGGTTTTTTTTCTTTTCGATAAAGGGCGACTTTAA
GAATACATGAGGGGGTAGAGACTTGAAATACAAAACAAGTAATAAATGGTTTAAACCTACTCGACCCCTA
CTTTTTATCTCTATCTTTAAACACATATCATATTCTAACATCAAGAACTCACAAAAAAAGAAGATAACAC
CTTCAGGAAAGTAGCAACACTCGATGTGAGTGTTTGAAACATCTGCATGGCCTATCCTATATGCAGTAGT
TTTTCTTTCTTTCTGCCGGGAAGTATATGTAGTAGTTGTAGTTAAGTAATTAAACTGAAGGATTTATCTT
TGCCTTCCTTCCAAGATATGACGCCTTAATTTCCTGGAGCTTGCTAGCTGTATCTCTAATGTTCGCTCTT
TCGCCGGGGATGGAGTGTGTGCAAGAGACTGGCTACTTGCAACAAGAGACACGAAGGAACTGGATGAANC
GAATCCTCTGACTCGCANTCCCCTTTTAGATAAATGTCAATCACTTN
>gnl|UG|Ta#S16189720
GAAAAATCAAATAAACATCCAGTAGAAGCAGAGCAAGAGCAGAGCCTAGCTAGCACAACCACCCTCCTGT
TGAGACGCTCTATCTTGCTCACGATGGACAAGGTGAAGAGCCATGGCAGCAAGCACAAGGGATCAGGAGG
AGTAGGAGGGGGGCTGAGCAAGATGCTGAGGCAACACAAGGCCAGGCTCTACATCATCCGCCGATGCGTC
GTCATGCTCCTCTCCTCTTGATCCCATTCTTCTTCTTTCTAGCTTAGGCTTGACAGATTCTTTGGTGCGT
GAGTACATAACATAGGGTAGCTTAGAAGGTCCCGATGGATGTTGCTGCAAGTTTTGGTGTGGTATGGTGC
TCCTAAGTCCTGCAATGGCAAGGTTGTACATGTACTGATATGTCTGCTCTATCAGCAGAAGTGAACGATC
TCAAGAGAAAAAGAGGTTACCCCTGGC
>gnl|UG|Ta#S16266246
ACCGTCGTCTCCTCTGCTAAGCATTCGCTCGCCACCGCCCACCGTCTCCTCTCCGAATCTTCTCCGGCAA
GTCTTTCACCGTCGACAACAACCAGATGGCTCGCTTCGCCGTGGTCGCCGCCCTCCTCGCCCTCCTCGCC
GTCGCCGCCGCCGCGCAGGGCCCCATGCTGGCGCCCAGGACGGCCCCTCTTCCAGCGCCACCGGCGAGGT
CCCCAGCCATCGCCCCTGCGCCGGTCGCCACCCCGCCCACCGCCGCGTCGCCGTCCCCGATGGCATCTCC
CCCTGCCCCGACCACCGACGCTCCCTCCGCGATGACGCCGTCCGCGGTCTCTGCCACACCCGCTGGAGCC
CCCGTCGGCGCCCCCACCGGCACCCCCGCGAGCTCCGCCGTGTACTCATCCGCCGCCAGCTTCGTCGCGG
TCGCCGGAGCGGTGGCCGCCGCCATCGTGTTCTAGATGCAGCGACGACTCTTCTCGCTGCTGTCTATACA
GTTTCATTGTTTCTGAGAATTTTTTGGTTATAGGCGGAGGAAATATTACACACGACATTGCGATGTAATC
TTGTTACGAGATTATTATGAATATATAATTCCCTTC
>gnl|UG|Ta#S15903026
TTTTTTTTTTTTTTTTTTTTTGAAAAAAAAAACCATTAGTATATTGCATATATTGATGATTTGATGGTAT
TGCCTGTTTATATAATTAATTTTATAAAAGTGAACAGCTGTTATAACTATTTTGTCAAAAGAAAAAAATG
ACGTGTATGCTTATAACTTGTAACAAACAATACAATGTAAAATGTTTACATATTTAATGATATATATATA
TTATGTATAGCTACATTCAATATTATTCGTTTGAGTTATAAAATAATTGTTAAACCTATCTATTAATTTA
TATATAGAAATAAGAAACTAGAACAAATTCTATATAAAAAAGAAAAAAAAAAACTTTAACACATTCTCAA
CAGAGTAAATATATTATAAGTATACACAAACAAATAGCATTGTTTAAAAGTTAAGCTAGCTTCTTGCTTT
GCTATATTATGATATATACCACGAGGAATAAAAATGTAGGTAAAATTTGAGGAGGGGCAGAATAATAAAA
TGAGCAAAAGCTGAACCAGGCTGAAAATAAAAATGAAATAACTCACAAACCTTTACACGTTTACATTATG
TGGTGAAATAGTAATGTCAAAAGACGTTCTACACATATTTTCCCGTGATACAATATAAATTATTTAAAAA
CGGGAGCAATGAGTATTTTAATAATAGTATAAATGTTTAATTTTACTGGGACGACATGGTCTAAATATAT
ATATATATATAAATATATAT
>gnl|UG|Ta#S14833162
TCGCGACGCAGTATGCGTGAGCTCTCCCATATGGTCGACCTGCAGGCGGCCGCACTAGTGATTGGAATGG
GAGGTGTAGGGAAAACACAGCGGGGAGAGAAATACAAGACTCTAAGTCTATCATCTCACCGAGCGTCGAG
GTGAGGCTCGATGAATTTATTTGGTAGCAGAAGCGGATATTAAAACAAGTGACCAAATCCCGGGGCCCCA
CAAGAACGGAACGTGGAACTCCTCTAGGTGTCGGACTCGCTATCAAACTCTTCATCCATGAGATCGCCTT
CGTCAGCATCTGGCCAACTCAACAAGCCAGTGAGTACTTTGAAAGTACTCGCAAGACAGTTCGGACGTAA
GATATAACAAATGCATGCATGGATGCTTCATGATTAATTCACCAAATGTACATTCAAAAATTAGCATAAC
AAGGTAAGTAAAAGGGAAACGGCAGTAGTCCGCCTGAAATCCCAACAAAACATAAATAAATACCGATCGG
GTGTCTGAAGCGACGCCTCGAAAGGTGAACAAATAGATATAAGGAAATGATGCCACAGTCAGGCGTCTTT
CCGACCCCACCCATTCCAATCCCGCGGCCATGGCGGCCGGGAGCATGCGACGTCGGGCCCAATTCGCCCT
ATAGGGCGGGGGGAATTAAAAAACCCCCCGCTCACCCCACCCCCTTGTCGG
>gnl|UG|Ta#S32510952
GGCACGAGGAGCGCTCTGAAGTAGTATATATATATAACTTATGTAACAGAACTCCGGTTACGGACGTCTC
TCTACTCTCACTGGGTTTAGTGTGCTTCTCTTCTGAAAGAGCAATGCAGCACTGCTGCTGAGTTGAAACT
TAAAAAAAAAA
>gnl|UG|Ta#S17888997
TACTTCGACCCACGTCGTCCGAGAATTTNGAGTGAATTATTCTGGTGTATACCACCCTTTGTGCTGGATT
GTCATGGTTATTGTGGTTGTCAGTTTTGTTGACAAAATAGATCCAAATGATATCTTTTTCGGTGTCTTAT
GGTAGATATATTTGGTATGCTGTTTCATGCATTCTTCCGCTTTATGATTAATATTCCTAGATATTTGAAC
AAAATTTAGCTATTAAATATACATCCCAGGAAATTTACATTATTACAGTGGGGCACTCCTTTGCACGGTT
TTCAGCATAAGAGATTTAACCTTTTTTGCAGTATCATTCTCCCTGGCGGATTACAAATAGGTTGTTGTTC
TAATTACAAGCATGCCTTCAGCTCATGGTTCTTATATTTTTGTATTTTCCATAGGACAATTTCCTGGATT
AATATCTATACTGGAGATCTAGGAGTCCACCCGAATTCAGTCTCCATGAAGCCGTTCATCCAGGATCCAC
CAAAATTCAAATGATATGTGAAAAGCGTGTGCTAGATGTGGCCCCTATCCAGCGTTTTGATCTGTCCACT
CAGGTGCTTTTGTCTAGGTGGTAACACAACAAGCTGCTTATCTTATAGAAACTTATTATACGTACAGTCC
TATGTTCGTTCTGCTTGCATGTTAGAGAAAGAGCTTCTGCCCCGATGTGAGTAATCCTATGGGAATTAGC
AACGTTGGTTGTACTTTCAAGCAGGCAGAATCCAATGCAAGTTTTTGGAGCAGGCGACATGTTCAACAGT
TAGGTGTGGCGGAGATGCGTATGTTCAGATGGATGTGTGGGCACACGAGGAAGGATTGAGTCCGGAATGA
TGATATACGAGATAGAGTTGGGGGTACACCAATTGAGGAGAAGCTTGCTCAACATCGTTTGAGATGGTTT
GGGCATTATCAGCGCAGGGCTCCAGAACCTCCAGTGCATANCGAACGGCTAAACCCTTCGGAAAATGTTC
AAAAAGGGCGGGGTTAAACGATTTTGAAATTGGGAG
>gnl|UG|Ta#S12936503
GGAATTCGGCACGAGGTCGGAGTGGCTCNCAAGTTGAGATGGAGCTAATGCTCGGTTGAACAGATTATCT
GTATGCACAACACCTTTAGGTTACTTGCATTCCGAATTTGAAAAAACTTGTAGAATGAGCAAAATTTATT
GGGAGCTATCGGAGGAGTGTGATCATTGGAACATCAGTTCTGATGATACGGTCATCACTAGCTTGGATTA
TACAAGAAAATCCCAAAACGATCCTGGCCCAAACCGGTTACTGGTTACATTGAAAAAAAAAA
>gnl|UG|Ta#S13110369
GCGTTCCGCGGGCAATCCCCGGCGCCCGTGCCCACCCCCGCCGAGCCAGACGTCTCGTGGGTGAACTCTC
TTGTCAAGGACGGCCACGCCGGCGACATATTTGCGCAGTGGCCGGAGCAGGAGCAGATGGTGGCCTAATT
TGATTCACCGATCATCACTGGCTCATAGCATCTAGCTGACCAAAGTTCTTTCCTTCAATTATTTTTTCCC
CTTTGTTTGCTTAATTTGATTCATATGAGATGTTTTTTACTAGTACATATATATAGGCTGTTCACAATAA
TATTTGTTCATCAACAAGAAGCATATATGGATGCCCAAAGGGAGCTCTAAAAAAAAAAAAAAAAAAAAAA
AAAAAAAAAAAAAAAAAAAAAAAAA
>gnl|UG|Ta#S13130439
TTTTTTTTTTTTTTTTTTTTGACTAAGAATAGTGCACTTTACATAAGCAACAACATAAATTTAGCGTCTT
GAAAAGCATGTGATAAGAGGACCAAAAGCAAACCATAGAATGTCACAGGATAGAGCATAATTAAGAGTAC
TTAGTGCTAGATTATATTCACACAGGGCCTACAGTGTCGTCGATGGTGCATCTAGAGGCGGTGCAGTGTG
AAAACCAGGCTGCGCTTTGAAGTGATCCCTGAAACAAATGCATAGATGTCTCCCTCCACGAATTTTGGCG
CGGTGACAAAACTGAAACCATTGGGTGATTATAAGTGGCCCTCCTTGTCCGGAACTAAAGTTAAGAACAC
ATTTCCNAAAGCTGAAATACAAATTAGTTCCAGAGAAACAACATANTTAATATTAATAACATACAGTTAT
TACCCACCGTGTTTTCCATAAAAAATACATTATCCTGCTAGAACAACAAACTGTGGCANTAAGAAACTAC
CAAGAACACATATCAGGAGGTGATNTCAAACAAAGGACGATAAATTACACACAAATGTAAATTTTTTGTT
TCAATTCANAGTTACNCGAGCAATAAGTGGCAGAATCAATATNNTAACNGGGCGCANANTCACACATCAC
CATTCC
>gnl|UG|Ta#S13206283
CGAGAAATCCACCGTTCAGGTCCGTCGCCGGCGGCAAGACAGGAGCTGTATAGCGCCGTCCGTCTCTGAT
GCGCTTCGCCGCCCGGAGCTGTCACGGCTAGCGCCACCCGTCTCCGGCGCGATTCGCCGCCAGGAGCCAC
GGGGTTCGAAGGCAGTAAGACAGGAATCGCCGTCGCTCACCTCCGGCATGCTGCGCGGCCTGGAGCCGTT
GTCTTGGCTGGAGGCAAGATGGGATCCGTCGCGGCTAGCTCTGCTCGCCTAAGGCGCGCTGCGCCACGCC
CGGCCGTGGACTTGGCCGGCAGCAAAACGGGGCCGTCGCGGCTAGTGTCGCTCGCCTCCGGCACACCCAA
GGCCAGCCCAAGTTGTGGCTGACCCGCTCCCTGTGAGGTGGTGGCACGGTGGAACTGCAGCGCGTGCAGC
CGGTGGCTGAGATCCGCGGGAAGTCGCGCCGTCACAGTGGAAGATGCAACTCGATCAAACTCAACAAGCA
AAGGNGCAAGAAATACTACGGCGATGAATGGCAAGACTCGTCAANCTGAAGACACGTAATTTATCAANAG
AGGACATTTCTATNATCTGTCATCNCTTATTCGGGNACAAAATGATAATGGATANAAGGTGGNATCCAAA
NN
>gnl|UG|Ta#S15903222
TTTTTTTTTTTTTTTTTTTTTTTTTTACAGTAATTACCAGTGCGCTAGCTTCGTCTGATCTGGTCTGATC
TTACATTAATTTGGTACGCCGTCAAATTACTATTGCTACTACTCTGAACTTTGCTTGCATTCTCATGACG
CTGCCAAAGTTCACTATCTACCACGCGCCGTTCACACACACACAAGAACGCACGCCGGCGATGTGTATAA
AGATCAGTAGGAGGCTGGTGGCGGGAACCGGGAGCCGGTGGCGAGGAAACAGGCGACGCGGAAGCCGGTG
ACGAGCGCGGCGAGCGCCAGGAAGGCGAACCCCGCGAAGCCGAGCCCCACCGCGACGTCGGCCCGCACGC
ACGCCGCGCTGCCGGTGGTCATCCACCCTTCCCGCCCTCCGCCCT
>gnl|UG|Ta#S13164014
TTTTTTTTTTTTTTTTTGGCTAAACTGCATCATTCTTTTGTGACATACCAGATGCTGGCTTAATCATGAT
TAGTTACACAACATTTCTTGCACAAAGAACATCATTTTCCACAAGCTCCCTCCAAAATGGGCCTTTTTTG
GGCATGGAAACTGGCTTCCTGTGGCGCCCTGGGACCGANCAAACAAAATNCCGTTTGTCCAAGAATAACT
GGNTCCTTTCCAAAACTGCCGGCAATGGAACAAACTTAANTTACAAACNGTCCAAACCCTTAAGTTTGGC
AAAGCAACTCTGCATGGATTCNAAGATCTCCTGCGTCATACGGTCACANCAGCAACTTGTACGGCCAAAC
TTCGCTTCTCNGANTCAACGCGGNTTCTTGCAGGCCCGATACTTCATCAATCAAGAGGGTNAACATACGG
GATNTCCAATGCCTCACAATGTGATGCANCCAACTTCCGGGATTTCAGCNAACNCGGTTACCCAAGCTCT
CNAAGGTTTAAANTCNATTGAAAGGTCCAANNATNGACCAGNCAAATTCCCAA
>gnl|UG|Ta#S32536725
GAGATCTCCCACCGCCTGAGCTTGATCTCTCTTCCCATTCTCTTCGCCCCCCTGTGTCACGATTCATGTT
ATAGAACAGGTTTGTGTCCCAGGGATTACATTCTCCTCCCCCATCTTCGCTTGCTGCCACTTCATTATGC
AAGTTTGCCTCCAATGTCTGCAAATATGAAGAAAATTCCTTCAGATTTTGTTAATGAAAGAGGTGAAGAG
AGATGATGGTGAGGAGTTTGTGTACGATTGTCGCTGACCTGTTGATTCCCCGATCTCCCATGGCCGCCTC
CCAGATTTGTTCTAGGCTGTTAGGTGAGATCTTTGTAGTGGTTGATGGCGATTGGCGTGTTTTGTTGTGC
ATGGGATCGGACAAATCGGGTCAGATGTTTACCCGACCCGTTTAGACGATCAGGAGGTTTTTTTTGCTAT
CTGCTGATTTTCCTGCTCGCTCACGTGTAATGTGTTGATTGGTCAGGAAATTTGATTGTTTTCGAATTGA
AAAAAAAAA
>gnl|UG|Ta#S13166515
TTTTTTTTTTCACCAAATGAAATCTGGATGTAGATTTCATTCCATTTCATTTCTACCAAATGAAATGAAA
TCTGGGGAGCCAAACGAGCTGTGAAGGAAAAGGCATTTCGCATGTGTAACTTTGTCCCATGCTTTACATA
GAATATTGTATGCTTGTGAAACTTAAGTAGTAACTAAGAAACATAGGGTAATTAGATGAATTTTCCAAAA
ACCTTTCCTTAAAGAAGTACTAAAGCTCAAAATGACAACCTGTTAGGCTCTGCACAAAGTACAAAACAAA
CTCTAAGGTTTATCAGAAGTAGTGGTTTCACTGAAACTACGAATGTTACATGTACATCATGCACGAAAAT
ACCAGATTATCCATCATGTGTAGTTCATTTTATCTTGGCTGATCTTTGCATCTATGGGCACCTCTGTACT
GGCAGGGAGGAGACACTCTATGATAGCTGGCTCTGAATTGATTGTTACAACACACTGCAAGCGGTCAACA
CTTCAGCATTGCCCTCATTCCGTCGCNAATGTTGGTCAAGACTAGTCGCTACCCAGACTCACTGTGAACC
ATGGAAAGTCTTAGTCCAGACGGACAGTCNCTCTGTACAGTCAGCAGACAN
>gnl|UG|Ta#S13269764
TAGCGTGGTCGCGGCCGAGGTACGACAGCATGTTCGTTGTCGAGACNNNTGAGAGAGGCGAGGAGATCTG
CGAACGATAGATGGGCTTGCCGTTGCGCTGGCTGGCAGCGCGGCCGAGAGGAGCATCATTCACGGTGGTC
TCCGTCTTGTTGAGCCTGGTCGTAAAGGATCGTAGGAGCGACATGGTGAATGCTGTAGAGCTGGACGTTT
CGGAAAGAAGCAAGTCGACGGAGTTCGATGGGCAAGAATGGAACCACAACGGTCGTGTGGTGACTGTCTG
CCAGCGACAGGTTCGTGCAAACACCAGCTGTCTAGAGCGTGTGCAGTGTCTCACTGAAGGAAGGGATGGT
AGTAGTATGCGGTTTGTTCGTTTGTCTGCTGATCGAGGCGCGTGCGCAGGTCTAGCGCTGTATGGAAGAG
AGTGAATCACACGCCACGGGCGCGAGGTGTGGAAGTACGGTAACGCATTACACTGTAGAAATAGCTCTGT
GTTTTGTGATGGACGGCAAATCTGAGTGCAAATCAGGGTATCTCCCATTCACCTTCAACAGAACTAGGGC
GACCAGGAGCCAGATCAGAATGCAGAATCCCACTTCTTTTGCCATGTCCATGCCCATTGTAAAACATGTA
TGTGAATGTGACGGTCATAATCTTTNNN
>gnl|UG|Ta#S15902902
TTTTTTTTTTTTTTTTTTTTTTTGGGGCAAAACACGATAATTTTATTAGAACTTGGAATTTTGGATTTTA
CATCAATATTTAGTTTACATGTTGCTCTATTAGACATTTCAGTGCCTTTTTCCTGCTACCGTTACACAGC
TCTACAGGACCGGATAGCTTGAGGCGGCCTCCCTCCCTTGAAGAGAATAATCTCCATGTCTCCAAGCAAC
TCGATTCATGAAGTTCCTTCAGCAGGTTTGGGTTGCACCACAGTTGACAATCTCAGTCTCAAGGGTCTCC
TCTGGGTCGTGGACGTTGGTGCAGGAGGGCGAACTAGTGGGGCAGCAAGCTCAAGTGGCTCAAGCTCTTC
CTCAGCTTTACGCTTCAGATGATTGTTGTCAGGTGAACCTGTGGTTCCTGCTTTGCCCCCATTACTTCCA
ACTTTATGCTCCAAAGATAATCCTTGATCTACTGCAGTTAAATCTTTCTGATTTACCTTCACTTGATGAG
AATCCAGCTCATCAAGTTCATCAGGTACTGCTAGGACAGCTGAAGAGAAATTTGTGGTTTTATTTACAAT
GATGTCTGCTGGTTTTTTACAAGAACTATCTAAAAGCCT
>gnl|UG|Ta#S15902410
TTTTTTTTTTTTTTTTTTAGAAAAACACAATTACCTTCCCAAGAAATATGCATATGCAACATGTAACTTT
TACAGCGCTGATATACGAAACACAGGTACAAAATATCCATGGATACACACCAGAGTCAAAAACAGGTAAA
AACAGAGATAAGGTGCAAAACACTTGCCCTGTTCGGTTTGAGGAGGTTTGGCAGGGATTAGCAGGGAATA
TAGCTCAAAGTCCTGCCAATCAATCACTCTTAATCCACGGCAATCCTTGCCAAACCGAACATGCCCTCAA
ACCATCGGAAATCAAGTACCAAGAATTAACACTCCACGCATAACAGGAAAAAGAATCGGACACCGAGAGA
TGCACGCCAGACCGATGGAATGGAGGATCGCAAACTACTGTAGCATCGCCATGGACGCGGCCATGGCCAA
TGCCACGGCATAGCCCGCGCGGACGACGGCGGCGCCGTTGGAGTTCGGCGCGGGCGCGGTCGTCGTTGCC
CCTCCGTCAGACGTCGTCGCCGCGGCGGGAGGGGTCGAGGCGCTGCTGCCGCTGGTGTCTCCGGCGCGCG
GGGA
>gnl|UG|Ta#S12964123
GGACGGCCAGGGNACGAGGNAGGAGGAGGAGGACGGGTGCAGCGGCAGCTGCGTGGAGGCGGACGAGTAC
TGGGGCTACTACTACCAGCAGCAGCAGCATCCGCAGGAAGCCGACGACGAGGAGAAGAAGGCGGAGGACC
CGAAGCGGGCGGCGGCGCGGCAGGAGGAGGACCGCAAGTTCTGGGCGGACTGCCTCGCCACCGGGTACCC
ATGAAAGCCATAGCTCAGCATGCAAAGGCCATGGCAAAAAGCCATGAGCGCCGCTAACCGAAACTGCAGC
CCGACCCAAGCGTATGCCTACCTTTGTTTGTTTGTTTGTTTGTTTTCTTTGTACATACATAATATATTCA
ACTCCTCAACAAGTCATTGGGTGGCGTATTTTGACCCCCGTAAGCTTTACAAAAAAAAAA
>gnl|UG|Ta#S12920878
TGGGCTATCCGCCCTGTGTGTCAACTCTGTTGATGTTACAAGCCAATAGGCATAAGTAGTAAGATACAAA
AAATGTTGTGTGCGTTTGCAAGAAGCTATTGTAAAGTGTAGCAGTTTTTTGTGTTTCAAATGCAACAAAT
AAACAGTACTCCCTCCGTTTCAAAATAAGTGTTGTAGTTTTAGTTCAAGGAGTGAGTGTGATGGACTAAT
ATTTTCTTACATAAAAAAAAAAAAAAAAAAAAAAAAAAAA
>gnl|UG|Ta#S13126895
TTTTTTTTTTTTTTTAAGCATGANAGACGCTCCCTGTTCACGTCCTATCACATCCGAGTAGTCGCGCCGA
TTTCCACACTGCAAAGATGAAGTGGCATGCAAGCAACCGGAAGGAGGCCGCTGCCGCAAACCCAAACAAG
AAAGAACATAGAGTAGTATAAGTAACATACGTACGTNTAGTCTACCACGTGTACGACCACACATAATCAC
ATTTNACAGGGTGGCCATGCGTGCNCTGCACTTCTACTAACGANGCGCCCCTGCAGCNGCCGCNCGGCAG
CTCGCNGCAGGCGCGGAGGTNACGGCNCCGTGCGGCAGTNGGCTGGAGAACACGGCCTCCCACACGTCGC
CGAAAGCATCGACGATGTCGCGGCGGTNGCNTGGTCGTNNAGCGCCAGGAACACCGCAGCAGGCGTCCAG
CCGTNGGCNTCGTAATGCCGCGGCCCACCACCATCTCGCCATGGACCGCCGGAGTNGGCCCGGGGTCTCG
ANCGTTACCACCGGANTCCCGGCCCCACCNGGGGGCCGGTNCCATTCGCCTTGTNGNGTTTCGCGGCTCC
TGN
>gnl|UG|Ta#S32520443
TCATGTCCTTTTATAGGTGATTCAACCGACTATGGCAGCTGAGATATTTCTACTCCTGCCCACCTCATCA
CATACGTGTACCAGCCTAGACACTAGGTACAGCTCAACATTAGCTACCTAGTTTACCTTAACTACTAAGC
AACGCAAGTGTTGCCGACCTGCCGAACCGCTTATTTACTTCTTAGGTAAGCAATTTTACTACTGCCGCTG
GTGCTGCATGCTGCCGACATGCAGCTACTACTATCTTCTATCACTTCATAGCTGAGTAATAACTACTACT
GCCGTTGCATGCAAGCTGTTGCTGCCGCTGTAGCCATGCCTCGGAGACAAGGTTTGACCCAACAATCTCC
TCCTCAACCTTGTCGAAGGAGCTTGTTTCCATGATCCCAATCTTGTCGCGTGGTTCCTGGAACCGAATGC
GACCAAGTGCCTTCGTCGGGATGTCCGTCTTCTCAGGCTTTGTGTAGCCCATACGCCTTACTCGTGCTTC
TTGATCTCGGGATGCTGCGGTCGTCCCGCAGGTTCGCCGAGAAGGTCCACCTAGGCTTCGGAACCTGTGT
GGATCGCCACAATTTTTGTTGGCATCTAACAAGTCCGACCGCGATGTTGGCAGGGACATGAACTGCCAGG
GAACCACCTCGCCTGTGGGCGTCAGTGTTCCTGGGGGTCGTANTTCCTGACGTCACAATGCCATGGAACT
CCCTTCCCGCNGNCATCNNGNCANAC
>gnl|UG|Ta#S12882546
TTCGGCACGAGGGCATATATACTTGATTGGGTATACGGGATCTGAATTTCGGCGCACATGATCTTACTAG
CTTCTAAATCCGCTGAGCTGTACTGATGATGGTATGTTTGCTACTCACACATTTTATCCAAAGGATCCTT
ATGTCGAAACGATGGCCACTTCGAGGTTGCTAGTATGTATTTTCACACCATATGTATGCTTGTGCTTACC
TCCATATGTATGCTTGTGCTTACCCCATCCGCCTCGGCACATTCAGTCCAAATTTGACCAAATACTGAAG
ATGGTGCACTTGTGGGTGCTACGTGCCATGCATCTTGCCCAATCTCACGGAAATAATCAGTAAAAGGCAG
CAGTGTTTAGTCGTCCGCCACAGAGAATCGTCGGCGATATTAATTAGTATATCTCAGCCCATTGTTCTTG
CTAATGAAGACTGTTACCAATATTAATTATCCTTTCTTGTCTCTCAAAACTATCAGCCTGAATCATAGAA
TGATATATTTTCTTTAGGATTCATGTTTTCTCTTGTATTATACATTACAATGAGTTCATTGTATTCAGTT
TCTTTACAACTTCATGCACCTGAGCTATTTGCA
>gnl|UG|Ta#S15903435
TTTTTTTTTTTTTTTTTTTAACCTATGCAAGTTCACACTGAAGCAAGATAATGCAGACTCTGATTGCGTC
TCTGTCGCAACGGTGTAGCAGCAGCAACTGTACACAGTTCGTGTGGTTACAGTTCTATTGAGATCCTCAA
TCAAGAACACAAAAGGAGAAGAAATAATACAGCATATTCCTATAGAGTAGAGTAGAGCCCGTGTGACATG
AATAAGCTCAAGGAACTCCTCTGGACGTAATAACTGTAGTCAGCATGCCAAAATCTTCTGTTCCGACGAG
ACGGCCACACAAAAAATGTAGCTACCGCACGGTGGGGGTTGCCAGCCAGTAATAACGTCCGCTGGCTATA
CTGATCAGCAGGTGGAGTGGGGCTTGGATTTTTTTGCTCTGCGTGCGTCCTGATGCTCCAGCCGTCTTGT
TGGAAGCCGATCAGGATCATCAAAAGGGGTGACCCTGTGCGGCAGGGAAGAATGCGCCATCTCTACCATC
TACTTGTTTGGGCAGTCTGATGCACGGTGACCGGATTCACCGCAGTTGAAACCCT
>gnl|UG|Ta#S13158291
TTTTTTTTTTTTTTTTTTTAATCGACGCATGCATCCATATTATTAAAATCAAAACAAGGTTTTAAGATCC
ACGGAAACTCAAAATCCGAAAGATAAACAAATCTGTAAAACGCCACACCCGGCGAGAAAGCGCCACATCC
GGCTATACAAAACAGGCTACGATGCTTACACACCTAGCCTATTATTAGCTCGCCATCCAAATCGGCTGAA
GATAGCGCATGCTAGCTCTGCAATCGGCTGCACCCAATAACCATAATCTCCCTGTGGTATGCATGAGTGA
GTAACGACCACATACGGATCCAGATTGTAGCTCTGGTAGATAACCTGGGAGGCATGCCATGGGACAGGAT
GGGAGATGCCGATGACCTTGTGCACCACGATGTTCCTGGACCCGTCCCCCGTTGAACCCGGAATCCCGAG
GACAACGCCGCGATGCCGATGANGAACCCAGCCCCTGCACGGCGATGTGGCCGTTAGAACAATTAGGGGC
CTGCCGCCGGGAAGTANCGCGCCACCATCATGCCCATCGGGNAGCAACACCCCAACCATCATGGACAACA
ACCCGTGCAACTCCTCGCCGGGGAACCCTCTCGCCCGANTCGCCGCG
>gnl|UG|Ta#S16216187
CCACGCGTCCGCACCCATCTAAGTATCTCATATAGGTTAGGGATCAAAACATTGCGTTCAGCAAAGTCAA
TAGCCAGATGGAAGCCAAGCCAGCGACGGTTTTGTTCATTGTGCTCCTTGGATGCTCCGCGGTCGCGTTG
GTTTTCTCAATTGATAGTGAGATCGGCAGATCAGGTGGTCTTCGTCTTTCGGATGACGAGACTAGCAACG
ACCACATCTCGTCACCAAAAATAAGGTGCTTTCGGAGGATGTATGACCTTGTCCACAACAAGTTCTGTTG
CGCAACGTTGAAGGATTATCCTTGCTGGCCAACGTTGGACGAGTGCATCCCGAATTGCCCATAGGTCCTG
CCAGTGCTACCTTCTTGCCCCCTAATCAATGCAGCGTGTTGATCTTAGATGTTTCTGTCGATCAGGGTTG
AGTCTGTAAATGAAACGAAAAATTGAATGACGGGAAAAAATAAATTCCTTTGCGGGGGAGCAAAAAACAC
AAA
>gnl|UG|Ta#S32725601
CTGGGGGTCAGTGTTCTTCAACTAAAGCTCAAATTTATTTCAGGTATTTACAACGTTCTAGGTAGGGGTA
AATCTTGGCAGTAGAGCTACGGCGGCATTAGTGGATATGATACACGTAGGTACATACGCTACTACGGTTA
ACAGGTGACAAAAGTGGTGGTGGTAGTGACGCAGGCCAGCATCAACCGTGGGCACGGGGAATAGCACGGA
TGATGCTTAGGCTGCGTGGAGTTGCATCCGATTCCTTCACGGGTTCAAAGCTATCTTGTTCAGCAGGATC
CTAGAGGATGGAGACCTGGGGCTGGGTTAGTGCCAGTGTGGAGTAGAAGCCTTTGGCTTTCTACCACCAA
CAGACAATTTATTGGGGCTTGGCTTGCTCGGCGACTGGGATGCCCCGCGTGGTGGGGGAGGCGGTGGCGG
ATTTGGTACCCTTGTCTTTGCGCTTCCGGTCTGCAAAGGAGTTGCATTCTTTGATGCAAATACTCGAGAT
CCAACTGTCTCCTGAATGCCCTGCTTATTTGGCTTTCTGATGTTCTCTACGACTCGATTGGCTCCAACAT
TCGAAGTCAAAACTTTCCTTGGAAGGAAGATTAACAGAACTANATTTTAGTTTCCCGCCAAACTTGGAGT
TCTAACCCTTTCCTTANCATAGCTTTTCATCTCTGGNTTTGCTAGTTTT
>gnl|UG|Ta#S32617589
GATGATGCATGCGGCCCTTTTATTAAAAATCCAGGAAGTATCATCAAAAATGTCTTACAGACTCGCAAAC
GGAGCAAAACATAGCACAAAACTGANAAACACGTGGATAGAGACAACTGATACGGTAATAATAAGGACAA
GCTCCCTAGACTCCTATCCTGTTATGTGAACGCCATCCGAACCGGTTGAATATAANCCGAGCCACCATCT
CCCATTGGTTGCACCCAGNAACCAAAGGCTCCCTGGAGTCCATAGGAGTGAGTAAGGACCACGTACGGAT
CCAAGCTGTAGCTCTGAAGATAACCCATCGCCTCATGAACTCTCACTTGACATTGACATCTCTTCTCCTC
TGTATTAGTAATCTCGACGCCATACCTAATTGAGATGCCAAGTGAGCTTGCTCATCCTGTACGCCTCGCA
TTCGTGCGCCGCTGCCTCCTCCCACCTTCAGGTTCGCCAGACTCGCCNCGAGCTCCTCCNGCTTCGTCCC
CATGTGGGAAGGCGCGTTGCTGACTTGTCCGCTCGCGCACCGCCCTCTTCCTATCCGCCGGCCTCGCCGC
CAGCTCCCCCGACCCATCTCCATGGAGGAAGATGCGGGNTGCTGCCTCATCCGCCCGCGCACCGCCGTTC
GCCGTGGACGGTATCTGAGGATGGGGGAAAT
>gnl|UG|Ta#S13218441
CTCGTGCCGAATTCGGCACGAGGCAGGACCAGCATAGCCGGCAAGGATCTCTGCGTGCAGGCTCAACTGA
CTCCAACCATACGAAATTCCACAGAAAGCATAGAAACTGACAAGAAATCCATTATCAAAAACTTGAATTG
AATTGAATTGAATAATTTAACGTATCAGGCTAAAGCCCTACACCCAGGAGGCTTGACATGGGTGCGTGTT
CCCGGGGGGACCCACAAACACCACTGATGCTGGCTTTATGTGGCCAGAAATTAACATGATCTAATAAAGA
CAAAAATTTCATCAAAAAAAAAAAAAAAAAAAA
>gnl|UG|Ta#S26019778
TACACGCTACTATGCATGCATTACGCCAACCTATTTAGTGGACTCTATAGAATACTCAAGCTATGCATCC
AACGCGTTGGGAGCTCTCCCATATGGTCGACCTGCAGGCGGCCGCACTAGTGATTTCGAGCGGCCGCCCG
GGCAGGTGGGCTTTTTTTTTTTTTATTTTTTTTTTTTTTTTTTTTTTTTTTTTTTTTTTTTTTTTTTTTT
TTTTATTAGAAGCGATGCGCGCAAATCTTTTTTTTTGGCATCCAATGGGTTCGGGGCCCAATCCCGTGCT
TTTTTTCTAGGTCCAATTTTTTAACCAGTTTGGGGGTACATTTCCGTTCCGTGTACTTAATGATGCCCGG
AATTTTTGTTCTATCCTAAGACCTTAAAACACTTTTCATTCCGGAAGTTATACTCATCCATTTTTACAAA
AACTCTTTATAATACCTTCTAGTTGGGCTCTGATTTTATGCCTCTATCTCGGTCGCGAGCACGCTATTTC
TGTGGACATGTCGGCCTGGAGCTTGGCTCGTCCCGCCCAATATTGCTTATAATGTGTCGTATTACAATTC
ATTTGCCGTACGTTTTCATCGTCCTGACTGAGATACCCTGGATTTTACCTGCTTCATCGGCTATCGGCAT
ATTCCCCTTTCTGCATCTTGCGATAATATCGAATAGTTCCTCCGCGATAGCTTTTCCTACTACTTACCTA
CCTGGATTGCAAAATGACTCCGCCTGTATCGGGGCCTTTAGCATGGCAGGTGTGNGTGTTTTCGCGCATT
TTGTACGTTTATTTTTGCTTAGTCCTAACGCCCGTTCCTTTTGTTTATTGCCTTTCTTTTTTGGCTAGTT
AGGTGGTTTCCCTTGTAAACATTTAATTTGGGGGTCCCTTTTTGTTTCGATTTAGTTCCTTCACCGTCCT
T
>gnl|UG|Ta#S13131363
CAAAGCTCGAAGCTTGTTCCACATCATAAATGTGATTTGTGTTTCCTCATGATGTTTGGGAATGGGATAG
GGGGTTGGCAGCTGGTGAGTTTAGGCTGTTTTTTCCCAGCCTGTTTTGACACTGATTACTGTATACTTGA
ACTGCGGTTTGGAAATGCTCCAGCTGTTAGGTTCAGTTGACGTCATTTCTTGCTGTTTGAGCTTTTAACC
GTCTTCTTTTCTTAAAAAAAAAAAA
>gnl|UG|Ta#S32428056
ATTTTTCTCGAGCAATTAGGAAAACAATGCTGATAATCCAGGAAAGGCCATCTTCACATACGTGCAAAAC
TATACAGAATGTCACGATTCTAGAAACAGTTTTCTAATCTTCTCTGGTATCCTCTTGATACCCGGAGCTC
CAGCACTCCCTACCAACGGCCTGGCTGTGCATTCATGTAGTAGGGAGGAGGGGGAGGTGCTGAAGGCGGC
GGCCCAGGAACTGGATGCAGAAGAGCTCCGTTCGGAGGCGGCATGGGGACTGCAGCACCGTACTGCGACC
TCGTGTTTGTGTAGCGCGCATCAAGAGGCTGCTGTCCATAGGGTCCGTAACTGCCAGGGCTCCATGAGGA
AGCACCATCATGACGCTGATGAACAGCTGGAGGCAATGGCTGGGCATGGACTGGGGCTGCAGGTACGTAG
CCGGATGTCTGGGCATGGACTGGGGCTGCAGGCCCATAGCCGGATCCCATGTAGTCTCCCGCTGGCTCAG
GAGTCTGGTAGAGGCTCGTCGCGTAATCAGGGCTGCTGTATGGACTTGGGTACCCTTGGGAACCATATGC
ATTTGGTGATCCATATCCAGGAAGCGGGGCGCTTGCGTANCTTCCGTANGCTTGATGTTGGTTCGCGGTG
CTTGCATANCTTCCGTANGCTTGATGTTGNTTCNCGGTGCTCNTGTANCTTGTGTGAACTTNATGCTGGT
CTGCNGNGCTTGNNTANCTTGCATNAACTTNATGCTNATCTNCNNNGTTTNNATANCTCNNAT
>gnl|UG|Ta#S13138899
ACTAGCTTGAGTAGCACATTCCTTGCACATCCACAAAACTCGATCATGGCGGCCGTTCCTCCTAATGTCG
AGGTCTCCATTGTCCCTGCACCCACTACATACAGAAAGACTATCCTCCGCAACCTGTGGTTGGGCCGCAC
TGGTGATGACACCCANGAAATCCCTTCTTGAGGTGGCAAGTTTGGGCATTACGTTGTTGTCAACTGGACC
GTATTTGAANGAGANGGCAACGGAGCGAACTAGTCGCCCGTGGACAAGGAAGCACATATGCGCCGGTACT
GGTATCTACTTACTCATATGTTTGTGGATGNAGGTCAAAGGATCANCCTCAAGTGATGGGAAACGCTTGG
GTGTTAATGGCAGTTGNTGTTACGGTGGGACTGGGATTGCCTTCAAGTGGANCACAAGGNGGNTTTNCAA
ACTACTGGGTTNACACCTTACGGGGAAGTGNTAACATGTCTANGACGTNTNTCACANCGGNAATTANCCC
TGGCCGATCGATTACNTGCCCGTAAAAAAANTTTNCTAACCCATTCACCAAAAATNGGGAAAGGTTTCCA
NCAGTTCNATTAAAATTNGTCACCAAGTTTTNANAAACAAGTTTCCTTCAACAAGTGGTTTCTCAAAAAA
AAAAAA
>gnl|UG|Ta#S13173389
GCAATACCCACCAAAAGAGATAAAAGATCGGATTCGCCGATTTCTTCGACAACTCCACTCACCAGGTCTG
GGTCACTCTCAAAGAAGCCATCCTTGCTCAAGACATCAAGTGTAAGGGTCCAGACACCTTCAGATCCCAA
GAGATTGGCACCGCTGCGGTCATATGCTGACAGATACAACGATGATCCCAAGGAAAGTGAGCAGACCCCG
AAGAAGAGCAAGAATTCCTCAAAGTCGCTGCTCAAGTTAGGCGCAAGTCAAAGAAAGAAGAACACTGCCC
TGCTACTTTGGATGACTACTGGACTCCCTGGACACCAAGATGGCACCACATTTCCTGAATACTTCTGCTC
CCTCAATCTTTCCAATGGGCAAAGTGCGATTNGGCCCTTNGATATAAAGTTCTTCAATGGTTATNGCAAC
ACAATTCAGTCCGTTAANGTTATAATATATGCNCAAGACANGGATTCCCGGGAAATTCCCGTTCCCCTTA
CCGGTTCCCCAAAAAAAAAAAA
>gnl|UG|Ta#S12995727
TTTTTTTTTTTTTTTTTTAAGACAGGCACATATAATGGTAAATTGATGATTTGATGTACACCGTACAATA
CTATACACAAATTCGCCGTNGGAAATTCCGAACCTTCATCAACATAAGGCCACCACTTATTTGCAGCATA
GCACACCCGATGCATGCATAGAGATCATGAGTGTGTGTATCTTCTTCGTGGGGATTTGGGAGTCGCTGGG
CACAATCATATCACTGGAGCTGTTGCCTTTTTTGAGGAGATCAATATACACTCGAAAGAGAAAAAACAAA
GATGGAAGGAAAGAATGGAGAGAGAAGAAGGGAACAATGTGACAGTTGACGCGCGCCATGACCGAGACGA
GGCTGATCGAGCCAATGAACGTGTGGCCACACGCATGTGGCGGGTGGGCGGGCCCGTCCCGACCTCTAGA
AGAGCCCCACTCGAACCTCGGGGACGGCGAGGTGGTGGTCGCCAGCGCCATGGTAGACACCGGTGCTGAC
G
>gnl|UG|Ta#S17972695
TCACTNGACTTTCGTTAGNGAGNTTACCATACGAGTTAGTATAGGGACCACTTTGTACAAGAAAGCTGGG
TACGCGCTAAGCTTGGGCCCTTCGAGGGATACTCTAGAGCGGCCGCCCTTTTTTTTTTTTTTTGATTAAG
GAAAATTTCCATTTAATTTTAACACAGGCAAACTGGATGAAGGGGTGAATAAACAGAGTACTCCAACTTC
TACGGTGACTTGTATAACTGACAGGAGCGTCGTCTGAAAGATGGAAGGAATGGTCCTCCTGGAGTACTAT
ACAATTGTGTTTCAGGTCATGAAAAGAATAATAAAAAAATGTGTATCCTATATGTAATCACATCTAGCAA
GCCAGACCATATGAATTTACAGATTGTTCCAAAAGATCCTGAGTCCACCAGCAAAGGATTTCAGGCTGCC
CCACAGATTTGCCCCTTTCGATGCTTCATGCGCATGCTTAGGGCTCTTGAGGTTTTGTGCCTTAACCATA
TTGTTGTTTTCAGTTTGATCTGATGCCATTGGCTCACTTTTATCCTCCAAACAAGTTGTTGGGGATAAGT
TTGGCTTGGCAGCTCCAGCTTTACCATGGCATTCTGGAAGTTGTGGCTTAGTANTAGATCCAGAGGTTCG
AAGTTTACCATTCTTCTTACACCTGAAGTGGTATAGCATCTTGGAAGAATCATTGTGGCTCTTTGGAGTA
TGTGTCTGCTGCCGATGCGCAACTCTTCGCTCCGATCTCCACAGTTACTTGACGTGAGTGGATCCCCNNN
NNNNNNNNNNNNNNNNNNNNNNNNNNNNNNNNNNNNNNNNGNNNNNNNNNNNNNNNNNNNNNNNNNNNNN
NNNNNNNNNNNNNNNNNNNNNNNNNNNNNNNNT
>gnl|UG|Ta#S12948706
TACTGGTATATTNTAGATTNACTCTAAACAATCGAGCATTCATCAATTATTCATCAAATGGCCAACATCA
GCAGCAGTAAAAAAACTAAGGTCGATGCCACAACAGATACAACCTAAGAATAAGCCTTACAGTTTCATCA
TTCGTCTCTTCTTGCTACATACTTCATCGCATGGCTTGAGCATCAACAACTTTCTCTCCATCTCCACCTT
TGCAAGTTGTTTTCATTGTTGTAACAATATTATTCAACATAGGCCGTTGATATCGGAAAGGCTACTCTTA
CTTCCAAGCTTGAATGTCTTGTACCAAGGCATCCAGCCACCAAGGCAAGATCTCAAACACAGAACATCTG
TCTTAGAAACACCAATGTTTCCCATTATAGTCCAGCCTTCCTTGAGTATGTGACGTCTCTCAAAGAGGAC
AAAGGACCTACAGGCTGCACACAGCCACACATAAGATAGATCCCAGGAAACAAATCGCTGACAGCAACTT
ATAGTAGGCGAGCAAAGCCATTGCCCTGTTCGACAGGAGGAGCAGCGACCATCACTTTTCGTCCCTCTAG
AGTTGCTACCCACACTGACCTATATGTCGATCTCGGGTCATCTTCTTTCTCGTAGATTTAAAATAAATAA
ATTTGATTTCCACCATTTGTGTTGATAGAAGAGATGCACGCTTCATTCCACTTCGGGTCATATAACCAAG
ACAATAAGCTTATCCCT
>gnl|UG|Ta#S32637028
GATCTGTATGTTGGGTTGTTTGGGCCAGATAGGGCAATCGATGGCCAAGATTTTTTCTAGGCCGTGAAAG
CAAGCCATCGATGTCGACACAACCCACCATGTGAAGGTGCACCAGGGCCTAGCATAAATTTCTTTCTTGA
AGTGAACAAAAAGAGATAGAATTAACAAACCATCACTCGGCCTCACTAGCGTTGTTCGGGCCAAGTAGGG
TAATAAAATCAGCAACAATTTTCAGGCCAGAAAAGCCAGCTCGCTAGCCATCGATGTCGACACATCCCAC
CAATGCAATGCAACCACCCGAGATGGATCGAGCTAGCTTAGACCGATAGATTACCCATACTGCAGGGCAA
CTGGTCGACGCACGCCAAGATGATGGACGTCCATTTCTACACCAATAGCTTAGTATATATCGCGCGTATC
TTCTTTTTCTCGGGCTGATGGCGGATGGGTGTTTCGTGTACGCCTACCTAGCAGGACCGGTGTTAGGGCG
GTGCTAAAGCGAAAGCGATCGACATGATGCTGACCGGTGTGCACTGCACCAGCACCGGAGGGGAAAGTAG
ATGGAATTTCTCCTCCATTCCCGCCGCGTGGTACGCAGCTACACTTGTTCAGCCGTTTCCACGGACAAGA
ACGAGCAGCACTTTACACGGTTCCACCCGGTGGATTGTGGTGCTGTTCGCTGACAAGCCAGCGGAGAATT
GTTCATGATCAAAGTGTGTTGTGGATCACTGGTTAA
>gnl|UG|Ta#S32517207
GGCACGAGGCTTGTCTCGAAAATGGATGTATTTAGAACTAAAATATGTCTAGATACATCCATTTCTGTGA
CAAGTAATTTCAAGCGGAGGGAGTACTTTCCAAGTTATTGCATTGATTGGACTACACGCAAGGTGATGAT
CACACGACCACACGTTGTGGATGGACTATGAACGAACACTGAACATTACCGGAATGATCAGCTATGCGTT
GATTGTTCTCTGTGTGTATTACTAGTACTTATTAGACAAGAAAAATGTTTCCATGCTGTATTGAGTGGAG
GATTAAGGAGCGCATGCAAAGCTCAGAAACTGGTACATTAAAAAAAAAA
>gnl|UG|Ta#S16190240
TACAATATGAACATTTGCATTTGCGCTCTCCATATGAACGTCCATCAAACTTTGGTAATTATATTCAACC
ATTTTCAAATAAAGCACATTGTTATTGTAAGGAATTTATTATTAATGTGAGGTTCCATTGGATAAATCAA
TCTGACAACACAGTCAAAAAGATGTTTAGAATGTGTAGCCTGTATTAAGTAACAATATAACTTCCAGCAC
ATAGTAGTGGGCTAGTTGATGAAATAACCGGACCAAACTACATGGAGATTAGACATAATTCAGAAGTGTT
ATTAGACGTGGTCAAAATTCAAGAAGGCCAATCTTCGCATTCGTTTAATCATTTTGAAGGTAATTCTCCG
CTGCATCAATCCAGTTGCGCTAATAGAAGCCCATATATAAAAATAATGTTATGGATTAATAATTTAATTT
GCAAAGGACAAAAAAATGATATTACCATTTTTCAGTGTTGAACACAACTAAATGGTAAACAATCCACCAA
GTCCTTGCCACGGATAACATAACTATAGTCTACTTTCCACCCCTACTTTACCAGGTTCGCCTCCCCATGG
TATCCCCCTCCTCGGCAGGTCCCTGCTCCAATATAATGCATGAATACACTCCATACAAAACCTATGATGA
ATGGCAAGTTTGAAAATGAGAATCATGACCAGGGGCGTAATCTTCAACTGCAACGATTACCTGAGATCCT
CCAGAA
>gnl|UG|Ta#S13206715
TTTTTTTTTTTTTTTTACGATAAACCGAATATATTCAAAAAAACAAAACAAAAACTTACAACATATAGAT
TCAAAAGCATCCAAACTAGTCAATAGCGCAGAAACCAGTTGATTTCCTCACAACATTCTGTTTGGCAGCA
TACTGCTGGTTCTCAAACCGATTATGTGTAGCACCATATTCGGTTTTCGACATTTTGTTTGGCGATTCTG
GTTGATACTTACTTCTAGATAGTAGTCAGAATTCGAGGCAAAGTTGAGCATGATAAATATGACATTGGAG
AGTGCATCTGCCTGCAGCTGCCATGGATGGATGGGATGCTTGGGCTGTTTCTTCTATCTTTCTCCTCTCT
GCTCCCGGCGTGAGGCTCCCTTGCCGCAGGTGGGGGNACTTCCTCATCCCAAAACCCCTNGGAAGTCGAA
GCACTTCAATCTCTCGAAGATGTTGCAATCCTCCTGGTCCNGCAATCCCTTGAAGCCTTNGATCAANGGA
CCTTCCCCCTGAAGTCTGCAACCTGAANCACAATTTCCCCCAAATTGGACCCCAGGCGGAAACCGGGCCC
GGGGGNCCCCCTGCGAAAGAAAAATTGGGCCCTGGGGGGT
>gnl|UG|Ta#S13020079
ATCCAACATTCCCCTATAACCTCGCAAAGCCAAGCCGGCATTACCACTATTACCACCCGTAACATACATC
CTGTACACAGCTACAACTCGACACCACACATAACTGAGCAGCAATCCATGTCCTCTCCTAAGATAACCTG
GATGCTCCTCCCAACTGATGTTAGTGACCAGCCATCTAAACTTCCATCACTCGCAGTCGCAGACCACATA
TGTATATTCACAGAACCGAGCCAAAAGCCGGCCGTTATTTACACATGATCATCGCGCCCCATCCGTATAG
GGCTGCTCTGTTCTCGACGCCCGAATCAAGAACAGAGACGACGAGGTGAAAGACAAACCAAGCATACTTT
CTGCATTTCACCATATCAGTGCTGCATTTACCTAGCCAAGCTCGTGACTGCGTCGCATGACCAAAGAGTC
ACCGAGCCATACTCGTAGCTGCGCCGCCTGGTCCGGCTCGGCAGCCACCGCCCCCTTGTCGCTGTTCACG
CAAGTAACCTAGCATAGTCTCGGCCTTGTGCTTGGCACGAGCAGAGCCGGACTGTGAGA
>gnl|UG|Ta#S12957653
TCTTTTATAGCTGTATCTTCTTGCACACAACCACTTCTTTAAAGGGCTTAGCTTAAGCTGATTGGTTTCT
TGTATGAACATTAGGATTTTACAACATTAGATTCAATTCTATGACGGAGCTTTTGCCCATAGAAGATGCT
TAAGCAGTAGGTTTTGTACATTTTTTCATCCTCTCATGTAACTGTATATAATATTCAATTCTACTATGAA
TACTGGGTACTACAATTTGTATTTAAAAAAAAAA
>gnl|UG|Ta#S15902753
TTTTTTTTTTTTTTTTTTTTTGTCAAATTTCAAATGTATAATTCAAATTTGAATTCATAAATACAACAAT
TTAGATCATTCCAATTCAAGAAATAATATACGTGTCTTTGGATATCAATCATCACATATATACATCAAAT
GCCAAAACATCATCTAGCTAGCTACAGTTTGCCACAACTATCCAATCCTTTGTTTCTATGTTGCTACAAA
ACAAAAACAAACTGAGACATTTTCTTCATCCAATCATCACCAAACACTTGTCAGTTTCTGAAAACATGTA
GAAAAAGTTAGAAACCATAATACATTGGCAAGACTTGCACTTAATCATAACGTATTAAACAAAGGTTGAT
CAATTAATCCCTAATCTCTAACAGCTTGAAACCTACTACCTCTGTTCCTAAATATAAGTCTTTTCAGATA
TTTCACTACAGACTAGATACAGAGTAAAATGAGTGAATCTACACTCTAAAACATGTCTATATACATCCGT
ATGTAGTCCGTAGTGGAATCTGTAAAAAGATTTAGATTTAAGAATGGAGAGAGTATGTCATATACGACAA
TGGAACTTTGGCGCAAGATCAGA
>gnl|UG|Ta#S13005501
GGGTTTTTTTTAACACTGCCTTCACCCATTTTTTATTATTATTTTCACCATCCTTTTTTTTTGAATTCCA
AAAGAATGATTAACTGTTTGTATCCTAATACCGGCAAAATGGGGAATGTAAATACACAACAAAGCCTGCT
GTGCAACCCAAAACTATATACGGGACAGGTCGCATGTTCATTATTCCTTCCATTCCAAGAATATATAATA
TTATTTCACACAACCATAACCCCTTTTTCTTTTCTCTCCTACTGGGAAAACAAACCCACGCCGCCGCGGC
TACCCCTCCCAAAACAAAAAGGATTGCCCCCCGGGGCCATCCATCTGGGTGGAAAAACA
>gnl|UG|Ta#S13173943
CTTGAACTTCAGAGCACAATTTGCTAGCCAATCAAGCTCAAGAAGAATTCCACACAGCTCGCTCGACCCC
ATGGCCAACTTCGCCGCCCAGCTCAAGGAGCGGTTCCTCGGCCTCGTCGACCGCGTCACCGGCTGCGGCC
GTGGTGCCGCGGCCAAGGAGGAGGCCACCAAGCCGGCCATGAAGGAGCACGTGGAGATCCGATCGAGAGC
TCCCAACGTGTCAGGAGGATNAAGGGGCGGGAGTCAATTAAGCACACACACTGCATGCATGCTGATCCNG
GCTGAAATGTTTTTGTCCTTGCAGTTCCTGTGCATGTTCCTTCAATGCACGCATGTTATTAACTTGCCGA
TCCTGGTGGTTCAAATTTNCCGCTTTTTTCCCAACTCCCCCGGTAATTCCTTGGGAACAACCTGGGTNAC
NCAANTTCNCGGCCGGAGCTTGTTCAATGTTTAAAACCTAAATTGTTAAANNGGATTCTTTAAAGGTAAA
AANGNATGNTTGGGAAAAAAAAAAAA
>gnl|UG|Ta#S13190349
TTTTTTTTTTTTTTTTAGTTTCAACGTCTGCACACTTACGTATACGGAACTTACCAAATATACAGGCTTA
TTCTGGCTAGCTACTATACTAGCACGTAGACATAGACACATAGTATTGACTTAGTAATGATCGATCAGCC
TTATAGCTCCTGGCACATATAAGTGTATACGTATATACGTAAGTCGGTCTTGTCGTGTCGTCGTCTCGTG
ATCAGGTCTGGCTCCGCTCGGCCGATCAGCTGCTGGGGCCGCCGGTCCACCACGGCGCGCTGGGCACGTA
CGGGCCAGGCGGACCGTCGCCGGAAAAGGGTGGCGTATGGTATTGGTGCCCAGCAGGGGGCGGCGGGCCG
GGTAGTANGACGGACCGGAGGAGGGACCCTCGACGTACTGCTCCCGGACAAGGATGGCCGGCGGCGGCCC
TGGCCTGGACTCGGNCNGCACAGCCCTGGACGCGGCGAATCGACAAGCGAGGGTCTCCTGCGCCGCCAAC
GGCGGATGCCCGCTTCTGGCTTGGCGGATAAACAGNCATTCTCTGCGTGCTCTGAGNTCTCCGAGGCC
>gnl|UG|Ta#S32551622
TCTCTCAATTAGAATTCATATGTACAGAAGAATAGAGACAACCAACAAATCATCTCACAAGATTTCACTA
CACTAGTCCCGTTGGACATTAGAGTCTACTAGTGGAGAGCTGCTGGATTGAGCCCCTTGAGATTCAATTG
CACAGCACAGGTATTACTATTTATCCTGGACTCGTTGCGCCTCTTGTCCTTCTTTAGAAACTGAATGGTC
CTCCCTTAAAAAAAACTGAATGGTCCTCGAGAGGAGCAAACAACACCAACACAAAACGAGCTCAATTACA
ACCAAGCGCCGCTACAAGGTCCATCAGTCCGTCTTCTCGCCCTCCACAAGATAAAACTTGCTCTCCCATC
TCCAGCATAGATTTTCTTCCCTTGAGCGGCGTCCTGTGGCAGCCTTTTCTTTTCTTCACATAGATATGCT
CTCCAGAACATCCATTGGCAAGCGTGATGGCAGCGGCCTCCACGAACCCAAGAACTTGGGTTCCTCGTCA
ATCAAGCTTGTTTGGGCCTAAGATTTGAAGGCGCTGTCAGCGGTGAGGATATCACGGCCATTCCTCAGGT
TGTCAAACACCCTCCTCCAGGGGAATGTTCTCCTCGGCTAGGACCTCATCTACGACCTGCAGCTCGTCAG
GGAGGGGCCGGAGATGCTACCACAAACTCCTCATCCTCTATGGAAGGCCAGCAAGAGGGCGCAGGTGGAG
CCAATGACGGCCCTCCACTGGGGACCTGGTCCACAACGTGCAGCTCAT
>gnl|UG|Ta#S16195799
CCACGCGTCCGCTCAAGCAATACATGTTTTAAATTATCGTAACATCTATAGCCATATATGAAAATGCACA
TATTTGAAACAACCATCTGAGGGACAGACTTTATGTCACACAACGACTACTTTTCCGTGTCAAAGACCGC
TTAGTGGCCAGTAACGCGCGACTTGAATTTTTTCTATTACACTATACCTTTTTAAACAAAACTAGATAAT
TGCCTGTGCCTTGTAAGGATATAAATATTCTAATAGTATGTTAGTTCAGGATTTACCTGCTCATATTGAT
GTGATTATGTAAATAAATGTTTATCAAATCAATGTCATAATTTACCTATCTAAATAAATTTAGTATTTTA
TTTGGTAAGAACTAACTGAGTTAACAAAAAAACATAAATTTATTTGGTAAGTCAATAAAATGTGGGATAG
TTAAGACCGTTTCAAGAAAAACCGGTAAAAACAAGAGATCAGAGGGGGAAAATCAAAACAAAGAGAGGAA
GAGGAAAACGTAGGTAAGGTTTGATGAAGCACCATGCCTAATAATTGGTGTTTTTTTAATCCTATCCCCA
ACTATGGTGTTATTTTGTAATTTTATCCTCGGCCCAATATAAATTATAGCTATGCCTATTAGAAATACAA
ATCTCTATCTCTATCTCTACTACTTAAAAGGAATCCAAGGTTTCCCTTCCGGTCTTGCGTTCTCATTTTC
TTCCGCCTCCAACCCGTTTGATTTTTTACACCTCCATGATTACAATTTTTTTCTTACCGA
>gnl|UG|Ta#S12975246
GCCGCCCCCTCTTCTGCGACCCCACGCCGTCCGCGCCGCCCTAAAGCACACTGCTCCTTTCCCTTCCCAA
GCCGCCCTGGATCTGGCGATGGAGGTGGCCGCCGTCGTGGCCATGGAGGTCTCGCCAGCTGCCTTCGAAG
TCCTACATCCCCGATAACGGCGGGATTGCAGCCGCCTGGCCAAGGTCGTCGGCCCTCGACGAGCTCCTCC
ATAACTTCTGGTTCCCCACAGTGCCTATGGGCCGCCTCTCCCTCTCCATCCTACGCTCCTCCTTCTCCAC
TTCAGATTTTGGCTGAAAATCGCCTCTCCCTATTCCCCTTCCAATCTGTAGCACAGGCGGAGAGCCTGGT
TGTGTGCGGCGGAGATGGCGCCCCGCCTCTGCGCCTCATAAGGCTGGACGTAGCTCCGCCGAGGCCATGA
CTTTTCCAGGAGGGGAGTCCGGGAGGTGGGACAGCCGGCAGCGGCGCCATTCTGTTTGGGGATGCTTGGA
TCTGGTGATGCTGGAGCATGGGAACGGGAAACATCACCTCAGCTATGGAATTTCAAATAGCCAATTTACC
TTTCTCCCTCAAGATTTCTTACACTTCTGTCAGTATCATTGCTCTTGGGGTCTAGATTTTGTCAATATCA
AAATCTGGGTACTTACC
>gnl|UG|Ta#S13208414
CTCGTGCCGAATTCGGCACGAGAAAAGCTTGTATACGGAAATAGTGTTGACTAAGCACGCCACGTGGTGT
GGGGCCCGCTATCATCTACTGAACGGTATAGTACGACGTGTGGCCGATTATTTTTTGAAAACCCCTTGGA
ATTATTTTTCCTAACGAGAAGTTCGTAGACACGTGTCAGGTCCATCCGTGAGCGAGCAAATTATATGCAA
AAATGGCGGCTGATGTGATTTTGAACCCATGATCTGGGGCATGAAGGGGTATGCGCCCAACCAATGCACC
AAGAATGTTTTCACTTTTTGCCGAAGATACCCATCATATATGTTCCTTACACCTTAAAGCGGACCGGCCA
TTTGCTCCTGACATTCCTTTTAAAAATTGGTAATTATATGTNANTTATATGTGTGTTAAAAATTATTATT
GGTNGAATAAAAATAATATTTATATAATAATATTTTTGGTTAAAAAAAAAAAA
>gnl|UG|Ta#S13177268
CTGCAACTAGCAGCACCGGAGAGTCCACCGCCCGACCGGTGGACCGGGCGTAGCGGAGCGAACGAACGAT
GATGAATGAGGAAGCGTTTTTCTCGCGTTTTGCTTTCTTTTTTGCGGCCGTTTGGGTGTCGTCTTGTCAG
ATGTACGTACTCTACTCTNACTCGGGAAGAAAAGAAAACAAGAAAATTCTACGGCGGGCAACCAACAAAA
CTNCAACCTTTGNTTTTCCTNAAAAAAAAAAAA
>gnl|UG|Ta#S32611307
AAGCTCTGTTTGCATCAGAGACAGATTCCCCTAACACCGAGGTTTCGAAACAGAGCAGCACTGGCGACAC
CGACTCTTCTCCAGATGGGCCGCCAGTGCTCACCATTCTGGCCGGTATCGCTGTGTTCTTCCTGCTCTTG
TGGATAATCGGATTGATCTTCACCTGGATCGTTGGTCTGGTCTTTGGGGCTGCGAAATCTTAGATGTTCA
GCAATCTTAGGATAGTTCTGCTCCTTTTCAGTTGTATATACACTTGTTCCCGACTGATGCTTGATGATAG
CCCTGGATCATTGCATCCTCTGCTGTCATTTCCAGCCGAAACTCTTGAATAATCGTATCACATATTTCTA
GCCAAAAAAAAAA
>gnl|UG|Ta#S32529487
CCCCGACCACATCCCTTCCACATGCCCCCAACCTCCCCTCCGGCGTGACCTTCCGTCCGCTCCAGCGCGA
CCTTCCTTTCCCTCCGACATGGCCTGCCCCCTGCTCGGGCACGACGCACGCCTCCAGGTCCTACAGTTCA
GAGAGAATGGGGACTAAGGTTCAGAAGATTTTCTTCTTCTTTTTCGTGTTTTGGCTAAACACACACTCAG
TACAAAGAGGTGATGTTCGGGTTCCATGGCGCTGCCGCCCATGGCCGATTGACCCTGATCCCATACCCTG
CTGGTGAATGTCGCAGTAGTTCGCGGCCTCCTATAGATGCAGGTTGCAATGTCAGACATGGGTGTGTGGG
GGTGTGCAATGTACTGGCCTGCTGGTTGTGTGTCTGCTTGTGAAGTTCGTCCTCGCCAGTGTGTGTGCTC
ACTGTGTGGGTTGCCATCTCTCGATCCTGCAAAGCTTCACCAAGACTTGTTTCCTGCTCCTATCAGACTC
AGTGTGTGGTGGGCGGCGGGCAAGATGGAGGGATGGAGCTAGCGGGTGGGTATGGCTAGCAGCAAGAGAA
AGAAGAGGCAGGTTAGCTGGAGCCTGCAATGCGACGAGCAGAATAATGCATGAGACAGGTTAGCTGGAGC
CTACAGGCATGGGCGCCGAGCTGCTAATACTTTGGGGTGGCTCGTAATGTACTTGGCCGAATACTACTGC
TACAAACATGTGTATTATTTTTGGTAGCTCGCTTTTATATTTTANTGCTAAAAAAAAAA
>gnl|UG|Ta#S32616353
AAACTGGTCAGAACAGTCAACCGTGTGCAGCCATACTAATTTACTTTGTAGAATAAACACAGACAGCTTA
GAGGCATACTTTTTGTTCTTACTGATGACCTACAGAGCATGTTGGGCAAAATCTAGGGGAAGGACTAATC
AATATTGAGGTTGAGCGACCATCTCAACAATAAATCCACAAGTGGCAGCGGCATATATCTCGCTACACTG
CACCTCAAGGGAGATCAAATCCCCATGTTGAATAGCATCCCAGCAACAGCAAGATCACTCACCCGTTCAA
AGACCGACTATCTTTCCTCATGAATGGCGACAAGCACCAGGATCAACACCTACAGGAAAGAGGTAGATGT
TCAGAGGCGTAACAACAAGTTCAGCTTAATAGCTCAACCCATGACCCCTATTTGAAATCAAGACAACTGT
GTTTATGGCTTCAAAGATATCTTCAAGCAAGACCCTTTAAATGGAAGTGAACCAAGTAGTAGTAATGCTC
CAACACTACACCAACGCCAAACAATTCCTAACCTATTTAGCACTGACCCAAAACCTATTTTGTATTTTTT
TTCTCTATTCATTATTTATCAGTAAGATGAATTCTTCCCAAAATCCAATGATTGAACTCTCTAGACTATA
ATCTTTTGACTTCCAGATTACTTTAAAAAAATACGTAATTCTTTAGATGAATGTAAACGGAGAAGTTCAC
ACTTACTGTTTGCTGGTATTGCATAAAATTCTGTTTTTTAGTGGA
>gnl|UG|Ta#S13173922
GCGCCGCGGCTCAACGCTCACCAGCGTGCCGCCGCCGGTGATCGCGTACGCTTTTCTCACAGGATTACTG
ATTTGATCTCACTTGCGCCCCGTCGACGTTTTTGTCTGAAGGTGTATTCTAGTGCGGAGTGCGGAGCTGA
AAAGACAGCGTTGGCCTAGCAGCTATAGTCATTTTCAAGCGGCAAGTGGATAAAACACCCTCCGATCTTG
TGCAAGATCGCGCTGCACAAGCTTGTGGGTTGCGGGGGAGCATTATTGCCTGCTTGCTCCTTTTGGGCTG
CCTGCCTAACCGGCGTTTTTCCCGGTAAGGGGGGNAACCTCCTCAACTGGGGCAACAAGAATTGCNCCGA
AATNCCTAACACGGGAATTNGGATGAAGCCGTGTNAACAAAACTGAAGGTAACTCCCCCTAAAGGGAAAA
NGATGATATTATAAACTGGGCATGCAACGATCACAAGATTAAGNAACGACANCATTAAAGATGGNAGAGT
TACAAGGNGTGTTCCAATGCAACAAAATNCAATTGCTTCCTTCAANTNTGTTCCATGNCCCTNTCCNCTC
CTNGCAAGTTTTCGGTNNAAAAAATGANAGTTCCGAAACTTCCAAAAAAAAAAAA
>gnl|UG|Ta#S12992086
TTTTTTTTTTTTTTTTTTGTGTAAAAGAGAATTAATAGAAATAGTAGTCAATTACATCATATAATTTGGT
TCTATACTCTTTTGTTCATGTGTATTAGTTGGCTTGGGCTGCGAATGAAGCATGAAACCAAAAATAAATA
AACGAAAATCATCTTGCTTATGAGCCTGTATACCTAGAGCTACAAAAAAAAGCCCATTTCTTCAGCAACC
TACACCCCTCGCAGCCACTGCCAAGGGGACCGCTGTTTCTGCCAAGCCTCCAAGGCAATTCATCTACTGG
TCCACAGCTGTAATTCCTCCCGAAGCACAAACAATAAACAAATCTAGTCCTGATCTCCATAGTTCTAGCA
AAAGTGTACAATAACCATTGTTCAGGCAAATGATGAGTGATTCATGAGAAGCCAAGTGCCACCTGATATA
ATAGAGAAAAAAAATAATCTGCTTCTGCCAAGCCTCCATGGAAATTCATCTACAAAACAATAC
>gnl|UG|Ta#S32554609
ATTCTGATCACAAAAAAAGCAATCTTCCTAGGAGCTCTAATCTTTCCATGGTGGTGATGTATCTTTATGG
CTCCCCTAGCGATGGAATAGTCCGATGATCATTAACATGTATAGCAGAAGCATTGTCCAATAGAACACAT
ACCACCCCTGTACTTTGGTGGCTCAAATCTAATACAAGCAATTCGACAATTCTCGTCATAAGGGTTCTCG
CAGCTACCATGATAGTAAGGATTAACCTTGTACAGGCATCGTGGGTCAGCTTCGGCAGTACCAAGGCAGA
GGAAGAATGCTAACACAGATAGAGACAAGACTACTAGTGCTATCTTGCAGGCCATTGTGAAAGCTTGAAT
TGAATAATCGAGAGAGAGAGAGAGAGAGAGAGAGAGAGAGAGAGAGAGAGAGAGAGAGAGAGAGAGAGAG
AGAGAGAGAGAGAGAGAGAGAGANACNC
>gnl|UG|Ta#S32667160
AATTTTCCCACCGCCGCCGCCTAGGTCATATCCTACCGCCGCCGGCCACCACGGAGCATGCCCCATCCGC
TGCTGGACGCCCCAATCAAGAGCAACCTAGAGGGCTATTGCGCGTGCGCCGAATAGTTTGCTCAGAGCCG
GCAGAAGCTGTTGGCATCCCCATGGGAGCGGAGACGAACCTCTCGTCGCCGCAGCTAGATCCGACCAAGT
CGCGGGAGTCGGTGACCCTACTCAACGACGATCAGGGTTCAGTATACGTGGCTGAGTGTGACAAAAGCTT
GGAGCCGGCAATTGGCATGGTCGTTGATAAATGGGAGACCGGCGAGATGTTCTACACACGGTGAGATGTT
CTACACATGATCAGGAGAATTAGATGGCGCAACAGACATGCAGGTTATTTGGCATCACAGAAGTGTTTAT
GGTTTCACATATTTAATGTTGTACGATCTTTTGAGAGGGTTTATTAGGTTGTTGTAATTCTTGATGTTAT
CATGTAGATGTGCATTTCTGCCAGCATAGGATGGCGTACAAGGAGAATATGAAGTCACCAAGTGATCTGT
AGTGAAGCTGTTTGGTTTAATTATATAAATTAGTGAACTAAATAATACGCTTGTAAATATATGTATATTA
AGGTCATGTTAATTCCTATATCAAGATGGCAGCATATGATGCACCTTTATTTGGTGAAAAAAAAAA
>gnl|UG|Ta#S32679813
CANAGCCNGAATCCANNCCNGAGNCNATGCCCAAANCTATGCCACNCTCAGAGCCAGAACCATGCAAACC
TGAACCGACGCCCAANCCCNAACCAAAGCCCGGACAGAAGCCTGAACCATTAACCCANGCCCNNGCCNAT
GCCTNAANCGAAGCCCGANCCCTGCTCCAAACCATAGCCGGGGCCTANGCCCGAGCCGATGCCAAAACCT
GAACCAAAGTNNGAGCCCAAGCCTAAACCTGAACCGAAANCAAAGCCGCCTCCAAAGTGCANACCACCAA
CAACTCACAATTGATGGGATACTATATACNAGAGTTGATGGAGGAGACCCCGCACGGAGCCACACTATGC
TATTTCTAGAATAAGTGGTGTAGTATTCCTTGTGTTCCATTTCTTTCTATTTTCCCATGTGAGCGTGATG
AGTACTAGTAGTGTGTAATTACTATTTGGTTGTTGGTATATGTTCATCTACTTTGTATGTGACTTGAAAA
AAAAAA
>gnl|UG|Ta#S32626346
GCATCTCGTGCAGTTCCAGCTACGAGCTGGATTTGATGCTACCCTGACGCATTTCACATTTGGTGTGTTT
TGTTTTCCTTCTTCCAGTTTTGCAGTGAACCTCCACGAGATGCAATGGCACTTGCAGTGCATATCGTTGT
CGCCTGCGGTTCACTACACTTGGCCTCGCAGCAGGGCAGCCTGCTCGTCCCTCACTGGAGCAACACGGTC
ATGGCGATGCAGTGCACCGTGATTCCGCGTGTAGTGCAATTTTTTTGAAAGTGCAATCAATTTGTGTAAA
AAGAATATGTTTCATTACCCCTATGTATGAAGTGCAATTTCTTTCGTGTGTTTGAAAGAATCAGTCGACT
ATATCAACACCTGCGGTGCGTTTAGTTTTCGGATGTGGTTCACTTTTGAGAGTGATGTCGTTCACTTGTG
CCCAAAAATGAAAGTGCTAAAAATTTAGCGCAACAACAGATAGTAATGAGGTTCAAAAAAAAAA
>gnl|UG|Ta#S12943311
TTGGAAAAAGGCGAAGAGGTAGAAACATTTCCAAAGAAGTGTGCTTTGAGGTGTTAGTTATCAGGTCATG
CAGGAGACTCGGAAAACCGAAAAAAAAGAAAAAAAAATAACTGATGGTAATATATATAACTACTACCACT
TAGATATTGCCCTCGTGTGGGTGTGAGACATCGTATGCCGGATGTAATTAAACCACGAAGAGGGATGCGA
CTTATGTGCATAGTATTAATATTATAGAATTATTATGATTTGCTCAAAATTCAAAAAAAAAA
>gnl|UG|Ta#S13150193
AAAATGTTCAATATAAATTTGGAGAAAAAAATATAAACTTGAGCACTTGGACTAGCCCAAAACAAATAAA
ACTCTAGCTATATAATCTCTTTCTACTATAAAAGTCCACATACTCTCGTACTCCTGTTCATCCTGATCGC
AATCTCGTCCAATCAAATGTGTAAGTATAGTTTCCGAGCAGTTTTTATATTTTTTGCGCAACTATGTAAT
TAGACATTATTTATACATATATGAGCAATCTTAGCTAAAAAAAAAAAA
>gnl|UG|Ta#S13022624
CGGCACCAGAGAGCACGAGACCATCACCAGATTGAAGCGTACACCCATTGGTAATCCGCATCCGCAAGAG
ACGTGTGGGTATAGTAAATCGTCGCACACACGTACGTGACGATCGATGAGGATCGTTGGGGCTGCGAAGC
CGGAGAGGATGTCTTCCATGGAGCGGGAGCCCAAGACGCTCTCCCTCGGCGAGCTCAATTACGCCAGGGA
AGCAGCGCTGTACGTGCTGACCACGCGCTCCTCGCAGGACGCAGCCCGGATCTTCACCGAGGGTCTGAAG
CCGGTGCTCGGCGTCAGGAGCAACTCCACGGACTCTGACTCGGAGGATGACGAGGAAGGGGACGTGTTTG
ATCCGGACGTGCTCGTCGACGATCACGACGTGCGCCGTCATCGCCAGATGCGTGGCCGCATCGGCAAGAA
ACGAGACTTCGCTACAGCGCCCTTCTAATTACGTTCACATCCATGCAACACATGTACTAATTGGTTGTCT
TCGATCGGTTTTGCCACCTGTTCATAGAGCTTTTTCTGTAACATATGTAAATGGTTGTCTTCGGCTCTGC
CACAAACAAAGAACATGCAATAGAGCTAATTTTTTTTAAATAATACATTTTTTTTATTAAATTACAGAAA
TATTACGCTGAAAAAAGAATTTTCA
>gnl|UG|Ta#S15880677
TTTTTTTTTTTTTTTTTTATGGCAAGTGTCGTTCACAAAAGTGAGAAGCGGCCATTGTCAGATTTTGATG
ATTGTTGCCTTGAGGGACTATGAAGAATAAAAGCTGAAACAAGCAAAAACTGCTAGAGGTGGACCAACAG
CGCACAGGCACACTTGCTCTCAGAATCAAGTCTGATCGTTATGTGTGGGCGATCGTTGACAACTAATAAA
TCTGCAACATCCAACCAATAGAGCCAATGCCACTATTGTTATGATCTTCCCCCTTCACCCATGTTTGGAA
GTTCACATATCCCCTGCTCTTTGGCTTACCTATTGGAAACATTACACAATTTAGAAAATATTGCAGTCCA
CCTAATTATCTTGGTTGAAGAAGAGCTCACTCGTTTCAGATTCAAGAACTGCTATTGCTAGCCGCTGCTC
TTGCTTCCCTTCACAATCTAAGGATGTAGTCATTAGCATCAAAAGCTTGCATATCAAATTCTATAGGAAC
ATACAATATGATGCAATGAACCATTGAAAAATATAAAAATCAACATTGGTATCCAAAATGGGCCTAGCTC
TCCATCTGAAACCAACCTTAAAGAGCAAAGAAACAATTTTCAACATCGAGATCTCAGCAATTGATTAGTT
AAAGACTGAAGAACATTAGAAGTACAGAATCTCAGTAATTCAATTAAAAGATTTCAAAAAGCTCACAACG
CAAACATGACCACTGGATTTTCCACGC
>gnl|UG|Ta#S12982077
AGCATTATNCGTAAACAAATCCCGGNGAAAACAAATGGCTTAAGNCTGGCGGAAAGATCGGCAGCAGTCA
GCACTCACACCAGTGAAGTGGAATAAATTCTCTACTGCTACCAATATACAAGCACAGGTGGATGTCACCA
AAGCCTAACTCTGTCCCTCTCCCTCACTCACTAAACTCGAGAGGGTCGTACTAAAAAAAGCCAAAAACAA
GTTATTAATACCCCAAGCTGAAAGAGAAGAGAAAACAATGCACCAATTAACTCCAACTGGATTAGCTTCT
GACACTCTGATGACGGCTGCTCTGCTAGCTAGCCATGCTCTGATCGATCCAGCCTTTTCCAGCCAGCCCC
AGGGTCCAATCTTGGCTCAGAGAATCCAACCACGCCCGGATTACCAGGCCCGAATCTATCGTCTGGAGTT
AAATTAAATCAAATCCGTACTCCAACTCGACGCAAGGAGCTGGTTGCATCTGTGATAGTACCACCGGCAT
CGGCATGTTGCCTAGTTGCAGTCGGGCTGAGTTCAGTAGGCCGGCATGAGGTGTGAGATCTTGCCCTCCT
CGCCAGGCGTGGCGGCCGTGCGGTCGGTGGACCGGAGCCAGATGCAGACGGCGGAGAAGCTGAGCACGAN
GCTGAGCAGCCCGCTGCCGANGCCGATGCCG
>gnl|UG|Ta#S12936492
GNACTCTCAGTTGATGTCTAAGGTCGTGATGATGATGGATTATTGGTGATTTTTGTGTGGTGATGATGAG
GAGATTGCAACACATCTCTGTTTTTTGGTTTCATCGATGAAGTAAAAGATGCCGGTCGTTATTATCAAAA
AAAAAA
>gnl|UG|Ta#S17886524
TACCAGCTATATAATTGCATTACGCCACGCTATTTATGTGATCACTATAGAATACTCAAGCTATGCATCC
AACGCGTTGGGAGCTCTCCCATATGGTCGACCTGCAGGCGGCCGCACTAGTGATTTCGAGCGGCCGCCCG
GGCAGGTGGGCTTTTTTTTTTTTTTTTTGTTTTTTTTTTTTTTTTTTTTTTTTTTTTTTTTTTTTGAAGT
CAGGCACACCGTGTATGCATTCCACCTTATTATATTCCACGTGCTCTACATTCACAAAGTCTGCGGGACA
CATTTAATTTTTCATTTGCACTAGTTCCAAGTCTATGATTCCCAAATGTCAGTAGTTGCTACTGTCCCAG
TGACGAAACTCAACGCTTACTTAGTGACATTCATGACAAGGTTCAAATTGCTACTGTTGAAATTTACAGC
GAGCAAACTGGTATTTACTCTCACTGGATATAGCAACATCACAACATGCTTTCATGCGTCCCGTCGCTCT
ATTTATGTGATACATCTACAATTACCTCCTATTTTCCAGCATAGGTTCGACAAGGTTCACCTGTTTTGAT
GGGTTTGAATCACCTTCAGTAGCAGGCTTCTTCAAAATTCCAGCAGGCTGGACAGCCTGCCCTTGCCGGC
TCTGCGTTGATACCAACCTCGGCCGCGACCACGTTAATCCCGCGTNCATGGCGGCCCGGAGCATGCGACG
TCGGGACCAATTCGCCCTATAGTGAGTCGTATTACATTCACTGGCCGTTGTTTTACAACGTCTTGACTGG
GAAAACCTGGGGTTAACCCACTTTATTCGCTTGCAACACATCCCCTTTTCGCCAGCTGTGTTATAGCGAA
GAAGGCCGCACCGATCTCCTTTCCAT
>gnl|UG|Ta#S12994707
TTTTTTTTTTTTTTTTTTCTCATGTACATTTTTATTTCATGTCAACAGCATCTATGGATCTCATATACAC
TTTTTGGTTTCTGTTTGGTGCCCGGATTCTACACATTATTACAAGGTGATGGTGCAGCGCATGCAGGGCC
ATCGGCTACAAAAATCCTAAGAGATCAAAAAACGTATACACAGTAAAATTAGGGTACGAACTCTCATCTA
TGGAAAAATTGATCAGCATCAGCAGCAGCATCAGCAAGACTGGACTCTTCACAAGTTGATAACTCGTTAT
TTCATAATTTACCTTGGCCTGAATAATGGTAGCCAGCGCCTGAATTGAACTTCACATCCTTGTAGATCTT
GCGTCAACCAAAAAATCATCAGCACCAACCACTTGAGGCTTGTTCAGTTCAGGCTTGTTACCATTTGGCA
TGGCTTCTAGGGCTCGACGAGTTGATTCGCCTATGCCAAAAAACATCCAGGCTTCTCCAGGTGTGCCCCA
AGGCTGAGTTGCAATGGCTTGCTGCTGTAATGCTTCTTATGCCAAAGTATTTGCAACACTCACCTTCATG
GCCCAT
>gnl|UG|Ta#S32722850
ACCTTACCCACCTCGCTGATTAAGGGAACACAAACTACAGGCAAGCACAATGGCAACAGGCGTCAACAAG
GAAGCCGAAGGCTCGGACAACTGCGACAGGCCGCAGGGAGCACCCGAACTAACAACACCACAGACGGAGA
CAGGGCACGCTAAGGCCGAAGGGAAAAGAAAAAAAAAAGCCANAGGTGGGGATGTGTCATGCCTGCACGC
AGGTCACACGTACTCGAAGTCCATCTTGATGGCGTCTGGGCCTTGGCCGAGCTCGCGGTTGAGCAGCGCC
TTGGCCGTGGCGAACGCCTCGTCCTTGGTGCAGTCGTCGACGCCGCTGTGCATCACCTTGTTGACGTTGT
TGAANATGGGCTTCCAGTACCCCTGCGCCTCCCGGTTCACCACCGCCACGGCCCGCTTCAGGGTCTCGGC
ATCGGTGGTCTCCGGGCGGTAGCGGGAAAGGACCTCGATGGCCTGTGACAGGGCTACCTTCCGCAGCTGC
ACATCGTCATCGTCGCCCGCAGCGGCGACGGCGCCGTTGCTGCCGCTGGCGGCGAGCGCCACAAGGAGG
>gnl|UG|Ta#S16259384
GCATACCAGCAGCAGGCCAGCAGCGCACTCGAGTACCTTCTAGGCTCTCCGCCGCTGACCGCCGCCGGCT
GCGCGACAGGCCGTCGCCCGCGCCTCCCACCGCAGCACGCCACAATGGAGGCCGAGCGCCCATGGCGTCA
CCCGAGGACACCTTCCAGCCGCCGTTCTCCTTCAAATTCGTCGGGATCCGGACGGATCCGGATGCCGGCG
GCCCATTCCCGACCTCCCTGCCTCGCCTGGTTTGTCGGCCACTCCGATGTCGTCATCTTCGTCACGGGAT
CCAGCGCTACCGATGGCTGGCCTCCTCCTCGCCTGGATGTGACCCCCCCCACGCTGGCGCCTCCAATCCG
AGCAGCGGCAGCGAACACCTCGACAAGGGCAGTTTGCCAGATCAGTGGCCAGAGAAAAGCCATGGCGATG
AAGTCTGATTGATGACCCGCGAGCGCTCGGCGGCGCTTGATGTGGTGGATGCAGAATCGTATAGCTCCGG
GTAGAGTAGTAGGCCAGATCTGGATAAAAAATCTGTAATTCCATTTTTTGCTGTGTATTTCTTCCTTTTT
CGATAAAGAAGTTATGTATATGGTATATATATATGCAAACTCCTTTAAGGCAATGAGCATATTTCATCAA
AAACCAACA
>gnl|UG|Ta#S12952994
GGGTAAAAGTCTCGTTTGATTCTGATTTCCGTACGAATACGAACCGTGCGTGGTGGCCGGACGTGATGGC
TGGCTAGTGCGTGTGAGTCCTTTGTATAAATACTTCCTTTGAGTAATGAGAAGGAGGCTGAGAGGGCTGG
AAAAACAAAAAAAAAA
>gnl|UG|Ta#S16202609
CCGAGTTTGTATACTCGATAAATTAAGAGCGTTTGAACGCAGAATGGCGGCAGCCAAGAACGTGATCGCA
GGCGGCAAGGAGTTGGCTTACGACAAAGCGGACGGCAAAGCGGCTGGTGGCACGGCCAAAGCCAAAGACA
AGAAAGACTATGACGAAGAGGACAAAGTGCGTGACGCCGTGTGTCAGGCCGTCGCCAAACACGGACACAC
AAAAGACGTGTTCCATAACGTCATCGCCGCTGCCAGTGGCGGTCACACGATCAAGTCCGCTGCTGACTTT
GTCAAAGCCATTACATCCCCCACGCCCAACGGCCTCGGTCTCACACTGTCGGCTGCACAGCAGGCCGCGC
TGACGTCGGCGTACGGCAAATTTGCGTGTGCTGATGGCATGACGCTCGCGGACTTTGCGCGCTTTCAGAG
CGTGTAAACGCAGATCGCCATCCGGGCGCCGGCCATTCACTGAAACTGCCGTGCACATATCATGGCGCGG
CCGTCCACAATCTCATTGTCGTGTTGTTTGATTCATATTGCTAGTCGTCGGCGTCCAAGCGAAATGTATC
TTCTACTGGTACTACTGGTAAACAACTCGTGCAAAANNAAAAAAAAAANAAAANAAA
>gnl|UG|Ta#S32557875
AATTTATTGCAGATAGCAGTAACAGAAACTAGACTGTTCCTAGTGTCTTAACCTGATCATGCAGAGAAAG
TTGGTCTTTCTTGGACATGACACGGCCCTGTGCACATCAGATTACAATCATAGGCGCACGAGAATACAGA
CACTGACCAAAAGACACCACCGAGCTATCTACGATGAAATGATGCAACAGCTGCTAACTACAATACTGGT
CATGACCAGTTGCTTTTTTGAATCACTATCTACAGAATGGTCAGGTATCACTCCCTGTCCGAACAGGACG
ACCGAGTCAGGATCAGTCCGTCTGCGCTACCGCTATATATCTTCAAAGCCACAGAATAAACGTAACTTCA
GTTACGCTTCGGTCATGAGTTATTTTCCTGAAATTTCCAAGGTGCCAGCACTATGCTTGATGGAGCATAG
CCAACAGACTGCAGGAGATCTTGGGCCCGTCTGATTTTGTTTACTAGTTCCTGCAGTTTCATCGTGGCCT
CACTAACGGTGCCAGCAGGCCTAACTGATACATGCTCACTTGAGGTGTTGATTTTGTTTACTAGTTCCTG
CAGTTTCATCGTGGCCTCGCTCATGGTGCCAGTAGGCTTAACTGATGCATGCTCACTTGAGGTCTTGAGT
TTCTTAAAACTGGGGGGACTTGATTGCTCATCGGTAAGGAACTGGGGAGACTGTCCTGAATTAGCCACAG
GAGACGTCGGACAGTCTGCTTGGCTGTTCATGCAACATTCGCCAGTTTCATTGGCTGCGAGTTGCACTTT
TGAATTGGTGACCTCCAGAGAAGCATCAGGCTCACTTGAGGTCTTGAGNTTTCTTAAAACTGGGGGGGAC
TTGATTGCTCATTGGGTAAATGAACTGAGGGAGACTGGTCCTGAATTGGGCCAANGGGAGANGTCGGACN
GTCTGCNTTGGGCTGTTTCATGGCAACATTCNCCCAGTTTNCATTGG
>gnl|UG|Ta#S12959671
GCGACGGCAGGGTCGAGCTCGACCCACGACCGCAACGCGCATTCGCTTCATCACCACATAGTTCAAGAAA
GAGGTGAAGGTCAGCTATGAAGGGGAGCAGGCTGATTACTCTTCTGTTTCTCGGGTATCTCGCAGCAGTT
GGACAGTGCTACCAATATCATGATTCACCGTTACATGAAGGCAAAATCAACGTGAAAATGTGCATCCCAA
GGAACTGCGACGATCCCAGTAGAGAGATCGGTTCCAAAGGGTGCTACTACTGCGTCTCACGCCCGGGCAA
AGCGCCGTGTTGGCGCAACCTTAAGGAATGCCAAGGAAATTGCCCAACATGCACTCCGAATTGCCCACCT
GGCTCGGCGATTGAATTACAAGCATGCACATGAGTGCTTGAATAATTGTGTTCATGTTCGTTACTGTAAG
TTAGCTCGGCAAAATAAATGTGTTGATGGACATGTATCTTTGCCTCTAGTTTGTGCGTCCAATCTGGTAA
GATCGGTTTCAGCTAAATGTATGTCAGGGTTCATGATTAATAAAGTGAAACGAAGAATGGTTCCTCTTGG
>gnl|UG|Ta#S32716244
AAAATATAGGCTTCGTGTGTAACTGATCATGAAAGATAGCTTGGTCAGTTTCTCCATTGTTGGCTTATCC
TGAGCAAGAACATCAACCATGCTGCTGTGCAGACTTATTGTCAGTGGAAGATGCTACAGCTGAGCAAAAT
TGGCTTGGGATTTCTTCTATGCCTGCTGCTCCCTCCTGCAGCAATTATTTAGAACAACAAAACAATTTAC
TGTGAGATGAGAGAAGGCACACTAAAGAAGCACATCCGTAAGTGTATATCTAATAATATAGATGCTACAA
ATCAATAGAACTAAAATACTCCAGCAATTGGGACCAGCTAGATCTATGTCTACATCACCAAATCAGAAGT
TTAGTAACCCGTGGTTCGCTTGATAGCAGTTGCAGGTTTTCATGCGCTGAAGCCTTGCAGGTGACCTCAA
CCACCGGCTCCGACGTCAGCCCTCCCTGCCTCTTGCTGTGCGGTGGGGGTTCGGGCATGGGCGAGGCGAA
GGGCGGCAGTGGCGCGAGATCGCTAGCAGGGAGAGCTGCGCGCTTGAGGAGAAGAGGCGAGAGGAGAAGG
GGCAAGGCGACAGAAGAGGGGAGAGGCGAATTGGTTGGGTGCAGGGCTCGAGGAAGGAAGGGGATTGGGG
GCTANGGTTTTCACAGCGCTCCCCGCATGTCAAGTTATTCTCATACGCTGATCANAGGAAAACTCACTTC
ATTTGCCTGGGCCTACATCCAACNAGTGCCACATGTCATTGACTCTTGACNAAACTAATGATGTGCAACA
TGAATGAATGGTGCAACA
>gnl|UG|Ta#S13165765
GCAAAGCCGGAACTTCATTCGCTTTCACAGATCTCAACGCCGCCGGGCGCTAACGTCGTGAACGACTACT
ACATACTACCGACAAAATTACTTAGGATAAATCCTAGAAATCTGATTGATGAACAAAATTGGTCCCGAGT
CCCGCAGGCACACGGGCGCGGCGCGCGCGCTTAGACCGCGTCCGCCTGGCGTGGCGGCTCGATGGCATCA
GGGAACGCGAACGGCCTGGCGCTGGCGAGGAAGGACGGCAAGTCGTCGGGCACGAGAGCAAGGGCTTGAA
GTTGAAAAGGGCTATTTCACTGACCTGTCAAAGCATATGATGCTAGAAAGGTACCCGATATGGTTTCTGC
AGCTGACTGACATGTCAACAGTTTCTTGGCAGATTATCATCATGTATTGATTTCATGCCGCTGATCGACA
CCTTGTAAACATCATTCGCACTTCATGGATGCTGCANTTAACTGTGNACACTTGGCTCCGGACCGACAGT
CACATTTGTAATACTAGTTAANCTGCACATGGTCCTGGAACTCCTGCNTANTTGCCATACAGTCGATATG
AAAAAAAAAAAA
>gnl|UG|Ta#S13149866
GTTTTTTTTTTTTTTTTTTATTTCATACTTTCTTCAATAACAAGGATTCATGTTCGGAATGACTTACAGG
AAGAAACACCAGAGGCTGGGAAGCAATAGCAGACAAGAACACGTTACATCAATGTAAACGTCGGCTTTAC
ATGTCCAATTATTAACCAGCCAGATTTCAAGTTACAACAAATACAGGCTTTAAACAGCTGATCCTTAAAT
GAAAAATGAACTTTATCCGTGCCCCCCGTGACATGATGGATTCAATTGCCTGCAACAGGCCTTTACCAAA
CTCAAGGCGGNGTCACAATTAGCCGGGGGATCATTTCCAAAGTTGTAACGCTCTCGCCGACNTTCAACCT
GGAAGTCTTCAAGATCTCGCTCCTCCTCAAANAATTCTTCAACCTTGGCAACTTCACCTCTTCGCTTGGA
CATCNGNATATACACGGCGACAGATTTCCCTCCTTGNACGCCGGCGGACTGNTCCCTGGCCNACTGGANA
GCATATCAAAACACNAAGTGGNANGAAATGGCGGCCTGNCCCCAGGGGGATTCGGGGCAACNACGGGCAA
ACCCCGGGGGGCCTCTTGA
>gnl|UG|Ta#S13143970
TCAGTTTGTGCTTGTGTGCCGATCGAGAGCAAATGGCAAATGATAAACCGCAGCCGGGCTTCCGTTCCAG
TCGGCAACCCTCCTGCCACTCCAGCTGCTGCTACGGAGGTTAAGCCTCCGGCGGCTGCTCCAGGTAGCGA
CCCTCCAGCTACGACTCCAGGCAGTGATTGTCCGGCTGCTCCACCGCAAGGTCCGCCGGGTGAACGAAAG
CCCAAGAACGATCCATTTCCACCATTCCCTGATCCAATACCTCGCCAGTGATATCGGAACCANTATTTCC
ATGCTATAATGGGATAGAAAAACGGTCAAACGCATGGTCTGGGATTTGGGTTCGGANCCTAACTTTTAAT
GGATTGGGTCTTAATAATAANTAACCACTCCTATGTNAAGGTGTAGGGTGTTNAACATATANATTTGTGA
AATTCAAACCANTGGNGAAAAAAAAAAAA
>gnl|UG|Ta#S32729309
TTCGTGTGCTCTTGAGTAATACAATCCTTTTACCCCGCAAAAAAAAAATTGCACACAGGAATATCGCACA
CGCACACGCACACAATTCACAAGCAAAAACAAGGCANATGCGGCGGAGCATATAGTCCTCTCCTCCTGTT
AAGTGAACCCCCTGTACTACGTAAACCAAACCCTTCTACCTCCATCCATACGTCAAANATCAAGCGCCAA
GCAGGCTGAAANACCGCACGGACACCATGATCCTCTCCTCCTTGGCCTCCACCTTCTCCCATGCCGCCGC
CGCATCCTCCTCCCCCGCCCCCATCGCCCTTCTCAGCCCTGCACCCCTGCGCGGNTACGGATTATCTTTG
GCGGCCGCCGCTTGCTGGGTTGGAGTTTTGCGCTGCTGTCGCNANACNAAGGGACGGACCATGGTCCCCG
CCACGCTCCCGGCCACTCCCTTCAATTTTATTTACGCACCTCACATGGGGNAGGAAAGGGCAAAGGGGGA
AAGGGTGGANACCCAANACTTGTTTTTCTAT
>gnl|UG|Ta#S13111230
GCATAAGCAGCTACTGTTTTAGCTAAAACGCAAATACAGCATCTGGTTCCAGAACGTAGGGTTTCAACCA
CCTTGATCCTGCAAATGAGAAGAAAAATGGTGACAACACAATGGATGAAAAGTTGATGTCCAAGCATATG
AACTTCTGAAAAGAGGTTGCGGTCCTTACAGGACTCTGCAAGCTACTCATCATTGGTAATCCTTTTGGAT
GCATGTAATATCCCAGGTCCTCTGGTGTACAACGTCTGGATTGTTACTCCACAATCTGACACTAGCTGGT
AGGTGAAAACTTGTAAAATTATGTTTTCTTAGGGCTTGTTTGGTACAGCTCAGTTTCACTGCAAATGAGA
ACAAAAATGGTGAGAACACAGTAGTTGAAAACCAAAAAAAAAAAAAAAAAAAAAA
>gnl|UG|Ta#S13042108
GGACTGAGAAAGACGAGGACGAGAAAGATAGGAAGCAGGCCGAGGGGCGAGAGCCGAATCCTGCCGTCGC
CGAGGTGGCGGCGGAGGAGACGGCGACAAGACCAATGGGGAGCCGGAGCCGGAGCGCAGGGTGGTGAACG
GCAAGAGGATGGTGAGGAAGAGGCTGCCCATGAAGAAGGTGCGCCGCGTGCTCGCCATCGATCACAAGCC
AGTCGTCATCCCGTCTCCCGAGAGAGACCTCCCGCCGGCGGTCCTCGCCGCCATGAAGCTGCGCCAGGCC
CGCGTCGCCNAGATCCACAAGGTGCAGGACGACATCCGCGAGGACCTCCGCACCAAGGGCTACGTCATGG
GCTGGGTCACCGACGACGACTAGTAGTAATAAAGGTGGAAGATGAAGCGGAAATTGGGGTTTCGAGTCGG
AAGCTTTATCCATTGCTGATTGATATTAGTGGTGGATGCCTTGTAATCTGAATGGTGGAAGACTCGATCG
TTGTTGGTACTGATTTGCATATTGAGTAAGCCTTACCTTCTCGATTCCCC
>gnl|UG|Ta#S12994553
TTTTTTTTTTTTTTTTTTTTTTTTTTTTTTTTTTTAAAAAACGACGACCAAAAATTGTTCATTGCAGTCA
GCAGTAGTGTTAACAGTTATGAGATACATCAACTCAGCTGGCGTTTCAAACGGAAGAAAAGAAATAAAGA
AAACAAAAAACTCTCACCNGGCCAAAACTACAGGATTCTTAATCAGATTGAGGAACAGTCCGAAGAAGCC
CGTAAATCAAAAAAGCCGAAAAGGGCGATGATGGTGTTTTCAGTTTCAAGAGAAACTGTGAGCAAACATC
GCCGCCGAACCCAAAAGGCAAAACCAAAAGAAGAAGAAGAAGAAGGAGGCTACGCTAGGATCTTGCCGCC
CAACGAACCAAAAGGTTTTGTTTGTCATCAGCCCAACCGTCTACCCAACTTGATCCAAAATTCGGGCTTG
ATTATTGAGGGACGCTCGGCGCGAGGGCTTGTGCACCGGCTATATCTTGAGCTCCGTG
>gnl|UG|Ta#S15903510
TTTTTTTTTTTTTTTTTGAACAAATACCATTGATTTTTGCAGCATCGAAAGCAGTAATGGCATTGGGTGA
TATGCTTCCAAACTCCAAAGGTCACTTCGATGGCGCTCCGAATCCTCCGACCAACTGCCCGGCGGCGCCC
CGCGCGCATCCGCCATTGGCACAGAGCGGCCCGTCCTCTTTAATTCCGTTGAGAGCAGGAGCACCATGCA
CGTACGTTACACACACAAGCCTTGAGCCTATGTACTAGCTAACTTCTCCATTTCAGGCCACCGCATTCCA
CTCCACAAGCGGCCAGGGCTCCCACAGCTCCGCCT
>gnl|UG|Ta#S13272419
TCGAGCGGCCGCCCGGGCAGGTGTCCTCCAAAACCACCCTCCGCACAACCAAACCCTCAACCCAAGAGAC
GAATCGGTCCCGAAATTTCAATACCTCCCGCACCCGCAAACAAGTCAACGACTCCTCCCCCATTGACTTT
ACTTTTTTCCCTTTCATCTTCTCCTCCCCTTCCTCCTCCTCCGAGGAAATGAACCTCACGACAGCGGTGC
AAGTCCCCGTCCTCCCCTCAACCTCCTCTCGCACCGCCATTTCGCGACTCGAGCAGACGGGGCAAGGAGG
AGGAGGGGAGGTTGTGGATGTGGTGAAAATGGGGGCGGAAGTTTATGCCGTTGCGCCCGACTCGATTATC
CTCCCGCTTTCGGATCATACTTCGCCTTCGGACGAGTATATGCACATTGACTTTCGCGGGTTGGCGGATA
AAGTCGTGGATGGGTTGGATGGGTTGGTGAAGGATGTTGTTGGTGGGGGAGGAAAGACTGTGGCGGAGGC
GAAAGTTTNNNNNGGTGAGATGGATGGGATGGGAGAGATGGGGAGTACCTCGGCCGCGNNNACGCTA
>gnl|UG|Ta#S13025776
AAGCAATGGGCACACACGAAGAAGAGTGAAGCTGGAGCATGCATGAGGATAGAGAAGCAAAAAGAGAAGA
GCTGCAGTTTAGAGAGTGTCGAGCGAGTGCTACTTCCTATATAAACCCGGTGAGCAGTTTAGAGAGTTTG
CAAGCTCATCTCGGTGAGACCGAGATCCCATCGGTGAAACCAAACTGATTAGGGTTTCCGGCAGTGGCTA
TGTCAAGTGAACTCGGTGGCGCCGGATAGATCAAATCAATGGGGCCGAGTTTGACTTTTTGTTTGGGACA
TATGTGGATATGAGAAAGGGTTGAGGGCTTTTGAGCATATCACTAAACACTTTGAGCAGGCAAGCCATTA
GCAACACCCTCATCCCGTTTAAATAGTATTGGCTTTCGATGGACTCATGTGATCTGGGATCACTTAAATG
AAAAGTAGAGTCNTGAGCTTTTGCCAAAAAAAAAAAAAAAAAAAAA
>gnl|UG|Ta#S12908775
GAATTCGGCACGAGCGACGCCATCGNGGTCCATGTCGCCGAAGCCAGGCAGCTGTTGCTCGTCGACAACC
AATAAGATTTGATGCGAACCATAGCAAACCGGTTCTCACCGTTGACAGACAGGGTGGTCTGTCTCCGCCG
TCATCTGTACAAATTCTTTGTAACGGAACGTTAGTTTTGTATGGTGCTGTTATCTGTGATTCGATTCTGT
AGTTTGGATGGATGGGTGGATGTAAGGTCCTGAAGTGGACTGTAACAACTGTTCTGCGCGGCCTCTTGTT
CTGCTCTCTGGTGGTCTGGCATCGAAGCTTCTTCTAGAAGGCCGTTGTTAAGCTATGTAACTTTAGCTCT
GTACTTTGGCCGTGCAAGACAACAACAATCTCTGTACTTAAAAAAAAAAAAAAAAAAAAC
>gnl|UG|Ta#S32640406
TGCCTTTCAGCCTCTTACCTGGTTTCTAATTAAAATTGATGATCATACGCCTGCTACATAAGATTTCTTC
TCTGTATAAAAATGCCCCAAGAATACGTTACATGATTTTTCTCACATGTCGAAGGTACTTACGGATGAGA
AAATAAGCATGCCTTTGCCTTGGCAGTTAGTGTCTTCCCAAATGATTTTAATTTCATCTCATCATAGGTG
AAGGCATTTAGTTTAAATGTCTCGCATATCTCACCAAATAGCTGCACAAGTTGGTATGTTGATCTCGTAA
GTTTCACCATTAGGTATCCGGCCCAAGGAAGTGAAGATTTCTTTAGTTGACCGAACTCGGCCATGGTTGC
GTTGAACCTGCAAAATAACTTAGTACACAAAATGAACCAAAACTTAAAACAAAGACTAAAAGCGCTTAGC
TCCCCGGCAACAGCACCAGATGATCTGCAAGTGGCACATAGTTTGGTTGTAGATTTTTTTGAACTAAGAA
TATCGATCCCACCAGGAAGACTGGTGGTCTATCACTCTTGTAAGGATTTATAGAAATGTGCATGTAAGTA
AGTTACAGCACAAAGCAAAGCGAAAGAGAAAGTTGAATATCTTGCAAATGATTTGTTATTGAAAGTAAAG
TGTGAGATTATATAAAAGAACAACATAGAGTAAATGGTGGTGATGAAATCAATAGGGTAAGGCTTTCTCA
AGGAGTCTAGATTCCCCACTAGTATGTGTCTAACAAAACTTATGCAAAAGCGCAGTTCTAGGTTCAGATA
ACTAAGCCACTATGTATGTTTCTATAAGTGGGTATATCCAAGTACAGTTATGTGCGCATACATGTCGCAT
CTACATATCACATACGGCACCACCATTCCTCCACACATGCAGGTTATGACAACAGNGGTTAAGGGTATCC
CTATGG
>gnl|UG|Ta#S12965389
GTGGATCTGAAGNAGGTGAGGTGTCCGTCGATCCTCTCTTCTGTTCTGCTTTGGTCTTGCACCATTTCTC
TATGGATTTTCTTGGTTATTGCGGTTTTATGTGTAAAAGAAACAGGTTGTCTTTTGTATCGGCTGTTGTT
CATGGATCAACCAGATGTGCAGCAAGCATGATCATGTAAATACATACTAATATTTTCTCATGTAAAAAAA
AAA
>gnl|UG|Ta#S32545266
GCTGCGCTAGCGGCGACGGCGCTGGCGCTGGGTATGTCGAGCGTCACCGACTTGGACTGTAGCCTCCTGT
CGTCCCCAATGGACCCCTTCTTCGACCCCATCACCTCCTGCGACCGGCGCCGCGGCGTTGGCGGCAAGCT
CAGCGGTGCCAGCTCGCCCCCATCGGCCAAGCAGCAGCTGCAGCAGCAGTGCGGCGCCGACGCGATTCTT
GACATGCTCGGCGCGAAGACGCCACTGCCGCCGAGGGACTGGCTGCTGCACTCCGTGCACATGCTTCCGC
CGCTGCTGCTGTAGTCTGTGTTGTAGTACATGTATGCTGAGAATTATGGAGCAGAGATGATGTCTTCTTC
ATGCCTTGGTAGCCGATACAAGATCTCAACCACATTTTGGCTGCTTAACCGAAGTGCAGGGATGAATTTG
GTGGCTTACATCGGCAGCCCACGGCTCTACTCTACTAGTTTCGATTCAGTAACTTCAGTTCTGTCAGAAC
TTGCCAAGCCATTTTTACATGTATTTTCTTCCCAAAGAATATCACAGAATTGAATGAATGATCTCCTTCA
TGGTGTACCTCAATCTATAATTTTTTTATAGTACGATTATTCTATGAAATGAATGATCATCTCCTCCATG
TAAAAAAAAAA
>gnl|UG|Ta#S32613358
TCTTCTCCCTCACTCTCGGCTGGTTCAGTCACTCCCTGTCCCTTTTTCTTTGCTCTCTGTCTCCTGCTCT
CCCCTCGCTGGCTAGGGTTTCTTTTGCTGGTGCTCGGATTCAGTGACCCGCTGCTTGGATCCGTGGGGAG
ATCTGCTTTTTTCAGTACATCCCCTGCAATCTGAGAAATGTCTTAGCTGAGTATATTGAGGAGTAGAGAG
ACGAGGCTAGGACTCTGCAGTTCAAGAAGGCGGAGCCTGAACTTCTTAGGTTTGAAAGCAGGACTTACCC
AGCCACATTCAAGCACCGAGCAAACTACAGCAAGTTTGTTGGTAGTTCATGGTTTGACTTCACCCATGAC
TATGGCCTGTGTGCTGGAGATCTGTGTTTACGCCGGACCATCTGACTTTTGATGTGAAGAGCCAAACCTA
CCGTGGTGGTGAAAGAATTCTCCCTCTGCCTTATTTAAGTTATCTCAATGTTTTTTGAAACTTTCGTGAA
TGTTAGTTATTTTAATTAATCAAGTTGCAAGACTATTTATTTGATGTTTTTCTGTAGCTTTTGAAAACCT
ATCCGATGCCAATTATGAGTATGCTATTTATGTTGTATTGCCGCGCAAGTTGTTGTTCAACTACCATAAG
AACCGCTACTTACTCCATTGTCTTTTGTTGGGCAATTTCCTGCGGTGTGTGCCTTTCATCCATGTCATGA
CTCCCACTAACACAATCAAGAATATCATGAAAATTCCAAAAATTGTTGTGTCAAGCTTGAAGAGATTCAT
GGATGTCCCTCTAAGTGCATCTGTCACTCTTGAATATCTGGATGAAGGTGTGCACGTCATCACGTCATTT
CATACACTTTGTGCANACAANATGGGAGGATGATG
>gnl|UG|Ta#S13146767
GCCGGTTGGAGCAGCAGGACCAAATTCCCTTGCGTGGCTCCTGCTCTTTGCCTTGTTTGTTTGTACGCCA
ATAAGGACCCAAATTTCCGTGCATGTGAAGAGAAGAAAGAATCGTTCCACAGTTTTACACTGAGGGGTTT
TTTTCCGTACACAGCATGATACAATATAACCCTTGTTTCTGGATTCATAAAAAAAAAAAA
>gnl|UG|Ta#S15903530
TTTTTTTTTTTTTTTTTTTTTTTTTTCCGGGCCAAATAGTGTTCAAACTTTCAGAGGAAGATTGTGATTC
AGGACCCTCTTCAAAGGAAAGTTGAATGATTGATGTACCACAACAATAACAGTGACTATTTTGTCACCAC
CACCACCACCAAAGAATTTCTGGAGCCATATGATACATGCAGAAAAAAAAATGAGGACAAAATGCATCTT
TTTTTTCCCTGCCTTTTTCTTGGGGGTGCTGTTGAATTGAATCCCGGACAACTTTTTGACAATGACGGTG
GTGTGAAAGCCGGAGGATTGGTTTTTTCCCGGTCATCCACTAGCAGCAGCAGAGTTCATCACCGGCAGGT
CAGGTCAATCGTGCACCGTCCCAATCATCGCGGAAAATTGCATTGTTCTTCTGGAATGTAACAATCTGCG
TTTTTTTTTCCTTTTTGTGGCGCCTCTCAACGACGACGGCGACATTGTCGTCGGCGTGTGCGGTTTTTGT
TGGCTGCGTGCGTGTCACCGTGTGTGTTGTTTAGGACGGCGG
>gnl|UG|Ta#S13272547
CGTGGTCGCGGCCGAGNNNATTCTCTACAAGACAAGTCTACGAAAGTGCGCCCCTTCNATTGCTCCAGCC
TCGGCGGAAAACCAAAAGCATGCCATGGTAAGTAGGCATCAATGAACGCCATGCGAGTGACACCTGTTTC
CCTTTTCCTCCAAAATCGTCGATGTCCCCAGNNNGTTCCTTCGTTCGTAAAACCCTCTTGATCAAATAAA
AACAAAAAGAATGGACGGCAGGGCCCAGTGGTCGTCATAAGGATCGTAGTAGCATCAAAAAATGGTAAAG
AAGGTCCTGCCAGTGACGGAAGCAAGAGCCAACTCTTGGTCGGCAAGAGAGAAGGTGGGTGAAGTAAAAG
TTGACAATCGCGAGTCAGGGAGTCTGCGATTCCCTTGATGTCGGATGTTTGAGCTCGGTGGTGCATTCTT
CGCGTCGGTTCGCGGAGTTGTGCATCGTATCTGCAACCGCTTCGATGTCCGGATCGAATCAGTTCGATTG
CTCAAATGTGGTGACNNGTTCAGATCCAGATGAGCTGCTCGCTGGCCATCGCCGGTGAAGAAGTGAGTCC
GTGGATCTCAGCGAGGTATTCGGACGCGCAGAACTGCGCAAGATCCAGCGAGGTCATACATGCGATATCC
TCTTGTGTCTCAACATCCTGCGCAGCTGTGCTCNNNTCCTCGNNNGCTTCATNNNNTGNNCAAGTTCGTN
GCTG
>gnl|UG|Ta#S13143409
TTTTTTTATTCCAGATGTCAATATATGCTTCACGTCAAAATTACATGGGATATATCAGTCGCAGTATATA
TAGAGAGAGCGAGATCTAGCAAAGTCGCAACCAAAACCAACTGTATCTTAGGCTCCACGAAATATATATA
ANCTAAAAAANAAAAAAAAAAAA
>gnl|UG|Ta#S16225405
GGGCCGGTGAGCCGCGGCTGCAGCATCACCCGACATTCATTTCATTTCCAAAAAAGAGAAAAAAAGGCTT
TTCACCGGCATCACTGTATAAGATGGGTGCTAAATATATACAGAATGGAAGCTACGGTAAATGAAAATCT
ATTGCAAACGAACGAGGACGGCGGCGAAGGGTTTCTGTTGCTACTTTTTATGCACAGGAAGTCCGGGCTG
GAGCGGCGCCTAGCAACGACCCGGGCGGGAAAAGAAACGAAAAATGGGGAGGGGGTGGAGTTTCCTGAAG
GCTGCGGCATCACATCGCGGCTGCAAATACTTTTTCTTTATCAGCTGGTTCTGTTAAGTAGTACGCCCGA
TCACCGACCATATCTTGTATCCCTGTAATGGAAACTGGCCATTCTTCCTGGTGTTGCCATACTAGGTACG
GCCCCTGTGACAATGTACTCATCATCGATTTCATCAAATCTGAGTTCCCTCAGGTCAACAGCTTGTGTCG
GAACCTCGAGATTGAAGTTCTCCAGATGAGCCTGATTGCTGTTCCTCCTTCCACTTCCTCTACTGTCCCT
TCCTCTCCCTCTTCTTCGGCTTCTTGGATATCTACAAAATGCCTTGCAACAAATAAAAGACACACTTCCT
CCTAACCCTGTGGAGCACTTCATAGTCGTCTCCAGTATCATCATCCCCATACTCAATGACATAGTCTCCG
AGAACGATACATTAGG
>gnl|UG|Ta#S12995059
TTTTTTTTTTTTTTTTTTTAGGATGAATGGATATTGTGTTGTATTATTGATCTGACCCTTGTAGGGGTAT
ATATAGAGTACAACGTGTGGGTGACTTGAAGTACAAGACAAGTCATAGTATATTAAAACTAATTCTATCT
CCATCTCTCGCCTTATCTCTAACTAAGCATATTTATATTCTAACATTCCGCCTCAAGTCGTAGCGGGAGT
GAAGCGGACGAGTACGACTGAATTTGAAGTCTTCTGCTTTTGTCGTCTTCTTCGCTGCGCCATCGTCAAC
TACGTTTCTGATGGGTCAGCACGTAGGGCGGTGACTGCGTCCCCTTCTGGTGTCTTCCTTGTCTCTCCCC
TCTTCCCTCCCGCAGTCACAGCGGGAGTGGCGTGAACGCTGCTGACGACGCGGATCCTGTTGACTAGAGT
TGTTACCGATATGTTGGTGTAAACATAGCCATTAATATCAATGTCGAGGTAGCCGATCATAGTGATGTAG
CCGTGGTCGAGGTAGTCATGGTCGAT
>gnl|UG|Ta#S26019137
CACACGCTATTTAGATGATTACGCCAAGCTATTTATGTGACACTATAGAATACTCAAGCTATGCATCCAA
CGCGTTGGGAGCTCTCCCATATGGTCGACCTGCAGGCGGCCGCACTAGTGATTAGCGTGGTCGCGGCCGA
GGTGGGCTTTTTTTTTTTTTTTTCCTTTTTTTTTTTTTTTTTTTTTTTTTTTTTTTTATATTTTTTGATT
CATATAAAATAATTTAAATAAATGGTTACATTATTTTAACTTTCATATAATTCTAATACATGTATAATTT
ATGTATTTTTAATTCACCATATACTGGCTCCCCACTGATACATTACGATAATTAAACTTTATTAAAAGAC
CACATCATTCCAAATATTTTATGACTAAACATTTCTTTTCCATATATTATAACTCTTCCAATTTAATACA
ATATCATACACAGTTAAGTGTCAAAAAAATCTCTTATTGGAATAATGTCCCTTCTCAAAGACAGCTCCAG
CCCTTAACCCTATCAAAAGCCTTTACATGTCCATAATCTTTCCTACCTCTTTATAATACTTTATCACCCA
TAAATGTTGAATAAACATTAAACAGCCACTAGATCTATACTTAAAATAAAATAATTCCTCCCCTAAAATT
AATTTTGATCTCTTTTGTTCCCATGGGCTCCTTTTCCCGAGGCCAATCTAAATTTCCCGTTCATGTTGTC
GGATTAATTTTAATTTGGCGCCAATACGCCTCTATTGAATCTTAAACCAAACATTATTGATTTTTTAAAA
TTTCATTCTTTGAAAAAACTTTTTTGCAAATTATTACCTTAGCTGACTATATCTTTTTCAATCTTTCGAT
TATTTACAAATGG
>gnl|UG|Ta#S32543697
CTCCTCTATGCTTCTCCTCTGGTCCTCGTGCCCGAGCTGCCGTCGACGCGCCACCGCCGTTCCCATGGCC
GGAGCCGTCCCCGACCCGCGAGGATATGCTCTAGAGCTTCGTCGGCCTCGTCTGCATCTCCTACAACCTC
CGGTTCGAACTGAAGCCCTCCACAACCTCGCCATCTGGTTGTCTTCCCCGCCACGGCCACGGCGCCATCG
CCGTCGATCTCCACCACCGGCGCCTCCCTACGGTTCCGAGCACGCCCACGACCTCCCTCACAACCCCGAG
ACCGATGCCGCCCCTGTGATCGACTACGTCGACGACGACCCCTCTCCTTGCCAGAGCAACCAGATGGTGG
AGCCCAGGATCCAGATGACACCACCGACGACTCCTACTACCCCCGAGGGTGCCTACTACTACGTGGAGAC
CGCCGACAACCAGGAGTAGTTAGGAGGCTCCCAGGCAGGAGGCCTTGCCTTTTCGATCGTTGTTACTTTT
GTGCTAGACTTCTTAAGGCAAACTTGTCTAACTCATGTCTGTACTCAAATATTGTTGCTTCCACTGACTC
TTGTGTTTTCGAGCTTATGTATTCGAGCCCTCGAGGCCCATGACTTGTAATATAAAGCTTGTATTATTTT
AAAAAAAAAA
>gnl|UG|Ta#S13144103
TCGAGTTTTTTTTTTTTTTTTTTTTTTTTTTTTATCACCAATCCAATCTACTATTTCAAGCTCGGTCAAG
ACCAGTAGACCACACATTCTGCTGTTTATGCTCTGGTAAACCATGACCACGCAGACCACCCTAGAGGAGA
AATCGCAAAAATGATAATTGGAATGTCACTTGCCGCCGTTACATCTTTCACTAACACATTCCCGCCTTGT
TGCTCGTCGTCTACCCACAACTCTAGAAAGATACGTACTCCTTACAAGCTACGCGCTCACCGGCCGGTGA
ACGCGCTCTTGGCCGTCCTCGGCATGTAGTCGAAGGTTCCTCGGCCTTGTTCTCTGTCCGCGGCGAGCTC
TTGGCGCCGAGGAGTGGCGCCGATCTTCTCGCTCATCTGCGCGGCGACGGANCGACTACGTCCCGGCTCT
CCGCTCTNACACGGATATAGGATAAAGCCATGCCAANAGGCATANGCGGTNAAGGAGGANGAGAATGGTG
GCGGATGGNGTGANAAAACCGGGGTTAAAATGGACCCGCGGAAACNCANTAATTCGNGNCCGCGAACTCC
CTNTTGG
>gnl|UG|Ta#S19225618
TGTATTCGAAGACAAAGAGGGCGCTAAAATCCCTATGCTCGAGAATACAACCTTCGGCAATTTAGTTGCC
GACGGCTTTGTTAATGAGATAATTGCGGCACATCGTCGGAACCTGAGCTGGGCTGGTGATTTCTGCGAGG
ATGATTTATTTGTATCTGAGGGCGAGCATTTTGTTACCATTGCTAAAGAACCAACGAAGTCAGCAACAGA
TGATAACCAGTTTCTGGATTTAATTCAGATAACAAATTGGTTTGCTGATAAGTATACTGAGAATCAAATG
GTGCCGTCTTATTTTGAAGAGTTTGTTGACAGAGTATATAAAATACCAAGTTGGCAAAATCAATGTGATT
GATCAGCAAGCTTATGGGTGCTTAGTAACCACCCTTTCTTTATGGGAGAAGAAAAATGGAGGTTATTTGT
AGAGGAATACTATAAATGGTACACTCAAGTTAATGTGGTATCGCGGGATGAGATTCTTAAGAAAGCTAAT
TGTGATATATGTCTGAATTGGCATTTGGCTACAGTGCGCGATAACAGTCTTCTGCAAATGGTGTACTGGA
ATGGAAGAGAGAACTTGTGTCCATCATCTTACTTTACTAAAGGCTGCAAAGTTCCTCGGCGGACGGCTAG
CGATGCTGAAATATTCCGGTTCACCCAAGAAGATGGGTATTTAGCAGTTTTCCAGCGGACGTTTTATGTT
CACGGGCTACATATTCTTGGGGCTCGTTGGTCATTGAGAGAACTGGCACTTTATATTGCGTATATTT
>gnl|UG|Ta#S12897496
TTTTTTTTTTTTTGCTTGTGTTCTTGACACATTTCTGAACACGGGAGGGAATGCTACAAGGAAAGGCAAA
TCACTAGCTACCAAGCAGTGGGCCTTGCAGGTTTAGTTTTCAGCGCTTCATTTTTTCTATGCTCCGACAT
TCAAACGGAATTTCAGTAATTCAATGGTCAGTAGGCATGGTATCACTGGATGCGAATATTGGATACTCCG
GGTTCGACAAATTCGCATAACGGACAATAGCGAGGCCCGGGAATGCCATAAAATGGTAGTAACAGGCCAT
GGGCGGATTTCCGGAAATCGATGACGGATGTCAAATCCGGCATTAACGAAATTTGGTCAGCCGGTTTCTG
CCAACCCTACTCCCTTTCCGTCTTCCCAAGGATCCTGTTTATTTGACCCTAAGTTAGATAGGACCTAGTG
AGGCCATGCCAGCTGCAGACGTGCCAGGGGGAGACTGCTTCGGTCAGCGAGTCATTAAGCGCCCGATGCC
CACTGGCCTGAAAGTGTATGTGGCTCTTCTTACACGGCGCCGAGCGAATTCACCGTCCACATTTAATCCG
CTCACTTGTTTCTCCGGTAGCTCGCAAGGCGCAACCACAAACGCGCACAAGTGGTAGTGGGATTGGCAGC
GAAGGGGGACGATCGCTCCCCAC
>gnl|UG|Ta#S13200048
AGCGTGGTCGCGGCCGAGGTCGAGTTTTTTTTTTTTTTTTTTTTAAACAAGTGGGCAAGCAAAGAGGGAT
TTTTTTTCAAACAGCTAAGTTGCTGATGATGTCTGTGAAACTCAACACAACTGGAGTAGTAGGTCCTAAG
TAAAGTAATAATCACATTTAGGTCCAACCTTTTTTGTCACAACACCTCCGCTAGAGTTCATCTCGNTGTC
TTTCCCACCCGTGCGACCTGCCCGGGCGGCCGCTCGAATCGA
>gnl|UG|Ta#S12915668
CGACCACAAGTGCTTAATTATTGGTTGTCTAAGCATACACCTCCTCTGAGAAGACTCCTTTCGGAGTCTT
TGATGACCACAACGGTTGATGGCACTAATAATTCCTCTATAAGGTTACTTGGGGTTGATATTGCCAGCAA
TGAATCTGAACGATCCAGTTTCCACAATAATTCCTGTGCTGGGGAGACTAAACTCAGCAGGCTCCTTAAG
AAGGCTAAATGGCCAGAAGAACAAGAACTAATTGTCATGAACAAAGCAATCAGCGGCAGGATGGATAACA
GCGCAGGTCTGCAGGATGAGATGAAGAATTATGTAGATAAATAGAGCCTTGAATAGATAAACCATTTTTA
GTAACTCATCCTAGATTGCTTCTATAGGGAACCATTAGAAATTAAACTAGAACCACCATTTACCTGCATT
CTTATAGAATTGCATTTCCTGATCTTCCATTTAGTTTTGCATGATCCAAATTTATTTTTACTTGATGGCN
AAAAGGTTATTTTCTCTCTAATTGTGTCCTGATTAGCCAGGATCATGGTAACCAATGAAACAAGTTGACC
ATTCGTTTATCAAAAGTTTATGTTCAAAACCTTGTTGCTGGAAAACAAANCAAAAANANAAAAAAAAANT
CGAGGGGGGGCCCGGGTACCAAATTCGCCCTATAGTGAGTCNGTATTANCAATTCACTGGCCGNCGTTTA
CAACCGTCGTGATGGGAAANCCTGGGTTACCATTAATCGCTTGGAGAATCCCTTTGCAGNGGGGTANAAN
NAAAGCGCAGATG
>gnl|UG|Ta#S12991633
TTTTTTTTTTTTTTTTTTGTCAGTAAACAGATTGTGTTTTCTTTGGATTATGGATTTCTGTAATCTGTAT
ATGCACATCCATNGAAAAGATGGGACATGAAGTGTGTACATGTCTGATTTCAGTCACTCTTCGAGCTTCC
AGTTGCAAGTATACAAAAGCACGCCGTGTAACTGTACCTGCCGCCAGAACAATGATAACCAACCACCTCA
GGAACACTTTTGCCCCCGCACAGCGCACACTACCAAAATACTACTCCGTAAAAGCTGGCTACATGTAACA
AGAGCGTTATATACACTGTTTAGGCCTGAAGTTGTCAGGTTCCAACCTCGTGCCGAANTTCGGCACGAGG
CCT
>gnl|UG|Ta#S19225096
CGGCACGAGGCTCGTGTGCGCCCTCGCTTTGACCATTACGAGCAGCCACCATTTCCTGGAGGGAACCGTT
TTGGTCATTATGACCAGCCACCATTTCCTGGAGGTGACCGCCACAGAGACTCTTTTGGGACGAGGGGTGG
TTATTCACGTGATCATCACTATGGCCCTGCTCCTGGTCATGCCCCGCCCCCTGCCCATGCCCATGCCCAT
GCCCCTCCCCCTGCCCCAGCTCAATATGGTAGGGGTGCATTCCAACCACACCATAGAGGCGGGCATTCTG
GAGGCGGTTATTACCACCACTAGGTGGTATCACAGTATGTCTCTTGTCAGCTGGTGTGACTTTCTCTTAC
TGGTCTTGTTTGATATTTGCAATGATCATGCGGCACTAACATCGGTTTACATGCAGACATCAGGTGGTGC
CGTGTGACACTAGTGTTTGGTTTGGTAGTGACTAGTGAGAAACATATTGCCGCTTATTAGCTACTAGTAC
TCGCAAGTCAGTTGGTTGTTAGTTATCTTTCAAAGTACCGTTCGTTGTCGCAGACCAATAATTAACTGTC
CTTGTTAAAGGACATGTTTGGGGTCATGAATCTGTTGTGAGGATATTGNGTGGATGATGTTATAGAACTA
GAGGCATGACATGGACCGACCTCTCTGTATTTGATTAGATAACATTATGGATTATGGATTTTAGACAAAA
AAAAAAAAAA
>gnl|UG|Ta#S13131382
GTTTTGTATTCATAGATGCTTAGGTCCAACTATATCAACGACATCAACAACTAAACTTTTTAGTCCCAAG
CAAGTTGGGTCTAACTGTATCACTGATCTTAAAGGTTTCACAAAGATGACCAATTACATGCCATTTATGA
GATGACATAATAGCTTGAGATGGATGCATGAACTATATATGGCATGACAGGAGAGGAACAGAGAAAGCGA
ATGTTGTCTGAAGTCTAAGCTTGAACATCAGATGTGACTGCTCTTTTGTTCAGCTACAGTGTTCAATTGG
GATTGTTTTACTTCATTTGTTTTAAAAAAATTTACTAAAAAAAAAAAA
>gnl|UG|Ta#S12970413
GTTTCTTGTTTCGTGGTATGGATTTATTAACCTCCTGTAATGTACTGTAATAGTTTATTGACCCTATGAG
TTTCCATACAGTGCTGTGCATCCCTTGGGACACCAAAGTTGCATTTTCCGATAACCTGGTGAAGTCTGAA
AACAGATTTGCTGTAACTTCTTTCGGGGTAACAATGAAGTACTGGTATTCTTTAATCGGGGTAACAATGA
AGTAGGAGTAGTCTATATCCAAAAAAAAAA
>gnl|UG|Ta#S13235440
TTTTTTTTTTTTTTTTTTTTCGGCATTTGCNGTAGCTTACTGATTTAAGTTTACATGCTCTCTCTACTCT
CTTCTATTCCAACTAGATACCTATTCTTCTCTATTCATTCTTCTCTCTCTCTCCTCTATTCTTTCTCGGT
ACTCGGNCGTGCTGCTGGGGCCTCAAGGGATGAACCCAACCCGAATTCTCTTAGNTTACCCGTTCATCAA
ANATGGCTCTATCCTATGATTGAAACGGGNTAACCTCCGAAGGGGGGGGGGCCCGNGTACCCAAATTCCG
CCCCTAATAAGTTGAAGTCGGTAATTACGGCNCCGCTCAACTGGGGCCGGTCCGTTTTTAAAAANCGTCC
GTGGACCTGGGGGAAAAACCCTGGGCGGTTTAACCCAAACTTAAATCCGCCCTTGGCAAGCAACATCCCC
CCCCTTTTNCGNCCAANCATGGGNGGTAAATAANCCGAAAAGAAGGGNGCCCGCAACCCGAATTNNGNCC
CCTTTCCCCAAAACAANTTTGCGNCCAAGNCCCTGNAAATTGGGNNGAAATGGGGGAACNGCCGNCCCCT
TGGTTACNCGGGCGTCAN
>gnl|UG|Ta#S13142963
TTTTTTTTTTGATCTCAATGTGTTCAATTCATCATTTATCTTCAAAGATAGTGCTATAGATACACACTAC
TAAGGCGTACAAGGATTTCTTTTCGAACCATGCATTCAACATCTGGGCGAAAAGGCCACTGAAGCTTATT
CTGGCTATTAGACACTGAAGCACCTACAACGGTTGCTTCGTAGCAGGCAAGGCAACTGAAATTCAGTTGT
AAAACAGTCGTAAAGTTACCATGGCAGCACTTTCAGCCCACAATTTTACTCGCTTTCACTCTCTTCCTCG
CTTTCTTCATCTTCGTCGAGGTTCAGGTGGTTCATATTCTT
>gnl|UG|Ta#S12992124
TTTTTTTTTTTTTTTTTTCATAAAAATTATATATACATGTACAAGTAAACAAGTACAGACGGCCGCACAA
GTACACACCGAACAATTACAAGCCGGCAACCACGATGACTCGAATACGCCAGACGCGACTCGAGGTCCAG
GCGAAAAAGCACCCCCAGCTGCTTCACTCAACGTCCGACAAAGCCACGCCAAACCACGCTGAACGCCCGA
CGAAGCGAAGCCCAACTGCTCCAATCAACGTCAGAAGAATTTACACCAAAGCACTTCTGGCCTGAATCAT
TAGATTTGGTAATTGTTATTTCACAAGCTTTACTTTTTCTGGATAGAATCTTCATAAATACTATATCAAT
TGATAAATTGTTCCCTGTTAACTTTGAAGACATAAGAATATGGCATACAAGAAGTTGAGCAACTTAACTA
CAAGGGGACAGAACTGGAACATTCAAGTGAAAGTAATGAGAATGTAGGATTCAGTGAATCCTACGACCGA
TGAGC
>gnl|UG|Ta#S13247751
TGGTACGNCCCCCCCTCGAGTNTTTTTTTTTTTTNTTTTAGCCAAAAAAGGNAACATCTGCCGTAATTCC
ATTGGCTCAAATAATGGACTTGATTAANTTACTTGATCCACAACTTCGTATACAAAACACACACCGAAAT
TACAAATCTTTAAAAAGCAAAATACACAGTGATCCCTGTATTCCTCACAATTGTTATTCTGAACTCTCAA
CTCTGCGGTGCAGATACTAANACGGGGCAGCGAATGGCACAACACCAAACAACCCACCCACCGACCCACA
CATGNAACTCGATCATACTCCCTCCGTTCGAAATTACTTGTCGCGGAAATGGATGTATCTATGACGTATT
TTAGTTCTAGATACATCCATATCCGNGACAAGTAATTCCGAACGANGGGAGTAAATAGCAACGTCAATCA
CTCACTGACTTTGAACCCGTTGATGAGATTTCATCGCTGAGCAGGACCACAGTGGTAGACCAAACTCAGT
GGGGTCCGTGGNATCCGCCGCCGCCGCCCGTTAGGTGGGTCGTGGGGAGGGATGGGGGGGNAACN
>gnl|UG|Ta#S13132123
GGTGCGCGGCGAGGAGGATCGGTGGCTCCCTGCTCCAGCGGACGCAGGCGGCGGTCGTGGAGGAGGGACC
ACGCCGGCTCGCGCCAAGCAGGCTCATGCGCTCCCGCCAGCTCTCCAGCCAGGTCTCCGGCGAGCGTGCT
GGCAAGATCCTGAAGAAGGAAGAGCTGGACTTTGAGGAGATGAAGACGGTGTTAGATACGTTGGCGGAGC
TCCAAAAGGAAGCAGGACCCTCTGTCTTTCTAATGCGCATGATTCCATCGGACGTGCTGCTAAGACTGTG
GTTGTTGGACTGCCAATTGACACTTGTCTAATTCNCTGCGGCTGTTGCTTTTGGTGGCGATGGGTAAAAA
ACCNANGCTGCTACAAANGGAAACCANTGACTTATATGGAAAAATGAGAACCAAANTTCCCAAATTTTTA
AGTTAATTANACTCTGCATTTGGCTAACTACACTATATATNCNAGGGACTTNTGTACATGGACANCTACN
ACNACCACNACCNACCAATCNACATCCATAGTTTCATAACGTNTTGATCAAAANATNCAGGCTGACNTAC
GNANCATGCGGGTAAAAAAAAAAAA
>gnl|UG|Ta#S32510675
TGAATGTGATCAAGTTCCNAAGATTTATTGCTCACCGATGGCCTTGATCTTTCTGAAAGAAGGCAACCAT
TGTTCATGTTGTTCATGTCTACATGAACAATGAGATGACATCTCCACAGCTATGGTTACCTTCTTTCTGA
ATGTGTACAAGTTCCGAAGTTTATTGCTCACCGTGGCCTTGTCTTTCTGAGTTTTTGGGATGATAAAAAA
AAAA
>gnl|UG|Ta#S16233104
CCACGCGTCCGATTACGGTGAGCAGTGAGACATGGGCATGAAGCAGGTGTGCAAGGCCACTTGCTGCTGC
ACTAATTGCCTTGACGGAGCACTGGCCGCCGGCTCCCCGGTGCCCACCGCCCGCCGGTGGACTCCCTGGT
TGTGCACAATGGAGATGAACCTGCGTCGGCACCCTGCAGCCTGGATAGAGCTTTGCCAGTGGTGGTGATG
AATCTGTTGTCTGTGCTGGTGATGTCGCTCTCTAGCATCAACTTTCTCCACCGGCTATTAGAGAGTAGAG
GTCATATAATGGATTTGTTTTTCTTCAGAGATGTGCTCCCGTCGTTGTTGGCTGTTGAATTTGTAATGCA
TTCTGTCCCTTAGTCTGTCTTCACCACTTCGTCCTCCCGCACAATCGACAGAACAGAGCAACTGTCGCGA
TTTGTCCATTCATCTCTTCGAGTGATTCAAACCTAGGAAGCCTGCTACTTGTGCAAGCAACATGGTAAGA
AGTTTCAGTTTTCTCACTAATGCACCTCAATTGGTAAGTATAGAAGAATGTCAGTTTGCTTTATGTTGGT
TTTCTAATTTCTACATATTCCTTTCTTATAGACTCTGCCTTCAAGGAAATCTAATTATCTAGGTATATGG
AAAGGCGGTAAATTCTGTTACTATATATTTGTGTGTACTCAAGCTCTGCTATGCAGATTGAGGAGAAAGA
GTTATTTTATTGTGATGATGATTAATTTTTTTCATCCTGTGATCTCCTTTGCTTCAGTTGTGCTAATATT
TTTTGGCACATCAGTAGGACTAAAATATTCCAGATACAAAAGGGA
>gnl|UG|Ta#S13147274
GAGAAGGCCCGGGAGCTGCGGGCGCGGATGGCGCAGACGGAGTCCTTCCACGACGCCATGTACCACTCCG
CCATCGCGTCGCGCCTCGCACGCTCCTCCTAGGGTTGGTGCGCGCGCGGCCAGCTCGCCGGTGGGTTGCG
CCGCCGCCGTAGCCCGGTCTCTGTCTGGCCGTCTCTGTGTACATATGGTAGATTTGTCAGTAGCTGGCTA
GCTGCTCCCCTGGNAAAANGGGAAGGGGGGGAACGAAAGAGCAAGGAGATCTGGATTTTTTTTAAAAAAA
AAAAA
>gnl|UG|Ta#S16209608
ATGGACAATATATAAACTAAAGTCATCACCATCGAGTATTACACAAGGCTGCACACACTGGATAATTCAA
GAGAGCAAGCGGAGCAACACATGTAATATTTGCTAAGACTAGCAACAAGCAGATCCTCGTGAAAACTAGC
CAACATCCCAACGAAATGCAGCCACGTATCAAATAGACAGTAAAACTTTCTTTCCATCTATGAATCCGTA
TATGAATGGGTTACTGCGGTTTATGTGACTGGATGAGGGTTCAGAGCCCGGCTTCTGTTGAAAGAAATTG
AAGACCCATGAGAAACTCTCCCTGGGGGGTAGGGGCGGGGGTTCAAGGTTCATCTCATCTTCCTCAGATT
TCTGGTCCTTCTCCACGTCCTCACGGCTACGCCAACATGGCGCAGGCACAGGCCACCTATTTAGCCTCTT
GCTGGGATCCCCAGCCATTTTCCAGAAAGCCGCGCCGGAGGGGTCACTCTTTTCTATATGT
>gnl|UG|Ta#S13177440
GCAGCGTCGGAGGGTTCATGCTCAAGTCAGCGCAGACCTCGCAGGTCGCGGCCGACGCCACGTCCCCGAG
CAGCTCGGTCTAGTGATTTATATATACTGTAATAACGGATACACATATTTCATACACACGCACAAATGAC
ATGCGTGCAAGTGCAACGCCTCGGTATGTTTCCCCTTTTTGTGTTGGGTTGGGTCTCGAACTCCTCAACG
TTTGATGCTACGTGAGTACTACTACGTGATTATATAAATAAGATCCACGGGAGGAAGTAGTCCCCTAAAA
AAAAAAAA
>gnl|UG|Ta#S15881844
TTTTTTTTTTTTTTTTTTTAACCAGGACGCTCAACAAAATTAATCAATGAATACACAAGAGATACTAGGC
ATGTATGGCCGCCAGGGAAAAGAATATCGATATTCGCTCAGCTACAGGACAAAATAGGGCCAAAGAATTG
CCACGATATTAGGTAGGTTCAATCAGCTTTGATGTGGTACAGCCACGTGCAAACATAACTGAATCAAAAA
AATTAAAATCAAATTGCAATCTACTTTGACCCCACAGCTAGCTACTATAAGGTATTTTTCCTTCCGTATT
TGCAAACTGCTGCTCCAAAACCACATCTGCTTTCACCCCACAGCTAGCTGCTATAAGGTATTTTTCCTTC
CGTATTTGCAAACTGCTAATCTCCAAAACCATATGCCTTGGATGGTTGGATTGCTCTTGGAGCATTGTTG
TTAACATATGAAATCTCCTGTCAGCCAGCTAGAGGTTGGAGCTTTACTACTGTTTTCGGTCAACAACAAG
GTAACATTTCTTCTCTCCCCACGTCCAATCGTTCCCAGTTATGTGCCTCATTTCTTGCTGTAGGGCAACA
CACTTCAAACTTCGAAGAATGTTGCCGATGTGGAGGATGCGTCTGGCCGGCGCTCTAGGGGCAGAAAACA
TCTCCACCATCCTCATACTAAAGATGGATCAAAGCAGCTGTTGGAGACGAAATCCACGCCAACATCACCT
GCACGGACATAGACAGCAACAACATCGTGCAGATTGATGATCTCACCTCCTCCCTTGCGCAGCTACACC
>gnl|UG|Ta#S32540581
CTCGCGCCGCTTCTCCCTCACAGCACGAACCCGAGCGAAGTCGTCGCCGTGCCTTCGTGGCCATGGTCAT
CCCCGAGCGACGACAAGATGTCTAGAGGCAGCGCCGTCCTCTTCTCCGTGGACTTCAACCACTGGACCAA
GCCGGGAGGCCCTCGCGCGTCGCCATCGCGCTCATCTCCGCCTCTGCATCTCGACAGCCGCCGTCGTCAA
TTCGGCCGATCCGCTGCAACCCCGAGCCCGCTGACCCTCACTGCCGCACCAATACCCCGAGACCGATGTT
GCCCCTGTGATCGACTACGTCGATGGCGACCCCTCCTTGCCAGAGCAACCAGATGGTGGGGCCCAGGATC
CAGGCGCCACCTTCGACGACAACTGCTACTACACTGAGGGTGCCTACTACTACATGGAGGTCGCCGACGA
CCAGGAGTAGTTAGGAGGCTCCCAGGCAGGAGGCCTTGCCTTTTCGATCGTTGTTGCTTTTGTGCTAGCC
TCCTTAAGGCAAACTTGTCTAACTCATGTCTGTACTCCGATATTGTTGCTTCCGCTGACTCTTGTGTTTT
CAAGCTTATGTACTCGAGCCCTCGAGGCCCATGGCTTGTAATATAAAGCTTGTATTATTTTAAAAAAAAA
A
>gnl|UG|Ta#S13264277
AATTAAACCTTTTTTTTTTTAATTTTAATTTTAATTACTTAACAAAAATATTTACCGGGTTAAACCCAAA
TTTGAACCCCTTCCATACTTTAAAAACTGGGGGTAATTCAAGAATCCATTTGCAAGCTGGTCGGAAAATT
TCATTACCTTTCGAAACAAAAACCCCCCCTTTGTTAAAAACTTGGACCTGGCCGGGGGGGCGGTTAAAAA
TAAATTCCCCGGGGCCCCATGGGGGGCGGGAACATGCCAACTC
>gnl|UG|Ta#S12993765
TTTTTTTTTTTTTTTTTTTACTGCATCCTTTTACATCCAATGCTTATTTCTGGTCAACAAATTTGCACAC
ATACTTTTATGCAGGAAAAGACAAGGAGCATCACACTGGGTATATTCCTAATTCAAGGAAAACATATGGC
ATATCGAAGCAGGCAATCACAAGAATGCGTGCCATCTTACTATGCTTCTTTGCAACTCCAAAACCAACTC
TGCTCTCTTTCAGCCGGTCAACTGAAGATGATCAATAACATAGAAAAAAATACACCCTAAACCATGTCCT
AATCGGAAAACCAACTTTGATGAAGGCAGGGTAAAAGTACGACGAGATCAGTTCGGTAACATTCTCCAGA
AAATAGCACATCACTTTCATCTCTACATACCTAAGCTTCGCATCGCACCAATCAATTTGAGTTGCCATTC
AAGCATGCTGTACCTCAAGCAACAGCGTCTTATTCGCAGCCCCAGAAATCACACGAACTGGGAGACGTAC
TGCGCT
>gnl|UG|Ta#S32730876
CTCTTGAGAGTCCTTTTATTCATTNTTTGTTATATNTTCCCCAGCGAGGCNGCACAACATCGACGTCTTC
NTAANTCACAGAGGCTATCGTTATTTTGNACTCCTGAAAGTTACGCCTGATAACTTCGATCCTCAGTCGC
CTCTATAANANGTGCACACATCACTCANCAGCCTTCCCTTTCCGGCGGTTGCTGCCGCCTGGGGAGGNTC
CGGNGCCTCCCNTCTCCNCCA
>gnl|UG|Ta#S32683676
GTAGTTTCTTCGTATTGTTTCTCAGTACGTTCCTTGGGATGCGGTCCAAGTGTCAAAATGAGATTACGGA
GACATTATCATCAGAGAAGTATGTGCTTCATCAGCTACCAGCAGTAGAGACTTAGGTCGATGATCCTTTT
GAAGGCTTGAACCGTAGGAATCATCTGTGTAGCCATAGGAGATGGTCATTTTCACAGTCCGCTCAACTGA
GTTTCTTTTTTTGAGTTGATCGAATACTGCCTTCCTTATCAAGGGCCCAATAAATTGTAACACAGTACTC
TGACGTGTGAACAATCAGATTTTGTATGTCAAAAAAAAAA
>gnl|UG|Ta#S16264606
AAGCGCAACCGAGATGAAAAACGAGACAAGAAAGATGACCCCGAGTACCTGGCGAAGAAGCGCCTTAAGA
AAGAGAAGAAAAAGATGGAGAAAGAGTTGGCCCGAAAGCAGAAGGAAGGTGACAGAGCTACTTCTCAGCA
AGATATAGTAGTGAAACCCTCAGACTCGCAAGGAACTGTGGCAGCAACGCCACCGGCTCCAGAGCAAAGC
GCCGAGCCCCAGGTTTCGAGCAAGGATGCTGCAGTAGACACGGCACGGACGCCACCGCCGACCAAGAAAA
TAAAGATCAAATTCAAGCCCTTGAAGAAGATAGGCTGAGCGGGCTTGGAGGAGAGATCGTACCTAGATGG
TCCTCACGCCACTATTTGCGAGGATTGAATTGCTGTACAGTAGAAAAGAAACAGGCGAGCGGTAGATTGT
ACGATGAGCAGCCAGATTTTTTTTGTGAATGGCTAATGTATCTTGTAAAACAACAAGTGCCCCAGTAATT
TCTGGGAGTAATTCAGATGCAGCTGTAGGGGTGGGCAACTTAGGGCGAAGGATAGCGCCCCATTCTGTGA
TATCTCCAGGTCTTTCGATCCAAANNAAAAAAAA
>gnl|UG|Ta#S17976961
CCACCCACTGTGCGTTAGGGAGCTTACCATACGAGTTAGTATAGGGACCACTTTGTACAAGAAAGCTGGG
TACGCCTAAGCTTGGGCCTCTCGAGGGATACTCTAGAGCGGCCGCCCTTTTTTTTTTTTTTTTTTTTGAC
AAATATAGTGTACAAATACAGATTGACAACTACAAAATTCAGATCACCATAACCGATTACAATTACATAT
CACAATCAGACTAGACAGTTAGGTACATAAAATCTGTGTTGTTCCCTATCTTAAGTGTAGTATCATCTGT
TCCATCCCAAGTGGAGTTACCCTTCTAAACTAAACTCAAGTGTAATATCTTTTGTTCTAGCTCAATTACC
TCTGCTGAAGCACGTTCAGACGTCGGATGTTGTTCCTCCGACGAATTCAGCGGAGGCGACATTGTACGGC
TTGACGGATATTCTTCTTCAGCCGGCGAACTCAGCAGAGCTCGATGTTGATTCTGTTCAAGGGATGTACC
TGATAAATCGGTCAGTCTCCGNNNTTTATGCACAGTTCTCTGTTGTGTGAAGACCGATTACTTATCAATC
GCTCATCAACAGGACTTTAGGTTTGTTCCTCATCCNATTTCAATCCAAATCAGAAAGTATATGTTGGGTA
TAGAGGAGTCTACGGTGTGGCCCCGGAAANATTAAGCTAGGAGAGGTGGCAACCAGCTTGCTAGCTCCTA
GNNNNNNNNNNNNNANAANNNNCNNNNNNNGNNGNCNNNCNNGCNNNNNNNCNTTTAAAAGGCCNGCCAC
CCACCGCCCTTGGACCCGCTGCCTTTCCCAGTTTGCCCCTTTATAATGNGNNANATACTTTCACTNTTCN
TAGNAA
>gnl|UG|Ta#S13167029
GCAAAGCTAGCACTAGCTATGCTGGCCTGTCGAGGCAAAAAGCGTTCGTGACGTACTTCTAGCCGGGTTT
GGCCCAGCAGCCTGTAACCCTAGGTCGCTGTTAACTTGTGCATGTTGGGGGCTAGAAGCGCGGAGCGATT
TAAGTCTTTTATAAAAAGAAAAAAAAAAAA
>gnl|UG|Ta#S12986264
AAAAACAAAGAAAAAAAATCTAATCTAATTGTCATCTCGCCCAATCTCGCGGTGTCACGATCCGGCAACC
GCAGACCTGCTGCAGTCTCTTGTCATGTCCTCTATGACGGCAGCGCCGTGGCAATGCATCCAGCTCAACT
CCAGGGCCGACGACTTTAAGATGAGTTGGGACGTTGCCTTCACGTAGCTCGAGGGTGGCGCCAGTACCAG
CGCAGTGCAGCTCATCAAGATCGAGTGCGCGGCATGGCCCCGGCCAGGTAATCTAATGGCTTTCTTCACT
CTCCCTTAATTTTCCTCACAAATCAAACACCTATTTGTGCAAGGGGAATCTCATCAAACACCTATTTGTG
CAAGGACGCGACTAGCGGGCAAACGTCTGCCCGCTAGCGCCTCCTGGCAGCCTCCCGTATTAAGTAGGTT
TCGGTCCCCTTGTCCAGATTTGGAAAGTGAGAGGGTCCACCGTCTCTTGCGTCTCTCATCCACCCAGCGA
GAGGGAGCGCTCTCGACGCGCCGTTCCCACGCCCTTCTGCTTCTTCTCCCCACGCCCCTCTCCTCCCTTG
CCCCTCATCTGAAGGTCCCTGTAATGGCTTGTTCATCGTGATTGCAAACTCCCTTTCCAATGTTTTCCCC
TTGTTTCTTCCATCTGCATGAGCAACTAGTATTGATTTGTACTGCACC
>gnl|UG|Ta#S17980178
TGAACACCACCGTGCCTTAGTGAGCTTATCATACGAGTTAGTTATAGGGACCACTTTGTACAAGAAAGCT
GGGTACGCGTAAGCTTGGGCCCTTCGAGGGATACTCTAGAGCGGCCGCCCTTTTTTTTTTTTTTTTTTTT
TTTTTTTTTTTTGTATGTACACACTTTCTTCATCCTTCCTTCCATCCTCTTTTTTACAAGTACAACCATG
GTTACATGGCGGTGGTGAGATGAACACGACGATGGCCCGGCACAACTGCAAGGGCCATCTCCATCTTCAT
CCGGAAAGACCCTTCTTAGAACAAGATTAACACTCATGATATCTACACATCACCTCCTGACAAAACTAAC
TCGAAAAAAAGGTACAAATAGAAATCCTCTCTTTGATAAGATCGATCCTCTTTGTGTATGCTGCTGATGA
TGATCATTCTTCTTCTACTACTCTTAATTAACCTTACTTAGTCTTTAGACGACCCTGGCTACCCATCTCA
TGTTAATTCATCACGTAAACCCGTATGTATGTATGTATGTATGTATGTATATACCACAAGGAACACACGT
AGCATATGGTGATACTGCTAGTAGTACGCTAGACGTAGGTACGTACGTACATACGCGGCGGCCGGCGGAA
AACTGTACAAGGTCGGTGAGGACGACGGCGGTGGGTGGCTTCCCCCTTGCGGGTCGGCTCTGCTCGGCTC
GGGCTGGGGCTTGGGCTCAGGCGCGGGCGGAGAGCACGCGGCCTCCGCCGTTGCTGCCGTGGGAGCCCGG
CAGGCCGCGACGTTAACCCTTGGATCTCACCGCGGCGCGTGTGCGTGTCGAGGGGCAAACTGTGGTACTA
TGTATGTATATTGGACTGT
>gnl|UG|Ta#S13147262
TCGAGTTTTTTTTTTTTTTTTTTTTTAAATGGCATAAACATTTCTATAATCGACTCAGGGAGTACATATA
GGCTACAAACACAAGAACCACAACATCTGCGTGCGTAGGCAGAGACTCAAAAGGCCAGCCCTGTATGAAA
ATTCTAATGATACAATCCTTCAAGGTGATCGAAGAAGGTATATTCCGTTTATTGGGAACTCAAATTCCGT
AATGAAATGTGGGCCACGAATAATGACAAGCCAACTATGAGTATGCTCCCCCCGTGGATATCCTCCCCCA
CCGCAAGGCATTTAAGCTTGGTTTCCNTGGGCACGGCAAGCGCTCCCCNGGAACACCTCCCATGACACCA
ACCTCCTTCAAGACATTTTGGCTCCCACCCTAAACTCCCTTGCCTGGGGAGTCCGGTTCCCCNGGCGGGA
TTACAAGATGTTCNCNGCATCNCAACNGTTANACCNGGTTAACAATCCTTANATCTCAACAATTCAACAG
GGGATCACTGGTTCCCAATTAACGGCCATGTGTTCCTTNACACCAATAGCACACCATTCGGANTAAAAAC
CCATCGTTCCGGTCGGNATAGGTCCACCACCNACATGATTCAAAAGGAACTAAGTTACTGCCAAGTTAAC
CGAT
>gnl|UG|Ta#S13146979
CCGGGGTTCATGCCGTCCGGCGCGCCGGCCCGCGCCGCGCCGCTCGCGCTCGCGGTCGCGCTCGCCGCGT
TGGCCTTCTTCTTGTGATCTCTGCATGTGACAACTGGACGGCGAGCTTCCTCGGTGTAGTAAGTAGCGCG
CGCGACGGCCCGAGGGAGGAGTCGACACATCGTGCCGCCGGCGTTCCACGGGTTCATTCATTTCCCAGTG
TACTTATGCATATGCTCCTTCTGTGACAATAATTTTCACGTACTGGCCATCTATGGGCTACACGGTAGTT
CTTCCTTGTAATGTATGAAAGTTTTCTTTTGTTGCTTTGGTCTTTAATTTCTTAAATCTGATGGTTTANA
ACAATCCTTGTAANAAATGGGAACGCAGATTCAAGAAGAAAAA
>gnl|UG|Ta#S13130602
TCGAGTTTTTTTTTTTTTTTTTTTTCGTGAAACCTCAGACAGTGAATTATATTGGTACAGATAATCATAG
CTTCTTTAGCAATTTTTGACTAACATACACGATTCTTCTGTTGTTCGGCGTCAGTACAAAAATGGAAACA
TAACAGGAAATGTCGCATTTAGTTTAGATTACACAAAGACCCCCAAACTTTGTATTTGTGATCCGACTTG
TGGGTTGAGGCGATCACTCTTTTGCTGCTGGCATCAGCCGGATCCTGTCCTCAANAAGGACCTTTCGTCG
GTTCCTTCTCCTCCCGACAGAAGGGCTGCAATCACCCCATTTGCCAAGCTGTTGAACCCAACTGATTTTG
GANGGCAAGGCANGATAACGCGCTGGGAAAGGNTCATAACCTCTTGATTNACGAAAGTACTTGCAATGGC
CCCTCNTCAATGATATGACCACACATCGTGTAACTCNCCCTGNAAACCCGTGGAACAACATATGACCCAA
TAGCATGGCNCTTGCAAGGCACTTATTTGGCCATTGCTTGAAANAACACCTTNAGACATCAATAAAAANA
TCTTGGTTCACAGAAAACTTNTCCGAATCAANGGATTAATNCNCAAANTTAATNNAAANATTTCCTTGNA
NTTCNACTGAANAAACCGGTCATTGCACTTAAAAAATTTTTCAAAACCCAGNGCTNTTTGGNGGGGGGAC
NCCCANTT
>gnl|UG|Ta#S13194039
GAATTCACTAAGTGATTAGCGTGGTCGCGGCCGAGGTTTTTTTTTTTTTTTTCGNCANGAGAACTGGGNT
CTCATGTTATTGAGTNGGCACACANAANCATCACATGTGTTTATTCACGGCGGNAGGTGANCAANGTACT
ANCACCACCAAGCCTTTCTCGAGAGAGAAAACAAATTGACCAANACACGACGATANGCATTATACATAGT
GTTGGCCGTATAGCACGACCCACACACNAAGCATAGGCACCATGACTGCTCATCTCATCTGAGCTTTTAT
TTTAGGCGGAACACCTCGTTCTGAAGCCNGAAGNCCCTGAATGGGANTCANTCGCNTTTTTGGCAANNGC
CCCNCCCGCAGGTGNGCNNTCCAACGGTGCTNCTTTCANTGGCTANCACCTNGNGCCCCGGNTGNACTNA
TGGNCCG
>gnl|UG|Ta#S32533120
GGCCAGCAGACCAGCAGCACAAGAGCAAGGCCAAAGGAAGGAGAAGGAGAAGATGTGTTTAAAGGGCAGT
CTGGTGGACGGAGCTCCCGCTTGCGCAGCGTTCGGGGAAGGGCCCGACAACTTTGGGCCTATTGTACACA
GCCTTTTCCTACATTTCTGTAAGAGACTGTTTCGGAACAACCCGTGACCTCATGGTCACAACTCACAAGG
CAACAGCTTTACCACTGCGCCAAGGCTCCCCTTCAGAAGATGTGTTTTTGAAAGGAAAATAAAAACAGTT
GGGTAACGACTTGCAGAATATTCTGAAAGGTGCTTGCGATGGAGAGCAAGCATCGGTGTCTCAGTCCGTA
TGTGGACAAACCCAGGCAAGAAGAAGTGCAATATTGTTGCTTGATGGACAAGGTGGATGGTTGACTTACT
GTTGCTGGGTGATCTGTCCTCTCTTCCATCCTCTTGATTTACTAACCCTCATCACGCGAGCTTCATCTGA
TGCTTACCTTTGCCTTTTGATTCTCCTGCTCCACTGGCGCACTATTATATTGTGAACCATGGACTGTGAC
GCTTTGTGGCTATCAACTGAATTTGGAAGGGGTTCAAACTTTAAAGTAATCTGGGTAACGTGTGAGGGCT
GGCTGGCAGGCTAGTTGATCACTTGGCTCTGATGATGCTCGTGTGGTCATGGTCTTTTGAGACAGAACCA
TGTATTAATCTCTACTGCTTTATTATCTTAAAAATTATCAAAAAAAAAA
>gnl|UG|Ta#S13193919
CTCGAGTTTTTTTTTTTTTTTTTGGNCAACAATAATAAATAAGTAACCGGACAAACATGGATTAACAAGT
TCCCCACCGGAGAGATCGATCAGTGAATGGATGGACATCTGACATCTCCAACAATAACAGGCAAACACAA
GACTAAGCAGTTAACCCACACCAACACACACTCTGCACCTCAACAAATTAATCATCATGCTGGAGCAGTT
AGTTACTGTAGCTCACAACAACATGCAGCTCCTCGCGCCGACCAATTAAACACAAGAAGAACCTACTGGC
GACCCATCTGCATCGCTCGACCTCGGCGAGGGAAGAGAGATCAGTAGTANGTGCACGAAACCGTTACTGG
GGGTCGGNCCTTGACGACGATGCCCCGAGTCCGGCGAAAGTANCAATTCCAAGGAAGTGNCCGGGCGTTG
GCGGGCGTTATTAAAGGNTCAATGGCGACNGNGGTGTGCGACAACAAGGTTGTTTGGGGGTTGTAACACN
GGCCCGCCCGGNTNGGTTAAAANCGCAANC
>gnl|UG|Ta#S13224760
TTTTTTTTTTTTTTTGCGACAATGTGTATATTCACGTTACTAGCAATCACTTGGTAGTATTCATCATCAT
TCAGAAGCCTTCAGATTTTAACAAGGACGACAAGCGAATCATGCATTGTNGTACTATAACAGGTAATGAA
ACAGTGCCCGGCCACGGGAAGAATCTAGGCTGAAACACANACCTGGCTGCTTCATCTGCCTTCTACAGTA
GTATAGCACATGGCCACGGTTACAAGCAGCTGGTAACAGCGCCTGGATACCACCTTAACATAATTACATC
TTGCATGTAACAAGGTCTACACACCTGATAGTCGTANNTCTTGCANNGTCTTGNAGCCAANCCTTCACCG
ANTACACTGCTGNCCTGCGGAAA
>gnl|UG|Ta#S17980139
CCCACGACCGTGCGTTAGGGANCTTATCATACGACTTAGTATAGGGACCACTTTGTACAAGAAAGCTGGG
TACGCGTAAGCTTGGGCCCCTCGAGGGATACTCTAGAGCGGCCGCGCTTTTTTTTTTTTTTTGGTAATAC
TACTGAACTTTTGATTGCTACTTCTCCTGCTTACAACCGATGGGGAGCAGCTCCTTTTATAGGACCCGGA
TGGCACTTACGGTGCTACTACTATGAACATGCATAGCACATTCCTATCTACTACTAGGAAACTTCCTGCT
GCTGTTCAGCTCAGCCTTTTTACTAGCTAAAGCCTAACACTACTTCTCCACCTCAGCCTTTCTACTAGCT
AAAGCATGATACTCTTTCTCCACCTCAGCCTTTTGGACCGGAAGCTACTTTTATCTATAGTTCCTNNNNN
NTCTTTNNNNNNNNNNNNNNNNNNNNTNNNNNNNNANGGGGTGANNTTATAATACTCCTCTTTGTCGAAA
CCTCCTATTATAAAACCACACGGCGTTGGGCGGATCGATCTCCTTCTATGGAGGTGTGGTGCCGCCTGCG
GCTCCACAGAAATCCCCTAGCTCGGACTGTTGTCGCACTGTGTTCACTTCACGGCTGGACACACTGTCNN
CCGGCCTNAGGGGGGAAAAATTGCCAAGACCACTCCTCTTGGCGTCATTTTGTGGGGTCGTACTCTGACG
TACATTACCAGGACTCCTTTTCGGGGTGTGTATACGCTCGATTACATGCGTCGGTGTCATTGTCTGTCGT
ACTGAGAACCGCTCGCACACTGGACCAGCCCACAGACGGCCATGATGCACTTTCTTCCACCGNNNNT
>gnl|UG|Ta#S13143223
AACCTCGACCTGATGGAGCTGGACCTCCCTGGACTCCACCTCCCTGGCCTCCGTCCGCAACTTCGCCGCG
CCCACAGGGGCCTCCCACTCAACATCCTCATGATGTTGCGCTTGCTACTCACATGTTTTCTGATGCCGCA
ACAAAGGACTATATGTGGTTTCTTCAGTGGGGCTGTCTTTGTCGCTCCTCATGTTCAATAACGTTTCAGC
ATTGGACCTGCTAGTCACCCAAGCCAAGCCTCGCATCGCTTCAACAAAGCGATACTTCTTCCAATCCANC
CCTGCTTCGACTATGCTTTGTTTTTCATCTTCTTTTATTTAAGCTAAGAAAGATTTTGAGTTTGCATCCA
TCTCATTACACTAGCATAATATATTAGTTAAGGANACTCTANCTACATACCTACAAATTACATGATGAAT
GGGAACCCACCATTAAAGTCAAGATTAAAAATTATGAGTGGNTTGCCTTATGTGACTTNGGNGCTAGCGN
TTCTACCAATTCCGNAATCTTTACGTGANAAAAAAAAAAAA
>gnl|UG|Ta#S13152701
TAGTACTCAGCCGCCGCAATCAGGGGGGCAGGTAGCTCGAGCGCGCGCTCCACCTGCGCCGACGCGATGC
GGGCCAAGTGGAAGAAGAAGAGGATGCGGAGGCTCAAGAGGAAGCGCCGGAAAATGAGGCAGAGATCTAA
GTAGGCGCATCTTGTGACCGAGGATGGCGAGCTTCTCCTGCACCATGGCTGTGACGCGTTGGGATGATTG
TCTCCCTTTGTAGACGTGCTTTGCTGTAGACGTAGGCGATGTAAACCGTCCTTTTTGATTAATTCTAGTA
TGTTCTGAGACTGGGTTTATATTGTAATTTGAGGATAATTATATGATGCTCTAAGTTTATTGATATTCCT
GTCACTCGAAAAAAAAAAAA
>gnl|UG|Ta#S13183418
NTTTTTTTTTTGCAAGCAAAGCAATTTATGATNTGNAGTTAATAGTGNGAAATAAGATCCCAATACAAGT
GCAAGCACATCCAAGCAACAAGGTACTGNCACAACGAAACAGTCTATCCATGTCCCNAGCTTAACAACCA
ACAGTTAAACAAGCTTCANNCTCTTTTACNTNCATTGCGTTGGNAAACAGTCCGTCTCCTCCCATCAAAA
GCAAAGAGTGNTGCACCGACAAGGGTTTTCTCTCTTCCNAAGATGAATCNTCCACANGTGGGACTGCAAN
GGNCCAAACCACAAAAGNTTTTCTACTGCTGGGGATTCTGTCCAGGCTGCTGTGGNCCAANNGGTGGTGG
NGGNATTCCAATNCCTGGGGGGGGTGTCCAAACTGNGGGGGNGGGATCGGGCTCANCCCTGNCGGTGGGG
GGAAGACTGGGGAACCCCGGGCCTCCCCTGGGTGGGGGGGGGCCCAACCGGGNTGCGGGGCCCCCCNCNA
TGAAAANG
>gnl|UG|Ta#S26018966
ACCAGCTCTTAGCATGATTACGCCCAGCTATTTTGGTGACACTATAGAATACTCAAGCTATGCATCCAAC
GCGTTGGGAGCTCTCCCATATGGTCGACCTGCAGGCGGCCGGACTAGTGATTAGCGTGGTCGCGGCCGAG
GTTTTTTTTTTTTTTTTTTTTTTTTTTTTTTTTTTTTTTTTTTTTTTTTTTTTTTTTTTTTTTTTTTGCT
TTGCTTTGTTTTATTTTAGTTTGTTTTGAAATTCACAGGCTCTATCGTTTCACCCGGCACGGAAAAAAAT
AATGTGGTGTTTTTTTCTACTCAACTTTTCCTCCTTTCGTTCAAAACACAATTCAGTTGGGTTCGCTCCA
TCCAAATAATTTTTTTTTTTTGTTTACCAAAACCGTGACTCCCTACCATAATTGATTTGTTTTCCTGTTC
GATCCCATGCAATACCTAGCATACCTAGCTTTTTCTTGTTTTTCCTTGCTTTAACCGAACAACATACTGA
CCTTTACTTCACCTGGCCTTCTTTTCCAATTTTAGTGTTTCGGTACTGAACTTTGTCTTATCTTTAATTA
AGCTCCATCCAACTTAGGTAAGTTGAACGATTCTTGCTTGCCTTACAGAGTTCGTGTCCCCCTTCCTCTT
GTTTGGAGGGAAGTCAACACCTCTCGTAGCATGGTTGCTTTCCTCCCTTCACCTTCCTGGCCTGGCGATC
GATATCCCTCTGGCATGCTGGACCGTAGTATTCCAATTCAGGTCCCACCCATTCTATCTTGAATTATATT
CAATTCACTGGCTGTCCTTTGAATTGGTTTTGCCTTGGCATTCCCTGCCCTACCTTACTTATTCGCCTTG
ATCCCCTTCCCCTTTTTTCGGTTGGTTTACTTTTAACCAG
>gnl|UG|Ta#S32501386
TCAGTTTCCTTGTTCCTCAACTTCGGCCATTTTAGAATCTAAACATCTACATTTATGCATCCTAGTAACA
TCCTCCAATATCAAGAAAACAAGCATGCTGCCTTTGTACATGCCCATCAAAACTTGGACATAATATTATT
ACTACAACGATCCAAACAAAAATTGCCATGCGAACATAGCAGAGGCAGATATATATGTCTTCAAAATCAC
TTGGGCGATAAAAAAGCGTCCATGACATTTGCTTAAATAATACAAACAATACCAAACGGTCATATAGTGC
CTCCACAGCAAAACCAGGGAATCTTGGGGCTTACTTATGCCAGTTTAGAAGCGGCTACNGAGAGTAGAAA
TTAAGCAACCAGAATTACGTACAGTTGATATTAATACACAAGTGGTGCCTACTATTGAAGTTTCATTCAC
CAGATGCCGTCCAAAGATAATCATTAGACAGTCATAAAGCAAAATCATCAATTGCAGTGAAGGTAAGAAG
GTAACAAAAAGTGAGGTGAATCTGGGTCGGATGATGCACAACCTTGTCCAATGATGCACACTGAACAACT
TAATGGCTTCAACAGCAAATTCATACTGAAAAATTTTGGAGACCAATTCATCATTGGGCGCCNAGACCAA
TTGCATTCATAAGGGCATCTGAACAGTCCTTGGAGTAGTGAACCGACTTGGCAACACCATGCGCAGCTTC
TAGAGAGACCTCACCACAATACTCAATGACCAAAGACTCTNACTTATGTACNAATCCCAG
>gnl|UG|Ta#S13195677
GAATTCACTANTGATTAGCGTGGTCGCGGCCGAGGTGATCCCTAAATGCAGAGATGTTTTTTTTTTGGGC
GCGGTGAAAGCANAGTTTTTTTTTTTATGGTTGGTGAAAGCAGAGTTACAGCTATTAAATGGCTTATGCC
TCATACAATCAACATGTTGATCTAACAGAAAAGAAGCATCATGCATGCCCTGCAGGCGTGACCCTCCAAA
AAAGCTGCACGAATATTAAAGCTTGCACGAACTCATGCATGAGGCAAGCCTGCATGCGTGAATTTACACC
ACATCGACAGAGCGGGCAGAGTCCAACGCCATCACTTGTTGCCCCGGCGCCGCCGGGACGGGTTTNANCN
ACCTCGGTGACCGGGGGAACCACNGNGCCAGAAGCTCTTTTCGATNTTGCCAACGTTGATNAACAACACG
TGCTCCTCCGCCG
>gnl|UG|Ta#S12917376
TCATCCCCTGTCTCTCTCTATCCTTTCTCTGTGAAAATCCGAAGATCTCTGAAGCGAATCGAAGAGAAAT
CGCCGTGCTCCTCCACAGCCAACGAGAGGATGGGCGACGCTGCGCTGATGAGGAGATGGTTTGCAGAGTT
TGCATGAGCCCTTGCTACCGCGAGAGCAGGTCAAGCGACATTAGCATGTATGTCTGGGAGTTTAAAAACG
CAGGGATAAATCAGCAGCCTGTATTTTTTCATTTTTTTCATTGTATGATCCTTATTTTTTAGTTTGTACT
CATCATCACAGAATATATTATTTTTTGAAGCAGTGGGGAGCCCCTAGTTT
>gnl|UG|Ta#S12992670
CGAATTCGGCACGAGGAAAACAAATACTTGCTAAAGCATAGTTCGGTACATTGCCAATTTATTCTGTTAC
AACAAAAAGACAATCTTCCTAGGAGCTCAAATCTTTCCATGGTGGTGTCCACCAAGGCACAAGTGATGTA
TCTTCATGGCTGCCCCAGCGGCGGAAGAGTCCGATGATCATTAACAGGTATAACAGACGCATTGTTTATC
ATGGCACATACCACCCATGTACTTTGGTGCCTCATATTTTTTACAAGCACTTCGACAATTGTCGTTGTCA
TAATCATAATCTGTCTCGCACCTACCATGATAGTAAGGATGAGTCTTGTACATGCACTGCGGGCCAGCTT
CAGCAGTACCGAGGCAGAGGAAGAATGCTAACACCGATAGAGACAAGACTACTGCTATCTTGCT
>gnl|UG|Ta#S13202797
GTTCTATTAAGACATCATACTTATCAGTTCTAGCTTGTGCCTGGAAAATGCACTTGAGACTCTCGATCAT
ATCGTAAGCCTTGACATTCTTGAGTTGTTGTTGCAAATCTGGTAATATAGGCAAGCACCAAACATTTGAT
CCCAGTACTAATCACATGATATCGGATATGCATTCTTAACAGTAGCAGTTGCATCATCAGGTTCTTCTGG
TCCCATATAGGCACACATTATTCAGTAGCTGCAACATTTGGTCTTTCCGATCTACAATTAATACTATACA
TATAGAACCTATGCTTTCATTCTACTCATAGGTTCCAAAATAACCTAGACTAGTAAGTANTGCATTTTTG
GTGGTACCCATTTNGGACCCNAAAAAATGAAAACATAAACACCAGTANTGTAGTGTGGTTCCTTNGNANA
AGGATATCCGGTCCCCANAGGCATAACTTCCTTTTCNAATTGGCNACTCCNCNAANACCTNCACAAAAAC
CGTAATGGCNACTNAACANCAAGGCCCNGGTTAATCCAAGGTGGCCANGGCCCTGGGAAAAAAAAAAAA
>gnl|UG|Ta#S12880231
TTTTTTTTTTTTTTCCTTGAGTAGGTCCCACCTATAAGTGTCATATGCGTATAGGGGCAAAACTGGCCAG
AAAATGTCATGTAGCCAGTCAAACGCCTTTGACCACATGGAAATGGTACGGAAGGGTATTTCTATAAGAA
GCTTTGACGGAAGAGGGGCATTTTTGAGCATGCTCGAAATTTAGGGGTAAATGCCAGGTGTGGGTTCAAG
TTAGGGGGAGAAATGGAATTGTTCCTTTTTTTATTTTTAGAATAATTCTGAAACGAGGTCACTCCTACTG
ATCTTGCTCTTCGAGTTTGGTGGTAGGATGCTAGGTCAAGAATGCA
>gnl|UG|Ta#S32686181
ACCATACAATGCTGGAAATCAGGTTTCGTTTTGGTGGCTGGAGATGGAGAAACGGGCCGCTGATGACCAT
GCTGCGAATTTTCTGTTCACTGATAAACATTCTGGCATGAAAGTTGAAGGCACACTGGGTTGCTTCCATA
AATCAGTACTTACAATGCGTTGTTCTCGCTTGTCAATTGATCTTGTTTGCAATTCAGTGCGAGCGCATCT
GCTGGTGTGTTTGATTACCTTCCATGTTGTGTCAAGCATGGAGTTTCCGATGTTATATTTATGCATATCT
ATGCTTATGCTGAGATGTTATATTTATTCATAGAGAGATATAGATATCTACATTTGAATGTTGGGGTCGT
GAAAAAAAAAA
>gnl|UG|Ta#S12882936
ATTTCGTCGTCGTCGTCGTCGTCGTCTTCTTATTCTTCTTCTTTCCGTGTCCGTCCACCATTGCTGCTTA
TTTCTTTCTTTAATTCTTTCTGGTCATCAATCTACCTATCCTATATATCTGCTTCCTCTTCTTCTTCTTC
TTCTTCTTCTTCTTCTTCTTAACACTGAATGACAATGTGGCTTGGGATCTCCAATTCCAAGCAAGGAGAA
GGACAAGGAGCAGTGGTCGCCATGCTTGGCCTCTGCGCCATATCCATATCCATGTCGATGCTGCCTCTCG
CCGCACCTACCATCCACCACGAAGGAGGCGCTCAAGGCGGAGGGGGGAACCCAAACCCAGCCAACGCGCT
GGTGGCGCTGGTGAACGCCGACCGGGCAGCCGCCAAGCTACCCGCCCTCCGCACCACCAAGGGCCTCGGC
TGCATGGCGCTGCAGTGCATCGCCCGCTGCCTCGCCCTCTCCCCCGCCACCGCCTGCGC
>gnl|UG|Ta#S13147935
CCGCCGTCGTCACATCCCCAGCCGACCACATCCACCCCTCCCTCGGCTTCGAAATCAAGCTCACCGTCTG
ATTGGGTAACCCTGGGCGTCCGATCGACCAGAGCTAGCGGGTTCTGCACGACTCTGCTCAACTGCCGATG
GTTAGTACCACCAGACCTAATTCCATATCTGACCTGCAGCATCTTCACTACTGCATTTCTTAGGCAAACT
GTTATAAGAGAACTATTGTGGTCAATGTGCACAACAATGGCTTTATTCGATAAGTCCACATGGTAACAAT
GACTGTGTTGCTATGTATTATATCTCGGTATAGTTCTTGAATAATATAGCACTGCTGAGTTGTGATTTAA
GAGCTATGGTGCCANAANANAAAGAAANNCCGGNCAAA
>gnl|UG|Ta#S12951950
AGGAATTCGGCACGAGGCCGGAGCGACGCCCCGACCCCCGCTTCCGCCCGCGCCGCTGGATCGTCCTCGA
CGAGGTCTTCCAGAGCCAAGGAAAGATGCTCCTGTTGAACACCGACTCCGGCCGCTTTCTCCACAGAGAA
CTCCCGCTGCTCAACGACCACCACGTCGTGGCAACCACTCGCAATGGCTACCTGGTCCTGGCGGACAAAA
GCCCTCCTCACGCGGTCAACGTCCTCAACCCTCTCACCCGCGTTGTCATCCGTTTCGTGGCGCCGGTGCC
CCCCAAGGTGGGATCCGCCGCTGTCGTCTTCTTTGACGACTCTTCTCCCACGCTCACCTTGTTCTGCGAT
TCATCTCACAATGTTTACACGGCTGACCTCAGCGATATTGGTTTTGACGTCCTAGAGGGTCCCGGACCGG
AAGCAGAGTATGATTTCTTCCGTAAGACGGTCCTGGCTGGTGTTTACGCAGACATAGAGCCGGCATTTCA
TGGTGTGCTTGATGATTTATGCAGTTTGCTCATGTCTGGTGATGTTGCCAAGTTTTTCCCCGGCGGTCTT
CCAGATGCAACCGACCTCAAATGGTTTCCAGTGGGTTTGGGTAAACATATGCTGCTTGTTGTGAATGCAG
AGGGATCGATCTTTGTTTTAAAAAAGAACATTCAGATAGGTAAGCTTGTGGCTTTGGACAGCATCAGCAA
CTATGCCATCTTCATGGGTCTTC
>gnl|UG|Ta#S16215216
CCACGCGTCCGAAAGAACCAAGAACACAGAGAGGATACTCCATTTCTTCATAAGAGATGGCAAACCACAA
AACACATATGTGCTCACTTCTCATTGCACTACTAGTCTTTGCATCGACTTGGAAGCCCACCATGCAGCTT
CCACCTTGTTGGCACCACCCAGAGAAGTTCAGCATATGCTTTGCCACTTGGAGGGAAGAAATATGCAACA
AGCTATGCATTGCCGAGAACTACGAGTATGGGGCTTGTGCCATGATTTACCCAGTGCCGCGTTGCGTCTG
CCACAAGCGTCATTGTCATGACACTTAACCATGATGAGTGATGTATTTAGGATGTTTATGTGATAATAAA
GGGATGGTGGTGTTTTTCATCACTTTG
>gnl|UG|Ta#S15824051
TTTTTTTTTTTTTTTTTTTAAATACAACCCACTCCACATTTTTTTAAATGCAATGACACGATGCAGTGCC
TGCCCCGCCTAACCGCACACACTCTCTGGACGTACTGCAAGCACACAGTCGCTCATTTTTGCTAGTGAAC
TCCAAAACCTTTTTCTCAATCACAGCGAAAAATTTAAGACAACTCCAGAACAAAATAGGCCAATTGCCAA
AAGGAAAAAAGAAAGTTAAATATTTAACAGCTCCTCTCACTCCTCAACGCAAAAGCTTCAGCAGAAACCT
TTGTTCAATTTTTTTTCCTTCTACTCTTCTTTGAAGCATATCAAATAGTTTATCCATGAACCATTGGTGG
CGCTATTGAACTTCACAAGGAAGCCTATTTGCTGGCATCGGGCGAGGGAGCTTCGAGCTGCACCAACGAA
CATGTGAACCCAAGACACGTTGGTGAAATTGCCAAACAAACACAAGAAGTGATAAGGGGTAGCGTGGAAA
AAAATGTGAACAGTGAGCAACGACCCTGGCCCTCTTGTTGACGGAATGAGAGACGACCACGGGGCGCTGG
ATCCATGTAGACGACAAGGAGAGGGACGCCTCAACCAAATTTCATGTCGTCGGCTTGCGCACTGCACGTG
CACGCTTGGTGTACTGCAAGTGCATGCCACAAACAAACTTCAGGCTGGCACCTTGCGCACTGCATGCCGT
CGGCTTGC
>gnl|UG|Ta#S13121321
GCACGAGGCTTTAGCTTCTGACCATCTAAAATGTTAGGGGAAAACAAAAACGTGAGATCCAAGTTGGTGA
AGTTAAAAGGAGCAAAAAAACACTGGCAATGTAGTGTCTTGCAGCTCTTGCTTAGTCCACTCGAAGTCAG
ATTGCCATTTTACAGGATATGTTCTGGTGGCACCCACCCCCACCCTCCACGGTCCAGCTATCTTTCTCCA
GCATTAGTGGCACCAGACAAAAATGCTTGGATGTCTGTTCCAGTAGAAGTCCTCACCTGGAAATTGGAAG
TTGATCCAAATATCTGTTCCATTGTTCACAAGTCTAGTTAGTTAGAGAAGGTTCTCCATTGTATTATCAT
CCCTCTACCATTCCATTACGTTCAGCAAATTTCTGTTCTTATCTTGACAGTACCCACTGCCTGACAGAGT
TAACCTTTTTGGCAAAAGTCTTTCTGTCATAAATGGTCCAAACATATCTATATGTACTCTGTATGTCCCC
AACAACAGACAAAACAATTCTGGTCCTTTTCCTGTTTAAAAAAAAAAAA
>gnl|UG|Ta#S13179755
GTGGATATCAGGCACTGCCCCAAGCTGAAAGAGCTAGTGCAGCCGTTTCGTAGAGGCTGCTACTGCTAGC
CAACGATGGTTATGTATTCTGCCGGCTCCTCTCCCCTGGCAGTTGCTCGGTTGATGTTATGTGTCTAGAC
TCTTTTTTTTTTTTTACTCTCATTTTGTGTATCAAGGGGGACCCTTCAGCCTCTTTTATTTGTACTACTA
CTAGATCGTACGGCCCGGTACAACCCTGTTTGGCAAAAAAAAAAAA
>gnl|UG|Ta#S32546413
ATACATATACATGCATAAATCGACCAGATGTTGTGCCACAAGGCAAAGTACATATGTTTAGAAAAAGATA
CTGTGCCAAACAACCAAAATGAGCATACATTGGCTGATGTGTCAAAACGAATATCAAAATGAGCAAAGTG
AACTTGCCAATGTCCCCAGGCTCAATAAACAAGACATATTACATACTCCCCCGTCCCATAATATAAGATC
GTTTTGCAAAACGATCTTATGGGTCGGATGGAGTATATATATTATAACTCCAACTTGTTAGATCTTCCAA
ATCCCCAGCAACTTGTAGATCTTCCAAACCTCTATCAACTTGTGTATGTTTAAGAAACCTCAGCTTGCTT
CTGGTCGCAGTGCTGCTTTTTCCATGGACTTAGAATCCACATCCAGATGCTTGTATCTTCTGGCATCCCT
TTTTCCACTTTTATCAATTTTTGAAATGAAGATGCCAGCTTAGGTGATGAGCTCGATGATGATAGAGGCG
TTGTGGTGAGACCGGTGGCGACTGTAGAGGATGTTGTGGTGCAGCAGGAGTGGAGCAGCCCTATCAACAC
TGCGCCATCCGTCCTCCACAGCAGCTGGTGCTGCATGCCTGCACCACCAGAAGGTGCAGGCCCCGTGAAG
AANAGGAACCCTCGATGTCNATGCAGCTCGCGGNCGATCTACTTTTACTCGATGCCACGGNCTATGATCT
GGTGCTTCCTCCAAAANTTTANGAGTCCGGACCGNGTTCTGAAATGCNNNGNCNNTGGGANNGNGGNGG
>gnl|UG|Ta#S13111321
GCAAGCGCAAGCGACCAACGCACGCATCGATTTGAGCAAACTTGGGGACGACAGCAATCTCCCTTCAGTT
CCGTTCCGTTCCGTTCCATGGACAAGGTGCTGGCGTTCTCGATCCTGAGCGCGTCGCCGGCCGACATCTC
CGCGGGCGCCGGCTCCGGCGGGAGCTGGGCGCGGCTGTCGTGGCGGAGGTGCGCCGACGACCAGCAGGCC
GCCGCCGCCGCCGTGGCGGGACGACAACGGGAGGAGCAGGAGGAAGACAAGGACAAGCGAGGCTCGTGCT
CCCGCTCCCGGGGAGGAGGAAGAGCGGCTCCTGCGGCGGCGCCGCGGTTCGCGCCGGAGTTCGACGGCAT
CGACTGCTTCGAGACCATCGTGTCGCACTGATTTCAACCAATCATCACTACGGCTCGGGAGACGCACGCA
CACGCCCTTGATGAGTTGACCTCGTCGTCACCATTGATTATTTTTTCTTCAACATATTTTTATAGACTCT
GATCTGACATCTGA
>gnl|UG|Ta#S32663896
GCACACCCGACAACGCACGAGCTGATTAAGCTCGTGGCGTGGCGGAGCCATCTACATGTGCGGTATGCAC
ATTTAGCAACACCAAATTTGTGGAATCACAACAATCAAAGTCGATTACCAAGCACAGCCGCCACTGTGTG
ATGGTACCTGCGCATGACACATGCGCCTTGGCTATTTTTTAAAGAAAAAAAAAA
>gnl|UG|Ta#S13118783
TTTTTTTTTTTTTTTTTTTTTTTTTTTTTTGCTAGCGTGGAGGCACGTCAACTAAAAACGGGCGGATTCT
GTTACACAACTGGTTTTCACTTTCACTAGTTCAGGACTGATTTTTCCTCCAACTCTGTGTTCGCTTGGCT
GGTAAACCATGGCTGAAAATACTATTCGCTAATTTGTTGCGAGAGAAAAACACTTGCTGAATGGCTAGTA
AATTTGGGATGCTGCTCACCAATATATCAATCTGTTAGGCCTTGGATTACCACGAGGACCTAAGTTTTAC
GCAGCCGAATCTGTAATCTGTACGCCGACGCAGTGACATTTAGTATAGTACTGCAGTAGAGCTTTCTAAC
TAGAAACTGGAGAAGCATACAGTATTTCACATCTTGACAATTCTGTAGCCAGTGCAGGTGCTCTCTAGTC
TGGTTTGAAGTCGTTTCCATCTAATTCGATTCACTCAGTGCTAACTCAGCTTCTTGCTGAACTTTACGCA
GGCTTACATTCATATAT
>gnl|UG|Ta#S32611002
AAATTAGTACCGGACCTCTTGTAACCCCAGGTCGTATGCAACAGAGACAATCCTAAATAACATACAACTA
TACAATTGTGGCGTTGTTCAGCAAGAAGACGGCTTGTCTTCTATTGGTAGCTGGGCACCACCCAAACATA
CAAGAATTACAGAGACAATCCGTTCAGTCAGAGCAATAGAAAATTGTTCATGAACATACAGCTTCTAGAT
CAGTAGTCCTCACTGAAGCCTGCTCTGGACTTATTTCAGCAGCAGAAAATTGTTCATGAACATACGGCAC
TTCTAGATCAGTAGTCTTCACTGAAACCTGCTCGAGGACTTATTTCACTTACTCGTCAGTGACCCCTCTG
CGAAGCTGCCTTCTATATTCAGCCGATATCACCAAAAGGAGGACCTCCTATGGTGTATGAGGCTTACATC
TAATATATCAAGATCAAAGTCTTCTCACCGTTGCCGGCTACGTATCTAAGTAGCGGATGCCACTGCATAG
CCACCAGACGCCTACCGCTATAGCACCGATCCCAGCCAGCCAGCGCCCATCCCACCGTTCACGCCCTCCT
TCCACGTAGCTACTCCCCAACGTCCACGCCTTCTACTTGAACGTCTTCTTCCTCTGCCCCCAAAAACTCC
TGCTCAGTGTACCGCCCAGCTCAAGCTCCACTGTGCGCAGGGGGAGAGAGGAAAAGGGAGGAGAAGGGGG
AGCTCCTGCACGGCGCCCTCAGGCGCATGCGCACACGCATATAGCACGCGCGTCATCGATCCAATGGCGC
GCCTCGCACGCGTTGGCATGGGGAATTGGGGGCATCAGTGCCATCATGGGCGGTGGGCCGTTGACCATGG
>gnl|UG|Ta#S13026054
ATTGTCGCCAGGCGAGACAAGGACAGCTAGCAAGAGAGCAAGGCCATGTCAATGGCGGACGAGCAGTACG
ACGCTGGCCCGCGCGGGGCGCCGCATGGGCTGCTGCTGGCGGTGGTGGTGGGGCTGCTGGTTGGGTGGCC
GCTTTTCCTAAGTGACGGCGCTGAGGCGGTCACCGATGCCATCGCCGAGCTGCTCGGCCCCGTGGGCCTG
CTCCTCCTCCCGGTGGGGCTCCTCCTCCTCATCCACCTCCTCTCCTCCGACCGCGCCCCTGACGTGTTCG
AGTTTGGCGGCTCGCCCGACGCCGTGCACCACGTCGGGGGATCCCCCGTCGGCGTGGCGCTGATGCTGGT
CCTCATCCTTGCCCTCCTCTACTACCGGTCCGCGCTCTTCGGTGGCGGCGGAGGCGACGACGAGTAGGCG
CCTAGGCGCTCGCCAGTAGGTACTAGGTAGAGCCTGATCTCGGTGTGGCTGGTTGGTTGTTCAGACTTGC
GAGTAGGCACTCCAGCAGGCAGCAGTAAATAAAAAAAAGTGAGAACTTTTTAATCTGTTCCAAGTGTTGC
ATTCCAATCTTGGTCCAACTGGGCAGGACAAACAAAAANGTGGAAACTGATN
>gnl|UG|Ta#S13110832
GTCCTCAAGATGCCATCCCCGGTGGGCATGCGCATGCGCAGCTTGAAGGTCCCGGCCGAAGCCCTCTGCG
AGCGCCTACCGGCGGCGGCGGCTGCTGCTGCCGGCGTCGACGACCCTGCTGCTGGCGCCGCCGTCAGGGT
GAAGCTGGTGATCAGCAAGCAGGAGCTGAAGAAGATGCTCGACAAGGAGGGCATGTCGCTGGACGACATG
GTGTCTCTCATGCGCAAGGAGGCGAGTGGCCGAGAACAGGAGGAGGAGTTCTGCTGTGGAGGGTGGCGAC
CGGCGCTGGAGAGCATACCGGAAGGCAGCGATCTCTAGCACGTACGTTATACTGCCTGGCATCGTTCTTC
GATCATCGATCAGATTCTTGTGAAAGTCACAGGATCAGTGATCGTGCCTACACTACATACATACAAGAAG
TTACACAAGATACTTTTTGGAATAAGCGTAAGCAAAGCATATGTATGTTGGGTATAGCATATATACACAT
GTAGATTATTATATATAGAAAGAGATATAGTATAGATATAGATGGTAGGAGTTTTGAGATAGGGATTCTC
TTCATCTTTTCTTGTTGGTTACATGCTTTGTAA
>gnl|UG|Ta#S26020054
GCACAGACACTGCNATGATTACGCCCNGCTATTGTTGTTGATCACTATAGAATACTCAAGCTATGCATCC
AACGCGTTGGGAGCTCTCCTATATGGTCGACCTGCAGGCGGCCGCACTAGTGATTTCGAGCGGCCGCCCG
GGCAGGTTTTTTTTTTTTTTTTTTTTTTTTTTTTTTTTTTTTTTTTTTTTTTTTTTACGCAACGCCAAGC
AATAGTGAACATTAAAAGTGTAAAGGTTCAGGTTCAAATGATAACATTGCCTTCCCATGTTATATTAATA
TATGATTCTGAGTCTTATTATTCCTAGCGCAATCAGTATCTGCACACTTCTGCATATCATATTCATATAT
CTCTATCCCTAAGGCTTGGACTTGCCACATACAATTTTAATTTTACCGACGTCGGACTGCATCAAAAATA
AATATCGCTATATTTGACTCATTGTATTTGTTTTTATCTCGGCCTCGACCACGATAATCCTAATCCCATG
GCCATCGGGACCATGAGAATTCGAGCTCAATTCCACCTATACTTATTCTTATTACAATTCAATGTCCGTG
GTTTTACTATTTCATGACTGTGAATACCATAACCTTACCCATATTAATCTTATTGGACTTGATCCCCCTT
TCCCTTTCTGGGGTTATAGTTATAAGGACCAGGGCGATCGCCCTTTCCCATTACTTACCTTCCTGAATGT
GGAATGGAAATGCCCTGTTCCTGTACATTAACTTTTAGGGGTGTTGGTTTTTTGCTTAAGTTGACCGTTA
ACGTTTCCATTGCCTTAGCCGCCACCCCCTGCCCTTAGTGCCCTTTCCTTTTCGTCAGGGCCAGGGTGTT
TTCCCCTTTCACGTTTAAATTTGAGACTCCGGTTTCCGTTTCCGATTCAGG
>gnl|UG|Ta#S13168329
CCAGCTTCCTGTTCTTTTTTCAGTGCTTATACATCTTCGACTAATTCCCAATTAGTATCGGTCGACCGAG
AAGCTAGCTACCTAGCAGAAATGGCGGCCACCCTCAAGCTCAGGATCCTCGCCGCCGCCGTCGTGGCCTC
GTCCGTGGTGGGCATGGCCATGGCTGCTGAGGCGCCGGCTCCCAGCCCGGCCACCGGAGCCGCCGCGACC
ACCCCCGCCTTCGCCTTCGGGACGCTCGTCGCCGCCGCCGTTGGGTACCTCTTCTGCTAAGCTGCGTCGC
GCGCGTCTGCTGGCTGGACCGGCCTCGGCATCGTGTACTCGTGTTCCCGCCTTGGGTCACTATTTTAATT
ATTTANTTTTATTTTTTGCGGGCAATGGCACTATTTTAATTANCTGATGATTGCATGTACGGGTATGTTC
TGATCGGTTGACCGCCATGCGCTTTGGACACAGCTCATACATGAATAATNACTCGATTAAAAAAAAAGGG
GGCCNGTACCAATCGCCTAAGTGATCTATACCGNCCACGGCGTCTTTANACGTNTGACGGGAA
>gnl|UG|Ta#S32525009
CATCTCTTCTCGGGCCACCATCCCCACCTTCCCATCCCGTTCAGGGGCATCTTCGTTGGAAGCGGTGGCA
GGGTGCAGTGAGGTCGCAGGGTGAGGCGTGCTGCTACGAGGCCGAGGCCATGGGGGCGCTGCTATGAGCT
GCCCCTGGCCATGAGAGAAGCTCCGAGCGGCAAGGCGTCTTGCGACCACCGGCTCGCACGATGCTACAAA
CAGTTTGCGTGATGCGGCAACCGGCGTAGCACCCTGCTACTACTGCTGTCACCGCTGCTAGAGCTCTCCG
AGGCCAGCCACGGCAACCATCGATGCTGAAAGTTGCAACCACCTCTGCACGGAGCTGGAACCGCGGCGCC
GAATCAGGAAAGCTGCAACCACCCAGTTTTGCATTTTTTTGCTACAACCGTTTATTTTTTTTGCTGGAAC
CAGCACCACTTTTTGTTACCACCGACGCTTTGGGTTTCCTAGAACCAGCGCTCGATTTTGTATTTTTGCT
ACCGTAGGCATTTTGGTTTGCTGGAACGAGCTTCATTATTTGCTACCACCGGCATTTTCGTTTTGCTTTA
ACATTGTTCAATTTTGTAAAAAAAAAA
>gnl|UG|Ta#S32504862
TTATATTTTAGCTCTTAACTAACTTCAAATCTTGATTGTATTTTATGAGTGCGGTGTGAGCACACAACAC
CCACAAACCAATTTCAGTAATCTCCGTAAGCCACGTAAGTGCGGTGTGAGCACCCCACTTTAATATCTGA
CCCGCCTAATATACAACCAGTGTTTACTCCACCACACAATCCTTGTGTTCCAGCTTCTAATCTTCAAATC
ATACATCAGATGTAGCATCATCCACGACTTTGGTGTTCCTTTAGTAGCTGTAAACATCTACAAAGGTTAG
ATGCCAATACTTGATGTGTTGGCGATATTTAAAGGCTCACACAGCCATCATTCTGTTTAAATGGGTTCCC
TGGTTCTTATCAAGGGCATGTCCTAGCACGGTAATCACCTGCAGCATGGTCATTCCTCCAGAAACAGTTA
TTTCTGTAGAAAGCTAATAACAGAAACTTACGATTAGAAATTCAGGTGATATAGTAAGAATGCTATTAAA
AAGACCATCAAACTTAACAACCGCAAAAAGATGCATTACCAAAATAAGCTTATGCTGGATTGAGATGTTA
CAAAAAAACAGCGAACAAGAGGATAACATGGTATCTGAGTGATTTCTGGTAGAGAACCTGACAACAACAT
ACAGTATTCGCAAGTGTTCATAGGATTTAACAGTTAAAGGAACCGCTATAAAAGACATCAAATTACCAGA
CAAATGTGTAAAGGCCCCATAGCCTTGAAGTATCTCTAGCTGGCCTTTTAAGGGCTTGCACAACAAATTT
ATGTACGGGAGACTGATTTAAACCCACCTTATATATACNTATTATAGGGTTAATCCCTGATAAG
>gnl|UG|Ta#S32599975
ATCGAAGCAGCACCCGGTGGCCAAGATCCACCCACGTACGGACCAGCACAAAATGTCGAGAGCATCTTTC
CTAGGTTCCTATTTCCCTAACCGAAGCAGAGCCAGCACGCCGGCCAGAAATACAAGAAACCCAACTCGAA
ATACGGCAAGAAGCGCGGTATCACGCACCGGAGCGGGGAGGCCGGGAGAGGGGCGTGGCTCCTCGGGGTC
TCCCGGCTCCAGGGGGCCTCCGGACCCCGGAGAGGAACGGGCGGAGGGGGAAAGAAATGTCGCCGAGTCG
GGTGGAGGAGGGGGACGAAAAAGAGGAGCGAAGGACATGGACGGCTCAGCTTTAGCCGCCTCCTCGTGTG
CCTTGCTCGGGGACGCGTAGCTCCACGTTTCCTCCGCAGGTTCCACGCCTGGTGTGCTTTCCTGGGGGCG
CGTAGCGTAGTGTGTCGGCACCGCCCGTGGAAGGTGGAACGAACCTTGTGCGGTCCGTCCGTCGGGCATG
GCCTGTTGGACGCCCATACAGTGANAGGANAGGAGGACNGGCGCCTGANCCCANCCCAANCGAGCGCANG
ANAAATCCCCNAATCNCATCNCCTCCTCNTCCCCGCGGCGGACCGAATCCTCCTCTGCTGCCNCCNGANA
>gnl|UG|Ta#S19222202
GAGGCTCCTCTACTTCCTCGTCGCGCAGATCCTGCTCTGGGCGCTCCTCGCCGGCCTCCTCCACCGGGCC
GGCGTCTACTGGAAGCTCTAGCCACCCAGGAGGGCATTGGTGTCATCATTTGCTTGTGTGTTGGAATTGT
GCAGAATGTGTGTAAGAAGAGAAGAAAAGAAAGGTGGAAAAGCATTTCAACATGATCCCAAGCAGAAGCA
TGACTAAGCTTCAAAAAGCTACAAGGGATGCACCTGATGAGATCTATGGTGCAGTGGTGAAGCAGAATTA
GTATAGCCTATGGGACTATGGGGGAAGAATTCATACATAAGTACAATCTCTGTAAACAAACAAAAGACAT
TTTAGAGACTTGTATCAAGTCTGTCTCTAAAACATCCCATAATTGTTTACAGAGGGAGTAGTTAATAATC
TGGAATGTCATATTTGTTAACTTATGAATAGCACATTGTTAGCTTATGATTAGCACGTCCATTAGCTTAT
GATCATCCACAGTCTGATCCAACTTTCCAGAAATATAAACTTGTATCCAGTCTGATGCGTGTAGTAAGCC
ATCTTTGATTTTCAAAAAAAAAAAAAAAAAA
>gnl|UG|Ta#S32613317
ATTTGGTCATCATGAAGCCATGAACAGAGCTGGCGCCTCTGGTGCAGGATCCTGACGACCTGCGTCTCTG
AAGGGGGAGAAGGGCTTCTTTTCTCAGGTGAGATTCTGCTCTTGATGCTTCCTGCTCATCTGGAATCTTT
TCCAGTTTCTTCAAGCCATGCTTAGTTGCTGTTTCTGGAGAGATGGCTGCTCCCAAGTCCCAACCAAAGA
TCTTGCATCGTTTCTCCAGGGATGCTATTATCTTTTGATCTGATCTTGGTTATATGCCCACCCCTGTTTT
GACCCACACGCTTATTTCTTAATGGATGGAACAGTGAAAGCCGCCTGCTGAATCCTTGCTTCTCTGTTTG
GTAAAAAAGGGTTATCCTTGATACCACAGTAAGTAAATATGCTGCTCATGTCTTGTTGTTGCACATGTAA
CTCAATCTGATCCATTAACCTGATGGTCTGACCAGATATGCAATTTCTTGTTCGTTTCTTCTAGTTCATC
ACAGATGAGATTTAAGCATTTATTTCTCGAGGACATAGATTTTATTACACGAATGTACTACTAGACGCCA
ATGGGATGCCGTTAGTAAAAATTGGAAATAACTTATTATCCAACTAACAAGGACTANAATGAGTGGCTGC
TGGCTTTGTTGCCATTCACATGCTTATCCATACCTATTGTANATTTATTGATTTATGCTGCGGNATAGTG
TATTCA
>gnl|UG|Ta#S13174902
CCGCCTCGTCGGTCCAACCATCTCAGCATACTGAGATCTTGTTAATCACCTCTGTCTTGTCTATCTTTAG
TTTGGATTGAAATGAAGTGTATGGCAAGTTGCAGGAGCTGCAAACGCTTGACGCAAGTGTTGTTGTAAGT
TGGCTAAGTAGAGCAACCGGATGGATAATCGTTTCTCGAATACGCACAAGCGTGCGTATCATATATTCTG
GCTGGGATAATCGTATTTCCGTAAATCTGCGTGCTAAAGTTTCAAGTGAAGATCATGTAAGCAAGCCGGT
ATTGACCCGGGTATTGCTACATGATCGCACAATGTCAGTGTCTTCCAAAGTGTGACGATCCTCCCCGAGT
ATAAANACTCTAATGATGACCTTGTCCCTCCCCTTGGCTGGCAAAAAAAAAAAA
>gnl|UG|Ta#S32609588
GCACATCCTGATCTGCGTCTACTTGATGAGCTGATGCCACAGGTCATGTCGATTCGGTTACCATTGAGTA
GTTGGAGAGCTACCTTAAGACACACGATGTACCAATGGTAGTCATATATATCTCATAACAGGGCTTTCCT
TGATCAGTGTTGTATAAAGATATGGCCACTGAATTTGGCGTGCCTGCCTCTTTGTTTTTGTGAATAATGT
GAGAAAAAAAAAA
>gnl|UG|Ta#S13032205
ACCGAAGCAACTGCTGCTGCCCCGTTAGTTGAGCTCCGTGGAAACGATTCAAGATGCCTATAGCATAAAT
TATTTTTTATGCTGAGAAAATATATTTGGGGATGCTTTCATGTGAACGTTGGCCAGGCTCGGCAAGAAGT
TTTTTAATCTTTTGTAAGCCGGCTTTGGGTAAATTGTTTGTCTTTGACTGCTCATGGTGGGAATAACTTT
TGCAGTAATATAAATTCTAACTCGCAAAAAAAAAAAAAAAAAAAA
>gnl|UG|Ta#S16232276
TAAGCCCGGGCGGGACCCGGGTCACCGGGTCGACCACGCGTCCGACTGAGTAACCTCACAGAATGTGAGT
CAGAGGTGGTTGTTGAAACTGCACATGTTGGTGACATTGTAGGAATTTCTGCAACAGGACACAATGTAAA
GGATTCTGGTGATGTAGACAAACAAGGCATGGAATGCTGTTTTGTCCCAGTGGCGTCTATGCATGATACT
GAAGATGTAATATCCAGTGGGAGCACACCGTATTTCTCCACCATGGGCGAAGAAATCATTGACCTGTCCG
ATCAGTCAAGTGATGTGGGTTACACAGTGAGGAATGAAGCATTTAGGAGCAGAGTTGTTGCTGAGAACGA
GGCTCGCTACACCGAAGAACAGTTGAGGGAACAACTCGACACGATAAGAACAATAACCGGGTACGGGGCT
GTGCCTTCTTCGACACTTGAAGGCGAACTGGCAGGGCTTTACATATTCGTTGGCGTGGAGCCCCCCATTG
GCTCAAGCGATACCTCTGACCGCCTGATGGCACTCAGTGCAGAACTCCGGTTCTTGAAATCGATCATCGG
AGTGGACTGAATATCTTAGAAGTGAGCTCTGTCCTCCTGTATCTGTATATGCATAGTTGCAGCCGGTTCA
TGTCCTCTTGTGGGCTTTTAGATACATTCCTGTGTACTACCCTGATACTCCGGCATGATATCATTTGTCA
TATG
>gnl|UG|Ta#S12879579
GGGTCTGTCTCGGCCCCAAGATCCAATTTGGTTGGATTTCTGCTCCCGAGCCGGAGCCCGGCCGGAGGCG
CACGACCTTCNAGAGTTGATGCCACCCGGCGATGGATCGCCGAGCCTTCAGGAGTAACTCGTGCAACAGC
AAGAACCCGGCGCCTCCCTCCTCGCCCTCGGCGGCGGCGTCGGCGGCGGTGTACCGGACGTCCTCNGCGC
CGGTGGGGGGCTCGCAAGACAACGTCNGCGAGCGCAAGGCGCTGCTGCCCCGGCGCCCCGAGGGCGGCAC
GGCCCGCAAGGCCTACAAGGGGCCCAAGCGGCGGGTGCAGTGGAAGGACACCCACGGGAAGAAGCTCGCC
GAGGTCTTGGAATTCCAGCCTAGTGATTCAAGTGACTCGGATGATGATTATTTGGATACTTGCATATGCT
CAGTCATGTAAATATCGCAGGGCTGAATCTCCGGTGCATCTTGCGC
>gnl|UG|Ta#S12953148
CACGAGGGTTAACAGTGCTGTGTACAACTTACAGCAGCACATCATCGTCAACAACTGGTGTAGATACAAA
TAAATTGTTGACGATGATGTGCTGCTGTAAGTTGTTAACAGTGCTGTGTACAAAAAAAAAA
>gnl|UG|Ta#S13213681
TTTTTTTTTTTTCACATAGACAATGTATATATAAAGTATAGATAGAGACTGAAGTAGTTTTCTCTTCAGA
ATGATAATTTACATACTATCAACCACATAGTTGCACCAGCGCCTGTTCCTTGATCCGTGACATATTATCA
TTCTCCCCATTCCAAATACCACCTAATAAGGTGAAGAAATCTAGACGACGACGACGACGACGAGGAGAGC
CAACAGCTAANNCCCTAAGACGAAAGTATAAGAGGCCGAGCCCTTTTACACGACGACGACAAGCTTATCT
GCGATCAGTTAAGAGTTGATATCAGCAACCCATTATCAAGAAGCTAGCCAGTAAGAGAACAAGTTTAGGG
CTGGAATATAACAAACCTGCAAAAATGACATCTAACTTGGCAGCACAAAAAGAAATCGACGATAGGGTAT
GAGCTGAGCATTTCCTACCTGCAAGAACAGATTGATGCTCTGACTGCTGAGCGAGCGGCAAN
>gnl|UG|Ta#S32675538
TACGTGAGCTTCTCTATCACTAGTGCATCAGGGTGGACGCGGTCCGGGCCGGTCCGGTCCCTGACCGAGC
CTTGCTTTGGACCGGCCGTGGCCGATCCGGACCGGACCGGACCGAGATGTCCAGCGAGCCGTTTTTTCTG
GACCGGACCGTGTGAGCGTCAGCTCGGTTAGGCCCGAGAGGACCGAATGGACCGGCTGGTTATGTTGCCT
GGGAGTCTGTTTTTGTTGTGTTTAGCTGCTGTGTAGGCACCTTTTGATTCTGGAAAGCAAATGAAGCAAA
CAGAGGACAGAGGAGGAGATCGTCATGCAAAATGATCAGTTTACGGCTCCAACTGACGAAACTGTATTGT
CTGACGAAACTGAAGAAAACTTTATTGTCTGAAAAAAAAAA
>gnl|UG|Ta#S32422421
MCACGTGTAGAGCGGAGTATGGCTAGACTGATTGGTCTCAACCCGCTATATTTGAGACCATCGTTACTGCC
TCCTTCTCGGAATGTAGCACGAAATSCWYCCTTCYYTTCCTGCCAGTGTGCGCAGSGTGGCGGACCCATYTTAGCSGSGAGGAATTAACATCCACGTGGGCACCTTGCTSCCCCGGCGCMATGCTCCCGCCGCGTGTGSCSGCCAGATATGAAAAMTGCACTCAGCAGAAACTSCYCGTCACTMCGGTTACCCTTCGGSCSTAGAYAGTCCCCAATGCAGTYMCTCTCTCCCGTTGTCTAGCGATCGGAATTTYTCCYYCTTCGACCTWTTCCCGCTGACTCCCCATCCCCTTTGGAATTTTYCGCGGACGCCMCCAGAMGTSGAATGTAWCYTTATCCCCAGTGGTTMTTMCSTACCCGGGGTTTACCTCAAGTTTGGTAAGGATCTTAACTG
>gnl|UG|Ta#S13161973
TTTTTTTTTTAAACANGATCATATTTCCTTCGAAATTTGGGGAAATACTTTACATCGCTTGNCTTGANNA
ATTACACAGNCGACNGTGCTCTNGCACACCCGCTCTCTCCTCTCATANCCAAACCCAAACCCCAAAAGGG
GGCCAATCANAAGCCCGCGGTGATCCTGTACTGATAATCCTGTGCAGATNAATANATTGATCGATCGGCA
CCGGATGCCANGCANTGAACACTGGCCGTCCAAAGAACCCCGCGTCCTCCTCCTTCAAC
>gnl|UG|Ta#S12926405
ATTCGGCACGAGGGGCGGGNACTACCCGCTGAGTTTAAGCATATAAATAAGCGGAGGAGAATGTTTTGGC
CTTAACAATTTGAACCATTTTGGTAGGATTACTTCGGTATTGTCAAACTAAAAAAAAAA
>gnl|UG|Ta#S12991085
TTTTTTTTTTTTTTTTTTTTTTTTTTTTTTTTTTTCAGAGAAGAGAAATAAATTAGAATTTCATAAAGAA
CATCTATGATGATTCCTTGTGCATTCACATCATCTCGCACTGTAGCTAGTCCCAAGACATACACATTCAG
AACAGAACACTGCAATACTATCCATATCGGCCCATCAACACCACACGCAGCCAAGCTGACACTAGGAATA
CAAGAGAAAACATCGGTGATCCGGCAGAGTCAGTCTAGATCCAGATCAGTTTGTCTCATCTCCTGGATTC
CATATCGGCCCATCTCCATCTTTGTTGTGCGAACTGGGAAGATCGACGCTTGTGCTGTGCACCATCTGGA
TAAGGGCAGTGAACGTTGCTGCAACCTCACACATTGGTCTGCGACCAACAGTAACTGA
>gnl|UG|Ta#S32520195
CTACGTGGTTCAGATTCCAGAGAGCCAGCGTGTAGTGCACTCTGTTCACTTCGGCTAGCTTCACTTCCAC
CAACATGGCCAACTTCGCCGCCCAGCTCAAGGATAGGTTTTTCGGCCTCGTCGACCGCGTTGCCGGCTGT
GGCCGCGCTGGGGTAAAGGAAGAGTCCGCCAAGTCGGCGCCGGCACCGGCTGTGCAGGAGCACGCCGAGA
TTCGACCGAGAGGCTCCGGTGTGTCAGGAGGATCAGAGGCAGGAGTCAATTAGACACCGCGGGTGCTACA
TGTTAATTACCATCTGCTGATGTCCGGAGAGTTGTCGCTTCGCTCCAGATTTATGCATGTGGCTTCCCTT
GTTCTGAAAGTTGAAACAAATGCGTTCCTTGCTGGTGTTCTGAATGCGTGAAGTGTGCTTGTGCGTGCGT
GGGTGTGTTTTCAATGTTCAACAAGTTTATTTTTTTCATACCTCAAAAGTGGTAACCAAAGTATTAAGCT
TAATGATTTCATTGTATCATGTATATTTGATGAANCAATAATTTATTTGATCGAAAAAAAAAA
>gnl|UG|Ta#S12963694
TGGGCAAGACTAACCTGCTNATACACCCAGCATCTCTGCTTCACCTTTAGGGGCAGGTAAACGAGTACAG
TACAATAATGTCAAATGCAGATTTTACAGGTTTTCTGTGGAACCAAACACACTGCAAGCCTTCTACACTA
GCTAACTTGTTACAGCTACAGCACCAAATCTTAGCATCGTTGGGTTACAACTAGGCGATGTCTCCCACAG
CTCCCAGCACCACACGAAGAATCAGCCTGACATCAACAAAATGCACCGTGTTTGCCTTGGCTCAAGGAGA
AGCCAGTTTACGGAGACGATTTGAACGCCTCGGTGGAGTCGGTGTAGCACCCACCTTCTCTTCTTCTGCT
CTTGCAGTCTCCTTCTTTGTTGCTGCTTCAAGACCAGGGGTTCGCATTTTGTCAGAATCCTTTTGCGTCT
TGACCACACGCTTCCTCAAAGACATGGATTCCTGAACCGTGACGTGTCCAGCATGCTGAATTGAGTCTTT
GACAGACCTCCGTCTTGAGCTATCTGCATCGACAAATGAGAACTCTCCGAGCAACTGAACCACCGGTGGC
TTTGATCTGGTCAGTATCTTTATGATCCACAGTACTGCCATCTGAAGGCCTTTCAACGCTACCATCCTCT
TGCTGAACTTTCTGATCATGATCCCTACGACCAATTGATGGAACATCGAGGCACACAGATTGATC
>gnl|UG|Ta#S12995664
TTTTTTTTTTTTTTTTTTACATTCAACCAAGGAACATCTGAATTATAGAACGGTGATGAAGACCACCTGA
AGAAAAATCGGTAGTCGCATATCTAATTTTCTTTACACGTGACCATAGCATTGGGACTATCATATTTATA
TGCAATATGGTTTTGAGGCTAAGGGAGGCCATCTCAAGAATACACAGGATGTGAGATTGCATACCCATGT
TAATTTGCACCCCAAAAACAGCACAAAGATCACACACCCTCTTGTTCCTGAACTCTAACAATCTTCCTGC
ACCTTATGTGACCTTCTCCCTGCCTCTGTGGTGACCTTCTTCCTCCATCTGTTCACGAGGGTAGCGGCAC
CAGGCATGGTTCGTCATCCTCCCTGGTCTGCACACATAGACCTGCCTCTGTGTTGAACTTTTTCATAAGA
GTAGCTCAATCGAGGAAACTTACGATGACTTGAACTTCTGAAG
>gnl|UG|Ta#S13136932
GTCTCAAGTTTTTTTTTTTTTTTTTTTTTTTGTCACCAGAAAGATACGTAGGGATGGAACAAATGCANGG
AACACANACAGTGACATATAGATACACATACANATGCAGCTCTCTTCNAGGAGAGGCANCGCCAAGCATG
CAGCTACCGCGCGCTATTGGNCTTTTANTCTCACGCCTTTGTCGTCGTTGCTANAGCTAGCTANACGTNT
ACCCGGGC
>gnl|UG|Ta#S12991556
TTTTTTTTTTTTTTTTTTTGAAGAGCGGTGCATGTTAGACAAAAATACTATATCATATCGTGTGGATCAG
CATTAGCTAGACCCTAATTAAATTATGTGTAATAGTGCAAGAGAATCAGATCTCGCAAAACCGTCAGCAA
CTAATCAAGCTCACATATTCATCTCAGCAACTGAATCCGCCTCTAAACTGAACCAAAATATGATATGTAT
TCAGATTGCAAGTATCATCCGTATTTGGGGTAAAGTGGGGAGAGGCTCGCCACGCTATGAGGTAAGGAGG
ATGCAGCCATCATTGA
>gnl|UG|Ta#S15881397
TTTTTTTTTTTTTTTTTATAATCATGTCTTCTTCTGAATAAAATATTATAGTACACAACAGATTCAGTTA
TTGTGACCACTATAAATATCTATCTTCTAGTGCAAATATTTATATCTCCGGTTATTGTGACGGCTATCTA
TATTTATCTTCTAGAACAGATACTTATATCCAGAAGACATACATTTGCAAGTGTTTCTTGCTGCCAAAAC
CTACGTTTAGCTAAAATAAGTAGACGTAGCATAAAATTTGAGATGAGCATAGCACAACAAGGCCAGCTTG
CCTCCATGTCAGAGAAAAAACAACTTGACTGCTCCTACTTTTGTACGCAACATCTGTGCTAGTACATAAC
TAAGAGGACTATTGAAAATGACGGGTGATCACTCGACGGCCGCCGATGCACATTTTTTATATCGCTTCAC
TTCTTCGAAGAATGAATTGCTGTCGTGTTCACCATGCAAAGAACATTTTTGATGCAAACAACATACGGCA
GCAAATACAACATAGATGTGCGTTCTTGTTTCATACTAACCTGGGTGGATGCGGTAAAAACGCCATGGAC
AAAGCGGTCGCTAGGATGGAGATATGAACACCAAATGAACCATATATAATTTCCAATATTAATGTGACAG
CATCTCTACTAAATAGGGAATAATTATCTCTATCAATAAGCAGAAGCAAACAACTGAAAGAAGATAACTA
TCTCATTTCAATCCTTACATTCACACGCCAATTTGGCCTC
>gnl|UG|Ta#S15903264
TTTTTTTTTTTTTTTGGGTGTAATCAAAGTACAAAGCAAAAAAAAGAGATAGTATTACATACCACAATGT
TACTATGCTTGTTAGTAGCACAGGTAGGTTCGACCTGTGGATGCTCCCTTGGTGGCTGTGTTGGCATCTG
TTGAGGTGGAACAGCTGCTCACATAGGTTGCTATTGGTCAGGTCTAAAGACAAAAGAATCAATCAAGTAT
GTTCTAGCGTATGGTAAACGGTAGGATTATACAGTTAGTCCAACAGGAAACATGTATTTCCTAGGGATAA
TAGCTAGCATTTGTGCAGGTAAGCCTGGTGGATAGCTAATAGGTTTGAGCAGCGAATTGTAGTTGCGACA
TATGAGGTGATGAGCAACTATATCATGGCAGAAAAATCTTGCTTCAGCAGTTTCATCGGCTGCAATAAGT
GAAAATTTATACATTGGTATGGCGCTTCGGCAATCGCAAGGCTGACAGTAATATGAGCCACCTTCATTAT
GTAGCCTTTTCTTGCATAATTCACAACCCATATACCACCATTTTTTACTAACGTGTCCACGCTGATTGTT
CATGGACGCATTCCCAATTGAAGGAGAGATCATATTAGTCGAAGAAGAACATTGATCTGGCAAAGAAGGC
AACAATGATTTTCAGATAAGCCAATAAGATAGGATGCCCATTTTAGTATCTTAAACAACCATTTTGTATT
GAAAAGGTCAAATAGACCTTGTGAACATATATTATTGAATTATTATA
>gnl|UG|Ta#S12867297
CTCCTCCGACCATCCAACCATAGCAGCGTTGCTCCTCCGACGAGCGGAGGGGCTCTCCTCTCCCATCGGC
CAGCGCCTCGACTCCGACTCCTACAGATCGCGCCGGCCAACATCCTCTGTGGCCTAATCTTAACCACACC
GTGTTCCTTCGGACATCGTCGTGAACCTCCAAGCAGATAAGCCAACCTTCATGTGTATCTCCCGTTATAT
CTCTACTCTATTCTTCTCTGCTCTGTTGTTCAGGAAGAAGCTGGATTGGTGGCCGTTTCCGGTTTCCAGC
ATGCAGATGGGTATGCCAACGGGCAACGGCTGTTCCTTGGTTGAACTATGCAATGCATCTCGCTGAATTA
CAAGCTGTACTATCATGGGTCTGCATACATACCCAAGCAGGGGAGATAAAAGCTGCAAGTTGGGTAGAAA
GCTTGCATGATTCTCGATAGCAGTTTACATACATGCCTGAATATGTTCAAGATGCATTGCGTTGCGGCAC
CATCAACGGTTCAGTCGACTGTCAAACACACAGACGCATCGGACATCGAAAGCG
>gnl|UG|Ta#S12888609
CCGAATTCGCGGCCGCGTCGACTTTTTTTCGAGGAACCCAACCAACCCTTCTTAGATTGCCTTTAGAATT
GAACTCAAGACCTAGAATTACATACATATAGATTCAGACATCAGCACAGCAGCCGCTCAGTATTCAGACA
ACATCCGTCAATCTACAGGGGTGGATGAGCTAGCCAGATAGAGGGTTACTAGTGCAGGAGCAGCAGGAAA
GCAGAGCACAAGGCGGCCACCGCCAGCCAAGCCGCCGGATTCCTAGCGGGGCTGGCCGCTGCTGCCGCGA
GGAAGCCCGCGTCCTGAGGGAACCCCGACCCCGACCTCGGCGACGCCGGCGGCTGCTGCTCCCAGGGGAA
GGGCCCGACCGCCGGCGGCCGCTGCGGGCAGAAGGGGAACTGCGTGGGCGACGT
>gnl|UG|Ta#S12925319
GCGATGCTGGACAGCGACAAGGAAGAATGGGCGTGGACCAGCTCATCGCCGACCTGCTCGCCGACCCGGC
ATACTACTACGGCGGAGGCTCTTCCTCTTCGACGTCGGAGCTGGGGTGGGGCTGTTGATCATTTATTTAA
CTAGAGGTTACATATCTTTACATTGGGACGGCATTTAAGCATATTTAGGGCATCACATTTTCGTTTGAAC
TTGTTATTGGTATTCGCTGAACCCCGATCGATGATGAGCTATTAAGCGTGCGTTTTTGTTTTTTTAAAAA
AAAAA
>gnl|UG|Ta#S13272519
NNNCGTGGTCGCGGCCGAGGTGTATCGCATGCGCATTGGGAGAGGTCGGGCCTGTTGGGAGGCNNNNGAC
GAGCGAACAAAACGTATTCACTCGAGGCCTNNNTCCGGCTTTCTTCCACACGAGGGTTATGTTCAAGGCG
TGCTGCACGGATGGGGGCTTGCTTCTGGGCTTTTTTCGTGTCTCTCGTCATCACAAAAATTGAAAGAGTT
TCACAAAAAAAAAAAA
>gnl|UG|Ta#S13143112
ACAGCTGCCTGACCGCGTGCGAGGGGTCTCGGTGCCAGAGGGAGAGGGACCAGGACCTGCTGTCCATCGG
CCTCTCGTCCGCTCCGCCTCCCACTCCCACTCCCAGCAGAGGCTACAACGACAGAGGAGGCGGCGGCAGG
CCAGCTGGAGGGAGTTCCTGCAGTTTCTTGACGAGCCCAGCAGAAGAGGAGCAGGAGGAGGAGGGTCCTC
GGATGAGCAGCAGGAGCTTGACCTCAGCATCAGCGGCGGCAGGAGCAATCCAAGGCCTCGCGGCACCAAA
GCCAAAGGATCGACCTCAACGGATCCAGCTGGAACTGAATGGTCGTCTTTTAGCAATGGTCTCTTCTCGT
ACTTTANTGCAGTAGGGAAAATGGCCAGGTCACAGCAGGTGCCTGTGTGTGGTGCATTCATGCCTGNAGC
ATTTGCAGCAATAACTAAGCAGTGATGTGATGATGTGATTTGNATCGNGAAANGNACCAATGNACGTCTC
TTTAANTCTGATTAGTTACTCNATAATNGTATTCAGACATGNAAGNCNTGCTGAATCTTCATCNGTTCGG
ATGNCAAACTCCAGNGGTTCCCCGANAAANAAAAAAAAAAAA
>gnl|UG|Ta#S12985360
GCTTTGTTGGCGAAACGATGGGGGAGAGAAAGCACGCCAGTGATTCTCTGAGCCGGTCTTCATTTCCAAC
GCCTCGGGAAACAGGTCGAGATAGATGACAGCACCTTTTTATCCTCTTCCTTACCGGGAAGGCGCACTTC
TCTTCTTCTTCTGGCCTTCACCTCCTGCCCGGCCCGGAAATAGAACCCAGCCCCCTTTCTGATCCATTCA
TTTCTGCAAGCAGGCGGGATCCAGAGCTAAGCCCCACCCCGCCGCCGGCATGCCCGCCGCCGACATGGGG
TACTACTACGTCCCGCAGCAGTAACACCTGCAGTATGTTACAGCGGATTTAAGTTGCATCTAAGATTGTG
CTGTTGATTTAGTGCTCTCCTATGTTTGTTTGTTCACCGCTGAATAATTTAAGATGTTGCCATTATTTGA
GGGGCCTCCTCTATGTTACAAGTGATTCGATCCGAGAAGAACCCGGCTAGGTTCTTCTGATCGAGGCAGG
CCGTATGATGCTCATGCATGTCTAACTGATAAGATAATTTATGTTGTGCCATTTCTCTGAAAAAAAAAA
>gnl|UG|Ta#S32429369
GAGGGCATTCATATTTCAGTATCAGTATGGATTCATAGCTTAAATCAAACTATATAGGGGGCAATCAAGC
AGATTATGTTTCAAATAAGTGCTTCATAATAAAATTTCATGAATTATCGTAGGCTCAAATTTTTTTCGAC
ATGGCTTCCACTAACTCGTGCCTCCTTTAAATTGAACCTGTGCTCTGTATCCATAGAATCACACTAACAA
CTATCCATCAAAGTTCTAGCCTCATAAGATCTCCTTCAACTCTTCTGCTTTGGCCTTGCAGACATGGTCG
GACAGCTTGTCATTGTGACTGCAATTGTTGCGTGCGAAGAAAGGGGCTGTCGCTGCTGCTCCCCTTGTCC
AGATCGACGAGCACCATGGAGGGGCCCCCTGTAGCCGAGCTTCACTGGAAGCCATGGGTGGGGAAGGGGA
GGCGCCCTCGGGTTGAGAAGGGCGGAATCCCATGGCCCGCGGCGTCAAAAGGGCCTCAATGACAAACCAG
GGTCGGCCTACTCCTCCTGCCCGTCATCGTTCATGGAGCTGCAGGGAAGATGGAGAGGGCCGCCCGGACG
GAGCGCTGCCACCGGTGCTTCTTATCGCCATCGCCGGCTTCTCCTCATCTCANGCTTGCTGCTCCTTCCC
CCCACCGCAGGCCTCCCCTACTCCTTCANCCCAACCGTCCGGCCGCTCCTGCTCTCCATGGGC
>gnl|UG|Ta#S13131479
CCCCAACGACCCACACGGGTTCTTCACGCAGGACCCGTGGTCCGAGACCACCGGCGAGCTGATCCGGCTC
GTCAGCGTGTTCGTTGTCGACAGCTGCGTCGCCGTCGCGGCGCCAAAGACCGCTTGATTCGGTACGTACA
CACAGGTGCCGAGGTGCTTGTTTTGGGTGTACAAAGACATCGACAGTTGAGGCGACACGACCAGGAAGTA
CATCAAAGATTCGGTCGTCTGCATCCTCTTCCGATTAAAACTAAATGATACCAGTTGCGTTAACGTNGAG
AATCCGGTTACAATATATTTCCAATGATATTGAATTATGAAATATAAACATTTAAATTGATATCNCCGTG
AATCAAATTCCNAATTATGGTATTNAANTATTAAATTTAATTGAATGTAAGTTTGATAATANATGTTNAA
AAAAAAACGGG
>gnl|UG|Ta#S13176544
CTGATCCGGTGGGCTTGTGGCGACAGAGGTGGCAGGGGAAGCCGACGGAGGGGATGTAAGCAGAGATACC
AACCATCAAAATTCAGAGAGCAACAATATCAATGAAGACCTGGACCAAACTTTTCATGGCAATGTTTCTA
AAGTTCAGGCCTCTAACATTGATTTAACAAAACCATATGCATCAGGTAGCATGTTGCTTGATGGTATCAG
AAAAATGCTGCAAAAGAGTGATGAAAGGAAACAGAGGAGGAATGTTTTGAAGGAGCAAAGCAGAAAGAGG
TCAAGGGCTCAGATGGGTGTTTGCATAAAGGAAGAGCAAGAAAAAGAACGCCTACTTCCTTTGTCTTTTT
TTGGCAAGCTTGTTTGACAAGAAAAGTGCACAGACCTAAACTGGGCACAAGGCCAACATCTGTTCCCAAT
CCTTTTATTTACAACAAACAATTATTACAAAAAAAAAAAA
>gnl|UG|Ta#S13130010
GTGAGACAAAAAAGAATGGCCACAGCAACTGCCTCGTCGTCTGCCCCAGCTCCCATCACTATTCGCATGA
AGAAATGGATGCCAATCGGCTACTGGCGCTTCCCATCCAACGTTAACGAGAGCTGTCCGGTCTGCCAGGA
GCATCTCACTCTCCGCTGCCTTGAGTGCCAGGCGAACGAGGGAACGAACTGTGGTCTTTCCGTTCGGCTC
ATGTGGTCACGTCTTCCATGTTTGTTGTATTGCTGGCTGGGTGAAGAAGGATAAGGACAGCACTAAGACC
TCTGTCCGCTCGATTTCCCGGCCGTTGGGAACCCTTCCGACAAGATTCCCCTTCTCTGAAGGCCCTGCCG
AATAATCAAATGATGAACCTCTTCCCCTTTTTGGTACAAANCTTCCTTNACAACTTCCCTTGANTCCTGA
TCATATTCNCAAGATGAATGACAACGGCTCAAATCACTTTAGCGACANTCTCNTTTGCAACAACAAGCTC
TCCTCTTTAAAATGGGNTTGTTTTCNCTTCAAAAAAAAAAAA
>gnl|UG|Ta#S15903617
TTTTTTTTTTTTTTTTTTTTTTTTTTTTTGAAAAAGGATCTGTTGATAACATATTGTTGGAATGATTTTT
CGCAACTTTAACATTGATCCTTCGATCCAAACAAAGAAATCACAGCAAGCTTATTTCACCCGATTGGACA
ACTGACTTTTGAACTTTGTATGCAATTTCCACTTGGAATGAAACACATAAGACACTTGGGCACCCATTCC
TATAACATAACAAAGAATCTCTTCCAAACTGCATCAGTCAAGGGGAGAGTTTCTTGTGACCAGTTAAAAA
CAAGCTATAACATATAAATTTTTGCAACAAGGAACTTAAATGAGTGGTAAATTCTTACAGAATAGATCAG
TGCACATGTAAACTATAGCAGTAGTAATTGACACCTTTATACAAGAGAAACTGAATCAGAAATAAATAAT
TTGTTGCCAAATTCACCATACCACTTTGATTTTTTTGGATGCACAGATTATATTTGGTAGACAATTGTCT
GCTATCCAAATATCTACACAAATAAGTTCTGTCTTTGTGCTCTCCAAATAGTCCTTGTTTGCGACTGCCT
CCTCGGCGACCAGACTTGTACGCACTACCTCGGTGGGCGCTGGCATTGTTGGTGATTCCACGACGTCGTT
GG
>gnl|UG|Ta#S13188527
CTCGAGTTTTTTTTTTTTTTTTTTTTGTTTGCCACTAACGCTTATTTATTCGGGTACACATCACTAGATT
CTAACTGCTTTACATATAGCTCTTTGGCGTGACGCATTTTCCTCTTTTTCTGTAGCGTAGGTAGAAAGCA
ACCAATCCAATAACTGTAAACAAGATTATTCCTACATTTAACAAAGAGTACGTGTTCTTCTCGGTGTCAC
CTGAGCTCAAAGTCACCCGGATTTTAGCACTTTCTGGAGTATTGTTGGNATTANCTTCTCCCTCTCCGTC
TTGGAACTCGGNATATCCAAACTCATCTTCTTCTGCTACAGGCAATTCTCCACATTTAGCTATTTTGATA
CTTCTTTGGGCCTTTCACAATTTTTGGGAAAATCCTCGATTGCTCAACTACTCCGTAGCCTTCAATAACT
NCTCAAAAACGACAGTTAACGTCAAGATAACAAGGGTGGAGGGGTAANAAGATNAGAGCATGGNANCTTC
ANCGTGGCAAAAAGANAAACCTTCGAGAGGTTTAACTNAAGTTCGCGGGAANTNACCCNAATNANTCACT
GACGGAACCTTGGAAANCCCCTGGANAGAATCTGTGACGGGGANATGTCTAATGAAANCCCNTTTCGGTT
NANTCAAAT
>gnl|UG|Ta#S32683972
AGAATCTACCACATTAGATGTGAAACTGGACTCTCCATAACATTCATCTTCCGTTGAGCAGCCCAACATG
TGGGTACGATTGGTAAGGTTCGACATAAGGAGGAGGTGCGGCACAGGCGCCCTGGACACCCCTCTTCTCA
GGCTGTCCAGTCAACTCAGATTCTGAATAAATCTCCACCGTGCAGCATGACAGATGCTTCTGTCCGGAAA
TACTTGTCCTAGAAATCGGTGTATCTAGACTTATTTTAATTATAGACACATCCATTTTATCCATTTATAA
GACAAGTATTTCTGGACGGAGGGAGTATTATAATGTCACCTAAGGCTGCGCTTGGATTATCGTGTTTCCT
TTGGATACACATGTAAAATATACACGCCCCTGCACGTTCGTATCGTTTTGTGCCGGAAATCACTGTAAAA
CTGTATTATATTACATTACAGTCCATCCAAGCGCGGCCTAAAGAATTTGTGTTGTGCACCCGAGTCTGTC
GGAGGATAAATGTATTGCATCAGTTTTAAAAAAAAAA
>gnl|UG|Ta#S12907624
GGCACGAGGTCGAGCTCATCTGGTGGTGGTTGTTGCCGCTCCTTCTCTCCACGGCGTAGACCTTGTCGTC
AAGCTCATCTTCTATCCTAAGGTGATGATCTTTCTGCAAGTTGCTGCCTGGGTTTATAGTCCCGTTCGTT
TCTTTACAAGACACAGATGACAGAAATGCCGCAATGGGACCAGAGTTCAAATTAGGATGAAGAGGTGTTC
TTCCATGGTGGCCAAAGGTGAGGCGCTTCTCCGGCCAGATCCATGGCCACCATGTTGCCATCGACGTCCA
CCGTCCTTGACAGATCGATCAGTGTGCATCACTGAGCTGCATGGCTTCCGCCATCACTGAGCTGCATGGC
TTCCCCATCTCCCAGTTATCAGAGGATGTCATGTAACCTTTAAGAATACATTCTCTAAGCGTGTAGATTT
TGCACATCTATATCTTAAAGTTTTACATACTTGCACGTACTAGTAAAAAAAAAAAAAAAAAAA
>gnl|UG|Ta#S12879732
GTTGCTACAAGTACAACTAATCACACCACAAGCAACATGCAGTGGCGGGGATTCCAACATGAAGGCAAAC
CTTTTGCTCTCAAGATGGAGGCGGATCCCTTCAACATGGTGCCCCAAAAGCTGTTCTTAGACTAACAAGA
GCAAATTAATCAATCGCACGCATGAATTGCCCAACCATAAAATAATTCCTGGTGCCTTTCAAGCCTAACA
ACTCACTGAAGGGCAACGTGGTCTCTACTCTCTTCATATAAGAATGATCTCCATTCATCATCACTAGACT
ATCCAACTCGAATATAAAGAGGCTTAGAGTCCCTATGTTTATAAAAAAAAAAAAAAAAAAAAAAAAAAAA
AAAAAAAAAAAAA
>gnl|UG|Ta#S32541154
ACATTTTTGTTCTGCTGTCTATCGATTCTTTTCCAGCCTCTCTCTTTCTCCGTTTCGGTCTCTTCCCCGA
GCATCTGTGAATGGCGTGTAAACCGCATATATGTTTGCTTCCACGCAGAAAGAAAGAAAGTGAGATATGT
AAAAAAAAAA
>gnl|UG|Ta#S15881651
TTTTTTTTTTTTTTTTTTTTTTAGTGAGGCCTGCTAATTCCGCATATCTTTTCCAAGAAATAAATATTTC
TTCTCACATACATGCAGTGTATATGTTGTTCAAAAGAAAATGAGAGAAGACCATGATCTCCCAGGCTCTG
CATGTAAGAGGAGCAACAAACCTAATTGAACTACAACTTGTTGACTGAACAAGAGGTGAGTCATGGGCGA
TGTTGGCGTCTGCGCTCTCCCAGGTGAGGCGGTGAGGAGGCAACACGGCAGTGTGCCTGTCGAATGGTGA
CCATGGAGCTCCAAATTGGAGGAGGAGAGGGTGGTCTCCGGTCTTGCTCCGTCGGTTGGCAGCCATGGAG
CCCCAATTTAGAGGACGAAAGGATGTTGGATTCTGCCATACTCATCGAGGAAGATAAATGCATGTCCAAT
AGGGGTAAACTATCTATGTTGGACTGGATTATAAGTGTTTCGGTTGCACCGAACTCAGGAACTGTCTAGC
TGTCAAAATTTGTGATGTGAGCAAAACCATGGACAAATATAAAACTGAAAACCAACACGGTTTATTTTAT
ACAGCTACGCTTTGGAAAAAATGCCACGTAAAGAGGGTCCAAAGTTGATGATAATAGGCAAACTAATCTC
CCCTATTTGAAGTATGGTCATGGAAGCAACCTGCATTGGAAGGGCCT
>gnl|UG|Ta#S12951638
GCAGGNAATTCGGCACGAGGTTGGACTTCAGGCTGCTCGATGCTGGTTGCTGCCTCGGCCCCACCCGCTC
TCAACCACGGCACCATCCTCTGTCTTGTGGCTCTGAGGAGGTGCCCCCCTGCGACTGCTGCCTCCTCCTA
GTACTTGCCTCCTCTCCGATCCGGCTGACTAGCCTAAATTGAATTGGATGGATCATGCTAGGCGCACAAA
TACGTATATCAAAGAGGTCAAACAATTCAGACAACTGGCAGCAAGAATCCTGCATGTGTTATCGGTGAAG
ACTGAAGAGGCTACTCTACCGCTAAGTCCACAAAGGGACTCGACCGCCAATGATGCTCCTACTCCTCAAG
CAGGGAGCATGGAATCTGGGAGCCAAGTATCATTGGAGAATGGAGATTGGGTCTATTTTGCATGTAGCAA
TGACATGGGTCTCGTGGCAGTATTCTAATCGTTGAGCACTTGAAAAGGAGACTACAAATGGTCACAGTAT
AATGCTTTTGCATCCACAAGTTTCAAGGAGCGTGATCTCACTGTTCTGTGAGCTAAAAGGATCTTCTGCG
GAATCTGTTTCTAATTGGATCCTGATCATATTTTGCACTTATCAATAATGTATTGCAAGACATGTGAACC
CTGAATGGCATGCCTATGTATGTATGTAGACGTGATGTGGATCC
>gnl|UG|Ta#S13020670
CGGCACGAGGGCAGTAGACACAAGGGATCGACGATAGCAGTATGAGTGTCATGTTGTCTCTCGTCTCCTG
GTTCCTCCTGGCCATGGCTGCTGGAGGAGGCTTGCACGCAAATTCAGCCACCGCCGAAGTGACGATAGCC
TCAAACTCGGCTGCGGTTACCGCGTACTGGCACACAATGCTTCCCAACACACTCATGCCTTCAGCCATCC
TCGAGCTGCTAGCCCCACCTGCGGGGAACGAAGTCCAGAATAGCAAATGTGTATGGGGACCGTCCACACC
AAATGACGTCGAGAAGATCAACAATGGTAATTGGGGCCCATCCACCAAAGCTGAAGACGAGAAGAGTAAT
GGTGTATGGGACCCGTCCACAACAAACGACGTCATGAAGAACAATGGTAATTGGGGCCCATCCACAACAA
ACGACGTCGAGAAGAACAATGGTAATTGGGGCTCATCCACAAGAAAGGACGTCCAGAAGAGCAAAGGTGT
ATGGGGCTCGTTCACAACAAATGATGTCGAGAAGATCAATAATGGTAATTGGGGCCCATCCACCAAAGCT
GAAGACGAGAAGAGCAATGGTGTGTGGGACCCGTCCACAACAAACGA
>gnl|UG|Ta#S32528433
AGCAGCTGGTGGGGCCTCACAAGGGACCCTCCATGCATGCAGGTCGTCAAGGGAAAAGCGGAGGGGTTCC
GCGACAAGGGGATAACGCAGCAGGAGTTCCGGGCCTCGTGCCGAATTCGGCACGAGGGGACAGGATCGCG
CAGGAGGAGCGGAAGAGGCAGGCCAGGGAGAAGGGCGCCGGCTTGCCGTAGACGAAGATGGCTGTCTGGC
TTGACATCTGCACGCGTCTGGTGGCCACTGTTTCGAGTTGAATTTTAGTTTTCAGGCTCCTTTCAGTTTA
CATGTTGAATAATGCTTTGGTAAACAAGATGCGCCGATGCCTCTACTGAGATGAAAATATTGGAGCAATC
GTGTAAAAAAAAAA
>gnl|UG|Ta#S13246619
TTTGTGTTTTGTCGTGAGGTCTAGGATGAACAAGTCGGGCTCATTGGAGATAGTTATACTATGATAGCTA
GTTATTTTTTTTGTAGTTGTGTTACCTGATGTGAACTTTTTATTATTGTAAACCTGATGTTAACCATGGT
TCATTGTAATAATGTGCCAAGTTTGGCTCTGTTTGATTGTATTCATGATGTGAACCATGTTTTTCCGGAT
TAGATATGCTTTGACGCANAAAAAANAAAAAAANNAAAAAAAAAAAAAAAAAAAAAAAAAAA
>gnl|UG|Ta#S32621852
TCTGCTCCTGCCAAGTTCCCTCCCTCGGCAGCAGCAGCAGCACACTGCAGCAGCCCAAATGGAAGATGGC
CAAGGAGCACAAGATGTGGAACCCATGGCATCAGTTGGCTAGAGGGCGAGGACCTACTCTCACCTACATG
GGCAACTCCAGGTTTTTCCTTGTTGATTGCGTGGCGGCCGATGGTTTAGAGTTCCAGGATGCTTTTGGTG
ACTCTTGTGGCTGCGTGCTCAGCATGACCACGTTTCGTCTCAGCTACAATCGTGAGGGAAATCTGAAAAT
CAAAGACAGGAAGACTACCTCTTGTCGCGTGTCTAAGCAACTCTCGACCTTCTCCCCCGTGGCCTTCTGG
ATGTAGCTACAGCCAAGGAAACTGCTCATGCTGCTTTTAATTTATTTAGCTGTATGTAATGCATACTAGT
TATGTTCATCGTCCTATCTGTAAATTACTCCCTCCATTTTTCTATATACAAGGCCACTTTGTAAAAAAAA
AA
>gnl|UG|Ta#S32589168
GACTGATTAACATGCCCACAACATATCCTCTATGGAGATCAATATGGTGGGTGAGCGTACNATTCTGAAG
ATATAAAAACAAGCAAAAAGCGACCNCATCTATTAGATGCCNGCCTACGTCCATTGNTGTCCATCAAGTA
CAATTGTTCTTTTTTCAATGGAAAATGTGCTAATTTTTGGAATANAGGTTGCTAGATGATACACTGGTTG
AAAAGATAATCAAGATAAAACGTGTGTTAAATAATTGTACTTCTCACAGAACTGATGANGAAGCCTCTCC
CANTTGGAAAATATTTCTTGTCGAATTTCTCATTAGGATCGTAAAGCACNACCTGCAATGGTATATATGA
GATTAATTTAGGAGGACTCAACATCACTACTAATCATAGGTGAATGCATCAAATACTCGATAAGCATGCA
ACCANAAGGAATGATAGATAGCATATACACATTGTAAATAAAAAATAGATCGCTCCAGCTATCCCCATAG
AACTTACCTATATTTTTTAAAATGGGGAGAACATATATACAAAATAGTTCCATCAACCTTATCTTGAGCC
AAGGCTTATGTACAANCAATTACACGTGCCATAAACATCCTTACNTCCGTATGATTGAACAGGAANTCAA
TATTTTGCCCANGCTATGTACATCCATAAGACTACNTAGCAAAGATGTGGAGGACAAATATGGTAATTAT
ANTTTCGTTGGATCTGTAACAATCCCTTGACTGCAAACATGGAGAGAAATACAGNTCCATGAAAGTGTAA
TCATCACGGCTGAATCTGTAAACGATGGCTGCCTGTAAACAACACTAAGAGAGGTAAAATCCCACAGAAG
TGTATTTATCCNCNTANCAGATCAGATGAGC
>gnl|UG|Ta#S13173715
GGACACAGGACGCGAGCTGTAGGGCGAGACTCTTGGGCAACTCGCCTGGAGCCAGAGTTGATTAATCACA
TGAATATTTGGGGCCGAGTATATAAAAATATGCTGCCAAGGGCTAGTTGTGTTGGTCTCGATTTTCTTTT
TTACTCCCTTCGTCCGGAAATACTTGTCAGATAAATGAATGTATGTAGACATATTTTATAATTCTAAAAA
AAAAAAA
>gnl|UG|Ta#S12970167
ATACTGTCTAGCTCCTCTAGTAGTAAGTACTGTAATGCAATATCCAACGATTTTCATGGAGCATATGAAT
GAGAGTATGCAATAAAATTTATGAAGTGCCATATATATGAAAAAAAAAA
>gnl|UG|Ta#S16222236
CCACGCGTCCGGCAGGAAAAGGATCCCTGAACGAGGCAGACAGCCTCCCTCCAGAAAAGCAAGTGGAAGT
TGCCTATGAGGAGACAAGAGCTATTCCAAGTAAAAGGGGTATGCACCATGGACAGAGCAATGGAACTAAT
GCTCGTGTAAAGGAATCGAAAGGGAGTTCAGACATGAGTATGTCATCATCCCTTGAAAACAGCACTGCTC
GTCACAGATCCAGAAGCAATTCCCCATTTATACCAACTGAACAACCCTCTGGTTATACGACAGCGCACCG
CGATAGTAATATGAAGTATCATGTGAAAGAACCTCGCGTCTCTACATTCAACAGCGCTACTACTTATCAG
GGAAGTTATTTGGCAAACAGTGATGGGCGCAAGGATGCAATTGGAGAGAGGAATGACCCCACTTTTTACA
CGGGTGCTGATGATAGGTCAAGTGCGTACAACTCTAGCATTGAAGAGATGACCAAAAGGTATGCCCCTGG
CCGAGCTGGGGACGCGTGCAGTCCGCAAGGTCAGGGAAATGGTGGCAGCTTCTCCAGGAGGCAGGATGAT
CACCTTCAGACCAGTCTTTACTCCCTTGGTTCTTCAGGTGCTAGATATGACCAGATTGGTTCTTCAGGTG
CTAGATATGACCAGATTGTTTCTTCAGGTGCAAGATATGACCCGCGATCTTTAACTTCGCCGTCTTATGG
GCTATTGAGTACAACTCCACGGAGCTCAGTCATAGACAAGTACAGTCCAGGGTTCTCGGGTNCAAGTGGA
TCTGGACCGT
>gnl|UG|Ta#S13163787
TTTTTTTTTTTTTCTCACAGTGAATATTATTACTACTAGGCAAGATAGTAACCTTGACATTCACAAGCAA
TCTGTTCCCCACATAAACCGTCTCGTTCTCTAAACAGGCAGCGTCAGGACGTGGAATTATATTACACATT
TGAGTTGCAAGCTTGACCAAACACCAAAGAAGCCTAGGCTAAATTTGCTAAGCTGCTTCATGCTGCGACA
CCTCGACGGAGGGCAGTGGCAGCAGCTGGTCTTCAGGCCTTGATGCAGCACTGGAAATAGCTCAGGAACC
TCTTCCTTCCCTGCATCAGCAAACAAATTCCTTCCAAGTCATTACATTATACATTACATGTATGTAGCCA
TCAGCCAGGTGATACAGCAAGAATATAGCATGCCTATTTAACCATAACTTTATTTCCTTTTTTTGCCAAC
TAGTTAACAGTTGCGCGACAGCGACCCTCACAGGATCCGGTCTGAAATGTTGTTTGCAAACATGTTGGTA
AGGTCGGTGTAACAATTGTCTTGTATAGGAACTAATGTAGTTGGCAAGATGNACAGCTGTACAAGCGTG
>gnl|UG|Ta#S32538854
CTATCTTCATAACTCTGTCTTGCTCTACCTTCAGATAGCCATAAACATTCAGTTCAAAGCTGGATATTTT
TTGCTGCTATAATCATACCTACAACACAGTTCCACATTTCTAATTGCAGTCTGGATATTCATATTCAGAT
ATGAAAATATATGCTCTTGTTTGCAGCCCAATGCAGAAAGATACCAAGGGTGCCTCCTTCCCCGCTAGTG
ATAATGAATTCTCTTCAGTTGAAGGCAGCTTAGAGAAAATATCATGCTCTCCAGCTATGGTGTGGAATAT
TAACTTGGGATTTTGACTTGCAGATGTTCAAGCTGGAGGATGTGGCGATGGGAATATGGATCAATGAGAT
GAAGGAAGGCTTTGATGTCAATTACGAGAAAACTAGATACCCACCAAGATACATCATAGAAAGATATGTC
GGTCGGGAAAGGGTTTTCCCGTCTGGACTTTCCCCAACAGACAGGGTCGGTCGGCAATAGGCTTTCCCGA
CCGACTGTCTATCGGCGTAACATGTATTCCCGACCAACCTGGCTGTCGGGGATGTAGTGTTGTGGTGTAG
TGTGTACGAAGAAAATCATATTGTTTCAAGTGTATTTTTATTAAGGATTCATGTTTCTTACTATAGTTTA
TTAAGTTGTATTTGAAGACTCTCCAAGTCTTTATAACATTANATTTTATATGGTAAACCGTGCTAACATA
AAAAAAAAA
>gnl|UG|Ta#S32217406
CACGAGGCTCTGATCTTGCGCAACTAAATTTGGGTCCCAAGAGCTGATCAGTTGATTTGCCAGATAGAAA
TGCCGACCATGCATAGATGTACAACATAACTGCAACCAAACGGTTTTTGATTTCCCATCTACCAGCGGCG
AAGCTCTATGATAACTGAGATTCAACACGCTGAAACTACCTCCATTCTGGAAAACTGTGAAGGCTTCAAT
ATGTCATCTCATCACATAGTTCTGTTAATTGGTTGTTAGCATTCTTACAATATGGCACTGGAAGATAGTG
TGAATTGGGTAAAAAAAAAAAAAAAAAAA
>gnl|UG|Ta#S13169148
GGAACATGAGCTGAAAATCTGCTGTTGATTAGTCCAGCTGAAAGTTTTTGTGCCTGAAGTTGCGGTAGCG
GATTATATGCACTGCACTAGATAACAGAACATTCCTTTTGAGGCCTTGTCCGCTTTGTAGGCTGTAGCTT
GTTGGCTGTGGCAGTCAAACTTTTTCTATATTTTAGTATATGGAAATTTTATTTTATGGTCAATATAATG
AAACTAATTTAGCCTTAAAAAAAAAAAA
>gnl|UG|Ta#S17980134
CACACACCGGTGCGTTAGGTANCTTATCATACGACTTAGTATAGGGACCACTTTGTACAAGAAAGCTGGG
TACGCGTAAGCTTGGGCCCCTCGAGGGATACTCTAGAGCGGCCGCCCTTTTTTTTTTTTTTTTTTTTAGT
CAAAACTCATAACATCATCTTTACATTGACGGGGGAAGAAAAACTCTTTTTGACATACACAAACAACTAA
CAAAGAAATCACTTTGGAAAGTCAAATTACATACACGAACAAACTACAAGTATGATCTGCGATCGACGGA
CACACAAGTATATTAAATTAGCTATATGCTTTGAATGACTTGGAATGATGGACTAGTGGTGGTTGACGAC
AAAGCACTTCTCCCTGATCTCCCCCTCTTCACCGGTGAGAACTCCTGCTTGACTGGGGATGCTCTCNGNN
NNNNNNNNNNNNNGCCTGCCAGCCTTTTTGCCGGCGGCGTGGACGCGACGATACGGCGGTCGGGGGCTGT
GAGTAGTGTCTGGTCGGAGGTGAGCGGCACCTGCGTGCAGTACGTTCTTGAGTACTGGTTGTCAACTCCC
CGGCGTGACGGGGTCAGCGGCACCGTTGTGGGTCGCTAGGGTTGCCGTCGACGAGGCATTGATGCTTCAC
TCCCCCCGTAAGACTGTCNATTGACGGGTCGTTCCGCCGACCTCACCCAAAAATTTTTGATGCCCTTATT
AAAGGAGGACCATTGGGATCCACCCATGGTTTTTCCCCCGAAAACTTAACATTTTTTCTTGGAAAGCCCT
TTTCCTTTAAGGTTGCCCCAACCTCCCGACCCCTTCGGTGGGAATTGGCCTTTTTTTTTAACCCCCTTTC
CGGAAATAACACCCGGCGCTCCG
>gnl|UG|Ta#S13135515
CAGGAGCGACCCTCCCTCGGCCGAGCTGCCACCGTGAAAGCTTTGGTAACTTACAAGAGTACTCCTTGAC
CGGTCGGTTGCGTGTGACCACGTAGAGTTATTCAGCTTCTTCCTTTCTTCCTCCCATCTTATAATATTAA
AAATTTATTTGATTTGTTTTCCCATGCTTGGCTTGATTATCTCTTTCGGTTGAGTAAGATTCTTTGATTC
AATTGTTCGTGCATAGACACCAGATATGTACATGTTCAATAATAATGATTTACTCCTAAAAAAAAAAAA
>gnl|UG|Ta#S16263004
AGCAGCATCGATTATACCGAAGCTGGTGCTAAATAAGCATATAACTCATGTCTGACGATCACATATAGAG
AAAATTAAGGTCGAATACATCGAAGATAGCCACAATCCATCCAGTCTAATTATATAGCAAGCAAAGCATA
GCCCAAATACTAGAGTCGATCTGGATATTAACACTAGACCAGCTACTAGATTCGCAAATACGGCACTACT
CCATCAATCGTCACTGCGGAATTAATGCATACTGCCCTAAATTATTCCCTAGAACTAGGCTCTCATCAGT
ACCTCATAAGCTGATCCACGGACATGATCCCTTGCAGCTTGCTGCTAAGCTAGCTGAACCAATAGACCGC
GTACTGCACTACTGCTTGCCCCAACCATCACCTCGAAGGAGGTCGGTCAGGCAGGTCAGGTCGCGCACCA
CCATGTAGCAGAGGACCACGGTGTAAACGATCCAGCCGAAGATGTATCCTCCTGGGTAGGCGGCGAGGGA
GATCCGGAAGTGGATGGCGTACATGCAATGGAAGAGGACAGTGACCGCGAGCGCGAGGTAGGCGAGGGCA
CGGCGGGCCCGGCGACGGTGGCATGGGAGCAGCAGCGCCAGCGCCGCCGCGGCCGACTGGNGTGCGGCGC
AGCACAGCATCCCGACCCAGAGGCAGGGCAGAATGGATGATGACTGGATCTGGATACACGCGAG
>gnl|UG|Ta#S22381092
ACGCTTGACATTAGGCCTATTTAGGTGAACTACAGAACAAGTTTGTACAAAAAAGCAGGCTGGTACCGGT
CCGGAATTCCCGGGATATCGTCGACCCACGCGTCCGTTTTGTCAAAAATGGTGTGATACTAAGATTTTCA
CTACAGTACCATCTGTATCTAATGTAACTCGGCTATAGGTTATCCGAAGTAATGATGTCTATCACTCTGG
TTGATTTGCGATATGGTATTATGGGTCCATATGCACCTGAGCTTTGCTACTTCCTCTGATTACCATGAAC
TCTGTACACATGAGCATGCCTATGCCATTGTCAAGTGCTACTCCAAACACCATTTACTGCTTGAAAATAT
CTCTCAACTTGGATAGAGCATCCTGTAAGGTCCATATTTACTCAACATGATTTTTTTTACTATGAGGACC
CTTACTTCTAGCACTAGGTTTTGATTGTCTGTTGTTTTGTACATCTTTTACCAATATGATTTTAATCTTT
AAAAAAGATCATATTCTAGACTCACAACAAATTGGATAGAGCATCCTGCAAGGTCTGTGAGGTGCAGATG
ATATTTCAGTGCTCAGTGTGCAGCTTATTTTGTAGACATCGCGGTTTCAGTTTGCAATATTAGACCTACT
TGTATCAAGAGGGGAAAACTTCTCTGTTCTGTCCACTGCCTACATACAAGCTGCATGACAAAGGGTATGT
GGAAGACTGGATTTGATATTATCATGGAATGATAGCTATTAGCGTGTTCCTGGCTCTCGTTTGGCTGTAT
TCCCTCATAATTGCAACAAATGGCCTAAGTGTGGGACCACGGGTTGATAGGGGAAAGCGTGTATGTGCCA
GGNCGTAATCTGTGTCGCTGCTCCGCATAGAGGAGCACAC
>gnl|UG|Ta#S13198196
CCGCCCGGGCAGGTTTTTTTTTTCGAACATAGGCACAACATTATTTTGTAGTAATTTGAAACTACGATGT
TGAAGCATATGAATCAAATGAATTACCAATGGACTACTCAATGACTATTGTTGCCAAAGCTACAATGGAA
ACCGTATAGTTGTCTATCAACAGACAGTTGGCTGTTTGGAAGATTCTCCAGAAAACACCAAACTCTACCT
CCCAGTATCCCACCAAGCCTTACCATGTACGCTCTACATCACCTCGCTAGCAGAGACGCTAGGACACCTG
CAAAGTATACTACTGCGATGGCTGCTAGGGATCGTGACGAACTTGAGGAAAGAGTTGAGCAAAAACGCTG
TAAGAATGTCGTCGANGGTCGCCGAAATCCGGGATGTGCTGCCCAATCCCGCGTAAGCGTCGAACAACGC
ATCTGGATTGGGCTCGGCGCGAACACCCAAATCGAATTCCCCGCGGGCGGCAN
>gnl|UG|Ta#S17979846
TGTACCCCACCGTGAGTTAGTAGCTTATCCTACGACTCTAGATTGGGACCACTTTGTACAAGAAAGCTGG
GTACGCGTAAGCTTGGGCCCCTCGAGGGATACTCTAGAGCGGCCGCCCTTTTTTTTTTTTTTTTCGAAAG
GGGTGCCTGTCTGTATTTTTAGGGTGTGGTTTTAGTTTAGTATACACATACATCTGGAAACCGATCCTAG
CCACAAGACAGAATTTATAGTTCTGGAATCAACCAGCGCGATCCTGGAACAACCAACACTAGACAGGGTC
TCTGAAACATCATCTTGGCAGTTCAGGCCTGCCGCTGAGTTGAGGAAATGAGCATAAAGCGCGCGAGGAG
GACCACGGTGACAGACACTATAACAACGTGCTCTGACTGCATCCAAGCAAGACATACATACAGCTGTTTA
CATGTAAGGTCATATATATGAACAGGACACGGGGAGGCGCATCCTGGGGTGGTGTGGTAACAAACCACAT
TCCTTCTGTACGACACTCAGACAAATTATAGCGTNNTCANATGAAGCGTCAACATGCCAAAATCTTTGGA
TGTCATTGTCGGAGGCCTCCTGGCACAAGATCTTAGATACGTCAATATACTCTTCCTTGTGAGCTGTAGA
TTTGATACTTGAATGCTTCATATGTGATGTTCTTTGGTCTAATTCATATTTTCATCAATGCATTCTCTGA
GTTGAATCAGCAAGTGTCACGTTCTAAATGGTGATGGCTGAGAGTAACATTCAGTGAATGTCAGCCCCAC
ATTGTCAGCACAGCATTGAGCTGTAACATGGGCACATTCAATCATCTAAATAACACTGACACAGTGTACT
CCGATTGTGCACGAAACCTTCAACCAAGAATTTTTGCTTTCTC
>gnl|UG|Ta#S12947335
ATTTGCATATNAACTGGAAGAGATTCCAATCTACTGAAAAAATNAATACTCAACACTGCCGAATAGATCT
AGGCATTTCAGAGTTCATTTGACGACTGCATATAGGATAGCTGAAAATAACACACCAGCACTAGATAGTT
TCTACTACAAGTTAAGCAAGCTGACAACTACTCCCTCCATCCCATAATATAAGAGTGTTTTTTACACGAG
GGAGTACCATAGATGGTCATAGTCACTCCGCAAGAGTCGGCATTCGATGTTGCAGTACACCAGTAAACTA
CTTCTGCTTCAAACCACTGATACCTGTGCATAGAGGACAAATCCAGCTCATTAGTTAAATCAACAGTATT
AACTTCAGACTTGTGTAACTTGCAAATATTTCAAACCAGATCATTTCACCATTGCAAGGTAAATTACAAC
TAGAAAATGGAAAACAAGCATGAAAAAGGAAGGTGAGTACCAACACATGATCTACCTGAAATACAAAACT
ATCTTGAAAACAACGTAGATTCTTTAGATGCAACCGTGTGACTCGTTTTAAGCTTGAATGGACTAGTCAG
GTTACAAATTGGCCATATCATGCTTCAACCTAAGTATTCAGTGTATCATGTTGCCCATTACAAATTGGAC
ATATCATGCTTCAACCTAAGAATGCTATAAGATCAGTAATGTAGTTGTATACACATAGAAACTACCAATC
TACCATAGAATAATTACGTGGAG
>gnl|UG|Ta#S32730555
AGTAGACACAAGACATGCGTTTAATTGAACATTTTTGTCAGTCAGCATTCAGAGCAAAAACAAGATGAAG
ATTGGGAGGTTAGGAATGCCAAATACAAGATCTGGAACAAGTATGTAAAGCACATGCGCCGTCCATGAGC
AAATCACAAGACCCCGCAAGAAAATTTTGCACAAACTTGGAAGACATTGGGCGGCTCCTGCTGCCGTGTG
GATGCGACAATGCACAGACGACCTGGCAGCTCTCGGGCCTCCGGCTACCATCCATCCCGCTCCGATGGAT
GTTGGTGTCGATCTGGAAGAGCAAGGGGCGTCTGGAAGGCGTCGTTGGCGGCGGGCCTCTGCTGCACCCA
TCCCGCTGCCGTGGATGGGGTGTGGATCTGGCAGAGCAACGACCATTGGGAAGGCAGCGTTGGTGACGGA
GTTTGACGGCAGACGGTGGAGCGATGGTCANCGAGGATATCGACGGGGATTCNACCATCACCGTCGCGGA
TTTGAGGACGGCGACNAACGGTGAGGTGANAGCTCNTGCGGNGAACNANAANCCTCNTGCCNAATTCCTG
CNNCCCNGNGGATCCNCTANTTCTANANCNNNCNCCNCCNCNNNGNANCTCCNNCTTTTNTTCCCTTTNN
NNANGNNNNNTTG
>gnl|UG|Ta#S13168980
CTGCATCTACCGTTCGCCGTCGCATCTCCTCACCGGTGCCAAGGATAAAGAAGAACTAGAGATCAGCTAG
CTAGAGGAAGAAGAAGAAGATAGACAAGCTAGTTTGTTTTGTATTTGTGCTGTTGGGATTAAGAGATCAG
CTAGCTAGAGTAGATATTATAGACAGTAAAAAGTGCCTTCAGAGCTGTTCTGTGTATGTATGCAAAATAT
TGGACCTTGTGAATGTTGACAATGGAATACACAGAAGTACATCAATTTTAAAAAAAAAAAA
>gnl|UG|Ta#S32663976
ATTGCGATGGTGTTGCCTCATGGGGGCTGGAAAAAACTATTGAACTGGACAAGCTGCTTTCCCTTAATCC
AGAGAAGGGCAGCATTATGATACTTGGGTTTGCTGAGGAAAACAAGATGGTGTTCCTGGGGACATTTATT
GGCCTCTTTGTACTCCAGCTTCAGTCATTGCAGTTCAAAAAGCTATCCGAAACCGAAACCGTATTTCACT
GCCATCCATTTGAAAGTGTGTATACTGCAGAAACAGATGTTGGCGGTGAACATGGTCGAGCTGAACTTTT
GAACAATGCATAAGGTGACTGGCTGATCAGATACACTATCATGATATATTGGTTGATCAGGTACCTGGAG
TTACTGTTTTGATGGCTGAGATGCAGAACGGCTTCTTTGCTTTAAGTTCTATGCACCATGTACTGGTCAG
CGCTGTAGTGGAGTAGGAATTAATTTGAACATTTTGTTCCCTCATGACTATTATGTAATTTGAACATTGT
GTTAATTCATGCATGTCATGTATTTTCTGTAAAAAAAAAA
>gnl|UG|Ta#S32520018
ACTTCGTGATGTGTAAGTTTCAGTGATCTACTCTGTAATATTTGAGTGCTTTTGTCTCTGGCTTTGTAAC
TTCAGTAATGTGTAAGTTTGAGTGATCTACTCTAAATTTTCCACTCGTTTTCCAGCACCAAAAAAAAAA
>gnl|UG|Ta#S13221288
CGAGTTTTTTTTTTTTTTTTTTTAAAATAAATATAATACTGTATGAAATAAATAGCTCCAGAATAATCTG
TTACATATATAATGGTCTGCCATACATATCAAAGAACAGAAAATATATACACACAACCCTCCTCATGACC
ACGGAGTAAAACCTAACTAGTAAGTGATCAAGAGCACAGAATAATAAATCTCGCCTGTACAAAGCTAGTT
CAGGCTTCCTAAGAGAAGCACGACGATGAACGAGAATGACACGACGANCGATTCGCATCCATCCCGAGCA
ATAAATGGACCAAGCCGAGCGATTCAGGCGTTAGCNCCTGCTGCTTTGTACCGCCCGCCGTTGCNGTGGG
CCCCGCGGTGNTCCCTGGAAGGGCAACAACCCGACGGATAAGACGATGACGATGNAAGACGAGGAAACAT
TTTGATGATGGCGGACCTTCCAATTGCNCTTTANGGTGGCAACAAGCCGGCTTGCACGACGGGAACCTAN
CAAAACGCCGTCCTCCTTGGACACCGCTGCATCGGGCTCGTCAANTGGCGGGCGTCACGCTGCCTTACTA
GTGANCNANCTGTTGAGNTTCACAACGGCTGGTGGGGAANTNGGCATACNGGCCAGGCCCCNCCGNCCAC
ATTTNAACTTGGCCTNGGACCCCGT
>gnl|UG|Ta#S20998711
AGCTCGCCGTGTACTCATCCGCCGCCAGCTTCGTCGCCGTCGCCGGCGCGGTCGCCGCCGCCATCATGTT
CTAGATGGACGGAGGATCGTCGAGCTGACCTTCGATGTGCCGCCGCCGTGGATCTTTGAGTCTGTCCAAC
CGTTGTTTATACTCCGACGAGATTCTTTTTCGGTTCTCTTTGTTGAGCTGGGGAGTGAGTTATATGTAAC
GCCGCCGTGTTGCGCCACGCATGCGCCAGATTATTGTCATTAATAGAATTCTTTCATTTGTTAAAAAAAA
AAAAAAAA
>gnl|UG|Ta#S32662273
GTACACTACTACTACTACAACCAGCCTCACTAGTAGTAGGTGAGTTTCTCCTACTATACGTGTGTGTGTG
TTTGCCCTCCTAGCTCAGTGTGTGCAGCTGCAAATTGTTTTTGCCAATTCTATTAGTGTACGAGAGAGAG
CTAGTCAGTATAGTTTGGGCTAACAAGCACGGCAGCGACTTGGAGGTGCGCGAACTCGGTGCTGACCGCA
AGGACCCCATCTTCGGGGACATCGCTGTGCATCAATCACTACGAAAGCGACATCGGAGAGACAAGACTCA
TCTGTTCGGCATGGCGGAAACTTGATTGAGCTCGGGAAAATCTATATCTATCTGTCTATATCTATATCTA
TTATTTATTTTTATCATTTATCTTTCTAATATAAAGAGGCTATTGCTTCTTCCTCCAAAAAAAAAA
>gnl|UG|Ta#S13251270
GCACACAGACCCGGCTCAACAACTTGAGGCTCTAGCTAGCTAGCTAGCATCCGTCCGTTCAAAAGAAATA
ACTAGCAATAAACTTCCTATTGAGGCAAAACCGAATATATTTACAGTTTAGGTGTGATTCATCGGATCTC
AAGATCATTGTATATATATGCGAGTACCTACCTAAAAAAAAAAAAAAAAAAAAAAAAAAAAAAAAAA
>gnl|UG|Ta#S26019375
AACCGCTACCTAGATTGATTACGCCAACCTATTTAGTTGACACTATAGAATACTCAAGCTATGCATCCAA
CGCGTTGGGAGCTCTCCCATATGGTCGACCTGCAGGCGGCCGCACTAGTGATTAGCGTGGTCGCGGCCGA
GGTGGGCTTTTTTTTTTTTTTTTCTTTTTTTTTTTTTTTTTTTTATATTTTTTTTTTTTTTATAAAATTT
AAACTAAGTTAATAATCTGGAATTTGAAATATGAAAAATAAATAAAAATATTAACATTCTTGACATAAAA
AGAGTATCATGTGGCAATATATTAATATTTTGGATATCAACTAAATAATGTAATCTCAATCAATCAATAT
ATGTTTGACTACTAAATATAATCTATTACATTTACGTGACGCTTATAAATATTGGAGTGTAATAAAATCT
ACTAATATTTCATTACAATACACACCAATCCCCTATAGTTCCAAGAGTCGCTAAAAAAAATTTAAAACAT
ACAAACATTTTATCCCCTGGACATCTATTACTCATATTGTTATGTTTTTCACAAAAACATAAAGAGCCCC
AATGAAATCTATCAGCATCAATCAATTATTTTAATATTATTCTCGTCATAAAATTAAGGACCCTCAACCC
ACCACCGGATTTTACCATGGTTATCATATTATAAAATTTTTTCACATTTATAACAATTATAAAAAATTCC
CCAAAAAATTTAAAAGGTGGAATAAATTTTACAATTTGGGATAAATCTTTACAAAATTAATAAACCCCCA
ACCTTCTTTGAATATGCCCCGGACGCACGTTCCTTATGGGTTTAAAGAGATATTTTCGGTTCACCAAAAT
AAAATTTACCCTTCCGGATTTCCCCCTTCCCCCAAAAATTAAATTTTTTATGTGGAGATGT
>gnl|UG|Ta#S32510221
GCTTGAAACTACGCTGCCCTCCTTAAGCTCGCAATTATGGTCCTCTGCTGGAAACTGCTCCTCTCTCCTT
GAAGCTCGCAATCATGGCGTATTATTCATTCATGGCTGGTAAATTTGCAAGCTTTTCATATGGGCAGTGG
TACCATATAATGCTTCCCTCCCTGGCTTTGTATGCACACCCTACTCCAGGATCTACATCTTCTTCAGCGA
TATGCTCAGGTGATGTTCATGCTACGTGTGCACAATTGATTTGGGCAGATTCTGCAGCTTCCAACTGTCC
ATTCTTGTGCTCAGCCGTTGATCATCCCTCAAATGGCTTTTGGACAGCAATGGCTATTGTGAGGGCAGCA
GGGATACACCATTAGAACTGACCTTATTCTTTCAAGAGCTAAGATCTACTCTGATGTATCTTCCAAAAGC
TCAAAAATATCAGGTTTAACTAATGGCAACACAGCCACGAACAGATTCAAGCATCTACCCCAGCCACTTC
TTCACCACTCCAGGCAGAAGCGCAAGCACTTCTTCTTGCAGCCAACATATCCCAGCTCCTCCAGGTCTAG
CAGCCCACTTTCCTCACAGATAATCTCACCCTTGCCAAGGAGGCGGCACCTAGGAACGTCACTGCTGACA
TTGTTCCTTGGGCGGTCAAAAAGCATCTTGCTCATTTCTACAGGACCACCGAAGAATTGCAGCCGCAGGT
GTTTCACATCTCTAGGGAAAACAATGGTATTGCTCATAATGTAGCTCATTAGGTTCTGAATCATTCCATT
GAACCCGTTTTTAGCTGTTTTGGTTCAGCTC
>gnl|UG|Ta#S26019155
ACCAGCTATTAGCATGATTACGCCAAGCTATTTAGGTGACACTATAGAATACTCAAGCTATGCATCCAAC
GCGTTGGGAGCTCTCCCATATGGTCGACCTGCAGGCGGCCGCACTAGTGATTAGCGTGGTCGCGGCCGAG
GTGGGCTTTTTTTTTTTTTTTTGTACAGGCTCATGATGAAATGACTTAATTGAACTAAGTTTTTTCCCTC
ATACTTTACACACCAGGCAACTAATTGAAATACTATTACAACACAACTTAAAATCGTTGAAACATACAGC
GTTGGAATTATCTTAAACTGTTTCACTGACTACTTTGTCTGTTCATGCTTTATTGAGTCTAATAATTTCC
GCTGCTTTGTGGCAGTTGTTGCTACGGTGACCTTCAACTCCACAATTCTTTCAGTGTGCTGGTCTCCGAA
CTTGCTTTGGGACATCTCGGTTATCTTGGCAGGTTGCCTGCTTATGCCCCTGACACCAACTAATGGTGCT
GAATCTTGTCCTTATGCTCAAACCCTCTGTACAATGCCTTCTCTCTGCTTGTAGGCCTTCCCATCTCCTT
CCTCTTTGCTGGAGGCAATAATCCCACTATGCTATTCCCTGACTCATTAGCTGAACTGTCATCATTGTTA
GCTGTAGCACCATGCACTTTGTCTCCTTTGAACAATATTCTCCAGGCCTGATATCCTATCAGCACATGGG
GCTCTGCGTTGATACCACTGCTACCTGCCCGGGCGGTCGCTCCATATCACGCGGTCATGGCTTGCGTGAG
CATGCGACGTACCTGCCAATTCGGCCTATAGTGAGTCGTATGACAATTCACTGGGCGTCGT
>gnl|UG|Ta#S13117783
CCACGCGTCCGGAGTGGAGTTCCAACTCTGCCGGTAAAACAAGATTAAGTGGTAAGGGTTGAAACCCTTT
TGCATGTAAATGTTTAACTTAATTATTTAAGATGGTCTAAACTTCTTTAGCTTGCAACTATTTACTGAAA
TTATTTTATGAGAGCTATCACAGTGACACCATACCTTGAGTACCACTTAGTACATATGAAGAAATTATGA
TAATTGACCTTTCATTATCAGATCTCATGGCAATCATAATATTCTATTTTGCAGCTTCAAATTTAGGATA
TTGTATTTGCTTCACCAGCTATATAATTGTACTGATACAACTGGAACGCGATAGTTAGATTTTACCATAA
AAATATATTCTCAGCACAGTATTATTACATTTTAGAATTATGACTGCAGTGGTATTTTGTGACTTGTGAG
TGTCAGGTTTGATGCATAGAAACAATGTGGTGTATTTTTTATGTGCAATTCTGCTTGAGAATTTCATCCC
CAAAAAAAAAAAAAAAAAAAAAAAAAAAAAAAAA
>gnl|UG|Ta#S21612230
AACTATTTCGGAACAGAGGGAGTACATCTCAGTGTCTTTTCTTGTATCTTATAGTTTGCGCTGAATTTGC
AAAGTTATGCTCAATTTTGCTCCAAAGTAAAAAAGGTAGAGTGATTGTTGCTCTGAAAAAAAAAAAAAAA
AAAAAAAAAAAAAAAAAAAAAAAAAAAAAAAAAAAAAAAAATTTCCT
>gnl|UG|Ta#S13143462
TTTTTTTTTAGCCCGATAATGCACCAATACCAGCAACTTGCATCACTAATAAAATCTCGACTTGCACCCT
ACAGTTTGGTGGACTCGAATTGCAGGACTTAAGCACAGCCTTTTAAAGCACACAACCTGTGAACCGAACC
AACGGAGACCAGATAAAAGTGACAAGAACATGCTGCAGCCACAAGATCATAGATCTACTAGTTTCAGCTG
GATACAGCACCAGAAATTAAGAATCTAGGCAAACGGAAAATGGGTTCCGATTCAACCATAGACAAAGTAC
CAAGAACAGATAATTTATTACAAAGAAGACACTAGACAATCTGATGGTTCACCCTGAATCGCACGAGTCC
ATACAGGCAGCAGTTTTGTCCGCTCCAGGATATGGCCNTTNAGGCATCGNTACCCCAGTCGGAGGCTTGA
GGGGGCCTTTTGTAGANTCAANGATGCCTTCCATGGNGGATTTTCCCCAAANGGGGGGGAAAAGGGNCCN
CCAGGGGGGTTTNCCCT
>gnl|UG|Ta#S13144382
CGACAACTCATTGCTGCCCTCTGGAAGATAGACCGTGCTCCGTGCTCGGTTGGTGTCATTCATTGGAGGT
GGCTCCTCCGTCTTGTACAGATTTGATTCGTTCGTAGTGGTCTGATGATGCTGGAGTGACAGAAATATTC
AGATGCGGGATGCGCAGGCTTTAAGCTTTTAGTTTGTAAAAGTCTGACTAATGCGCCCTGTATTGTTGCA
TCTAAGAACTTTTGCTGAAACAATGAAAAATCAATTGCTTTGGCGAACCTGTCNGGATNGTTCCCATCCT
CCNATCAATGCAACCGAAGAAGGGTCCTTCCTGCATGGTTGAAAATAAGNTATCATNCANCTTAACTGGC
CTTTTTTCCTTCCAATTTGTCCTGCTGCGCAAGACCCTGCTGCAAAAAAAAAAAA
>gnl|UG|Ta#S12994861
TTTTTTTTTTTTTTTTTTTTTTTAAACCAAGCAAACTTCCTTTTTCGGGGACCCGCGCGAGCAGCAGCTC
CGCAGGGCAAAGAGTTGCACGCGAGCATCAGCACCGTTGAGTTTTTTTTCCCCCCGCTTCGGGACGAAAA
CGTGACTTTTTATATAGATCCGGACATATGTAGAACGATATTTATGACTAATCACA
>gnl|UG|Ta#S32560668
TGGGGTTTACTCATCACCATATGCAGTGCCAAATGGTGTTGGTGCTTCAGATTCACCATATTTTATGGTT
TACCCATACGAACCAGCTGCAAATCACGGTTCTTCCTCTGAACCGCTTGAATTTGGTTCACTGGGGCCAA
TCTCTATGGCAGATGATGGTGATCTACCACAGCCCACTCGCCAAGTAATGGCCAATGGCTTTTATGGGCA
AAGACATACTGCATTTAGGGTTAGTTCCTCTCATTCATCTCCTGATCAACCATCCTCACCTCAACCTCGC
AGGTAGCTGGAAGGATGCGATAGCTTGGCTCTGATACTGAACCGATGCACACCCTTCAGTTAATATTTAG
CTCTGGTGCGAGTGATTACGTCATACGCGACTGCATATTGTTGGATCATCTGGTGCCCAGAGTGCGCATG
TGCCTTTCTGGTAAGCAGCTGGTGGCCAGATACCCCACCAATATTTAGTTCGTCCAAAGAGACATCAGTC
AGCAGCAGGTCATTTTACTGGCAAGCAGCTGATGATACTTTGAGATGCCTCGGGAATATTTAGTTCCATG
GAAAGACGCATCAGTCATTTCAACATGCTTTACTGGGCTTTCTGAGACTAAAGCAGAATCACCTTCTGAA
TAAACCATGGAACCGGGAAGACGAGAATATATCCTCTTATTGACCCAAAGGATATGATCAAGGAAGGGTT
AAGCGAGAATGCCAGCCCTCGTACTGCCATCTCGATATCAGAGACAAGACTGGGAAGTCATCGGATTCTA
CTAGTACTGCCTGGACATCTATCCAGAGCCGAAAGCTAATAGTGAACTCATGTCACTTGG
>gnl|UG|Ta#S12986563
GGNCTGCAGGNAATTCGGCACGAGGGGCGAACGTGTCGCCCCCGGCCTCTCCTTTCAAACCGCTCGCCGC
GTTCCCAGCTCCCCGCGTCCCCGCGCCATGAGCTTGGGCATGGTGAGCTCGTGGATAGCACACGAGGAGG
CACGCCGCTCTACTCCATGCAGGTGCAGCCGGCGCGCATGGCCATGACGTCCAAGGCCGGTGTGCTCGCC
CGCCTCATCAAGGAGCTGAAGGAGCGCGATTCCCGCCTGCTCCGCTCCCCCGACGAGCTCACCGTGTTTG
ATGTGGAGCTCCGTGGAGGGAGATGGTGCGACTCGGGGTGGAGGGGAGACGGGCGCAGCTCGCGGGGGCA
GAGGAGGGGAGGCCATGTCCAATGAGACGCGCGACACAGCTAGGGGGGCCGGCTGGTGACCGTGGCATGG
TGCTCCGGCCGGTGCACGGCGTACTCCTCCCGATGCCATCAGCGCGCAAACCGTTCGACGAAATGCCACA
AAGAAGAATGGTATTACAGAGGAGTATTAACTCTGATGGTGGGCCTCACAACTGATTTAACGGTCAACAC
GAATGTGGTTGACTCTTACTGCCACGTGGACCTCACCAATGGGCCCTGCATGTCAGAAATCGTATTAAAC
GGTCCAAATCAATCATTAGTGTTTATTGAGAATTTTAGTAAG
>gnl|UG|Ta#S32588801
AATACACTTAAAGTCTGTAAATCTGAGATGAATTACACAGTANAACTGACATAAAGTTACAATGAAAATC
TGGAAAAATTACACATAANACTACACTGCAATTACNATCAGAAATCACCCTAGAAATTCAGGGTTAATTA
CACTATATAAACTGGGAGAAATTACCCCTGTAAGACTACAAAACTGATATTACACTGGAAGTCTGTGACG
ACCCTGANAAGGTCTGATCNNACNATTGACAACACTGAANAGGGCTGAGCCAAAAGTACACTGAAATTAN
NCTTAAAATTCATTCCTGCTAGAAGAAAAACAAACATGGTACAAAGGAGAACTACACCTCCAACAACAAA
TCAGGAGCCTAATTCATTTGAATACTAAAAAAGAGCTTGACACGAGCACCTAGCATCTACCAGTACATGA
GCAGGGGCAAGAGCAGGAGAACACGCAGAAGCATCAGGGAGCATCCCGACNTGAGCAGGAACGAGCTAGG
CATCTCCCAGTACATCTACNACATCCCGCATGCTACAACTACAGACATCCGCCAAGCTACATCTACNGAA
TCCCCCTCAGCTACNGGAACATGAGCAGCTACCAGTACATGAGCACCTACNGATCGCCCTCACCTACNGG
AACATGAGCACCTACNGGAACATCTACNGACNAATCTACNGAATCCCTCGCGCCTACNGGAACACGAGCA
CCTACNAGAACATCTNCNGATCGCCCTCTCATCTACNTGAACAGCTGC
>gnl|UG|Ta#S16228440
CCACGCGTCCGGCAAAATTAAAGTAGTTTTCTCCTCAGTCCTGTCCATGGCAGTCATCAAGAGCAAGTCA
CACACATGCCATGGGTTGTTCAATCTTGATTGTTGTTATGATCATGTCTTCCACTTTGATCTTACCAACC
TATTGCTATGAACTTGATCTTCATGAAGAATGCTTGCCTATTCAAGTCTGCAATACAAATGTCTGCCAAA
ACTTATGCAGACACGACGGCAACCCTTGGCTCAGGGCCTACTGCAGGACTGGAGCAGGCGATATGAAAAT
ATGTTGTTGCGCTTATTCCTGAATCTCTAGTGATGCTTGTTGTTGTTTGTGGCACTAATATTGTCGTTCT
TTGTATCCACCCGCTTGGAATGCATTCTCAATAAAATAGTTTTTTAGTGACTC
>gnl|UG|Ta#S13145869
TTTTTTTTTAAGTATAAATCCACAAGTATATATTAATCAAATGGAAAAGAAATAAGTATTGCCCATACTC
CCAACCAACAAGTCTACTACACCTGTCAACTAATCATGCACATGCGGCCACGGCCGGCCGCCATGGCCGA
CCAGCAAGGAGGGAAGTACTAGTAGTAAACTAGTCCTCCAGCTCGGCCTTCTTGGGCACGCCGAACCGCT
TCTCGATCCGCCGGAGCTCTTCCACGGTGAGCCCAAAACCCTCTCCGAGGACGGCGTCCCTGATCCCGGG
ACCCGAACACGGTGGCGGGATGCGCACGATCCCTGGGTCTCCCTGTTGAACGTGCCGTACACGGTGGCGG
GTGNGCGCCGACGTTGACTGGAAGTGCACCATGCCGCCGGGGAACACATGACTCCCCTCCAACGAAGACT
TGNGAAANGGGGGGGGCCGGTACCAATTCCCCNAATAGTGATCNTATACGCGCCCCGGGNNNGG
>gnl|UG|Ta#S13257513
GAGTTTTTTTTTTTTTTTTTTTTTTTTTTTTTTTTTTTTTTTTTTGGGGNCCCGCAACCAAGACAAAAAA
AACATTACGACTATTCCTCTATTTCCAGTACAAGATTAGACCTTTTTCCATCCTCTANAGTCAGTTTACC
ATTGATGCANATCTTTGNGCGCCTCTTATTAATCCTTCTAACAGCAGCTAAACATACAACAAGACAGTAA
AAAGCCTTATTTCTTTTGCTTACACGGCAGACAAGTGGCAAGAACTTGGAGACCCTGCTGTTTGAGGCGC
GATGACTACAACAACTGATGCTTCCACGTTAGTCTGCTGTGATGGGCCGGCACTGATCCTGCCGTCCANT
GCCTGATCCTCCGGTCGCGTGTGCTCATCTCTAAGGCCCACATGATGCTGCGCATTTGAAGAACAGTCCT
CCTTCGATGGGTTTGTGNTTCCAAATTNNGTTGGGAGCGACCCTTGCAACTCCTGGGGGGAATCAAGGAG
GCGATACTCGGGAAAANGAGGGGCAAAGTAGGGGTTNTTAAAAAAAACCAAGTGGGGCAAATGCNAATCC
ANTGTNGGGAAAGGNGNGAACANAAAGGGGGGTNTTCCTCGGNAANCCCCCCNN
>gnl|UG|Ta#S13123278
GCACGAGGGGTTTCAGTTATGCGCCGCCGCCTCCTGCCGTGCGCCCATCTCCCCCCTCTCGCCGCCGCAA
TCGCCGTCGGATGCCTCGAATGAGGATCCAGTGCTGCTTGCGAGTAGGCGACCAAATAAGCAGCTCCCCC
TTTGGGAGCCGCAGTCCCCAATCGAAGCAGCAAGAGCAGCAGCTTTTTTGGGAGCGGCGATCCGCAATCA
AGCGGCCCTTCTCCGAGCTGCAACCGGCAATCCAAGCAATCAAGCGGCTCCTCTCTGAGCCGCAGTCGGA
AATCGAAGCGGTTCCCCTTTTTAGTGGCTAATCCGGAATCAAAGCAGTCCTTTCCGGATTACAATCAGAA
ACAGGCCCTCTTTCGAATTCAGTCTCCGAGTTTCCGTTGGTGGCGGCAACCCGGCAGCTGTATATATATA
TATATATATCTGGCCGGGAGGCACTGCGTCGCCCGTCAATCTTCGGAGAAGACGCGCAGCAGCAACTCCC
TAGACATCAGTTTTCAGACTGACCGGCGGCAACTCNNNCGATGGCGAGGACTNNTCGCCGGCGAGNNNCT
GCCAAATTGATGGCCAAACCATCGGTNANNNCNN
>gnl|UG|Ta#S17979890
CACCCGACCTTGCGTTACTAGCTTATCATACGACTTAGTATAGGGACCACTTTGTACAAGAAAGCTGGGT
ACGCGTAAGCTTGGGCCCCTCGAGGGATACTCTAGAGCGGCCGCCCTTTTTTTTTTTTTTTTTTTTTTTT
TTTTTTTTTTTAGTAATAACATGTATGTATATTCCACATATATTTCCATGCACGGGGAGGCCTTATACAC
TTACAAACTTACGGTGAAAGAAACAATGTTGCTACTTCCACGGCTCATTGGCCGAACGAAACATTGAGAC
GCACATGCGTGCACGCACCGCACGCATATTCTTCACACGACCACCCATTACGCACAAATCAAGCCAGCCC
TCAAACACGCGGGGCAAACACACTTGAACACTCGATGTATCATATACGTAATACACTTGTCGACGTGATA
TCAGCGTCATCGATTCTTTGTGTACCGNNGNNATTCTTGCATCACTTGANCTGTGTGCTCCCGGACGTAA
ATTATTCTAATGCCGGTAAGGCCCCGNAAGGGTAATATTACTTTTAAACCGCCAGGGGAGGGGCCCGCCG
GGGAGGGGCCCACCAATAAACCGGGTGGTTGCCCTTTTTCCGAAGCCACCCCCGCCAAGATTCGGTGTAT
AACCCCTTACCCCCCCCATTTTTTGCCCAAGAGCTGTAAAAGGCCAACTTGGGGGTTTTGGTGAAATTGG
GTAAATTCGACACCGGGGCTTGGGTCTCTTGGGGTCGAGATTTGGGGGTAAAATTTGTAAAGAGCATTTT
AATGTGTAAAAACCCCCTCCCCCCCCCCCTTTATTTTTTCCCAACCCCCCCCNNANGGGTTTTCCCCAAT
TATA
>gnl|UG|Ta#S32624019
ATTGAGGTGGGAGGTCGATACCAACGCGGTCCTGGGAGGCGTGCACGAGATCGAAGGCGGGGAGCTCCGG
AGGGCAGACGGCGGCATCGCCTCACTCTCTAAATTTACACTTATATAGAATCCAATGCTTCATGACCATG
GCAATATTGGCTTGACAAAAATGATATATAAAGTAGTATCTATCTTCTTTTCAGTTGTATGAATTTGGAA
CTGAATTCTAATGGCATACAGTTGTATGAAAAAAAAAA
>gnl|UG|Ta#S13197644
GACGCTGTTGGGCGAGCGGCTCCTGACCTCCTGTTAGTCCGACGTCTCCTCCTAGAGTCATGCCATCCGG
GGACGGCAAGTCGCCGGCTAGGCAGGCGGCTGGGGGCGAGTAGAGATCGGAAGCGCAACAGAATAGAGGG
GAATTGGGGCCTAGGCCGACCCAAAATCCCAGGGTGGGTCGCGGCCCACCGTGGGCACCCTGTAGATACA
CACCCGAGCGGCGTAAGTGCATTTTTGAAACTAAACTAGGAACATTTAGCTGACCAATTAAACGGCTCTG
TTTTAATAATATCATATCCGTATTTGAACAACTAAGCTTGTTTAGCTTGATGGGTGGAGCAGTGCTATTA
TGACACGGAGCACGTATGTTGATCGTATAGTGATCATAAAAGGGGGAAACCTAACATTTCTTGAACAAAA
GAGGGTTTCCCCTCCGATTTCATTAAACAAACCANCACGGAACCAACATGATCAATTAAACCCTAAGCAT
GATCAATTAAACCTATTAGACTGTGCCAACCTCGGCCGCGACACCTAATCGAATTCCCCGGCCGCATGCG
GCCGGGANCATCNACTCGGGCCAATCN
>gnl|UG|Ta#S13145115
TACACCATTATATGCATCGATATGACTTAAGTTTTGGCCAAGCTGGGTTGCCTGGCTCCTGTGCTTACCC
CTACGTTCCCGTTCGTTCAGCTAGGTGGTAAAGGGAGCACCTCTACGATTGTTACTGCCGGGTCAGCCGG
ATGTGTACCTCAGACTGGGTGAAGCCGAAAGCTAGCGTTCTTAAGGGAATATTCGGTCGGTGAACTAAAA
GATGATCTTTCCGTGTTTATTTGTCTGCCCCCAGATGCTTTTTTGCTCTTTTTAAGTAATTCAAGACATG
CACTTTAAGGGCATGCCTCCCAAGGAAAGGAACCCTAACGAAACTATCTCCCTGGAAGATGTTCCTTACT
AACCATGTTATATAACATAACTANTGGGACTTGTCTGCTAAACAATTATGACCCTGCGCCTTGTCCCATG
CATGCCCCGGTCTAAATAATCAAGAGGTACCGGACACCNCGTACNAAGGGTCAAAAGTCGAACGAAAGNC
CCAATGACAAAGATNANAANCGGCTAAAGNATTTTNAGTATTTAAATTACANGTAAACCACNCGGANATC
TCTAATACATCAAAGGGGTCAATTAANCCCNTGAAAANTTNGCACCCACTGCA
>gnl|UG|Ta#S12991320
TTTTTTTTTTTTTTTTTTTTTTTTTTTTAAGAGGAAACCATCATCATCTCTTGGCGACAGAAATCACCAG
CTCTAAAGCATCATCAATGTTCTCTGTTTTGGCTCAAAGCTATGAGAGCAGACTGTAGAGCTTTTACAAT
GGCAAGACAAAGCTAGTGTCCGTGGTACATTTTCAAGCCAATTAAAAAACTAAGAACATAACTGATGCTG
CAAGAAATTGGAGGTTCATTACGAGATAACTCATTAGCCTGCTTACACACACCGTTAACGTGCGGAAAAC
CTCGAGCTTGCAGACAAAATCCAACAACACTATGAGAAAATAATCACCACTGCATTAAAACGGCTTCCAA
ATACTGACACTGGTCGCAAGACCCATGTCGCCTTCAAATAAACATTTCTCATGTTGCCTCCTGCCCTTAA
GCATATTCAATCATCTGTTGTCAATGCCTTGCAGGGCCTCACCCTTGTCGATTGTAGAAGCTCATGTATG
GAAT
>gnl|UG|Ta#S26022243
CTCACCCCCTTGTATAGTGAGNTTCCATACGAGTTAGTATAGGGACCACTTTGTACAAGAAAGCTGGGTA
CGCCTAAGCTTGGGCCTCTCGAGGGATACTCTAGAGCGGCCGCCCTTTNNNNNTTTTTTTTTTTTTTTTT
TTTTTTTTTTTTTTTTTTTTTATTGTACAAACCCGGATATTAAATTCCCGTTAGCAAGCCTTTCCTTCCC
TTAACATCGACACTGGTGCTACGATCAAAACCGCCAACCCCGCTTTTAACGCCCGTTCTAACCGGCTAAT
TTCCCCTGAGTAAATAAACACGCCGGTATGTGACAAAAGACTCGACTCTGTAAAAGCCCCCCCAGTTTGA
CGTACATTAAGGCGGGAGTGTACCACGGAGCCGTTTTTTGGGGTAAAAAAAAATTATCGGAACCTTCCCT
ATGAGGCCGAAAAACTATTTTGAGCGCCTCCTCCCCCCAGGGGTCTATGAGCTCATAATAAAAAAAAGTG
GGGGACCACTAATAAAGACCCAGTCACATTCTACAGGCCCCTCCCGGAAGCCGTGTTAAACGCCCTGAGC
AACTGGGTTCTTAAAGATGTACCCGGGGTTGAGCCCCAACCCTGAACCCCATATCCAGAAACCGGTTGGA
AAACAACCGGGAAAGCCTGGCTCGAACGGTTCCCCATCGTTTTCGACCCCTCTTTTTTGGGCTTTAAATG
GAAATTTGTTTGAGGCAAACAATGGGGTACCAGGTGCGCCATGGGGGTGATTTCACCCCAAACCCATTTT
TCCGGCCTTTAAAGGACAGTTCTTTCCGGAAGAAAAAGGGGGCATTTTTCAGGTTTCCTGGTTTGTCTCC
ACCACCAACC
>gnl|UG|Ta#S32501168
GCAAACATGATTTGTATTCAGATTACAACTGGTCATCCAGATTTGGGGGGAAAGTGGGGAGAGGGGAGAA
GCTCGCCACTACTGATAGGAGGGAAGGAAGACGCAGCCATTGGTGAGCTTGTCCACGCGCAATAGGACAC
AGGGGCCAAGCGGGTGCTGGACTTGCTGTTCCACCTCCTCCAGCAAAGAGAGCTTGTCATGGATGGCCGC
TTCGATGAGGAGGACGTCCTGTACACCGCTAGCGCCATGGCCATTGTTCAGTGGCGGGGCGTGCTTATGT
TGTATTGGCACTCCTCCTTGGAGTTTCAGGATGAGGAGCAGCACACGCATTCGCCGCCACCATCGTCGAG
CAGGACAAGCCGCGGTGCCCGCCCTCTTCCTGGACCAGCGGCTGCAGGGTGCGCCGCGTCCGTGGATCCT
ACGGGAGGAGGTCCTCCGCGCCCGAGCATCCATGGAGATCCATCCATCGATTTAGGGGTGGGATTGGGAA
CTGGAGAGGCGGTACCGTACGGGGTGAGCGCCATGGACACAGTGGAGCACACGAGGAGGAGGAGGAGGCC
TATCTATGCGCANAACCACAGGATGTGATATCCATGGCACTTTTTCTTGGGCCTTGCCGGCCGGAGAAGG
TGAACCGCGAANTGTGGAGA
>gnl|UG|Ta#S12990232
TTTTTTTTTTTTTTTTTTAGTCCAAAAGTAAGCCAATACAATGGATCACAACTAAATAGATACAACAGTT
GGGTCATGACATAGCTCAAGCGAGCCAGCAAGACATTGCGAGATAAATAGCGTACTTAGTTATGCCAATG
TCTAATACTACTTGATAGTTTGACTGGGTCATCTCGTTGCTCGACTCCTTACATGCCATGATCCTTATGC
TCTTGTGCTTGTATGAAGAAAGCCACTAGGTGCATACACCTCATGCTCTCGCGCTTGACTCCGCCTCCTC
AAAACATATAGTTTCTTCTACGGATTATTGCTTCTATCAGATAATCTTTGTCGTGGGAGGCGAAGAGGAG
GGACTGCTTGGTGGCGCCGTGGTCATGGTCCAGCAGTAGCACCTCTCAGCCGGTGCTGCCCCTCCTGCCA
TAGCCTGAACATCCATGGGATGGAGCCACAGATCACTCAAGGATGCACCGGAGATGCAAATCATGCTTGC
AGCTTGTAGCCG
>gnl|UG|Ta#S13143489
CAGAAGCAGGCCTCGACGGGCTCAGAAGGAGTAAGAGAGCGATATGGCCCGAGCTGTGAGTGGCTGAGTT
TATTTTGGCCCAAGTGGCCTTGTAACAGACTGTAATAAGAAGTATTGGTTTACACTAGGAGAAGGCGGCG
GCGAACTGAGAGGAATAGACAGAACACGAGTCTGAACTGTAAGGTTGTTGGCGGCCGGTGATCTGTGGTG
ATCGTTCCGGAGTAAAATTGAGTCGAGGGTGCCGGGATCCTAACACTCTCCGAGTGGAGCCGGAAGCACC
TGACGTGGCGGAGTGGTGGAGCGTTGCTTCTGTCTGGGGTTTTGGGGGAGGCCGCTGGACGGTGGACACA
CATCGGATCGGGCGGACCAAGGGGCGTACGATGCTGGATTTTTTTATTTTTTTTTGCCGTGGTGGACTTT
CTTCTGCTGTTATGAATTTGAATTATATATGAATTTTTTGAANCTAGACCTGANAAATCTTTCAGGTCNA
GNACTAGGAANACACATAATCAAAAAA
>gnl|UG|Ta#S32498824
CCGATGGAAGGTATAGNAACATTTACCATGTTCCATGATGTATACCTTAACCTCATTTCTAGCTAGNCTT
TCAGGCCATAGNAGNTCTTACATCGAGTTGCAACAGAATCCANTCGAGCGGGCATTTTTGNGATGAACTC
ACAATACCCAAGAATTAGTGATTAACATGTTTAACCATANTTCGCAAGAACTATATCTTTGACCAGCCTT
CTATACATCNAAAACTTGTATGACATTCATACATGAGCTGGATATTCCNGTCTTCTTTCCTTTTGCCTTT
ATACTTCTAGCAGNTTAANTTTTAGTATTTCTCCTACTCTCAGAAGAAGCACCCAACTTAAGAGTGGCAT
TAGCCCCGGACTTCCTAGGCGTGTAAGTCNTACTAATACCCTTTGGACACTTCCTTTCTCTTTAAGTTGT
TGTTTTATTCACCTTTCACTATATGACAGGCGTTCTTCTGGATCCCTTTCCCAACAGTCAAATGCATAGT
AAACACTTTTACTAATACTTGCAAACAAACATTGCTTTGTTTGTATCTGAAAATAATTTTCAGTTCCATG
AATATCATATAACTATCCCAACTTTCGAAGTTTGGGTTTCATGGAAGCAAAAATATTCCACTTGACCGTA
ACAGAATTCTAGCTTTTGGATCGAAGGACGAGAGTCACATGATCCATAGCATTANCGGGAGGATACGGAA
AGCATGCGATAGGACAAAGTCCTTCTCGGCACTTTTGAGGACAATCCTCATATTACGTTACCANTCGNAA
AGNTTTANCCANATATTTAACANCTATTCNATTTTANTANGGAAGGNGGAAATGCNANNCCNTTATTCNA
CNNCTATNATGCNNNA
>gnl|UG|Ta#S32615685
CANGATGNGTTGATGCNNGATATCTTTTGCTATATCGTGCATCATGATCGTATGACCCACTCTATGCATA
TGAACCACTATATTGGATATTCTTACATTTTATTGAATCATATCCTTCCTTGAAAAAAAAAA
>gnl|UG|Ta#S13186463
GTCNAAACAACCCTGCTATCCCAGCCTCTGTTCCATATCGACGCCCTCCGCTGCAATATGTCCCAAAATT
CAGAACTAGAGAAAGCGCCGAAAACATTCCGGAGTTCAGATCTTGGTCGCTTTCAGTTTCTTCTGCAAGC
GCTCACAAGGGTTTGATACATAAATNATTGTGCATGGTATCCGATAGGCAAGANTTCAACANGGAATATA
GATGTGCANTGGNAAATTTATATATNCACTCAATGTANATATGNTATCCAAATCTTACAAGAAATGCAAA
GATNCATGTTCCGAACTACTAATTTGTAATGTTGCACTTTTCCGCTGCATGACCAAAGTTTTCGGGTTAA
AAAAAAAAAA
>gnl|UG|Ta#S22373394
ACGCTTGACCTTAGGCCTATTTAGGTGACACTATAGAACAAGTTTGTACAAAAAAGCAGGCTGGTACCGG
TCCGGAATTCCCGGGATATCGTCGACCCACGCGTCCGAGAGGCAACGATCGCTAAGGCTTCAAATTTGTG
TTCGGAAGCTGCTTCAGCAAGGACTGCTGCCACAGCAGAACAGCAGAAAATTCGTTCAAAATTCAACAGC
ATTGTGAAGGCGTTCAACACCTACATGGATAGCGTCGACCCTTTCCTCGAGCGAGTTGAGGAGGTTGGCA
GGCAATCGGCAGGGGAAGGCGCCTCTGCCCCTGATCCATCTGCCGCCGTCACAACAAAAACCACACCGAG
AGCCAGCGCAATGAGCAAGAAGAGGGCTAGGAAAAGGACATGAGCTGTGCTTCTTGCCAGTACTCCCTTC
TGTCTTGGTGCATAGGGCATGCGTGTAGTTCTAGGGTGAATTTGACTAACTAAAAATGTCTTATATCTCA
TCAAAAGCATATCATTGGATACATATATGAATGTAGTTTCTAAATATATATTTTTGTTACATATAATACA
TATTAGCTAGTTAAATTGATGGCCTAAAAAAAAAAAAAAAAAAAAAAAAAGGGCGGCCGCTCTAGAGTAT
CCCTCGAGGGGCCCAAGCTTACGCGTACCCAGCTTTCTTTGTACAAGTGGTCCCTATAGTGAGTCGTATT
ATAAGCTAGGCACTGGCCGTCGTTTTACAACGTCGTGACTGGGAAAACTGCTAGCTTGGGATCTTTGTGA
AGGAACCTTACTTCTGTGGTGTGACATAATGGGACAACTACCCTACGAGGATTAAAGCCTCTAGGAAATA
TAAAATTTTTAAGTGATAAAGTGGTAAACTT
>gnl|UG|Ta#S32622476
GTTGTTTAATGAAGCTACAGACAACTGTATAAATTTGAAGAAGCCAGATTAGCAATTTAAGATTAGCAAT
TTATGCATGTAGCCGAAGCTGTGTTGGCGGAGACATGAATTTCCAGCATTCTGGTGTTTACTCTCTTGTA
CAAGCCTCTAAAATGTCTTGTACAAGCCTCTAAAATGTGTTATATTTGTTTACAGAGGGAGTAGTTCCTA
ATGTCTTGACAGTTTCCAACCTAGATTTGTCGACAGTAATGTTGTCTTGTTTTAACTTGCGTGCATTGAT
ACTCCATGAGCACTTGCTGGATGAGTTATTAAAGTTCAGTGTTGTAACAAAAAAAAAA
>gnl|UG|Ta#S15824178
TTTTTTTTTTTTTTTTTTTTTTTTTTTTTTAGGCNGTGCAAAGGTAAATAACCTTGTTGGATAGGCCCGG
TTCAGTCAGAGTAACCAAACTACGTAGTACGTACCATACTGACTGCTTAAGCTCTGACCTAGCATGGCAT
GGAAACAAGCTTACTAAGTTATACTACTTCTACCAGATAGATTACTGCTGCACAGCACACGACATGCCCA
TCTCTTTGTCCACAGCAGCATCCGCGATGGCTACGAAGCAGAAGCACTCCCTGCACTGGCGCTGATCTCC
ATCACCTTGTTGCTGCAGCCAGCTCGAAATCCTGAGTAGGTGAAGCCGCGTGATCTGCCTCTGCCACGAT
GATGTCACTGGGCCTGGGATTCATCCTCCGCAGCGCTATTCCAGCACGCAAATAGATGAGAGCGAAACAT
GACCAGATGCCCAGATTAGACGCGTCGTCAAGAAGGTCAGAAATCTCTGGAAATAGTCCACACAGCTGAA
GACTCCACGAGATGAATCCCAACCAAAATGACCAAGCAAAAAGCCGTGCAGCTGCCCTGCCTAGCCGCGA
CGTAGGGCTTTCAGAGGCACTAGAAAACCGCTCATCGAAATTCTTC
>gnl|UG|Ta#S12937477
GCACATAAGNAAGATGACCAGTGCTAAGGCAATAGGAGTTTTATGCTTCCTAGTCTTTGTGGCCTTCTCT
TCATATCCACACCGTGCACAAGCAGATCACTGCGCCGCGGATAAAAGTAAGGTGATGAGGGAATGCTGGA
GGAACATTGGGAAGAATGTTGGCGAGCACCCCCTTCTACATGGGAGCGTATGTTGCCAGGTGATAAGGGC
AGCAACAGACATCCACTGCGTCTGTGATAAATTCACAGCTCCCGAACTGGCTAGGATCAGCCTAGCCAAG
TTTGCCATGGCTACACATGTGTGCGGCAATGGGCTGCGTGCACACACTCACTGTGCAGGTTACACAGTTC
CTGTTATAACGCTACCTACACCCCCACCTCCGGGCAGTACCTAGAAATTCATTGTAAGGGCTGTCTGATA
ATGTGGAGAAATAAGTGAATAAAAAAAGGAATGATGTGGCATTTGCAAAAAAAAAA
>gnl|UG|Ta#S16227313
CCACGCGTCCGATTTCTGCTATAGGCGCCGGTCTCTATCCATTTATCCCCACCACTCGGCCAATTCAAGG
CTTGCAGACCTTGCAATAATGGCAACATCACATATGACCACCATCATCTTCTCTACTATCGTCATCATGC
TTATTTCCTCTGCCATCGCTGCTAAGAGCAGTGGTGACATTGGTGGCAAGCCCAAACCAACCCCCTTTGT
TCTTGAAGCGTGCAAGAGTGCCTCGGACAACTCCCGCCGATACAACTATGTGTCCCAAGAATTCTGCATC
TTTACCCTCCAATCCGACAACCGGAGCGCCGACGCCAAGAACCACCGTGACCTGGCGCTCATACCCGTCG
ATATCCTCAAGGGCCGTGTCGTCACCGCTGGCGGCAACATCAAGGAAGTACTGCACAACACCAAGAACAT
CACGTCATCGATGGCGCGCCATCTCAGAATCTGTGAGCTGGGCTACGACGCCACCAGAAGCATGTTGAAC
TTATGCGGCGCCTTCATGAGGAATTACCAGGTGACAACATGAGCGAATACAATGACGGCCACATTCTTCC
GAGCTGCTGTTGTGTGGACCAGGTGAACAAGTCTCTGACTACTGCGCGTCGCGCTTTCGATATGCCGGGG
TGAGGTATGGTCGAGGAAA
>gnl|UG|Ta#S32589539
CATTTGGTCATGTACGTGCCATTTGCTAAAAATGCTACTCGTAGTAAAGAAGGCAGGCAGTGACCACTGA
CCAGCATGTTGAGCCAGTATTGGTTTGGGGCCTTGGGTCAACCGGGTCTGCCTCAACAACTACAGTTGAC
CTGCCCTTGCTCTCATGATCTGATCTGGTGATCCCCTATCGACGACCACTGAAGTTCCGAACAAGTGTAC
GGGGCACCCGCACATTGATCTTTTGAAGCAAATGGTGGCAAGAAAACGAGTGTGCGGCATCGACATGTGT
GCTCGGTAAACCAAACACGTGGTACTCCTACGGACAGTCAAACAAGAAACGAAGAAACGAAGAGGAGACC
TAAGATTTATCTTTTCTTTTCTGCTGAGGGAAATATAGTGCAGTGGTACTCCTACGGACAGGCAGTGTGA
AATGGTTCTAAAAAGGAGACGGTGTGAAATGTCATGACGCAATAATAGAGGAGCGGTGATGGTGGTGGCG
CAGGAGTGTGCAGATGCTGTCCGGCCCTGGATGCGCTGGTGCTTGTTATTGTGTGTGCAGCAAGTGAAGG
GGTTCTGCGTGTGTGTGAAGAACCATTTGAACCCCGGAGAAATTANGGAAGCGGAGCACTCGGTGGGAGC
ANAGCAGAGGGACGGTGTGTCCCANGTCGCGTGCAATTCAAAAAATCCGGTGATGTCACCGGAACGTCAA
GCTGACCCCGTGCGTGCAGCCCGGCGGCCCANCCCACGCAAGCANGCCTGGCGGGCCCACCTGTCANTGA
TCATGAACNANCGTCTCCTTATCNCAAGCCTCTCAATTCTTATTGCTTCTAAAAAAAACCTCTATCTACC
NAAAAANCATGGCCGTGCC
>gnl|UG|Ta#S15903298
TTTTTTTTTTTTTTTTGAAGGAAAAAAAAGTGCAACCTCCCCATTGCACATTATGGATAATAATAAATGA
AATAATCACTGTGTTGTACATGTAAACAAAAAGGGTTGAAAAAGTATAAAGGGGGCCAACTCAAGGGAGG
GGGATAACCTGTTACCATCCCAAAACCCTAACTTCCAAAACTACATGTCACTTTCCTGTAATCCTGTATC
ATATAGTGTAGTAAGTAAATGCTAGCATGTAAAATGCCCTCCATCTTTCTAAAAAGCAAAGAATAGAGCA
AACAAAAATGTATGTACAGGGGGTTCTTTGCAGCTGCTTCCTTCAGTTCTCTTCCATCCATTTGTATCAT
TGCATGCCACTGGACCTAAACTAATAAGCTATGACGGGATCACAGCACCAGGAAGATGGGTGAAAATGCA
CCTGAAGATGTCTCGCAGCTGCCAATATGGCTCAAGCATCCGGTAACATTTTCAAAAGGAATCACGGTAT
TAGTGCAAACTGCTTTTGCTTAGATAACTTGCTATGGACATAGACACATAATACTGTACAGTCACTCGCC
AAGGAGGTCACTACAGCTTTACACATAGAGTTCAAATAAAACTAGCAAGCAACGCATGCAGTGCAATCCA
ATATATCAAGA
>gnl|UG|Ta#S13148738
CACCGCGCCAGCACAACGCATACGCATACCTCACCTTCCTTTCCTCCTCCCGTCCTCCATCAAAAGAAGG
CAGGGAAAGATCTGATCTGGGGGGTGAGAGAGCAGGAGGAGAAAGCCAAGCCATTGCCCTCCCCTCTTGA
AGGCTTGGAGCTTGGTTCTACATCCTCTTCTCTTCCCCTCCGTCTCTCTCTCTCTCTCTCTATTTGGGTT
TGCTTGCTTGCCTCTACTAGACTCTAGTCGTCGGGTCCGGCCATGGGCCACCATCCTGGGAGAACATCCA
AGAAGGCGAGGTCCTGCCGACCAGGCCGCTCAAAGGACGAGTGCCCACCTTTCCAAGGGCGGCGGCNAAG
AGCAAGGAGGAGAGCACCTTTTTAAAAAAAAAAAA
>gnl|UG|Ta#S32630763
AGCCGAATGCACTAGTGTTCCATGTTATGCGGTTAAGCAGATTCAAGTCCAATTTGATTTTGCCATTCTA
GTATGCTTTTATATGCAAAATGGAGCTGTACGTGGTGCTAGTTGGTGCCTAGTTACCGGATCAGCGTTCG
TCGAGCCATGCTTAAAGTAGCATGATGGTGCTCTTTAATATAATATCGTATGTGAAATGCTCTGCTTGAA
TTATCGATATACATGTGCCAAAAGAAAGAGAGAAAGAAAAAAAAAA
>gnl|UG|Ta#S13139583
TTTTTTTTTTTTTTGATAAAGCATCCACGATTGCCCCCACGAGCTGAATTTGTTTCTACTGCATTTACAG
ACGCACTTTGAAGCATGGCGTTACAATAAGGAAATTAAACACTGTTTGATCACTGTCACTGCCATTGCAG
AATTCAATCTATCGACGCCATGAATCTGCGCCGCAACGAAACCATGGGAAACCATTTACACCTGAAAAAT
GATTGACTGAACCCCAGCTTGTTTTCAAAAAGAAAGCAACCGTGGCCAACAGTCAACCCAATATCCACCC
ACTGAAACCAAGAGGCACACATATCACATATGTGCGCAAACTAAGGATGGTCTGAAAGTAAGCTGCTTCT
CCCGAACACGCATGATCGATTGTGGCGACAATTCAAGATGCAATTCAACTTCCCGGCCTTTGCNCCCTGC
AATGGGAACTATCGGTGATCCCCTTCGATTAAAACTTTGCAAGGCANGATGCACCTNCCATGTATCCCNA
CGAAGGGTCNTGATCATAAACTCAGCATAAGCAGTAAGTAAGCATCTCGCAACAATCAAAGTTGTTCAAA
CTGGGTAAGCTTCATCAAAACCNTGCCTGNGCTTTGTTTGTTCTAAA
>gnl|UG|Ta#S32509005
ACGGTCTTTTTTTCGTGGAGCTGGCGCTGCTGCAGTACGGCCTAGTCCAGTCTAAGGCCTCCATGGTTGC
TGCTGCTGTTTCCGCAACCAGGCTACCCCGAAGAAGACCCCTATGTGAATTGACAATCTAAATTATACAC
AAGTAGCAATGGGGCTGACTGAGAGTGATCCCTGAACCATTTCATTAAAGGCCATGGTTTCCAATAATGC
TAATGCTACTAGAAAGGAACTAGAGGCCATGAAGCCTCTTAGCTTCTTCAATTAGCATGTTTGGCCAGTC
CTGAAGCGCCTCCTCAAGCTCTTCGACGATAACCGGGCGCCCATCAAGGACAAGAGCTACAACATCCTTG
TTGACACCACTGGATGGCAAAAGCAATGAACCAATACCTACCACTACCGGTCATTACAATGCCGCCCTTG
TACAAGGTTCAAAGACATTATACTGAGAAGGAAAGGAGATGCTACGGTCAGCAGCTTCCTCGTGCCATCG
CGGTATGGTCGCCATGCTCAGTCCAACCCCGTGGCTTCAGGGTGGCCGAGTTCGTCGCGACCATCAGTTC
AGAGACCTGCGTCACTACCCGTGTCGCTACCATGGCCACCTGCATCACTGCGTGCTCCGTCAACAGCCTC
CTGCACAGGGAAAAGCAACAGGAGTAGAGGTGTCTGAGATGCTCTGTTCTAGCGAGGTGGCTAATTATGT
TTGTTAGTTTGTAATACTTTGGCTGCAGTGTACTTATGTATCTTTTTCTGGCCGGAGCACGACCAGAGCT
TATGTCAGTACCANCTTTGATTGTGATGGTACTACAAACTATATAAAAACACCA
>gnl|UG|Ta#S13205220
TTTTTTTTTTTTTATGCTTGCACAGGCAGCGACTCCAAATACCACGCATATATAAAATAGCAACTTTATC
TGACGAAGTTTCACCAACACAAGGAACGATACTATGCTGACCACAGTAATAAGCAGTTCGAACACTGCTC
GACACAAATAACCGAAGCTTAACAAGTTTGCAAATCCGCTAACACGACTATGACCACCACCGTATACCGC
CGCCACCACCATAGATGTGGTAAAGAACCACCAACGACGCCGCCGCCCGACACCATCTCAATTCTTCCTG
GCCGCAANCCTTGGTCAACTTGGCGGCCGGTCGGATTCTTCCTCTCAACGGNCTTGATAACGCCCAANGG
AAACGTCNGCTCAAGTCNCGCANANCAAAACGGCCAANGGAAGGTACTGGGCGAAGNCTCCACAACAANG
GCTGGTGGGGGTAATCTTGACNAANCCGGATCAACGTTCTNTAGGAACTNGGCGCGCCTCAATCTCCNTG
CAANACGCCGTCCATNTTGGCCNGGTNTAACAAACTTTACANNATGNGGACTGTGGAATCAACACGGGNA
AACCTNCTGATTGGCAAGGGGGTCAAGATATACTGGCGGNGAATTGGA
>gnl|UG|Ta#S32215718
CACGAGGGTTAATTGTGCGACGAGCTTCTTTCAAATGACCTTCGGTGCAGAAAGAGAGATTGATTGAAGT
AAAGATGTTGAGTGAGTTGATCTGTTACAAGGATAGCTTTGCTTTGCTTTGCTTTGGGTGAGAGGCATCG
TTGTTGCTCTGTTTTGCATGTTGTTATATGGGAGGGCTGGACCTAGTCATGCTGGTGTTTGTTTTTCTTA
GCTGAACCAGACAAACCTAGCTGCGGGTGCATTATCATATTTGTAATGACTGAAATTCGGGACTTTGTTA
CTTCAGAAGATATTTATTACTGCAGTTCTACAAAAAAAAAAAAAAAAAACTCT
>gnl|UG|Ta#S13117735
CCACGCGTCCGAGGATTCTGCCGGCTTTTGGCCTTGGTAGAATTGTTCTTTTTACATTCTCGCTTGCTCA
AGTTCAGAGATGTAACTGAGATCCCGGGCTGTATCTGACTTTTTTCTCTCTAAAAAAAAAAAAAAA
>gnl|UG|Ta#S16205527
AAGGCGCAACCCTAAGTATGACTGGGTATATAGAGGAATCAACTTATTACAATTTCATGTGACAAAATAG
GTGTTACTAATGAGTCGCAGAAGCTGGGTTCTCACGCGCGCAGTTACAAATACAATAGACACACCAGGGT
TTCGCTACAATTATCATTGACTCCATGAGGCCATAATTCAAGTTTGCACACAGACTGTTAAGGATTTTTC
CTCTTGTTTCTTCTGCAAATCTTCTTCTTTGCCGTTACTTATTCGTAACTGTAACCGGACCTTTAAGCGA
CTGATTAGGAGGATCCCCGAAGCTTTAGGATTATACTAGAACACTTTTCCGTAATCTGATGGAACATCAG
GTAGACAATGTCAAGGGCAAGGATGAAAACGACAGTCGCTAGTTGTAAGGGGCTACGGTTGCTGTTCCAC
GTGCCGGTGATAAAGCTAGATCCCAGGCAAACAAAACAAATCACTACAAGGCATGCGAAAGGAATAGTCA
TGATCTCCTGG
>gnl|UG|Ta#S32528020
AGCACTACAGCTACCTGCGTGGTTCAGATTGACGAGAGAGTAGCAGCGTGCAGGTGCACTCTGTTCACTT
CGGCTAGCTCCACCTCCACCACCATGGCCAACTTCGCCGCCCAGCTCAAGGATAGGTTTTTCGGCCTCGT
CGACCGTGTCGCCGGCTGCGGCCGCGCCGGGGTCAGGGAGGAGACCACCAAGTCGGCGCCGGCGCCGGCC
GTGCAGGAGCATGTCGAGATTCGACCGAGAGGCCCCGGTGTGTCAGGGGGATCAGAGGCGGGAGTCAATT
AGACACCACAAGTGCTACTCGCCCACATTCATGTGGCTTCCCTTGTTCTGAAAGTTGAAACAAAAGCTTT
GTTTACTGGTGATTTTGAATGTGTGAAGTGTGCGTGTGCGTGCGTGCTGTGTTTTCAAGTGTTCAAGAAG
ATTTTTTGTTCATGCCATGACATGACAAATTGAGTTTGATAATTACATTGTAACATTGTTATTTGATGAA
GCAGTAATTTGATCAAAATTTTACATGTTGTTCAAAAGCTAAAAAAAAAA
>gnl|UG|Ta#S12961401
TGATAAAAGGTATTTGATGATGTACACATAGAGAGTGATGATCCAACTAATAATCTGTTACAAGCTAAGA
TTTATTTTATGCACCGCGCGATGTGATGATTGAGGTTTTGAATAAGACGACCATTGCAAAGATATTCTTG
TACAATATCAGGTCACAGACACATGCTCACCCTTGACTCTATAAATAAACTAGTAGCTTGGGATAGCGAG
TATAGTTCCCTGGTGTCGGGCCGTCAATAAAGTCCATCATGGCCATATCCCATGGGATACTTGAGCAAGT
ATAATAAATTTCTTCCTCGGCTATAGCCATCCGCACAAACCAGACGAACCATTTTTTTTATCGTTCTGCA
AGAGCATAAAATTAGAAAGAAAATAGCCGGACACATCCCCATCCATGCTTGTTAAAATACCAACCGGAAA
TATGTGTTGCCATCTACATATAACATAATTCCAGTCAGGTTGTGCTATTACAATTGCATCGTTGAAGTAC
CTCGCAAATCTCAGTAATTTTGCCTCAGAGTTTTAGTCTCTAATGATTGTGATGTATCTAGATGCGAGAG
GTGATTGTTTTTGACTGAGTGAGTGTAATAGTGATTTTTAGTAGAGTGGCATCCCAATTTTAATAAATGT
TGGGCCCACCTATAAAATCCTTGTTGATGATTATTCTTGGAAATTTACTATT
>gnl|UG|Ta#S13133514
GTCGCTAGGAAGATGGAAGCGGCAAGGATGATGCACAAAGGTGAGGTTGTGCTGGGTAATGGAGGAGGCG
GTGGCGGTGGCGGTAATGCGCTGCAGCACGGGCTCGTCGACGGCCACCGGCCAAGGCATGTTGCGTCGTT
CACGACGGGGGACGACGTCGTCGAAGGCGCCGTCCGAGCCAGGCCGCTGGCGGAGACGGCGCGAAAAGAG
GGAGGTGCCAGGCGGGCCTGACCCCGATACACCACCATGGCAGCGTGCCGCCAATTCCGGCGCTCCCATA
AGAGGCATGCATCCAGAGAACTCTGCGTTGAGGGAGAGATGGCCAATGGAATGATGACTCACTCTTCCTG
CATGCATGTTACCGGCGAAATGTACNTACTNCCCGCGTACTTACTCCATTTGATCGCAACCCACTAGTAT
ACTCCCGATTAATTGTTGTATAAAATCATCATGGTATTACTTAATTGATTGTGTGTGGACCGACTGGCGT
CTCAGTTGCTGTCACGGTGTATACAACACAGTTAGTTGGTNAGATTANTATATAAGTATTAATCCAAAAA
AAAAAAA
>gnl|UG|Ta#S22374155
ACGCTATGACCTTAGGCCTATTTAGGTGACACTACAGAACAAGTTTGTACAAAAAAGCAGGCTGGTACCG
GTCCGGAATTCCCGGGATATCGTCGACCCACGCGTCCGAAAAAACGAGGAATAATTCGAGGGATAAATTA
GCGGGCACCATTAGAATCATCGACCGCTCCTGCCAGGAATCAGTTCTAGGCTGGGCCGATCCGTGCGAGG
CAGATCCTGAACCCGCAACCTGCGGTTGGAGTGTCGTGCTGCCTCCTCCTCCCCCAAGGCATGCTTGTTT
CCCCTTCTTTACGTTTTTGATGTTTTGATCAAGACCTGGGGATTCTCTTGTAATGGCCGAGTGCTCCTTG
GCAACAATGGGAGGCCAGTATCGTGGGGGATGGACCCAATCCAGCGGCAAGCTCTCCCCACGAAACATAT
CAATCAGGATGTCAAAGAGGAACTACATTCATAAAATTCCCCTTCCATGTCTGCCCAAATTTAATTCAGC
GAAACAGCGGAAAAGCTGTGCATTTACCTCTTATAAGTTTCATGGAAGGGGTTACAAGCTGGAGACTCAA
GTTAGATGTTATTTCTTTCAGTCAATGATGGGTTCAGAGAGTGTGATCTCACCAAATCTAATGTTGCTCT
CCGATGAAGCGCTTCTGACTATCAGCGTAGTTTTTGCATATTTGGCTGGGGTTGCACCCTCTCGACCTAC
AATACCCCGCACCCGAAATCCCAGCGCCAATCAACATCTTACAGCACCAATCTCCTCTGATTCTGGTAGG
AATGGAAACGTTTGCTTGACAAGAGTACAGCGTCTGACCCCCATGATACATGGAATGAAGTGAGGGCTNA
ACTTTCTGAAGC
>gnl|UG|Ta#S32644642
AATTCATCGGATCTCGACAAACACAACGCAAAAAGAGTTTACATCGAATAGATCTCCACAAGAGAGGTGG
AGAACATTGTATTGAGATCCAAAAAGAGAGAAGAAGCCATCTAGCTAATAACTATGGACCCGTAGGTCTG
TGGTGAACTACTCACAACTCATCGGAGGGGCAAGGATGTTGATGTAGAAGCCCTTTGTGGTCGATTCCCC
CTCCGGCAGAACACCGGTGAAGGCTCCAAGATGGGATCTCGCGGATACAGAAGGTTACGGCGATGGAAAT
TGTGTTTTGTTTGCTCCCTGGATGTTTTAGGGGTACGTAGGCTTATATAGGAGGAAGAAGTATGTCGGTG
GATGCCCGAGGGTCCCACGAGACAGGGGGCGCGCCCTATAGGGGGGGGCGCCCTCCTATCTCGTGGAGTC
CTCAGCTGCTTCTTGACTTGCACTCCAAGTCCTCATGATCACGTTCATTCCAAAAATCACGCTCCCGAAG
GTTTCCTTCCGTTTGGACTCCATTTGATATTCCTCTCCTTCGAAATACTGAAATAGGCAAAAAAACAGCA
ATACGGGCTGGGCCTCCGGTTAGTAGGTTAGTCCCAAAAATGATATAAATGTGTGAAATAAAGCCCGTAA
ACATCCAAAAGGGGTAATATAATAGCATGGAACAATCAAAAATTATANATACGTTGGAGACGTATCAAGC
ATCCCCAAGCTTAATTCCTGCTCGTCCTCNAGTAGGTAAATGATAAAAAAGAATTTTTGATGTGGAATGC
TATCTAGGA
>gnl|UG|Ta#S13267796
GCACGAGGGAGAGAGAGAGAGCGTCCCTGTTAATATCGTGGACGTTCGGGAAGAAGTTGTAGATTCTAGT
AACCGATCTGGCCTAGTTTTGGTCTTCCTAGTGTTGGCCTTGGGATTTTTGCAGTGGGAGGTACCGACTC
ACTGTTTCGCCTTGGTCCTTCATTTCAAAAAAAAAAAA
>gnl|UG|Ta#S13129665
CTCGAGTTTTTTTTTTTTTTTTTTTTTTATATCACAGGATTCACGGCACAATTTTTCGCTCTGAGGTCCA
AGTATCAACAGTAGTATATCATGGTGCGACAATGGCCGCACCAACACATCATCCTCGTTTGTCCCAGGAT
AAACATCACCAATGGGACTGNCCCAAATCACTCTTTCNAAATTTCTAACAGCNTTGACGCGAATTNCNCA
CCAGATGGGGGNTCTTCGCCTCACTGGCGCTTTTNAGCTTTCGATCGAGACGCGNCCTTCCNCATCGTCC
AAAATGCGGCGCGGGATCGATTCNGCATNATCGATACCATATNTNCTGTGGAATGGTATCTATCA
>gnl|UG|Ta#S13133629
GCGCGTTCTACGGGTTCGTGCGGTGGCTGACGGGAGCATACTAGTTACCTAGTAAACAGCGCGTTCCAAC
GGCGGGACAAGCTCCGGCCTCCGGCGCCGCAGCCCCAGCGAGCCGGCCGGCGACGCGCATGCAGTGTAAT
CTCCAAACTGCCCCTAAACCGGATGGATTCTGATGCCGCTGCCGCTCTCTCTGCTCGCCTCTGCTTTTGG
GCATCCGCGACCTTCTCTCTCTTGGTTTCTTTTGGGTGCCGTACGGATTACAAAACTGGCTCCGACTTGG
AGAATGTCGGCGGGAAGGCTGAGGAATTCGTTCGCTCGGGGACTTTGAGGCGAACCTCCCCTCCGCTTCC
TTCCTTGAAACGAAACGAAACGAAACGAAAATACCACGTCTTCCAAGCTTTCAGCTANTGTACACTCCTA
CTCTATTACGTACGCATTTTGATTTGAGTTGTACTCCTATACTGGACAGTTTGTAATTTAATCATTGGCA
CGTGGATTGAAGGCGGTTAATCAGTGGTAANAANATGATTTGCTCCCGTCCAAGTTGCANANTGCA
>gnl|UG|Ta#S13187858
GTTTTTTTTTTTTTTTTTTCTAGTTGAACCTATGCAGCCCCGGGATGTCCCGTGTCTCAGGGCATTGCAT
GTGAGCTAGCACTGCTGCTTTGAGCGTAGCTAGCCCCACCATGCATGGTAGCACGTACCATCTGTTTGGG
TGTGTCAAGTGATACTACTGCCGTAGTTTTTTCCTAACTTTTTGAGAACTAATGACACGTCCGGAGAAAA
GCAATGCTATTCATACGTTGTATACTAGTTTTACAAAAACGTTACGCACCAAGTTAAATAAGATGACGGT
TGACTAAAAACGTGGGGTTGTTGCAATCCAAAATAAAAAACTAGGTAGTACGTATGGGACTTTGGTCCAA
CTTTTAATTNGGGGAGATAGGCTTGCATGCCGTGGGACTTTTAAACCAGCATACTGGATTCGTTGTNAGC
AACAACTGTTGCCCTTTCTGGTCTTTGCAAGCGTGCATGGGACATCAACATAACTGGGGAGTATTCCGGG
ATGTGTGCTCCTTACCGCGATGATTCNGNCCGCCCTGAANAACTNGGCACCCGTGGACNACACTCGNGCC
AACCCCCGGCAAACACACGGGGTAAGNGTNTCACACANCTTGGCCCGCTCTGGCACCGGCAGAACGGATT
CGGANGCAAGTNNGG
>gnl|UG|Ta#S12986413
CCTGTNTTTTTATAGAAGAGAGAAGACAATTACAAGAGACTAGCACTCGCTGCGAACAACAAGTGTAGTA
CAACTCCACACCAACCTAATCCGAAGAAAAGCCACCACACACATTACAAACACAACGCAAAGGAACTTGC
CCTAAATAGAACAACAAAGCCGCGTTTCGACCAACACCGGTCACCTCAAAGAGGAACAACTACCACCGGA
CTCCCCTTGCCGACGCACCAACCACCCTTGAATGCCGAAAAGGAGATGGCGAGTGGGTGGCGGGACTCGG
ACGGTCCCAAGATAGCCATCGTCTTGAACTCACCGGCGCCGACGTGCATAGCGCCGAAGAAGATCTACTT
GGACCAGCGACGAGCACCGAAGAACCACAACATAGAGCCTCCATGCCAAGTCTCCACACACGATGCTCTC
AACAGAGGAACGACGTCAAGACGCCGTCATCGCCGGTCTGGGAACGAACCAAGGCTTTCGCCTGGAAACA
ACAACCCAAACTAGGAGGGGGAGATGCCGACACACCTCAGCGACGCCTCCAAGGAGGGTAGCGACACCCG
CAGGCGCCGTCGCCGCCAACACCGACCAAAGCCGGGCAAGATTTTCATCCGTGTCGCACTTCTCCAACAC
TCCTCATTAGATTGAGGCACACTGTCCATGAA
>gnl|UG|Ta#S13167109
GTCGGCTGTAGCAATGGCAGGTGGGTGTCGCCAGCACTGCAAGGCTCTCTCGGCTGCTCGGTCAGCAGCG
CCGCCGTCGCCGACGCGCGAAGATCATCGTCACCGTCGTCGTCGACCCCGCCGGAGACTCCTGTGGATGG
CGTCTGCGCTGCCCCTGTGGAGGGGGCGAGCTGCAAGAAGAGAGAGCTGGTCGAGTTGATCGACGGATTA
ACTGATCCGTAGGAGCTCTGTGCGAGTGTCCATGTCGTCGGCAGGTCTAATTCTTGGCTGTTCTGTTGCT
TCGATTTGCAACCAGATTTGATTCCTCGCGCCGTGCGAGCGCGTGTTCTTCGGTGCTGGTATATCAGAGA
TTCATCTGCCTCCCTCGTTGCTTTCGCTAGTTGGTCTGTTGATATGGCCTGCTGCTTGGTTGGTATATTA
CAAAATCAATTGGAATTCTAAAAAAAAAAAA
>gnl|UG|Ta#S13029071
TTTTTTTTTTTTCAGCAAAATGTCTCCCGTAAAGGACTCCCATAAATTATTTTTCACCAGTGCTCAACAT
AATAAGTTAATCGATATACCAGGTCTAACACAAAAAGATGGCAGGACT
>gnl|UG|Ta#S13134675
GGACGATGACGCTAAACAGCAGTAGCAGCTCAAGGCGGTGGTGCTGATTAGATTTGATCCTCAAGGACAC
CCATGGGTCTTGCTGCATGTGGTGGGTTTTGGAGAACCAACTTGAGATGCAGGAAGTGGGTTCTTGAGCT
GTGCTCTGCTCGAGCAGGAGGGGTTTGCTCCTTTTCTCCTAGGGCGACCAAGAGGCTTGCCCTGAGCTGA
AGCACGTCCATGCCAACCCACCATGACAGGTGCCGTCCTTCCATGGGACGAAGGAGGACAATGACCTGAA
CCTCCGACGGTGATGTTGTCAACCCCGCACAATGCTGAATGAGGCATGATGCTTACCTTGCCTGGAGCGC
ATCAACCCCCNACAATGGGACCACATNCAANCCTGAGGTACCTGCTGCAACTAATAACGCTACTTCCCGG
GCTAAATAATCTGCGGCNNCCATTACTTTTTTTGGTACTTGGCCAATNACCATGATANATTGGTTGATCC
CANGNATCAAAACTATGGGTTGTTTGANCGTTGNAATGATTAAAAGTTGNTAAATAGGTAAAANNACTGT
ACCAATNATCGGCGNCCAAGACCTCAGTTGTCAAAAAAAAAAAA
>gnl|UG|Ta#S16246404
TAGTCCTCAGACATCCCTCATTACTGAAGAACATGACACTACAATATCTCAAGTAAGATATGCTAATGTA
TTTGTTGTTAACTCTTTAATTTTCATCAGTTTATTATGCTCAAGTGGATTGAACTTTGCGGGGTTCAGAA
TGAATAAGAGTATCAACTGTCCTTGAATTTTATTGCCAAAATACTTGTGCATTATCTCATAGAGCCGAGT
CTTCAGCAGCACTGTCAGGAAATAAAGAAGCATGATATTGTTCAGCTATAAAGTGAAAACCAGCAAACAG
AATATGAAACAGTGATTAGTTAAACGACAGTTTTGTACACATTGGAGGCTGGAGAGTATGCTGAACCAAC
CCATTGTTTTCTTCTACATTAGAAGTTCATTTACATCAGTTAACTATTAGCGTATGTCGTATTGTTTCTC
AAGGCAGGTGTGACTACGAAGTGTTAAGTAGTATTTCTGTTTCAAGTTCAACCAAGGGAGTGCGTAGTAG
TTCCGGCTTCAAAGGGGATATACTGGAGGGACATCACCACCACATTTCCAAGCTTTGTGTTCCATTCTCA
GGTCCAACGATACATAAAGTCCTGAGAGTGTTCCAATTCGATGGAATATCAAAAGACGGTCTCACTGCTT
TGTTAAGCTTTCCAATGGCCGGACGATGGTT
>gnl|UG|Ta#S32428799
CAGTCGTTTCAAGAAATGCCCGAAAACCAAGTAGGACATTACAGGGCAGTTGGACAGTACAGTACAGAAA
GCAAGGCATACAAAAGGCAAGTGACAAAATCCGATAGCATCCTTGATAAGTACACAAAATGAATCAATGG
TGTAGCTCATCATGGCAAGTGATACCGCTGGAAGCATAGCTCCAATCGCCGATCAGTAGTGTTTTGCTGG
TGGAAATAAACATTGTAAGGATACAATAAACATTTGTTTACCAACATGGCTAACAGAAATACTCAAATGC
GTGCATCTTTCTCCAGTAGAAAAGCACATTGACAGTCAATGTGTTCTGTGAGTACATCCTTCTCCGGTAA
ATAGCTCTAGGAATTCCAAGATGATCCAACATAGTATCAAGAACCATTCTGCCAAAAATTCCCACAATAG
TATGGTCAACCTGAGTGTTTGGAAATGGCATAGAGAAAAACATAAATATGTGACTGATAAATGAGGGTCA
ACCTGAGCGTGGTATAGAGAAAACATAAATATGTGACTGATAAATGAGCCGCAAAGGAACATATAGGCGC
AGGACAACGGACCAATTTTAATTGGATTTCTTGCACAAGCATATAAGGCGCATGATATAAGGCTCCGTTC
GGTCTGCAGGAAAAACAAAGGAAATCTACAGGTTTGCAAACCCGTAGTTTTGTCTACCTCTGAACCGTTC
GCTTCATATGATTGTGCTACAGAAATTTGAAGGAAACCCTGCATTCGAGTGCTCATTCCAGAGGATTGCA
AAAATCCACTACAATCTCATTTTTGGGCGGATGCCCGAGGCAAAGCGACACAACTTCGAATAAAAAACCT
AAACCAGTACAGCCATGCATGA
>gnl|UG|Ta#S17976032
TGAACACGACGTTGTTTAGNGAGCTTACAATACGAGTTAGTTTAGGGACCACTTTGTACAAGAAAGCTGG
GTACGCGTAAGCTTGGGCCTCTCGAGGGATACTCTAGAGCGGCCGCCCTTTTTTTTTTTTTTTTTTTTTT
TTTTTTTTTTTTTTTTTTTTTTAAAACCGGATGAAAAAAGACCGGCTACCAACTCCTCCATTCAAAGTTT
CAGAGGGAGTATTACAAACTATTTCAAATTCAAGTGAATGCAGCCGCTAGATAGAGATGTGGCGCCTGAA
TGCAAAGTTTCGGAGGTAGTATTACAAATTATTTCAAATTCAAGTGAATGCAGCCACTAGATAGAGACGT
GGCGCCTGAATGCCTGATGTCCATATAAAGATTACAGCAAACCTTATACAGGACACATTTGTCCCAATTT
CCCAACCGAAAATACATCAGAGGGAGGGATGATCAATAGTTCTGTACTCGAGAGCGAACTAGCCCTACAA
GCTACGCGTACTCTACATCTCCAGTTCTGACAAGACAAGAATACAGTTTGTATCTTGAACAATCTTGCGG
CACCGTCGGAGGGGGAAGCAGCGTTGCTTACTGAAGAATGGCTGTCGGTGTTGGTCGCTTCCTGAATTGT
TCCCTCTTCCATGTTTCTTTTTGGGGTTGCTTCGTGTGTATCATGGCTAAGTCCGCCATTGCTACTAGCT
GAAATCGGTTCATTTCGGACGCGTGGGTCGACGATATCCCGGGGAATTCCGGACCGGTTACCAGCCTTGC
TTTTTTGTACAAACTTGTTCTATTAGTGTCACCTAAATAGGCCTAATGGTCATAGCTGTTTC
>gnl|UG|Ta#S32737030
TATTGCTCAGGGTGACCTACAAGATTCTTTCCTGTGTTCTTACTCAAGCTAGCCAACGCACTGACTTGAC
CAGCAGATCACAAAACAACTCAACAAGATTTCTCTAGCAGCTTATATACAATCGAGTACCCCGATTCACA
GAAAAAGAAAACTGCCCAATTACTGATAAAATCTCCATATTGATCATACAAATATGATGCTATGATTTCA
GTCCCAGCTAGGGTACCAGCTACGTAGCTAGCTAGCTAGTTGTGGTTTCCTCCCTGGGTGTAGATGTAGT
CGGTGTGCGCCACCAGCGTCCTCCTCATCAAGCACTCATCATCGTCTCCATCTCCCCCTTTGGCGCCACC
GCCGCAACCTTCATCCCCCGCCTCCGCGCTGAGGAAGCTCGCCGCCGCCTCGCCGCTGGCGTCCACCTCT
CCGCGGTCGTCCTGGGCTGCCTGGTTTCTTGCGGTTGCTCCCACTCTCGCAGCGCGGGAAGAGACGACGA
GGAGCAGGAGGAGGAGCAGAGATGGCAACAACAGATAGGTGTGCGGCCGAGGTGATGCCGCCATGTGCGT
ACCTTGCTGCTTCCTTCTCTTCGTTTGAGAGAGAGAGAGAGAGAGAGAGAGAGAGAGAGAGGTTATGTGT
TGGNTGGAT
>gnl|UG|Ta#S13218963
TTTTTTTTTTTGACGCAAACANCAAATCTGCCAATAATATGACCTTCNCTTANCAACAGGTTCANGTCCA
TCCGATGAGGACTGANACAACAACATCGAGGATCTTCNCGAAATTCTTTACAATTANAATAGCNTGCCGC
CAACCAAAANAGGCCGGGCCAATGCCAACACCCANCCAATTGCNCNCGAAACCTAAATAATAAGGNTGAC
GCNGNGTTTGTTCTGTCTCNAACTCCCTTCGGGCTCCAAGTGGGNAAAACTCGGGTGATTTCNCCGCCA
>gnl|UG|Ta#S13178327
ATTATGATATCTTTGGCATATGCTCTTGAAGAATAACTTCCTCTTTCCTAGAGTGTGGCATGTGACGCTG
CTAAATTTATCAAAATTTACTATTCTGTCAGGATGGACAGGAGTTTCCTATTGATAAAGGGGCCAAAAAA
CTCTCAACCACTAACTGAATTGCTAGATCGCGGGGACTCTGTTGTTTAATAATGGTAGTTGGGATCTCAC
AGTTAATTTATCAATATTTACTTGCAGATCAAAAAAAAAAAA
>gnl|UG|Ta#S13187151
TTTTTTTTTTTTTTTTTTTTTTTTTTTCATTTCGGAACGAAAACCAAAGATAAAATAAAATAATGCCACT
TCCCCTTGGAAGACATCACTGCGGGCGGATTTGTACAGACGANTCAATCAATCAATCAAAAANCAAACAT
ATCCCGGGTGAAACAAACGGCANCTCATAACCACATCCANATGTACACACTTGCAAGTACCACACANGGT
TTGCTGGATCCATCAGCAGCAGTTTCNCGTTTTTC
>gnl|UG|Ta#S22484397
GATCGATCCTCGGGTCAAGCCCGAGGATGACGGATGTTTATGCGTCCTTCGGCTTTCGCCCCCACCGGCG
TTTCGGCTCCTCGCCGTTGCCTTGGCGGTGATTTCCTTCAGTTTACGGCCCTGCATGGCCCACAGAACCC
TGACCGGGGGCGCCCTTTTCAGGGTCAGCGAAGGCGCGGCCGTGGGTTTTGACGCGGTCGCTGACGGAAT
CGAGGAACTCGCCCTCCCATTCAGACAGCGAAACGCCCGCCTTCTCTGCCGAGCGGCGGGCGCGTTTCAG
GGCGTTCAAGGCCGATCGCTGAGCGGCCTTGCGCTGGGCTTCAAAAGGGCTTGGCGGCGGTTTTCGCTTC
AAGCCGGGTCAGCCTCAAATCTCGCCGAGGGCCGACATGTAGAGATCCAGGCCAAAAAAAAAAAAAAAAA
>gnl|UG|Ta#S32716405
TCATATAACACACATACAAATGTGATCAGCATCAAGATTACAATCAGATAACAAGCTCTACAAGTATACA
ATCAGATAACAAGCTCTACAAGTGTACAATCACATGAGCCAAGTTTTGCTACATCAAATTACTCTCAGAA
TTAGCTCCAATGAGCTAGAACTATGCTTCCTCCGACTTCTTTGTCCTGATATTCGCAAAGGAACATGAAA
GGCCAGCATCTGCACGTTATAGAACAAAATGTTTAGGAACAAAATAAAAGTAAATATAACAGCATATTTA
[truncated: 8,428,845 more chars]
