# Supplementary material for: Analysis of wheat SAGE tags reveals evidence for widespread antisense transcription
Source: BMC Genomics. 2008 Oct 10;9:475. doi: 10.1186/1471-2164-9-475 (PMC2584110; doi:10.1186/1471-2164-9-475)
Supplement: Additional File 1 — Zipped folder containing txt files. PERL scripts used for SAGE data annotations and analysis [file 1471-2164-9-475-S1.zip › process_sage_arrays.pl]

#!/usr/bin/perl

open(OUT, ">processed.data");
@files = `ls *.out`;

foreach $file(@files)
{
print "\n$file";
chomp $file;
open(INFILE, "$file" ||die "can't open $file\n");
$min = 0;

while(<INFILE>)
  {
  ($id, $expr, @other) = split(/\t/, $_);
  if($id =~ /(\d+)_[ab]?_?([fr])/i)
    {
    if($expr <$min){$min = $expr;}
    #put the expression values in a matrix keyed by spot ID and file
    push(@{$lookup{$id}{$file}}, "$expr");
    
    #collect expression values for each array in a hash called %medians
    push(@{$medians{$file}}, "$expr");
    }
  }

close INFILE;
}

if ($min < 0){$min = abs($min); $min++;} else{$min = 1;} 

foreach $file(keys %medians)
{
#get the median spot value for each chip and then store this in the %file_median hash
$ref = $medians{$file};
@ary = @$ref;
$median = median(@ary);
$median+= $min;
$file_median{$file} = $median;
}

#process each array spot: get its spot/median chip value and add this to an array of values for this dpa treatment
foreach $id(sort {$a<=>$b}keys %lookup)
{
if($id =~ /(\d+_[ab])_([fr])/i){$locus = $1; $orient = $2;}
elsif($id =~ /(\d+)_([fr])/i){$locus = $1; $orient = $2;}
$ref = $lookup{$id};
%hash = %$ref;
foreach $file(sort keys %hash)
  {
  $median_file = $file_median{$file};
  $aryref = $lookup{$id}{$file};
  @ary = @$aryref;
  $median_id = median(@ary);
  $median_id+= $min;
  $id_over_array = $median_id/$median_file;
 
  
  if($file =~ /(\d+dpa)/i){$dpa = $1;}
  if($orient =~ /f/i){push (@{$sense{$locus}{$dpa}}, $id_over_array);}
  if($orient =~ /r/i){push (@{$antisense{$locus}{$dpa}}, $id_over_array);}
  $loci{$locus}++;
  $dpa{$dpa}++
  }
} 

print OUT "locus";
foreach $dpa(sort {$a<=>$b} keys %dpa){print OUT "\t$dpa sense\t$dpa antisense\t$dpa ratio";}
print OUT "\n";

foreach $locus (sort {$a<=>$b}keys %loci)
{
print OUT "$locus";
foreach $dpa(sort {$a<=>$b} keys %dpa)
  {
  $senseref = $sense{$locus}{$dpa};
  $antisenseref = $antisense{$locus}{$dpa};
  @sense = @$senseref;
  @antisense = @$antisenseref;
  $med_sense = median(@sense);
  $med_antisense = median(@antisense);
  $ratio = $med_sense/$med_antisense;
  
   
    print OUT "\t$med_sense\t$med_antisense\t$ratio";
  }
print OUT "\n";
}


sub median
{
my @ary = @_;
@ary = sort {$a<=>$b} @ary;
if(@ary %2){return $ary[@ary/2];}
else{return ($ary[(@ary/2)-1] + $ary[@ary/2])/2;}
}
