# Supplementary material for: Analysis of wheat SAGE tags reveals evidence for widespread antisense transcription
Source: BMC Genomics. 2008 Oct 10;9:475. doi: 10.1186/1471-2164-9-475 (PMC2584110; doi:10.1186/1471-2164-9-475)
Supplement: Additional File 1 — Zipped folder containing txt files. PERL scripts used for SAGE data annotations and analysis [file 1471-2164-9-475-S1.zip › raw_tag_data.txt]

tag	Scorp_4	Xi19_1	Xi19_6	scorp_3	scorp_5	xi19_2
AAAAAAAAAAAAAAA	0	2	2	2	0	1
AAAAAAAAAAAAAAC	0	0	0	1	0	0
AAAAAAAAAAAAAAG	0	0	0	1	0	0
AAAAAAAAAAAACCA	1	0	0	0	0	0
AAAAAAAAAAAACCT	0	0	0	0	0	1
AAAAAAAAAAGGGGG	1	0	0	0	0	0
AAAAAAAAAGAAAAA	1	0	0	0	0	0
AAAAAAAAAGGAACA	1	0	0	0	0	0
AAAAAAAAATAGGAA	0	0	0	1	0	0
AAAAAAAAATGAAAA	0	0	0	1	0	0
AAAAAAAACGAAGTT	1	0	0	0	0	0
AAAAAAAACGGTAAT	0	0	0	0	0	1
AAAAAAACCACTGCC	1	0	0	0	0	0
AAAAAAACTTCGCTG	0	0	1	0	0	0
AAAAAAAGAAAAAAA	1	0	0	1	0	0
AAAAAAAGAAAAAAC	0	0	1	0	0	0
AAAAAAAGAACAATA	1	0	0	0	0	0
AAAAAAAGAATAAAG	0	0	0	0	1	0
AAAAAAAGCTATTGA	0	0	0	1	0	0
AAAAAAATAAAAAAA	0	0	0	0	0	1
AAAAAAATGGCGAAC	0	0	0	0	0	1
AAAAAACATCCCAAT	0	0	0	1	0	0
AAAAAACGGATCTAT	0	0	0	1	0	0
AAAAAACTTAGCAGT	0	0	1	0	0	0
AAAAAAGCAAGCACA	0	0	1	0	0	0
AAAAAATATATGAAC	0	0	0	0	1	0
AAAAAATCAACCCAA	0	0	0	1	0	0
AAAAAATGCAGTTGA	0	0	0	1	0	0
AAAAAATGCCAGTTG	0	0	0	1	0	0
AAAAAATGTGAACTA	2	0	0	0	0	0
AAAAAATGTGAACTT	1	0	0	0	0	2
AAAAAATTGTGCCCC	0	0	0	0	1	0
AAAAACAATCACAAA	1	0	0	0	0	0
AAAAACATCGCAGAG	1	1	0	0	0	0
AAAAACATTGTCTTT	1	0	0	0	0	0
AAAAACATTGTGGAT	1	0	0	0	0	0
AAAAACCAATAATAA	0	0	0	0	0	1
AAAAACGTGTGAACA	0	0	0	0	0	1
AAAAACTGTCGAGCG	0	1	0	0	0	0
AAAAACTGTGAACAC	0	1	0	0	0	2
AAAAACTGTGACCTT	0	0	0	0	0	1
AAAAACTGTGAGCAC	1	0	0	0	0	0
AAAAACTTCAGAGCC	0	1	0	0	0	0
AAAAACTTCCTCATC	0	0	0	0	0	1
AAAAAGAAAAAAAAA	0	0	0	1	0	0
AAAAAGAAAAAAAAC	0	0	1	0	0	0
AAAAAGAAAGGAGGT	0	0	0	1	0	0
AAAAAGAGGAATGTT	0	0	1	0	0	0
AAAAAGAGTAAAACC	0	0	1	0	0	0
AAAAAGCACGACGTT	0	0	0	1	0	0
AAAAAGCAGACGGTT	0	0	0	0	0	1
AAAAAGGAGGAATAA	0	0	0	1	0	0
AAAAAGGGGGGTGAT	0	0	0	0	0	1
AAAAAGTGCTGACAG	0	0	0	1	0	0
AAAAATAACCGCGCG	0	0	0	0	0	1
AAAAATAATTTCTTA	0	0	0	1	0	0
AAAAATCAATTCGCC	0	0	0	1	0	0
AAAAATCAATTGCCG	1	0	0	0	0	0
AAAAATCTATAGCGT	0	0	1	0	0	0
AAAAATCTTATCACT	0	0	0	0	0	1
AAAAATGAATATAGA	0	1	0	0	0	0
AAAAATGTGAACTTA	0	1	0	0	0	0
AAAAATGTGAACTTT	0	0	0	0	0	1
AAAAATGTGAATAAG	1	0	1	0	0	0
AAAAATGTGTGTATT	0	0	0	1	0	0
AAAAATTAATTCACG	0	0	0	0	0	1
AAAAATTAATTCAGA	0	0	2	0	0	0
AAAAATTATAAAAGC	0	0	0	0	0	1
AAAAATTATTGGGGC	0	0	1	0	0	0
AAAACAAAGTTCTGT	0	0	0	0	0	1
AAAACAAGATTCAGT	0	0	1	0	0	0
AAAACAAGGGAGCTT	0	0	0	1	0	0
AAAACAATGAAATAA	0	1	0	1	0	1
AAAACAGAAGTAGAA	0	0	1	0	0	0
AAAACAGAGAAACTG	0	1	0	0	0	0
AAAACAGCTGAAAGT	0	0	0	0	0	1
AAAACATTGTGGATG	1	0	0	0	0	0
AAAACATTGTGTGAA	0	0	0	0	1	0
AAAACATTTCTCATC	0	0	0	0	0	1
AAAACCACTGCGATT	1	0	0	0	0	0
AAAACCCGGTTCCAA	0	0	0	0	0	1
AAAACCGGAGTATGA	0	0	0	0	0	1
AAAACCTCACGAACC	0	0	0	0	1	0
AAAACGTAAGTTTAT	0	0	0	1	0	0
AAAACTAGCCAAAAG	0	0	1	0	0	0
AAAACTGACGGATCG	0	0	0	1	0	0
AAAACTGGGTTCCAA	0	1	0	0	0	0
AAAACTGGTTCCAAT	0	0	0	0	5	0
AAAACTTCAGAACCC	0	1	0	2	1	1
AAAACTTGATAAGAA	0	0	0	1	0	0
AAAAGAAAAAAAAAA	0	0	0	1	0	1
AAAAGAAAAAAAAAC	1	0	0	0	0	0
AAAAGAAAAAATAAG	0	0	0	1	0	0
AAAAGAATATCAACA	0	0	0	1	0	0
AAAAGACGGCTGTGG	0	0	0	0	0	1
AAAAGATTTGGTGGA	0	1	0	0	0	0
AAAAGCACTGCGATT	0	0	1	0	1	0
AAAAGCATTTTTTAT	0	0	0	1	0	0
AAAAGCCCGTGAGAA	0	0	0	1	0	0
AAAAGCGTGAACACG	0	1	0	0	0	0
AAAAGCTCGACTAGG	0	0	0	0	1	0
AAAAGCTGGAAACTA	0	0	0	1	0	0
AAAAGCTGGAAGTCA	0	0	0	1	0	0
AAAAGCTTATGGGAG	0	0	0	0	1	0
AAAAGCTTCTCCGAG	0	0	0	1	0	0
AAAAGGAAGATACAT	0	0	0	1	0	0
AAAAGGCCAAGAGGC	0	0	1	0	0	0
AAAAGGGGTAAAACC	0	0	1	0	0	0
AAAAGGTTAAAGGAG	0	0	0	0	1	0
AAAAGGTTGTCGAGT	0	0	0	0	1	0
AAAAGTATACACTGT	0	0	0	0	1	0
AAAAGTGCGCAATAA	0	0	1	0	0	0
AAAAGTGTCAAAGAA	0	0	0	0	1	0
AAAAGTGTCAAGAAC	0	0	0	1	0	0
AAAAGTGTGAACTAG	0	0	0	1	0	0
AAAAGTGTTATGAAG	0	0	1	0	0	0
AAAAGTTCGCTCCTC	1	0	0	0	0	0
AAAAGTTCGGTCCTC	0	0	0	0	0	1
AAAAGTTTCGCAAAA	0	0	0	1	0	0
AAAAGTTTCGCAGTG	1	0	0	1	1	1
AAAAGTTTCGGTCCT	0	0	1	2	0	0
AAAAGTTTCGGTCTC	0	0	0	1	0	0
AAAATAAAGACAAAG	0	0	0	0	0	1
AAAATAAAGCAAACC	0	0	0	0	1	0
AAAATAAAGTTCAGA	1	0	0	0	0	0
AAAATAAATATTTAG	0	0	1	0	0	0
AAAATAAGCACACAC	0	1	1	2	5	0
AAAATAAGCACACCA	0	10	5	1	0	1
AAAATAAGCTACTAC	0	1	0	0	0	0
AAAATAATAAGTTGT	1	0	0	0	0	0
AAAATAATAATAATC	0	1	0	0	0	0
AAAATAATGAACAGA	0	2	1	0	1	0
AAAATAATTAAGTGC	0	1	0	0	0	0
AAAATAATTCCCGTT	0	1	0	0	0	0
AAAATAATTGTAGTA	0	0	0	0	1	0
AAAATAATTTAATGG	0	2	0	0	0	0
AAAATAATTTGTAGT	0	2	0	1	1	0
AAAATAGCACACACG	0	0	1	0	0	0
AAAATAGCACACCAC	0	0	2	1	0	0
AAAATAGCTCTACAA	0	0	0	0	1	0
AAAATAGGCACACCA	0	1	0	0	0	0
AAAATAGTGCATTGC	0	1	0	0	0	0
AAAATAGTGTCCGAC	0	0	0	1	0	0
AAAATAGTGTTCGAC	0	0	1	0	0	0
AAAATATACATTATC	0	0	0	0	1	0
AAAATATATACTTTA	1	0	0	0	0	0
AAAATATGAACAAGG	0	0	0	1	0	0
AAAATATGAACAGAT	0	1	1	0	1	0
AAAATATGGACAATC	0	0	0	1	0	0
AAAATATGTGTGTTT	0	0	0	1	0	0
AAAATATTCTGCAAA	0	0	0	1	0	0
AAAATATTTGTAGTG	0	0	1	0	0	0
AAAATCAGTTTCTCA	1	0	0	0	0	0
AAAATCATTTCCCCG	0	0	1	0	0	0
AAAATCCAGAGGACC	0	1	0	0	0	0
AAAATCCGGAGAACC	0	0	0	0	0	1
AAAATCCGGAGACCG	0	0	0	0	5	0
AAAATCCGGAGCCGG	0	0	0	0	1	0
AAAATCCGGAGGACC	0	0	0	3	5	0
AAAATCCGGAGGACG	2	0	0	0	0	1
AAAATCCGGAGGCAC	0	0	0	0	1	0
AAAATCCGGTAGGAC	0	0	0	0	0	1
AAAATCGGGAGGACC	1	0	0	0	0	0
AAAATCTGATGATCG	0	0	0	2	0	0
AAAATCTGTTTTACT	1	0	0	0	0	0
AAAATGACTAGAAGC	0	1	0	0	0	0
AAAATGAGGTTTAAG	0	0	0	0	0	1
AAAATGAGTATGCAA	1	0	0	0	0	0
AAAATGAGTATTCAA	0	0	1	0	0	0
AAAATGATTTCAATA	0	0	1	0	0	0
AAAATGCCAGAGGCC	0	0	0	0	0	1
AAAATGCCGCGCGCT	0	0	0	0	0	2
AAAATGCGTCAAATC	0	1	0	0	0	0
AAAATGGAAAATGTT	0	0	1	0	0	0
AAAATGGACGTGGCG	0	0	0	1	0	0
AAAATGGAGTAAACT	0	1	0	0	0	0
AAAATGGCCAACCAG	0	0	0	0	0	1
AAAATGGCCAAGAGG	0	0	1	1	1	0
AAAATGTAGCTATGT	1	0	0	0	0	0
AAAATGTATATACAT	0	1	0	0	0	0
AAAATGTGGCTAAAA	0	0	0	0	1	0
AAAATGTTGAGTTAT	0	0	0	0	0	1
AAAATTAGCACACCA	0	0	0	1	0	0
AAAATTCAATTTGCG	0	0	1	0	0	0
AAAATTCGAACTTAG	0	1	0	0	0	0
AAAATTCTTGAGTTC	0	1	0	0	0	0
AAAATTGAATTGAGG	0	1	1	1	0	1
AAAATTGAATTTGAG	0	0	0	0	1	0
AAAATTGACATTGAG	0	1	0	0	0	0
AAAATTGACCAGAAG	0	0	1	0	0	0
AAAATTGCAGTGTAA	0	0	1	0	0	0
AAAATTGCTAAGTAA	0	1	0	0	0	0
AAAATTGCTAATACA	0	1	0	0	0	0
AAAATTGCTGAATTG	0	1	0	0	0	0
AAAATTGGCTTAGAG	1	0	0	0	0	0
AAAATTGTAAAGCAC	0	0	1	0	0	0
AAAATTGTAAATAAT	1	0	0	0	0	0
AAAATTTTTGCTATT	0	0	0	0	1	0
AAACAAAACGAACTA	0	0	1	0	0	0
AAACAAACGGTTGCT	0	1	0	0	0	0
AAACAAAGCTATCCG	0	1	0	0	0	0
AAACAAATGAACGGA	1	0	0	0	0	0
AAACAAATTGGCAGG	0	0	0	0	1	0
AAACAACAAAGTACG	0	0	0	0	1	0
AAACAACGCCGGTAA	0	0	1	0	0	0
AAACAACGGTGAATC	0	0	0	0	0	1
AAACAAGAGTAAAGC	1	0	0	0	0	0
AAACAAGGCGCGAGT	0	0	0	0	1	0
AAACAAGGGAGGAAA	0	1	0	0	0	0
AAACAAGGGCCAAGA	1	0	0	0	0	0
AAACAATATTTTTAG	0	0	0	0	0	1
AAACACATCTGTAAA	0	0	0	1	0	0
AAACACCATCCGTAA	0	0	1	0	0	0
AAACACCATCTGCTA	0	0	0	1	0	0
AAACACCATCTGTAA	0	2	0	1	0	0
AAACACGAGGACGCC	0	1	0	0	0	0
AAACACTAGGATTTA	0	0	0	0	1	0
AAACACTGGCCAGCT	1	0	0	0	0	0
AAACAGAGCCGCCGA	0	0	0	1	0	0
AAACAGAGTAAAACC	0	0	0	1	0	1
AAACAGAGTAAAGCC	0	0	0	1	0	0
AAACAGCGCAGCACG	0	0	0	0	0	1
AAACAGCTGAAGTTG	0	0	0	0	1	0
AAACAGTCACTCAAA	0	0	0	0	0	1
AAACAGTCGACTAAG	1	0	0	0	1	0
AAACAGTCGACTCAA	1	0	0	0	0	0
AAACAGTCGACTCAG	2	1	1	4	5	3
AAACAGTGACTATAA	0	0	0	0	0	1
AAACAGTGATCAGAA	0	1	0	0	0	0
AAACATATAGGATTT	0	0	0	0	1	0
AAACATCAGCAGTTG	0	1	0	0	0	0
AAACATCATCATATC	0	1	0	0	0	0
AAACATCTTTTTTGA	0	0	0	0	0	1
AAACATTCTCATCTA	0	0	1	0	0	0
AAACCACCCCCTGTG	0	0	0	0	0	1
AAACCAGACACGGTA	0	1	0	0	0	0
AAACCATCCTCACTG	0	0	1	0	0	0
AAACCCTGCTGATGA	0	1	0	0	0	0
AAACCGATTATAGTA	0	0	0	0	0	1
AAACCGGTGTGATCT	0	0	0	1	0	0
AAACCGTATGTAAGT	0	0	1	0	0	0
AAACCTAGAGTAAAG	0	0	0	1	0	0
AAACCTGACCCTGTA	0	0	0	1	0	0
AAACCTGTTCCAATT	0	0	1	0	0	0
AAACCTTGTTAATAT	1	0	0	0	0	0
AAACGAACAGTTTAA	0	0	0	1	0	0
AAACGAGCAATCAGT	0	1	0	0	0	0
AAACGCGAGGAATAG	0	1	0	0	0	0
AAACGCTCCATTGCT	0	0	0	1	0	0
AAACGGCACATCATT	0	0	0	1	0	0
AAACGGTCGACTCAG	0	0	0	0	0	1
AAACGTCAATCATTT	0	1	0	1	0	0
AAACGTCACATCATT	0	0	2	1	0	0
AAACGTCCCGGAGAA	0	0	0	0	0	1
AAACGTCTCATCATT	0	0	0	0	0	1
AAACGTGACTAGAAA	0	0	1	0	0	0
AAACGTGGAGAGAGA	1	0	0	0	0	0
AAACGTGTCGTTGCA	0	0	0	0	1	0
AAACGTGTCGTTGCC	0	0	0	0	0	1
AAACGTTCGTTGTTG	0	0	0	1	0	0
AAACTAACAGCAGCA	0	0	1	0	0	0
AAACTAACTCTGTGG	1	0	0	0	0	0
AAACTACTACCGAGC	0	0	1	0	0	0
AAACTAGAGTAAAAC	0	0	0	0	0	1
AAACTAGAGTATAGC	1	0	0	0	0	0
AAACTAGATTCGTGC	0	0	1	0	0	0
AAACTAGCTATTGGC	0	0	0	1	0	0
AAACTAGGGAGCTTA	0	2	0	0	0	0
AAACTAGGTGTTCCT	1	0	0	0	0	0
AAACTAGGTGTTGCC	1	0	0	0	0	0
AAACTAGGTTTGCCT	0	0	0	0	0	1
AAACTAGTGTTTTGT	1	0	0	0	0	0
AAACTCAATGCGACG	0	1	0	0	0	0
AAACTCACATACCTT	0	1	0	0	0	0
AAACTCCGTGAGCAC	0	0	0	0	0	1
AAACTCGAACTTATG	0	0	0	0	0	1
AAACTCGCGCTCACT	0	0	1	0	0	0
AAACTCTTGTGTCTG	1	0	0	0	0	0
AAACTGAAACCTGAG	0	0	0	1	0	0
AAACTGACGGATCGC	0	0	0	1	0	1
AAACTGAGATAAAAA	0	0	1	0	0	0
AAACTGATACGACTA	0	0	0	1	0	0
AAACTGCTTGCTTAT	0	0	1	0	0	0
AAACTGGGAACTGCC	0	0	0	1	0	0
AAACTGTATGTGTAG	0	0	0	1	0	0
AAACTGTGTCGGTTG	1	0	0	0	0	0
AAACTGTTCCTCCGA	1	0	0	0	0	0
AAACTGTTGATGTGT	0	1	0	0	0	0
AAACTTATGAGGTTG	0	0	0	1	0	0
AAACTTATGGAGGTT	0	0	0	0	1	0
AAACTTATGGCAGGT	0	1	0	0	0	0
AAACTTATGGGAGGT	0	2	2	1	0	0
AAACTTATGGGAGTT	0	0	0	1	1	0
AAACTTCCGGGATAT	0	0	0	0	1	0
AAACTTCTGGGTGGA	0	0	0	1	0	0
AAACTTGATGGTTTC	0	1	0	0	0	0
AAACTTGCTCTGAGG	0	1	0	0	0	0
AAACTTGTAAGTAGA	1	0	0	0	0	0
AAACTTGTAGTTCTT	0	0	1	0	0	0
AAACTTGTCCTTGGC	0	0	1	0	0	0
AAACTTGTGGTTCTC	0	1	0	0	0	0
AAACTTTGAGAGGTT	0	0	0	1	0	0
AAAGAAAAAGAAAGT	0	0	0	1	0	0
AAAGAAAGTCTATCT	0	0	0	0	1	0
AAAGAAAGTCTTATC	0	1	0	0	0	0
AAAGAAATGAAAGGG	0	0	0	1	0	0
AAAGAACCCGAACTA	1	1	0	0	0	0
AAAGAACCCGAATAT	0	0	0	0	0	1
AAAGAACCGAACTAG	1	0	0	0	0	0
AAAGAACCGAACTAT	0	0	0	0	0	1
AAAGAACTCTATGAG	0	0	0	1	0	0
AAAGAACTGTTGAAG	0	0	0	1	0	0
AAAGAAGCATTGTGA	0	0	0	0	1	0
AAAGAATACCAATGA	0	0	0	0	1	0
AAAGAATCAGGTCGT	1	0	0	0	0	0
AAAGAATGAAACAAA	0	0	0	1	0	0
AAAGAATTATAAAAG	0	0	1	0	0	0
AAAGAATTATGTTTA	0	0	0	0	0	1
AAAGACACATCTTTA	1	0	0	0	0	0
AAAGACACATTTTGA	0	0	0	0	1	0
AAAGACACATTTTGT	0	1	0	0	0	0
AAAGACAGACCGAAG	0	0	1	0	0	0
AAAGACATACGACGT	0	0	0	1	0	0
AAAGACATTCATTTA	0	0	1	0	0	0
AAAGACCTGAGCTCA	0	0	0	0	1	0
AAAGACCTTTCTACA	0	0	0	1	0	0
AAAGACCTTTCTCAT	0	1	0	0	0	0
AAAGACGTACGACGT	0	0	1	0	0	0
AAAGACTTAGATGCT	0	0	1	0	0	0
AAAGACTTTCTCATC	0	1	0	0	0	0
AAAGAGAAGTGTACT	0	1	0	0	0	0
AAAGAGGATAATGTG	0	0	0	1	0	0
AAAGAGGCACTGAAG	0	1	0	0	0	0
AAAGAGTAAAACCCA	1	0	0	0	0	0
AAAGAGTAAGGCCCA	1	0	0	0	0	0
AAAGAGTAGACACGA	0	0	1	0	0	0
AAAGAGTAGGACACG	0	1	0	1	0	0
AAAGAGTTCTTGCGA	0	0	0	0	1	0
AAAGAGTTCTTGGAT	0	0	0	0	0	1
AAAGATAACCTGCTT	0	1	0	0	0	0
AAAGATAAGCTATGC	0	0	0	1	0	0
AAAGATACTATGCGT	0	0	0	0	1	0
AAAGATATCCATCAC	0	0	0	0	1	0
AAAGATCAATTCGCC	0	1	0	1	0	0
AAAGATCAATTGCCG	0	1	0	0	0	0
AAAGATCAATTGCGG	0	0	0	0	1	1
AAAGATCGCCGCGAT	1	0	0	0	0	0
AAAGATCGTCCGCAT	0	0	0	0	1	0
AAAGATCGTTTGATT	0	0	0	1	0	0
AAAGATGATCTTTTT	0	0	1	0	0	0
AAAGATTACCTTATT	0	0	1	0	0	0
AAAGATTAGATTAAG	0	1	0	0	0	0
AAAGATTAGGCCCAA	0	1	0	0	0	0
AAAGCAACCAAGGGG	0	0	0	0	0	1
AAAGCAATCCACCAC	1	0	0	0	0	0
AAAGCACAATCTGTA	0	1	0	0	0	0
AAAGCACAGACCAAG	0	0	0	0	0	1
AAAGCACGACGACCT	0	0	0	0	1	0
AAAGCAGAATAGGGC	0	1	0	0	0	0
AAAGCAGGTGTCATT	0	0	0	0	0	1
AAAGCATTAGGCATC	0	0	0	1	0	0
AAAGCATTAGGGCAT	0	0	0	1	0	0
AAAGCATTATAGGCA	0	1	0	0	0	0
AAAGCCGGGAATCTT	0	0	0	0	1	0
AAAGCCTGTGTGTTG	0	0	0	1	0	0
AAAGCCTGTTGTATT	0	0	0	0	0	1
AAAGCCTTTCTGGCA	0	0	0	0	0	1
AAAGCGCAAGCTGTT	1	1	2	0	0	0
AAAGCGTGAGCGATA	0	0	0	0	1	0
AAAGCTACATACTCG	0	0	0	1	0	0
AAAGCTACTCTGTCT	0	0	0	1	0	0
AAAGCTATCCAGTTC	1	0	0	0	0	0
AAAGCTATGGGAGAT	0	0	0	1	0	0
AAAGCTCACATACTC	0	0	0	1	0	0
AAAGCTCTATGGGAG	0	0	0	1	0	0
AAAGCTGATCAGTGG	1	0	0	0	0	0
AAAGCTTAAGGGAGA	0	0	0	0	1	0
AAAGCTTATAGGGAG	0	0	0	0	0	1
AAAGCTTATGGGACA	0	0	0	1	0	0
AAAGCTTATGGGAGA	0	3	0	1	1	1
AAAGCTTATGGGAGG	0	0	1	2	0	1
AAAGCTTATGGGAGT	0	1	1	0	1	0
AAAGCTTCAGAACCC	0	0	0	1	0	0
AAAGCTTTACAATAA	0	1	0	0	0	0
AAAGCTTTCAATAAA	0	2	0	0	1	0
AAAGCTTTCAATAAT	0	0	0	0	0	1
AAAGGAAAAGGAGAA	0	0	0	0	1	0
AAAGGAAATTATCCT	1	3	0	0	0	0
AAAGGAAATTCTCCT	1	0	0	0	0	0
AAAGGACGACAAGAA	0	0	0	1	0	0
AAAGGAGAAAGCTTT	0	0	0	1	0	0
AAAGGAGAAGCTTCG	0	0	1	0	0	0
AAAGGAGATGATATT	0	0	0	1	0	0
AAAGGAGTGCTTCTG	1	0	0	0	0	0
AAAGGATAGTATACT	0	1	1	0	0	0
AAAGGATGACACTGT	0	0	0	1	0	0
AAAGGATGGAAAAGG	0	0	0	0	1	0
AAAGGCATACTACTA	0	0	0	1	0	0
AAAGGCATAGTACTA	0	1	0	1	1	0
AAAGGCATAGTATAC	1	0	0	0	0	0
AAAGGCATCGTACTA	0	0	1	0	0	0
AAAGGCTGATACAAT	0	1	0	0	0	0
AAAGGGAGATGATAT	0	0	0	0	1	0
AAAGGGCATTGGAAG	1	0	0	0	0	0
AAAGGGCCAAAAAAG	0	0	1	0	0	0
AAAGGGGTAGTCCGG	0	0	0	1	0	0
AAAGGGGTTGCATAA	1	0	0	0	0	0
AAAGGGTTTTACAAG	0	0	0	0	1	0
AAAGGGTTTTACCTA	0	1	0	0	0	0
AAAGGGTTTTACTAG	0	0	0	1	0	1
AAAGGGTTTTATAGC	0	1	0	0	0	0
AAAGGGTTTTTAACT	0	1	0	0	0	0
AAAGGGTTTTTACTA	0	2	0	1	1	0
AAAGGTATGCACTAA	0	0	0	0	1	0
AAAGGTGGCGTGCTC	0	0	0	0	0	1
AAAGGTGGTTGCAAA	0	0	1	0	0	0
AAAGGTGGTTGCATA	1	0	0	0	0	0
AAAGGTTAAATTTGA	0	0	0	1	0	0
AAAGGTTAATATTCC	1	0	0	0	0	0
AAAGGTTGAATGCGA	0	0	0	1	0	0
AAAGGTTGCTCCAAG	0	0	0	1	0	0
AAAGGTTTCGGTCCT	0	1	0	0	0	0
AAAGGTTTGGATGGT	0	0	1	0	0	0
AAAGTAAAAAACCAA	0	1	0	0	0	0
AAAGTAAAAACAACG	0	0	0	1	0	0
AAAGTAAACACAACA	0	1	0	0	0	0
AAAGTAAGCACACCA	0	1	1	0	0	0
AAAGTACGAGGTAAC	0	0	0	0	1	0
AAAGTAGTGTTCGAC	0	1	0	0	0	0
AAAGTATGCTGCTCG	0	1	0	0	0	0
AAAGTATGTCCCTAC	0	1	0	0	0	0
AAAGTATTTATGTTA	0	0	0	0	0	1
AAAGTCATAATACAC	0	0	0	0	0	1
AAAGTCGAACTTTTG	0	1	0	0	0	0
AAAGTCTATATGAGA	0	0	0	0	1	0
AAAGTCTCAGCCTCT	0	0	1	0	0	0
AAAGTCTCAGGCCTC	0	1	0	0	0	0
AAAGTGATAGCGGTC	1	0	0	0	0	0
AAAGTGCAATCACAG	0	0	0	0	1	0
AAAGTGCACCTCAGT	0	1	0	0	0	0
AAAGTGCCAAAAAAA	0	0	0	0	0	1
AAAGTGCCAATAAAA	1	0	0	0	0	0
AAAGTGCGCAATAAA	1	0	0	0	0	0
AAAGTGGGATGTATA	1	0	0	0	0	0
AAAGTGTGCAATCGA	1	2	0	1	0	0
AAAGTGTGCAGCGAA	0	0	0	1	0	0
AAAGTGTGCAGCGAT	0	0	1	0	0	0
AAAGTTATGGGAGGT	0	0	0	1	0	0
AAAGTTATTTATGTC	0	1	0	0	0	0
AAAGTTCACAAAATT	0	0	0	0	0	1
AAAGTTCGAACGTTA	0	1	0	0	0	0
AAAGTTCTGCCTTAA	1	0	0	0	0	0
AAAGTTGAAGCTAAT	0	0	0	0	1	0
AAAGTTGTGGGTCTT	0	0	0	0	0	1
AAAGTTTTTAATTCA	0	1	0	0	0	0
AAATAAAAAAAAAAA	0	0	0	0	0	1
AAATAAAACAAGCTA	0	0	0	1	0	0
AAATAAAATAATTTT	0	0	2	0	0	0
AAATAAACAGAACGC	0	0	0	1	0	0
AAATAAACCCCGATG	0	0	0	0	0	1
AAATAAAGGTAGTTG	1	0	0	0	0	0
AAATAAATCAGGGGG	0	0	0	1	0	0
AAATAAATTAGATTG	0	0	1	0	0	0
AAATAAATTCACTTT	0	0	1	0	0	0
AAATAAATTGTGAAC	0	0	0	0	0	1
AAATAACATAATTTT	0	1	0	0	0	0
AAATAACCCTCCAAA	1	0	0	0	0	0
AAATAACCTGAAATA	0	0	0	0	1	0
AAATAACGAAGGTGG	1	2	1	0	0	0
AAATAACGAAGTGGA	1	0	0	0	0	0
AAATAACTGCTGGTG	0	0	0	1	0	0
AAATAAGAAGGTGGA	0	1	0	0	0	0
AAATAAGCACACACC	0	0	1	0	0	0
AAATAAGCTAATATG	0	0	0	0	0	1
AAATAAGTCTGGACT	0	0	0	1	0	0
AAATAATAAGTTGTG	0	0	0	0	0	1
AAATAATATATACTT	0	0	0	1	0	0
AAATAATGAACAATT	0	1	0	0	0	0
AAATAATGAACAGAT	0	0	0	0	0	1
AAATAATGACCAGAT	0	1	0	0	0	0
AAATAATGCTATTCT	1	0	0	0	0	0
AAATAATTGAAGTGC	0	0	0	1	0	0
AAATACAAATGTGAA	0	1	0	0	0	0
AAATACTTCAAATGT	0	0	1	0	0	0
AAATACTTGGTATTT	0	0	1	0	0	0
AAATAGAGTAAAGCC	0	0	1	0	0	0
AAATAGCACCTATTT	0	0	0	0	0	1
AAATAGGTGTGCGTA	0	0	0	0	0	1
AAATAGTCTAATGGA	0	0	0	0	0	1
AAATATAAAGGTTAA	0	0	0	1	0	0
AAATATAAATATATA	0	0	1	0	0	0
AAATATAAATATTTA	0	0	1	0	0	0
AAATATAATATTTTT	0	0	0	0	1	0
AAATATATATGAACA	0	0	0	0	1	0
AAATATATGAACAAC	0	0	1	0	0	0
AAATATATGAACAAG	1	0	0	0	1	1
AAATATATGAACAAT	0	0	0	0	0	1
AAATATATGAGCAAA	0	0	0	1	0	0
AAATATCGAACTTAT	0	1	0	0	0	0
AAATATGAACAGATA	0	0	0	0	0	1
AAATATGAACAGATG	0	0	0	1	0	0
AAATATGATATGTGA	0	0	5	0	0	0
AAATATGCATATGTG	1	0	0	0	0	0
AAATATGGGAGGTGG	0	0	0	1	0	0
AAATATGTCACCAAT	0	0	0	1	0	0
AAATATGTTGGCACT	0	0	0	0	0	1
AAATATTATGGTGTC	0	0	0	0	0	1
AAATATTCGAATAAA	1	0	0	0	0	0
AAATATTTGATTTAT	0	1	0	0	0	0
AAATATTTGTTTTCT	0	0	1	0	0	0
AAATATTTTATTAGG	1	0	0	0	0	0
AAATCAAAAGCCAAT	1	1	0	0	0	0
AAATCAAAGCAACTG	0	1	0	1	0	1
AAATCAATACCAAAG	0	0	0	1	0	0
AAATCACCTGCTTGC	0	0	0	1	0	0
AAATCACCTGCTTGG	0	0	0	1	5	0
AAATCAGCTCTCAGC	0	0	0	1	0	0
AAATCAGTTGTTTTT	0	0	0	1	0	0
AAATCATATAGTATA	0	0	0	1	0	0
AAATCATCAAAAAAA	0	0	1	0	0	0
AAATCATCGTAAGAA	0	0	0	0	1	0
AAATCCCAACAGTTG	0	0	0	0	1	0
AAATCCCAGTTCAAT	0	1	0	0	0	0
AAATCCCCCAGAGCG	0	0	1	0	0	0
AAATCCCTCGTGTTG	0	0	0	1	0	0
AAATCCGGACACTTG	0	0	0	1	0	0
AAATCCGTTACTCTT	0	1	0	0	0	0
AAATCCTCACTTGGC	0	1	0	0	0	0
AAATCCTGTAAGGTG	0	0	0	0	1	0
AAATCGAACTTATGC	0	0	1	0	0	0
AAATCGGGTGCTCCA	1	0	0	0	0	0
AAATCGTCTATCTAT	0	1	0	0	0	0
AAATCTAAAAAAAAA	0	0	1	0	0	0
AAATCTACCCAAGAG	0	1	0	0	0	0
AAATCTCCGTTTCTC	0	0	0	1	0	0
AAATCTCTTAACATT	0	1	0	0	0	0
AAATCTGCAAAAGGC	0	0	0	0	0	1
AAATCTGGGAACTGT	0	0	1	2	0	1
AAATCTGTTCATCAC	0	1	0	0	0	0
AAATCTTGCAAAATG	0	1	0	1	0	0
AAATGAAATATATGA	0	1	0	0	0	0
AAATGAAGCAACAAA	0	0	0	0	1	0
AAATGAATATATGAT	0	0	0	1	0	0
AAATGAGAATAAAGG	0	0	0	1	0	0
AAATGAGAATAATGT	0	1	0	0	0	0
AAATGAGTTAACTCT	1	0	0	0	0	0
AAATGATAAGTTCTG	1	0	0	0	0	0
AAATGATAGCGGTTA	0	0	0	1	0	0
AAATGATCTGTTGGT	0	0	0	1	0	0
AAATGATGTGCTGTT	0	0	0	0	0	1
AAATGATTAATGGTT	0	0	0	0	1	0
AAATGATTGATGAGG	0	1	0	0	0	0
AAATGCCTGGATATC	0	1	0	0	0	0
AAATGCCTGTGTGTT	0	0	2	0	0	0
AAATGCTAATAAGAA	0	1	0	0	0	0
AAATGGAAACCTGAC	0	1	1	0	0	0
AAATGGAAATGAAGA	0	0	0	0	0	1
AAATGGAATGATAAT	0	1	0	0	0	0
AAATGGAGATAGATA	0	0	0	0	0	1
AAATGGAGATGATAT	0	0	1	0	0	0
AAATGGAGTTAACTC	1	1	0	1	0	0
AAATGGAGTTACCCC	0	0	0	1	0	0
AAATGGCCAAGAGCC	0	0	0	0	0	1
AAATGGCCAGAGGCC	0	0	0	1	0	0
AAATGGGAAATAAAA	0	0	0	1	0	0
AAATGGTATGGTACA	1	0	0	0	0	0
AAATGGTGTTAGAGG	0	0	0	1	0	0
AAATGGTTAGTGGCA	0	1	0	0	0	0
AAATGGTTTCCTTGA	0	0	0	0	0	1
AAATGTAATATTCCC	0	0	0	0	1	0
AAATGTAGAGAAACT	0	0	0	0	0	1
AAATGTATTTGGTCG	0	0	0	0	0	1
AAATGTCAAAAAAAA	0	0	0	0	1	0
AAATGTCATATTCCC	0	0	0	0	0	1
AAATGTCGTTCATTT	0	1	0	0	0	0
AAATGTCTATATAGA	1	1	0	0	0	0
AAATGTCTATATGAG	0	0	0	2	0	0
AAATGTCTATATTCC	0	0	1	0	0	0
AAATGTCTATTCCCC	0	1	0	0	0	0
AAATGTCTATTTAAA	0	0	0	0	0	1
AAATGTGAACTTAGT	0	1	0	0	0	0
AAATGTGACGTGATA	0	0	0	0	0	1
AAATGTGAGTATACA	0	0	1	0	0	0
AAATGTTACAGTGGT	0	0	0	0	1	0
AAATGTTACTGTTGT	0	0	0	0	0	1
AAATGTTAGCAAACC	0	0	0	1	0	0
AAATGTTCACAAAAT	0	1	0	0	0	0
AAATGTTGAGAGTAA	0	1	0	0	0	0
AAATGTTTATCAAGC	1	0	0	0	0	0
AAATGTTTTTTTTTC	0	0	0	1	0	0
AAATTAAGGGGCTTG	0	1	0	0	0	0
AAATTAAGGGGTTGT	0	0	1	0	0	0
AAATTAAGTAACGGG	0	0	0	0	0	1
AAATTAAGTTGTGCC	0	0	0	1	0	0
AAATTAATAGGTATT	0	0	0	0	1	0
AAATTACACCGAGGC	0	1	0	0	0	0
AAATTAGATTCTGGC	0	0	0	1	0	0
AAATTAGTAAGAACC	0	0	1	0	0	0
AAATTAGTTTCCTTT	0	0	1	0	0	0
AAATTAGTTTTCCTT	0	2	0	0	0	0
AAATTATAAGAGGGA	0	0	0	0	0	1
AAATTATCGAAAGGG	0	0	0	0	1	0
AAATTATCGAACTGG	0	1	0	0	0	0
AAATTATCTTAATTA	0	0	0	1	0	0
AAATTATGGGAGGTG	0	0	1	0	0	0
AAATTATGTAATGAA	1	0	0	1	0	0
AAATTATTGGTACCT	0	1	0	0	0	0
AAATTATTTTTCCTA	0	1	0	0	0	0
AAATTCAAGCTTATC	0	0	0	1	0	0
AAATTCAGAACTGGA	0	1	0	0	0	0
AAATTCCAGCTTATC	1	1	0	0	0	0
AAATTCCGGCTTATC	0	0	1	0	0	0
AAATTCGAACAATGG	0	0	0	0	0	1
AAATTCGAACGTTAT	0	1	0	0	0	0
AAATTCGAACTGGGA	0	0	1	0	0	0
AAATTCGAACTTAAG	0	1	0	0	0	0
AAATTCGAACTTAGC	0	0	0	1	0	0
AAATTCGAACTTATG	2	16	9	1	1	2
AAATTCGAACTTTGC	0	0	0	1	0	0
AAATTCGAACTTTTG	0	6	1	5	1	1
AAATTCGACTATGTA	0	0	1	0	0	0
AAATTCGACTTATGC	0	0	0	1	0	0
AAATTCGACTTTTGC	0	0	1	0	0	0
AAATTCGGACTTTTG	0	0	0	1	0	0
AAATTGATAATATGT	0	0	1	0	0	0
AAATTGATTTTAGAA	0	2	1	0	0	0
AAATTGCAATGAAAA	0	1	0	0	0	0
AAATTGGAAATTAAG	0	1	0	0	0	0
AAATTGGACGTGTCT	0	1	1	0	0	0
AAATTGGCCTGAAAA	0	1	0	0	0	0
AAATTGGCCTGAATC	0	1	0	0	0	0
AAATTGGGAACGTTT	0	0	0	1	0	0
AAATTGGGAAGGAAA	0	0	1	0	0	0
AAATTGGTGAATGTT	0	0	0	0	0	1
AAATTGTGCGTATGT	0	0	0	0	1	0
AAATTTATCCTCAAA	0	0	0	0	0	1
AAATTTCGAACTTAT	0	0	1	0	0	0
AAATTTGATTTATAA	0	1	0	0	0	0
AAATTTGCAGGGGTT	0	0	0	0	1	0
AAATTTGCAGGGTTC	0	0	1	0	0	0
AAATTTGCTTCAAAA	0	1	0	0	0	0
AAATTTGGTTTTAGT	0	0	0	1	0	0
AAATTTGTTTTTAGG	1	0	0	0	0	0
AAATTTTCTTAGAGC	0	0	0	1	0	0
AAATTTTGTAAAAGC	0	0	0	1	0	0
AACAAACAACTCCTG	0	0	0	0	0	1
AACAAACACGTACTA	1	0	0	0	0	0
AACAAAGAACACATC	0	1	0	0	0	0
AACAAATGAGTTATA	1	0	0	0	0	0
AACAAATGTACTGTT	0	0	0	0	0	1
AACAAATGTGAACTT	0	0	1	0	0	0
AACAAATTGTAATGC	0	1	0	0	0	0
AACAACAACACCACC	1	0	0	0	0	0
AACAACAATTTCTAA	0	1	0	0	0	0
AACAACATAGTGGAT	0	0	0	1	0	0
AACAACATTGTGGAT	4	0	0	1	0	1
AACAACCAGGATAGG	0	0	0	0	0	1
AACAACTGTGGATGG	0	1	0	0	0	0
AACAACTTTGTTGCC	0	1	0	0	0	0
AACAAGACGAGGCAT	1	0	0	0	0	0
AACAAGAGAACATCA	0	0	0	1	0	0
AACAAGAGTAAGCCC	0	0	0	0	0	1
AACAAGATGGAAGCG	0	0	1	0	0	0
AACAAGCTCCAGACC	0	0	0	1	0	0
AACAAGTGCCCAGGT	0	0	0	0	0	1
AACAATACTGTGGTC	0	0	1	0	0	0
AACAATCTGGGCTGT	1	0	0	1	0	0
AACAATCTGGGCTTG	1	1	0	1	0	0
AACAATGAGGAGAGA	0	1	0	0	0	0
AACAATGCGGTGACC	0	0	0	0	0	1
AACAATGCTACTATG	0	0	0	1	0	0
AACAATGGAAATTCG	0	0	0	1	0	0
AACAATGGACTAAAA	0	0	1	0	0	0
AACAATGTACAAAAA	0	0	0	1	0	0
AACAATGTGTGATGT	0	0	0	0	0	1
AACAATGTGTGCCCA	0	0	0	0	0	1
AACAATGTGTGTTGG	0	1	0	0	0	0
AACAATTGAGGAGAG	0	1	0	0	0	0
AACAATTGCCTCAAA	0	0	0	0	0	1
AACAATTGGTCCGCA	0	0	0	1	0	0
AACACAGATGATAGA	0	0	0	1	0	0
AACACAGATTCACTG	0	1	0	0	0	0
AACACAGGATGGAAG	0	0	1	0	0	0
AACACAGGTACAGTC	0	0	1	0	0	0
AACACATACCCCTGT	0	0	0	0	0	1
AACACATATACTGCT	0	0	0	1	0	0
AACACATCTGTAAAT	0	0	0	2	0	0
AACACATTGTGTGAG	0	0	1	0	0	0
AACACCAAAGGTCCA	0	0	0	1	0	0
AACACCGCCAGCGCG	0	0	0	1	0	0
AACACCGCCAGTGCG	0	0	1	0	0	0
AACACCGCCGTGCGG	0	0	1	0	0	0
AACACCTTGGATGAT	0	1	1	0	0	0
AACACGATCTCACCC	0	0	1	0	0	0
AACACGCACGATATA	0	0	0	1	0	0
AACACGGGGGAGGTA	1	0	0	0	0	0
AACACTACTTGATTC	0	0	0	1	0	0
AACACTGACAACGCC	0	0	1	0	0	0
AACACTGACCAGCTA	0	0	1	0	0	0
AACACTGATGATCTC	0	0	0	0	1	0
AACACTGCAAGTGCG	0	0	2	0	0	0
AACACTGCCAGCGCG	0	0	0	0	1	0
AACACTGCCAGTGCG	0	2	0	0	0	1
AACACTGTGTGTAAT	0	0	0	0	0	1
AACACTTGGACCTCA	1	0	0	0	0	0
AACAGAATGTACTAG	0	0	1	0	0	0
AACAGAATGTATACT	1	0	0	0	0	0
AACAGAATGTATTGT	0	0	1	0	0	0
AACAGACAGAACGGA	0	0	0	1	0	0
AACAGACCAGTGCTG	1	0	0	0	0	0
AACAGACCTGTTACT	0	1	0	0	0	0
AACAGAGATTTCCAA	0	0	0	0	1	0
AACAGAGGTAAAACC	1	0	0	0	0	0
AACAGAGTAAAACCA	0	0	1	0	0	0
AACAGAGTAAAACCC	4	0	1	0	0	3
AACAGAGTAAAACCG	1	0	0	0	0	0
AACAGAGTAAACCCC	0	0	0	1	0	0
AACAGAGTAAAGCCA	0	0	0	0	0	1
AACAGAGTAAAGCCC	1	0	3	0	0	1
AACAGATGTCCGTAG	0	0	0	0	0	1
AACAGCCACAGGAGT	0	0	0	0	0	1
AACAGCGTCCTCTAC	0	0	1	0	0	0
AACAGCTGTCACCGG	0	0	0	1	0	0
AACAGTAGATAACAA	0	0	1	0	0	0
AACAGTATTTGATGG	0	0	0	0	1	0
AACAGTGCATTGTCG	1	0	0	0	0	0
AACAGTTACCTTTTA	0	0	0	1	0	0
AACAGTTAGCTATCT	0	1	0	0	0	0
AACAGTTTAAAAAAA	0	0	0	0	0	1
AACAGTTTACCCATT	0	0	1	0	0	0
AACAGTTTACCCCCT	1	0	0	0	0	0
AACAGTTTACCCCTT	1	0	0	0	0	1
AACAGTTTACCCTTT	1	0	1	1	0	1
AACAGTTTACCTTTT	0	0	1	0	0	0
AACATAACATAGTAC	0	1	0	0	0	0
AACATAATGAGGGTG	0	0	0	1	0	0
AACATAGTGAGCAGT	1	0	0	0	0	0
AACATATAAATATTC	0	1	0	0	0	0
AACATATAATATTCT	0	0	1	2	0	1
AACATATAATTTCTA	1	0	0	0	0	0
AACATATAGAGAAAC	0	1	0	0	0	0
AACATATATTTCTCT	0	0	1	0	0	0
AACATATGCCCAAGA	1	0	0	0	0	0
AACATCAACTTGGAA	0	0	0	1	0	0
AACATCACTTGGAAC	0	0	0	1	0	0
AACATCATATTATCC	0	0	1	0	0	0
AACATTCTTGAGTTG	0	0	0	0	0	1
AACATTTGGGAAACG	0	1	0	0	0	0
AACATTTTTATGCCA	0	0	1	0	0	0
AACCAACAAGAACAT	0	0	1	0	0	0
AACCAACGGATCCAA	0	1	0	0	0	0
AACCAACTAAACAGA	0	1	0	0	0	0
AACCAAGAATGGGCT	0	1	0	0	0	0
AACCAAGACTAATAA	0	1	0	0	0	0
AACCAAGTTTTGAGA	0	0	0	0	0	1
AACCACAAATTTTTG	0	1	0	0	0	0
AACCACATCATCAGG	0	0	0	1	0	0
AACCACCCGTGGTAG	0	0	0	1	0	0
AACCACCCTGTCAGA	0	0	0	0	5	0
AACCACCGTCTCCTT	0	0	0	1	0	0
AACCACCGTTCTCAA	0	1	0	0	0	0
AACCACGAGGGTTCC	0	0	0	0	0	1
AACCACGTTTGTGTA	1	0	0	0	0	0
AACCACTGATTGAAA	0	1	0	0	0	0
AACCACTGTGTGTAA	0	1	0	2	0	0
AACCAGAAGGAGTTT	1	0	0	0	0	0
AACCAGCAGTGTCTG	0	1	0	0	0	0
AACCAGGCCTCGTCT	0	0	0	0	1	0
AACCAGGCGTGTCTG	0	0	0	1	0	0
AACCATTGTCGAGAA	0	1	0	0	0	0
AACCATTTGTGGTGT	0	1	0	0	0	0
AACCCACCAAAGCAA	0	0	0	0	0	1
AACCCACCAAAGGCA	0	0	0	0	0	1
AACCCAGCCAGACCC	0	0	1	0	0	0
AACCCAGGCTGGCCT	0	0	1	0	0	0
AACCCATCACGCCGC	0	0	1	0	0	0
AACCCATCAGAAACA	0	1	0	0	0	0
AACCCATCAGTCGCC	0	0	0	0	1	0
AACCCATTCCATTCC	0	0	0	1	0	0
AACCCCGCCCTCTCC	0	0	0	0	0	1
AACCCCGCCGTCTCC	0	0	0	1	0	0
AACCCTAGCAAGAGA	0	0	1	0	0	0
AACCCTTATAGCTAC	0	0	0	1	0	0
AACCCTTATTAGCTA	0	0	0	0	0	1
AACCCTTTATAACGA	0	0	1	0	0	0
AACCCTTTGGGTGTC	0	1	0	0	0	0
AACCCTTTGTGGCGT	0	0	0	1	0	0
AACCCTTTGTGGTGT	0	3	2	1	1	2
AACCGAAGCGGTAAT	0	0	0	0	1	0
AACCGATATATAACT	0	0	0	1	0	0
AACCGCCAGACCTAG	0	0	0	0	0	1
AACCGCTTATCTTGT	0	0	1	0	0	0
AACCGGCGCTAAAGT	0	0	0	0	0	1
AACCTACCTCTAAAT	1	0	0	0	0	0
AACCTACCTCTCAAT	0	0	0	1	0	0
AACCTACCTCTTAAT	1	0	0	0	0	0
AACCTATAAGTACTC	0	1	0	0	0	0
AACCTATAGTACTCT	0	0	0	0	1	0
AACCTATAGTATTAA	0	0	0	0	0	1
AACCTATGCATTGCC	0	1	0	1	0	0
AACCTATGTGCACTG	0	1	0	0	0	0
AACCTCATCATCGTA	0	0	0	0	1	0
AACCTCATTGTTTTA	1	0	0	0	0	0
AACCTCCATAAGTTT	1	0	0	0	0	0
AACCTGCTACGTCAG	0	0	0	0	0	1
AACCTGCTGCATCTT	0	0	0	0	1	0
AACCTGGATAATTGA	0	0	0	0	0	1
AACCTGGCTAGAGCA	0	1	0	0	0	0
AACCTTATTAGCTAT	0	0	1	0	0	0
AACCTTCATTGCCTG	0	0	0	0	0	1
AACCTTCCAAAAAAA	0	0	0	1	0	0
AACCTTGGTTGAAGG	0	0	1	0	0	0
AACCTTGTTTTGCAA	1	0	0	0	0	0
AACCTTTGTGGTGTC	0	1	0	0	0	0
AACCTTTTCAAAATC	0	0	0	0	0	1
AACGAAAATGGTGAG	0	0	0	0	0	1
AACGAAATAATGCAA	0	1	0	0	0	0
AACGAACATTGGGAT	0	1	0	0	0	0
AACGAACCATTGGGA	0	1	0	0	1	0
AACGAACTGTCTTTG	1	0	0	0	0	0
AACGAACTTTGTAGC	0	1	0	0	1	1
AACGAAGAATTAAAG	0	1	0	0	0	0
AACGAATAATGCAAA	0	1	0	0	0	0
AACGAATTTTCCTGG	0	0	0	1	0	0
AACGACGAGCCTACC	0	0	0	0	0	1
AACGACGAGGCCCGC	0	0	0	0	0	2
AACGAGGATGACGGA	0	0	0	1	0	0
AACGAGGCTGCAAAT	0	0	1	0	0	0
AACGAGGGTGGAGGG	0	1	0	0	0	0
AACGAGTGTACCAGA	1	0	0	0	0	0
AACGATCCTTACTAT	0	1	0	0	0	0
AACGATCGTGCATAA	0	0	0	1	0	0
AACGATCTAACGAAA	0	0	0	0	1	0
AACGATCTGGTCGCT	0	0	1	0	0	0
AACGATCTTCCTGCA	0	0	0	0	0	1
AACGATCTTCTGCTA	0	0	1	1	0	1
AACGATCTTGTCGCT	0	0	1	0	0	0
AACGCACGCACTCGC	0	0	0	0	0	1
AACGCAGTGTTTTTC	1	0	0	0	0	0
AACGCATCTCCTGTA	0	1	0	0	0	0
AACGCATCTTCCTCG	0	1	0	0	0	0
AACGCATCTTCCTGC	0	5	3	3	0	1
AACGCATCTTCCTGT	0	0	0	0	0	1
AACGCATCTTCTGCT	1	0	0	0	0	0
AACGCATTCTGCTAA	0	0	0	1	0	0
AACGCATTGTCGCCG	0	0	0	0	1	0
AACGCCAGGACCTGA	0	0	1	0	0	0
AACGCCAGGACCTGG	0	0	1	0	0	0
AACGCCCAGGACTTG	0	0	1	0	0	0
AACGCCGGACCTGGA	0	0	0	1	0	0
AACGCGAGGATAGGA	0	1	0	4	0	0
AACGCGAGGGGGGGT	0	0	0	0	0	1
AACGCGCTCACGCTC	0	0	0	0	0	1
AACGCGCTCACGCTG	0	0	1	0	0	0
AACGCGTCTTCCTGC	1	0	0	0	0	0
AACGCTATCTTCTGC	1	0	0	0	0	0
AACGCTGATATGTAT	1	0	0	0	0	0
AACGCTGTATGTATA	1	0	0	0	1	0
AACGCTTGATCAATA	0	0	1	0	0	0
AACGCTTTGAGTTGG	0	0	0	0	0	1
AACGCTTTTGAGTTT	0	0	1	0	0	0
AACGGAACGTTGCAG	0	1	0	0	0	0
AACGGCAAGAATAGT	0	1	0	0	0	0
AACGGCAAGGACCAG	0	0	0	1	0	0
AACGGCAATATTTTT	0	0	1	0	0	0
AACGGCAGGACCTGG	0	1	2	0	0	0
AACGGCAGGACTGGA	1	0	0	0	0	0
AACGGCCAGCACTGG	0	1	0	0	0	0
AACGGCCAGGACCTG	0	9	11	11	5	1
AACGGCCAGGACTGG	0	3	1	0	0	0
AACGGCCAGGGACCT	0	0	1	0	0	0
AACGGCCAGTGACCT	0	1	0	0	0	0
AACGGCTGTACGAGC	1	0	0	0	0	0
AACGGGATAAATTTT	0	1	0	0	0	0
AACGGTAAATATAGT	0	0	0	0	0	1
AACGGTAATTCTGCT	0	0	0	1	0	0
AACGGTACAAATATC	0	1	0	0	0	0
AACGGTGGCTGCAGT	0	1	0	0	0	0
AACGGTTAAAAAAAA	0	0	1	0	0	0
AACGGTTACAAGTAA	0	0	0	0	1	0
AACGTATATTTGGTA	0	1	0	0	0	0
AACGTATCTTCCTGC	0	0	1	0	0	0
AACGTCTTCACTGCT	0	1	0	0	0	0
AACGTGCCAACCGAT	0	0	1	0	0	0
AACGTGCCTACGGTT	0	0	1	0	0	0
AACGTGCTCTACCGT	0	0	0	1	1	0
AACGTGGCTGGCATA	1	0	0	0	0	0
AACGTGGTCGTCGTG	0	0	0	0	0	1
AACGTTGAGACTGCC	0	1	0	0	0	0
AACGTTTATAATATC	1	0	0	0	0	0
AACGTTTGAAAGCTA	0	1	0	0	0	0
AACGTTTGAGTTGTT	0	0	0	0	0	1
AACTAAAATTAACAC	1	0	0	0	0	0
AACTAACGTTGTGTG	0	1	0	0	0	0
AACTAACTCGATACG	0	0	0	0	0	1
AACTAAGAAAACGGT	1	0	0	0	0	0
AACTAATACCATTAA	0	0	1	0	0	0
AACTAATTAAGGCAC	0	1	0	0	0	0
AACTAATTTTGCAAG	0	0	0	0	1	0
AACTACAGAACAACT	1	0	0	0	0	0
AACTACCGCCTCTTC	0	1	0	1	0	1
AACTACGAGCTCATA	0	0	1	0	0	0
AACTACGAGCTCATT	0	0	2	1	0	0
AACTACTAAATGTAA	0	0	0	0	0	1
AACTACTAGTGGCTC	0	0	1	0	0	0
AACTACTTAGTTAAT	0	0	0	0	0	1
AACTACTTCTTAATT	0	0	0	1	0	0
AACTACTTGTTGACC	0	0	0	1	0	0
AACTAGAGTAAAACA	0	0	1	0	0	0
AACTAGAGTAAAACC	1	0	0	0	0	0
AACTAGAGTAAAGCC	0	0	0	1	0	0
AACTAGAGTAAGCCC	0	0	1	0	0	1
AACTAGATCATATTG	0	1	0	0	0	0
AACTAGCAAGAGTGT	1	0	0	0	0	0
AACTAGCTCGATACG	0	1	0	0	0	0
AACTAGTATATTATG	0	0	0	0	1	0
AACTAGTTGTCCTGA	0	0	0	1	0	0
AACTATATGTTTGTT	0	0	0	1	0	0
AACTATCAGGTAAGA	1	0	0	0	0	0
AACTATCATTTTGTC	1	0	0	0	0	0
AACTATGCAATGCGT	0	1	0	0	0	0
AACTATGCATTGCCG	0	0	0	1	0	0
AACTCCAGAGTTTCC	0	0	0	0	0	1
AACTCCAGCTATGGA	0	0	0	0	0	1
AACTCCCTCCAGCAG	0	0	1	0	0	0
AACTCCCTCTGAGCA	0	0	1	0	0	1
AACTCCCTGACCGCT	0	0	0	0	0	1
AACTCCTCACAGCGA	0	0	1	0	0	0
AACTCCTTCATCAAC	0	1	3	0	0	1
AACTCGCGTGGGTTT	0	1	1	1	0	0
AACTCGTTGTTCTTT	0	1	2	0	1	0
AACTCTCATCGAACG	0	0	0	1	0	0
AACTCTCCCCCGTGC	1	0	0	0	0	0
AACTCTGCAGAGGTT	1	0	0	0	0	0
AACTCTGTCTTCCGC	0	0	1	0	0	0
AACTCTTACGTATGT	0	1	0	0	0	0
AACTCTTATCAACGA	0	1	0	0	0	0
AACTGAACAATACGG	1	0	0	0	0	0
AACTGAACGTGATAC	0	0	1	0	0	0
AACTGAATAAGGGCA	0	1	0	0	0	0
AACTGACTTTTGAAT	0	0	0	0	1	0
AACTGAGGCAAACAT	0	1	0	0	0	0
AACTGATAATACATT	0	0	1	0	0	0
AACTGATACATCTGG	0	3	0	1	0	0
AACTGATATGATGTG	0	1	0	0	0	0
AACTGATATGATGTT	0	0	1	0	0	1
AACTGATGGCGCATC	0	0	0	1	0	0
AACTGCAAACTCTAT	0	0	0	1	0	0
AACTGCCTTATAACC	0	0	1	0	0	0
AACTGCTAGTATCTA	0	0	0	0	1	0
AACTGCTGCATCTGT	0	0	1	0	0	0
AACTGCTTCTGTAAA	0	1	0	0	0	0
AACTGGGGAGGGGAT	1	0	0	0	0	0
AACTGGTGGCTATCC	0	0	1	0	0	0
AACTGTAACGTGATG	0	1	0	0	0	0
AACTGTAACTGTGGA	1	0	0	0	0	1
AACTGTATAAGTTCT	0	1	0	0	0	0
AACTGTATATTGCTC	0	0	0	0	0	1
AACTGTCGATGCTCA	0	0	0	0	0	1
AACTGTGACCTAATC	1	0	0	0	0	0
AACTGTGTGTTTCAT	0	0	1	0	0	0
AACTGTTCCATTGGA	0	1	0	0	0	0
AACTGTTGATTCTCA	1	0	0	0	0	0
AACTGTTGCTGCACT	1	0	0	0	0	0
AACTGTTGGCCTGTA	1	1	1	0	0	0
AACTGTTGTTTTGCA	1	0	0	0	0	0
AACTGTTTCGTCATC	0	0	1	0	0	0
AACTGTTTTTCTCAA	0	0	1	0	0	0
AACTTAAATGTGGTA	0	0	1	1	0	0
AACTTAACTACTACT	1	0	0	0	0	0
AACTTACAATAACTA	0	0	0	0	0	1
AACTTACAATAGCTG	0	1	0	0	0	0
AACTTACACTCTGAA	0	0	0	0	1	0
AACTTACTCTCATCG	0	1	0	0	0	0
AACTTACTCTTCCAG	0	0	0	1	0	0
AACTTCATTGAGAAC	0	1	0	0	0	0
AACTTCTGATCCGCG	0	0	0	0	0	1
AACTTCTTAACTACT	0	0	0	0	1	0
AACTTCTTCGTTGCT	0	1	0	0	0	0
AACTTCTTGGAATAA	0	1	0	0	0	0
AACTTGAAAGCATTC	1	0	0	0	0	0
AACTTGATATGATGG	0	0	0	0	0	1
AACTTGATATGATTG	0	3	1	0	0	1
AACTTGCAAATATCT	0	1	0	0	0	0
AACTTGCATCACAAA	0	0	0	1	1	0
AACTTGCATCACAAT	1	0	0	0	0	0
AACTTGCATCTACAA	0	1	0	0	0	0
AACTTGGATAATTGA	0	0	0	1	0	1
AACTTGGATATTGAT	0	0	0	0	1	0
AACTTGGATATTTAA	0	1	0	0	0	0
AACTTGGCTTTTCAC	0	0	0	1	0	0
AACTTGTATGGTACG	0	0	0	0	0	1
AACTTGTTGCAAGTT	0	0	0	1	0	0
AACTTGTTTGCAAGT	0	0	0	1	0	0
AACTTGTTTGCGAGT	0	0	0	1	0	0
AACTTGTTTTGCAAG	0	0	0	0	0	1
AACTTGTTTTGCCAA	0	0	1	0	0	0
AACTTGTTTTGCGAG	0	0	0	0	0	1
AACTTTGCTCTGAGG	0	1	0	1	1	0
AACTTTGCTCTGGGA	0	1	0	0	0	0
AACTTTGCTTGAGGA	0	0	0	0	0	1
AACTTTGGTTCAAGT	0	1	0	0	0	0
AACTTTGTGAACTCC	0	0	0	0	0	1
AACTTTGTTCCCCCT	0	0	0	0	0	1
AACTTTGTTTAAAAA	0	0	0	0	0	1
AACTTTGTTTGCAAG	0	0	1	0	0	0
AACTTTGTTTGCCGA	0	0	0	1	0	0
AACTTTGTTTTCGCA	0	0	0	1	0	0
AACTTTGTTTTGCAA	5	2	1	4	0	6
AACTTTGTTTTGCCG	0	0	0	0	0	1
AACTTTGTTTTGCGA	1	1	0	2	0	1
AACTTTGTTTTGTGG	0	0	0	1	0	0
AACTTTTGTTCCTAA	0	0	0	1	0	0
AACTTTTGTTCCTGA	0	1	0	0	0	1
AACTTTTTGAATTTA	1	0	0	0	0	0
AAGAAAAAAAAAAGA	0	0	0	0	0	1
AAGAAAAAGGGGGGG	0	0	1	0	0	0
AAGAAAAATATGCTC	0	0	0	0	0	1
AAGAAAAATGCCTTA	0	1	0	0	0	0
AAGAAAAGCATTGTG	0	1	0	0	0	0
AAGAAAATCAGACCT	0	0	0	0	1	0
AAGAAAATGCAAGTC	0	0	0	1	0	0
AAGAAAATTGGCATT	0	1	0	0	0	0
AAGAAACGTGGTGAA	1	0	1	0	0	0
AAGAAACGTGGTGAC	0	0	0	1	1	0
AAGAAACTGGCTGGC	0	0	0	0	1	0
AAGAAACTGGTGGCA	0	0	1	0	0	0
AAGAAAGAACTGCTT	0	1	0	0	0	0
AAGAAAGAGAAAAGG	0	0	1	0	0	0
AAGAAAGCCGCCGAG	0	0	0	0	1	0
AAGAAAGCCGGGATG	0	0	1	0	0	0
AAGAAAGTATACGTC	0	0	0	1	0	0
AAGAAATAAAATACG	0	1	0	0	0	0
AAGAAATCTAGGAGA	0	0	0	0	0	1
AAGAAATTACTGGGG	0	0	1	0	0	0
AAGAAATTACTGGGT	0	0	1	1	0	0
AAGAACATAAAATGC	0	1	0	0	0	0
AAGAACATAAGAGCC	0	0	0	1	0	0
AAGAACCCGAACTAG	0	0	0	2	0	0
AAGAACCCGAACTAT	0	0	0	0	0	1
AAGAACCGGAGTATG	0	1	0	1	0	0
AAGAACCTTTCTCAT	1	0	0	0	0	0
AAGAACGAAAGTTAA	0	0	1	0	0	0
AAGAACTAGATATAT	0	0	1	0	0	0
AAGAAGAAAGGGGGT	0	0	0	1	0	0
AAGAAGAAATGGGGT	1	1	0	1	0	0
AAGAAGAAATTGGGG	1	0	0	0	0	0
AAGAAGAAGAGAACA	1	0	0	0	0	0
AAGAAGACCCGCAGC	0	1	0	1	0	0
AAGAAGACCGCACCG	0	0	0	0	1	0
AAGAAGACCGCAGCC	0	0	1	0	0	0
AAGAAGACTCTGTGT	0	0	0	1	0	0
AAGAAGACTCTGTTT	0	1	0	0	0	0
AAGAAGAGAGCATTA	0	0	0	1	0	0
AAGAAGAGAGCTGCT	0	1	0	0	0	0
AAGAAGAGAGTGCTG	1	0	0	0	0	0
AAGAAGAGTGGTGGC	0	0	0	1	0	0
AAGAAGAGTTGGGGG	0	1	0	0	5	0
AAGAAGAGTTTATTG	0	0	0	1	0	0
AAGAAGCAAGGTGGT	0	0	1	0	0	0
AAGAAGCAGCACCCG	0	0	0	1	0	0
AAGAAGCCCGGGGAT	0	0	0	0	0	1
AAGAAGCGTTGATTT	0	1	1	0	0	0
AAGAAGCTCAGGAGG	0	1	0	0	0	0
AAGAAGGCGAATAAA	0	0	0	0	1	0
AAGAAGTCGCCACCC	0	0	0	1	0	0
AAGAAGTGTTGTATT	0	1	0	0	0	0
AAGAAGTTCTTGGAT	0	0	1	0	0	0
AAGAATAAGGGGAAT	0	1	1	0	0	2
AAGAATAAGGGTAAT	1	0	0	0	0	0
AAGAATAATACGTTC	0	0	0	1	0	0
AAGAATAATCAAAGA	0	0	0	1	0	0
AAGAATCACAAGTTT	1	0	0	0	0	0
AAGAATCCTCGGTCC	0	0	0	0	0	1
AAGAATCTTGTCTGT	0	1	0	0	0	0
AAGAATGAAAGTGAA	0	0	0	1	0	0
AAGAATGGCTAGCTT	0	0	0	1	0	0
AAGAATGTACCTGCC	0	0	0	1	0	0
AAGAATTATTACGTA	0	1	0	0	0	0
AAGAATTCTGCCAGT	0	0	0	0	1	0
AAGAATTGAGCGTGC	0	0	0	1	0	0
AAGAATTGGACATCT	1	0	0	0	0	0
AAGAATTGGAGATCT	0	0	0	0	1	0
AAGAATTGTTCACCA	0	0	0	1	0	0
AAGACAAAAGTTAAA	0	1	0	0	0	0
AAGACAAGTACTCAT	1	0	0	0	0	0
AAGACAAGTTTTTCA	0	0	1	1	0	0
AAGACAAGTTTTTGC	1	0	0	0	0	0
AAGACACGTGCTGTT	0	0	1	0	0	0
AAGACACTTCCTCAT	1	0	0	0	0	0
AAGACAGACTTAACT	0	0	0	1	0	0
AAGACAGCCTTTCAT	0	0	0	0	1	0
AAGACAGGAAAGAAG	0	0	0	0	0	1
AAGACAGGTTTTTAT	0	0	0	0	0	1
AAGACAGTATGTTTA	0	0	0	0	1	0
AAGACAGTTTTTCAT	1	0	0	0	1	0
AAGACATATTAAGGC	0	0	0	0	0	1
AAGACATCAATGGAG	0	0	0	0	1	0
AAGACATTGTGGATG	1	0	1	0	0	0
AAGACATTTCTAATC	1	0	0	0	0	0
AAGACATTTCTCATC	2	0	0	1	0	0
AAGACCTAACTAATC	1	0	0	0	0	0
AAGACCTACTCATCC	0	0	0	0	0	1
AAGACCTATCATCCC	0	0	0	1	0	0
AAGACCTTACTATCG	1	0	0	0	0	0
AAGACCTTACTCATC	1	0	1	1	5	3
AAGACCTTCATCATA	1	0	0	0	1	0
AAGACCTTCCTATCT	0	0	0	0	0	1
AAGACCTTCCTCATC	2	1	0	1	0	1
AAGACCTTCCTCGTC	0	1	0	0	0	0
AAGACCTTCCTTATC	0	0	0	0	0	1
AAGACCTTCTATCTT	0	0	0	0	0	1
AAGACCTTCTCCTCC	0	0	1	0	0	0
AAGACCTTCTTCCTC	1	1	0	0	0	1
AAGACCTTTCTATCC	1	0	0	0	0	0
AAGACCTTTCTCACC	1	0	0	0	0	0
AAGACCTTTCTCATC	13	1	0	5	5	10
AAGACCTTTCTTATC	2	0	0	0	0	0
AAGACCTTTGCTCAT	0	0	0	1	0	0
AAGACGACGGAGTTT	1	0	0	0	0	0
AAGACGACTCGATCA	1	0	0	0	0	0
AAGACGCGCTTGTGT	1	0	0	0	0	0
AAGACGTATTCTCAT	0	0	0	0	0	1
AAGACTAGGTTTTTC	0	1	0	0	0	0
AAGACTATGGTCTCC	0	0	0	0	0	1
AAGACTGAAGCACCA	0	0	0	0	0	1
AAGACTTACTCATCG	1	0	0	0	0	0
AAGACTTATTCATCC	0	0	0	1	0	0
AAGACTTATTCTCTA	0	0	0	0	0	1
AAGACTTCAGAACCC	0	0	1	0	0	0
AAGACTTCCTATCTT	0	0	0	0	0	1
AAGACTTCCTCACCT	0	0	1	0	0	0
AAGACTTCCTCATCT	2	0	0	0	0	1
AAGACTTCTATCTTT	0	0	0	0	0	1
AAGACTTGCTAAAAT	0	0	0	0	1	0
AAGACTTTCCCATCC	1	0	0	1	0	0
AAGACTTTCTATCTC	0	0	1	0	0	0
AAGACTTTCTCATCC	2	1	0	0	0	1
AAGAGAAAACGTCGC	0	0	0	0	1	0
AAGAGAAAATTTGTA	0	0	0	1	0	0
AAGAGAAGCAAGTGT	1	0	0	0	0	0
AAGAGAATAAATTCG	0	0	0	1	0	0
AAGAGAATACTACAT	0	0	0	0	0	1
AAGAGAATTTTGCAG	0	0	0	1	0	0
AAGAGAATTTTGGAG	1	0	0	0	0	0
AAGAGACTCGCGGTC	1	0	0	0	0	0
AAGAGACTGGTGGTC	0	0	1	0	0	0
AAGAGAGACATCGAA	0	1	0	0	0	0
AAGAGAGAGACTCGG	0	0	0	1	0	0
AAGAGAGAGGCTGTT	0	1	0	0	0	0
AAGAGAGTAAAACCC	0	0	1	0	0	0
AAGAGAGTACCTTTC	0	1	0	0	0	0
AAGAGAGTATGTTTC	0	1	0	1	0	0
AAGAGATCTTGTTGC	0	0	1	0	0	0
AAGAGATTGCTGTTT	1	0	0	0	0	0
AAGAGCAAAAAAAAA	1	0	0	0	0	0
AAGAGCCTTCTGCTA	0	0	0	0	0	1
AAGAGCGCAGAGAAT	0	0	0	1	0	0
AAGAGCGTTGGCTCA	0	1	0	0	0	0
AAGAGCTAGAAAGGA	0	0	1	0	0	0
AAGAGCTAGCAAATT	0	0	0	1	0	0
AAGAGCTGTGGAATA	0	1	0	0	0	0
AAGAGGAAATAAGGA	0	1	0	0	0	0
AAGAGGATGGAGGGA	0	0	1	0	0	0
AAGAGGATGGATGGA	0	1	0	0	0	0
AAGAGGCGCATCAGC	0	0	0	1	0	1
AAGAGGCGCATTAGC	0	1	0	0	0	0
AAGAGGCGCATTCAG	0	1	0	0	0	0
AAGAGGGACCCGAAG	0	0	1	0	0	0
AAGAGGTCGATTATT	0	0	1	0	0	0
AAGAGGTGGATTATG	0	1	0	0	0	0
AAGAGTAATGCTAAG	0	0	0	0	1	0
AAGAGTACAATCCAG	0	0	1	0	0	0
AAGAGTACGGTCGCC	0	1	0	0	0	0
AAGAGTAGCATTGTG	1	0	0	0	0	0
AAGAGTGATGCTGTG	0	0	1	0	0	0
AAGAGTGGATTATTT	0	0	0	0	1	0
AAGATAACCTAATGT	0	0	0	0	0	1
AAGATAAGGGGAGAG	0	0	0	1	0	0
AAGATAATTTAATGA	0	0	0	0	1	0
AAGATACACTGTATA	0	0	0	1	0	0
AAGATACAGGGAGAG	0	0	1	1	0	0
AAGATACAGGGGAGA	0	1	1	0	0	0
AAGATACAGTTCTTA	0	0	0	0	1	0
AAGATACATTGAGGA	0	1	0	0	0	0
AAGATAGCACACCAC	0	0	1	0	0	0
AAGATAGCAGTTTGC	0	0	0	0	0	1
AAGATAGGAGTAAAC	0	0	0	0	0	1
AAGATAGTGTAACAA	0	0	0	0	1	0
AAGATATATGTACCT	0	1	0	0	0	0
AAGATATTACAATTG	1	0	0	0	0	0
AAGATCAAGCTGATC	0	0	0	0	0	1
AAGATCAAGCTGATG	0	0	0	1	0	0
AAGATCACAAGTTTT	1	0	0	0	0	0
AAGATCCTCCGCTTA	0	1	0	0	0	0
AAGATCCTGCCCTGA	0	1	0	0	0	0
AAGATCGCCGTCACC	0	0	1	0	0	0
AAGATCGCCGTCACG	0	1	0	0	0	0
AAGATCGTGGAGGAA	0	0	0	1	0	0
AAGATCTGCCGTCCA	1	0	0	0	0	0
AAGATCTTCTTCCTC	0	0	0	1	0	0
AAGATCTTTTAACCG	0	0	1	0	0	0
AAGATGAAATAAGAT	0	0	0	0	0	1
AAGATGAAATTAAGA	0	1	0	0	0	0
AAGATGAAGAGGAAT	0	0	0	1	0	0
AAGATGAAGAGGCAC	0	1	0	0	0	0
AAGATGACTCGATCA	0	1	0	0	0	0
AAGATGATGGTGTCA	0	1	0	0	0	0
AAGATGCGAGAACAA	0	0	0	0	1	0
AAGATGCGGGGGTGG	0	0	1	0	0	0
AAGATGCGTACCGCC	0	0	0	0	0	1
AAGATGCGTTATGAA	0	0	0	0	0	1
AAGATGCTCAGACGG	0	0	0	1	0	0
AAGATGGCACTAGTG	0	0	1	0	0	0
AAGATGGTTCTTGCT	0	0	0	1	0	0
AAGATGTACGTTTGA	0	1	0	0	0	0
AAGATGTACTCCAGA	0	1	0	0	0	0
AAGATGTCGTACAGT	0	0	1	0	0	0
AAGATTAACGAAGCA	0	0	1	0	0	0
AAGATTGAATGCACG	1	0	0	0	0	0
AAGATTGCTAAAATT	0	0	1	0	0	0
AAGATTGTCGAATTT	0	1	0	0	0	0
AAGATTGTTTCCGGT	0	1	0	0	0	0
AAGATTTAACGAAGG	0	0	1	0	0	0
AAGATTTCAACCCAG	1	0	0	0	0	0
AAGATTTCAACGAAA	0	0	1	0	0	0
AAGATTTCAACGAAG	0	1	0	1	0	2
AAGATTTCAATTCGT	0	1	0	0	0	0
AAGATTTGAGCTTTG	1	0	0	1	0	0
AAGATTTGCGGTGTT	0	1	0	0	0	0
AAGATTTTACTGAAG	0	0	0	0	1	0
AAGATTTTCTTGAAA	0	0	0	1	0	0
AAGCAAAAAGGGACA	0	0	0	1	0	0
AAGCAAAAAGTGGTA	0	0	1	0	0	0
AAGCAAAATAGTGGT	0	0	0	1	0	1
AAGCAAAATGATAAT	0	1	0	0	0	0
AAGCAAAGTGCAAGC	0	0	0	1	0	0
AAGCAAGCAGAAAGT	0	1	0	0	0	0
AAGCAATGTGTGATA	0	0	0	0	1	0
AAGCAATGTTGTTCC	0	0	0	1	0	0
AAGCACAATCTGTAA	0	1	0	0	0	0
AAGCACCAAAAAAAA	0	0	0	1	0	0
AAGCACCATCTGTAA	1	0	0	0	0	0
AAGCACCTCTGCTCG	0	0	0	1	0	0
AAGCACTGTTTACAT	0	1	0	0	0	0
AAGCACTTACCCCCC	0	0	0	1	0	0
AAGCAGAATCGCTAG	0	0	0	0	0	1
AAGCAGACCCTACGG	0	0	0	1	0	0
AAGCAGAGTCTTCTG	0	0	0	0	1	0
AAGCAGCACTTCTGC	0	0	0	1	0	0
AAGCAGCTAACCGAT	1	0	0	0	0	0
AAGCAGCTGTAGCTT	0	0	0	1	0	0
AAGCAGCTTCTGCAG	0	0	0	0	0	1
AAGCAGGAATAATGT	0	0	0	1	0	0
AAGCAGGAATCGCTA	1	0	0	1	0	1
AAGCAGGAATCGTAA	0	0	0	1	0	0
AAGCAGGACTCGCTA	0	0	0	0	1	0
AAGCAGGATATCGCT	1	0	0	0	0	0
AAGCAGGTGTCTTCT	0	0	1	0	0	0
AAGCATAAGTGGAAA	0	0	0	0	0	1
AAGCATAGCCTTAAG	0	1	0	0	0	0
AAGCATAGGCTATAA	0	0	0	0	1	0
AAGCATCTAACGTTT	0	0	0	0	0	1
AAGCCAAAAAAAAAA	1	0	1	0	0	0
AAGCCAAAGGTTAGG	0	0	0	1	0	0
AAGCCACGAGCAGCA	0	0	1	0	0	0
AAGCCCATCAAGACG	0	1	0	0	0	0
AAGCCCGCGACCGCG	0	0	0	0	0	1
AAGCCCTTTACTCAT	1	0	0	0	0	0
AAGCCCTTTGGATTT	0	0	0	0	0	1
AAGCCGGCAAACTGA	0	0	0	1	0	0
AAGCCGTAGTTTGAT	0	0	0	0	1	0
AAGCCGTGGCTCTTC	0	0	0	1	0	0
AAGCCTCCCCCGTAT	0	1	0	0	0	0
AAGCCTGATTTTCAA	0	0	0	1	0	0
AAGCCTTGTTGATCT	0	0	1	0	0	0
AAGCCTTTGGATCCT	0	0	0	1	0	0
AAGCCTTTTGCCAAG	0	0	0	1	0	0
AAGCGAACCATTGGG	0	1	0	0	0	0
AAGCGACTGTTGTAA	1	0	0	0	0	0
AAGCGAGTCTCTGTT	0	1	0	0	1	1
AAGCGATAAATGAGT	0	0	0	1	1	3
AAGCGATAAGGGTAG	0	0	1	0	0	0
AAGCGATAATGGGTA	0	1	0	0	0	0
AAGCGCACCTGTTGG	0	0	1	0	0	0
AAGCGCCTGCGGCGA	0	0	0	0	0	1
AAGCGCGCCAAATGT	0	1	0	0	0	0
AAGCGCTACATCAAG	0	0	0	0	0	1
AAGCGGCAGCCCAGT	1	0	0	0	0	0
AAGCGGGCGATGGTT	1	0	0	0	0	0
AAGCGGGTCAGCTTT	1	0	0	0	0	0
AAGCGGTGAAAAAAT	0	0	0	1	0	0
AAGCGTGCGCCGGAT	0	0	0	0	0	1
AAGCTAAGAGCTTCT	0	0	0	0	0	1
AAGCTACTGTGCTGG	0	0	0	0	0	1
AAGCTAGCATACAAG	0	0	0	1	0	0
AAGCTAGCCGTCACC	0	0	1	0	0	0
AAGCTAGGGATGACC	0	0	0	2	0	0
AAGCTAGTAGCAGAT	0	0	0	1	0	0
AAGCTAGTGGTAAGT	0	0	0	0	0	1
AAGCTATAATATTGT	0	0	0	1	0	0
AAGCTATATTCTATT	0	0	0	1	0	0
AAGCTATCTTGTAGT	1	0	0	0	0	0
AAGCTATTTTCGTTT	0	1	0	0	0	0
AAGCTCAAGATGACG	0	0	0	1	0	0
AAGCTCAGGATGACC	0	0	0	1	0	0
AAGCTCAGGGATGAC	0	1	0	0	0	0
AAGCTCATCGGGAAA	0	1	0	0	0	0
AAGCTCCGGGTGCGG	0	1	0	0	0	0
AAGCTCCTGGCCCAG	0	1	0	0	0	0
AAGCTCTACCGGAAC	0	0	0	1	0	0
AAGCTGCCCATCGAC	0	0	0	1	0	0
AAGCTGCTAGCTGTT	0	0	1	0	0	0
AAGCTGGTGTTCGGT	0	0	0	0	0	1
AAGCTGTCATTGCCT	0	0	0	1	0	0
AAGCTGTCCATTGAC	0	0	0	0	0	1
AAGCTGTGATGGAAA	0	1	0	0	0	0
AAGCTGTGATGGACA	0	0	0	0	0	1
AAGCTGTGGGCTCGG	0	0	1	0	0	0
AAGCTGTGTACGGTA	0	0	0	0	0	1
AAGCTGTGTCGGTTG	0	0	0	1	0	0
AAGCTGTGTCGTTGT	0	0	0	0	0	1
AAGCTGTGTGGCTGG	0	1	0	0	0	0
AAGCTGTGTTCGGTG	0	0	1	0	0	0
AAGCTGTTTGGTCTG	0	1	0	0	0	0
AAGCTTAGAGATCCA	0	1	0	0	0	0
AAGCTTAGCTTTCTG	0	0	0	1	0	0
AAGCTTAGCTTTTGG	0	0	0	1	0	0
AAGCTTCCTCGTCCT	0	0	0	1	0	0
AAGCTTCTTTTGTTT	0	1	0	0	0	0
AAGCTTGAGCTAGCT	0	1	0	0	0	0
AAGCTTGCGTTCGGT	0	0	0	0	1	0
AAGCTTGGGCTTTCT	0	1	0	0	0	0
AAGCTTGTGTCAAAT	0	0	0	0	1	0
AAGCTTGTGTCGGTT	0	0	1	0	0	0
AAGCTTGTGTGGAAA	0	1	0	0	0	0
AAGCTTGTGTTAAAA	1	0	0	0	0	0
AAGCTTGTGTTCGAT	0	1	0	0	0	0
AAGCTTGTGTTCGGT	2	3	3	1	5	5
AAGCTTGTGTTGGTT	0	0	0	0	0	1
AAGCTTGTGTTTCGT	0	0	1	0	0	0
AAGCTTTAGCTTTCT	0	5	3	0	1	1
AAGCTTTCAATACTA	0	0	0	1	0	0
AAGCTTTGCCAGCCG	0	0	0	0	0	1
AAGCTTTGCCAGTGG	0	0	1	0	0	0
AAGCTTTGCTTCCTT	0	0	0	1	0	0
AAGCTTTGTCGGTTT	0	0	1	0	0	0
AAGGAAAAAAAAAAA	0	0	0	1	0	0
AAGGAAAATACTGGA	0	1	0	0	0	0
AAGGAAACCGTAGTT	0	0	0	1	0	0
AAGGAAATTATCCTG	0	0	2	0	0	0
AAGGAACCGTCAGTT	0	1	0	0	0	0
AAGGAAGAAACGTCA	1	0	0	0	0	0
AAGGAAGCCGGGATG	0	0	0	1	0	0
AAGGAAGGAGACCTC	0	1	0	0	0	0
AAGGAAGGAGACGTC	0	4	0	0	5	0
AAGGAAGGAGACTGT	0	0	0	1	0	0
AAGGAAGGAGATGTC	0	1	0	0	0	0
AAGGAATAAGAGACA	0	0	1	1	1	0
AAGGAATAAGGGGAA	0	0	0	1	0	0
AAGGAATAATGCAAA	0	2	0	1	0	0
AAGGAATAATGCAAG	0	1	0	0	0	0
AAGGAATAGTGCAAA	0	1	0	0	0	0
AAGGAATCGTGCAAA	0	1	0	0	0	0
AAGGAATCGTGCAAT	0	0	0	0	0	1
AAGGAATCGTGCTAT	0	0	1	0	0	0
AAGGACATTGGCCGC	0	0	0	0	0	1
AAGGACCCGAAGCTG	0	0	0	0	1	0
AAGGACGAGTTCGTG	0	0	0	1	0	0
AAGGACGTCTCACTC	0	0	1	0	0	0
AAGGAGAATGTATGT	0	0	0	1	0	0
AAGGAGAGTAAAGCC	0	0	1	0	0	0
AAGGAGATCGATCAA	1	0	0	0	0	0
AAGGAGCACCGGTGG	1	0	0	0	0	0
AAGGAGCATTCGTGA	0	0	0	0	1	0
AAGGAGGAGATCCCA	0	0	1	0	0	0
AAGGAGGAGATCCCC	0	1	1	0	1	0
AAGGAGTTCTACCAG	0	0	1	0	0	0
AAGGATCGGTGTAGT	0	1	0	0	0	0
AAGGATTTCCACCGT	1	0	0	0	0	0
AAGGCAGCAAGGCAC	0	0	0	0	0	1
AAGGCATATTTATTT	0	0	0	0	0	1
AAGGCATTCAACTTG	0	0	0	0	0	1
AAGGCATTCAAGTTG	0	0	0	1	0	0
AAGGCCAACAAGAAG	0	0	0	0	1	0
AAGGCCAATAGAAAA	0	0	1	0	0	0
AAGGCCAGAAAATGG	0	0	0	0	0	3
AAGGCCAGAAAATGT	0	0	0	0	0	1
AAGGCCCGTTAAGCT	0	0	0	0	1	0
AAGGCCCTCGGCGGG	0	1	0	0	0	0
AAGGCCGTCGGGCAG	0	1	0	0	0	0
AAGGCCGTGGGCAGG	0	0	0	0	1	1
AAGGCCTTGTTGGTA	0	0	0	1	0	0
AAGGCGAATCAAGTT	0	0	0	0	0	1
AAGGCGACGAAGCCC	0	0	1	0	0	0
AAGGCGATATGCGAT	0	0	1	0	0	0
AAGGCGATCAAGTTG	1	0	0	0	0	0
AAGGCGATTCAAGTT	0	0	1	0	0	0
AAGGCGCACGTTGTC	0	1	0	0	0	0
AAGGCGGCAACAAGG	0	0	1	0	0	0
AAGGCGTGGGCAGGG	0	0	1	0	0	0
AAGGCTACTTGCTAC	0	0	0	1	0	0
AAGGCTCACTGCAGG	0	0	1	0	0	0
AAGGCTGCACGGCGG	0	1	0	0	0	0
AAGGGAAAGGCTGTT	0	0	0	0	0	1
AAGGGAAATCTAGAA	0	0	1	0	0	0
AAGGGAAGTTGTCTT	1	0	0	0	0	0
AAGGGACCAAGGACT	0	0	1	0	0	0
AAGGGAGAGAGTTGT	0	0	0	0	0	1
AAGGGAGCACTTGGA	0	0	0	0	1	0
AAGGGATATTTCTGC	1	0	1	0	0	0
AAGGGATCGCCGCGG	0	0	0	0	1	0
AAGGGATCGCGTAAT	0	0	0	1	0	0
AAGGGATGTTGTATT	4	0	0	0	0	0
AAGGGATGTTGTCTT	1	0	0	0	0	0
AAGGGCACATCACGC	1	0	0	0	0	0
AAGGGCAGCTGTACA	0	1	0	0	0	0
AAGGGCATTGCTCCC	0	1	0	0	0	0
AAGGGCATTGCTGCC	0	0	1	1	1	0
AAGGGCCACTATCCA	1	0	0	0	0	0
AAGGGCGCGCATCTG	0	0	0	0	1	0
AAGGGCTCCGTGCAA	0	0	0	0	1	0
AAGGGGCCAGGAGAG	0	0	1	0	0	0
AAGGGGCCCCGCCCA	0	0	0	0	0	1
AAGGGGCCGGGAGAG	0	0	0	0	0	1
AAGGGGTCCCGCGCC	0	0	0	0	1	0
AAGGGTGGAAATAAA	0	0	0	0	0	1
AAGGGTGTACTGTTG	0	1	0	0	0	0
AAGGGTTACTGCTGT	0	0	1	0	0	0
AAGGGTTAGCCCGAT	0	1	0	0	0	0
AAGGGTTAGCCCTGA	0	0	0	0	0	1
AAGGGTTAGCCTGAT	0	2	5	1	0	0
AAGGGTTCCTAAATA	0	0	0	0	0	1
AAGGGTTGGCCTGAT	0	1	0	0	0	0
AAGGTAACTAAGCGG	0	0	0	2	0	0
AAGGTAACTACGCGG	0	0	1	0	0	0
AAGGTAGCAACTGGA	1	0	0	0	0	0
AAGGTATGATGATGG	0	0	0	1	0	0
AAGGTCACCGCGCTC	1	0	0	0	0	0
AAGGTCACCGTGCTC	0	0	1	0	0	0
AAGGTCACTGAGGAG	0	0	0	0	1	0
AAGGTCGGTACGCAC	0	0	0	1	0	0
AAGGTCGGTATGCAC	0	0	0	0	0	1
AAGGTCGTTGCCTCT	0	1	0	0	1	0
AAGGTCTGTACCTTC	0	0	0	0	0	1
AAGGTCTTTGCGGTC	0	0	0	0	1	0
AAGGTGAACGGTTTA	0	0	1	0	0	0
AAGGTGAACTAAGCG	0	2	3	0	11	0
AAGGTGAATGCTTAT	0	2	0	0	0	0
AAGGTGAGTCTTACC	0	0	0	0	1	0
AAGGTGCACACCACT	1	0	0	0	0	0
AAGGTGGAATAAGCG	0	1	0	0	0	0
AAGGTGGTGCATAAA	1	0	0	0	0	0
AAGGTGGTGCATATT	1	0	0	0	0	0
AAGGTGGTTGCATAA	0	0	1	0	0	0
AAGGTGGTTGCATAT	1	0	0	0	0	1
AAGGTGTAACGGTTT	0	1	0	0	0	0
AAGGTGTGTGTAACA	1	0	0	0	0	0
AAGGTGTTTATCTAG	0	0	0	1	0	0
AAGGTTACCGTGTTG	1	0	0	0	0	0
AAGGTTGTCAGATCC	0	0	0	0	1	0
AAGGTTGTGTGGTCG	0	0	0	1	0	0
AAGGTTTGAACAATT	0	1	0	0	0	0
AAGGTTTTTACTAGC	0	0	0	1	0	0
AAGTAACAAGTTGTG	0	0	0	0	1	0
AAGTAACACATTTTT	0	0	0	0	1	0
AAGTAAGCAATACTA	1	0	0	0	0	0
AAGTAATAAGTGTGC	0	0	0	1	0	1
AAGTAATAAGTTGTA	0	0	0	0	0	1
AAGTAATAAGTTGTG	2	4	1	6	5	5
AAGTACACAGCATTT	0	1	1	0	0	1
AAGTACACTTTCTCT	0	0	0	0	0	1
AAGTACGGGGATTTG	0	0	0	1	0	0
AAGTACTATCATTCT	0	0	0	0	0	1
AAGTACTTGATGCTT	0	1	0	1	0	0
AAGTAGCGAGGCTGC	0	0	1	0	0	0
AAGTAGCGCAGCGCC	0	0	0	0	1	0
AAGTAGGATGAGTAT	0	0	0	1	0	0
AAGTAGGTGGATTAT	0	1	0	0	0	0
AAGTAGTTAGTGTTG	1	0	0	0	0	0
AAGTATAACAGTCCG	0	0	1	0	0	0
AAGTATAAGTTGTGC	1	0	0	0	1	0
AAGTATAGTCGTGTC	1	0	0	0	0	0
AAGTATCGTCCGGTG	0	1	0	0	0	0
AAGTATGAGGATACT	0	0	1	0	0	0
AAGTATGATCAAAAT	1	0	0	0	0	0
AAGTATGTCCTTCCC	0	0	0	1	0	0
AAGTATGTGACACTT	0	0	0	0	1	0
AAGTATTGAGGAAAT	0	1	0	1	0	0
AAGTATTGAGGGAAA	0	1	0	0	0	0
AAGTATTGTTGAGAT	0	1	0	0	0	0
AAGTCACTGTCAGAA	0	0	1	0	0	0
AAGTCAGAGCAGTGC	1	0	0	0	0	0
AAGTCATTGCATCTT	0	0	0	2	1	0
AAGTCCCTATTGAGA	0	0	1	0	0	0
AAGTCCTGACCGCGC	0	0	0	0	0	1
AAGTCCTGCCGAGCC	0	0	0	1	0	0
AAGTCCTGCCGCGCC	0	1	2	0	0	1
AAGTCGATGCATCTT	0	0	1	0	0	0
AAGTCGGGCAAGACT	0	0	0	1	0	0
AAGTCGGGCAAGCTC	0	0	1	0	0	0
AAGTCGGGGTACCCT	0	0	1	0	0	0
AAGTCGTCGTACAGT	0	1	0	0	0	0
AAGTCGTGATCTTTT	0	0	0	1	0	0
AAGTCGTTATTCAGG	0	0	0	1	0	0
AAGTCGTTGCATCTT	0	0	0	3	0	0
AAGTCTGCGCGCCAG	0	0	0	1	0	0
AAGTCTTTTACCTGA	0	0	0	1	0	0
AAGTGAAGTTAAAGT	0	0	0	0	0	1
AAGTGAATAAAGGGG	0	0	0	0	1	0
AAGTGAATAAGGGGA	0	1	0	0	0	0
AAGTGAATGAAATCT	0	0	0	0	0	1
AAGTGAATGGAGTAT	0	0	0	1	0	0
AAGTGACCTGTGAAC	0	0	1	0	0	0
AAGTGATATGCGGAG	0	1	0	0	0	0
AAGTGCCAGCGATTG	0	0	0	0	1	0
AAGTGCCCTTGATCG	0	0	1	0	0	0
AAGTGCGCCTAACAT	1	0	0	0	0	0
AAGTGCTATCAGTTT	1	0	0	0	0	0
AAGTGCTTATAAGTT	1	0	0	0	0	0
AAGTGGAGAGATGTT	0	1	0	1	0	0
AAGTGGAGTCTCAGT	1	0	0	0	0	0
AAGTGGAGTTTTGAC	0	0	1	0	0	0
AAGTGGCAGTTATAC	0	0	0	0	0	1
AAGTGGCGTGATTCC	1	0	0	0	0	0
AAGTGGGATGAATTA	0	1	0	0	0	0
AAGTGGTTCCAGGTC	0	0	0	0	5	0
AAGTGTATACAAACC	0	0	0	1	0	0
AAGTGTATACATACG	0	0	0	1	0	1
AAGTGTCGTAAGACA	0	0	0	1	0	0
AAGTGTGATATGACA	0	0	0	0	1	0
AAGTGTGGGCCTGTT	0	0	1	1	0	0
AAGTGTGTAAGACTA	0	1	0	0	0	0
AAGTGTTACTGTTGT	0	1	0	0	0	0
AAGTGTTACTGTTTG	0	0	1	0	0	0
AAGTGTTCGGCCAAG	0	0	1	0	0	0
AAGTGTTGGTCTGAG	0	1	0	0	0	0
AAGTGTTTACTGTTG	0	0	1	0	0	0
AAGTTAAGCTTATGC	0	1	0	0	0	0
AAGTTACGGGGGAGA	0	0	0	1	0	0
AAGTTACTCGTGCAC	0	0	0	0	0	1
AAGTTACTGGGGAGA	0	0	0	1	0	0
AAGTTAGTTTTCCTT	0	1	0	0	0	0
AAGTTATCTAGTTCA	0	1	0	0	0	0
AAGTTATGCGACACT	0	0	0	0	0	1
AAGTTATGGACACTT	0	0	1	0	0	0
AAGTTATGGCTCTTT	1	0	0	0	0	0
AAGTTATGTAGACAC	1	0	0	0	0	0
AAGTTATGTGAACTT	0	0	0	0	0	1
AAGTTATGTGACACT	14	1	3	6	5	4
AAGTTATGTGGCACT	0	0	1	0	0	0
AAGTTATGTGTACAC	0	1	0	0	0	0
AAGTTATTACCTGAC	0	0	0	0	0	1
AAGTTCCAATGGACA	0	0	0	0	0	1
AAGTTCCAGGGGACC	0	0	0	1	0	0
AAGTTCCGCTTCAGA	0	0	0	1	0	0
AAGTTCTAGATTTGT	0	1	0	0	0	0
AAGTTCTCCCAAAAA	0	0	1	0	0	0
AAGTTCTCTAAAAAA	0	0	0	1	0	0
AAGTTCTGAACACCT	0	0	0	1	0	0
AAGTTGAAAGAAAAA	0	0	0	1	0	0
AAGTTGATGGCAATC	0	2	1	0	0	0
AAGTTGGTGGCAATC	0	1	0	0	0	0
AAGTTGGTTCGTTCG	0	0	0	0	1	0
AAGTTGTGATAAATA	0	0	1	0	0	0
AAGTTGTGTGACACT	0	0	0	0	0	1
AAGTTGTTGTGAATT	0	0	0	1	0	0
AAGTTTAGTCGACCC	0	0	1	0	0	0
AAGTTTATGCCATCT	0	0	1	0	0	0
AAGTTTATGGTGACA	0	1	0	0	0	0
AAGTTTCACTGAGGC	0	0	0	1	0	0
AAGTTTCATTTGAAT	0	0	0	0	0	1
AAGTTTCTTGGGCCA	0	1	0	1	0	0
AAGTTTCTTTGGTCA	0	0	1	0	0	0
AAGTTTGAGTATATA	0	1	0	0	0	0
AAGTTTGATTACCGT	0	0	0	0	0	1
AAGTTTGGTATGGGT	0	0	0	0	0	1
AAGTTTGTGAAAAAA	0	0	0	2	0	0
AAGTTTGTGATAAAA	0	0	0	0	1	0
AAGTTTTACTTGATG	0	1	0	0	0	0
AAGTTTTGCTTCCTT	0	1	0	0	0	0
AAGTTTTGCTTGCTT	0	0	0	1	0	0
AAGTTTTGTGACACT	1	0	0	0	0	0
AAGTTTTGTTTGACA	0	0	1	0	0	0
AATAAAAAAAAAAAA	1	0	0	1	0	0
AATAAAAAAAAAGCC	0	0	1	0	0	0
AATAAAAAAGTGTAA	0	1	0	0	1	0
AATAAAAAATGTGTA	0	0	0	0	0	1
AATAAAAAGGGGAAC	0	0	0	0	1	0
AATAAAAATGTGTAG	0	1	0	0	0	0
AATAAAAATTGACCC	1	0	0	0	0	0
AATAAAAGTATTCAA	1	0	0	0	0	0
AATAAAATAAAGAGT	0	0	2	0	0	0
AATAAAATAGTGTAG	0	0	1	0	0	0
AATAAAATATACTTT	0	0	1	0	0	0
AATAAAATATGTGTA	4	2	9	0	1	1
AATAAAATATGTGTG	0	0	1	0	0	0
AATAAAATCAATCTG	0	0	0	1	0	0
AATAAAATCAATTTG	0	0	0	1	0	0
AATAAAATCTTTTTT	0	0	0	1	0	0
AATAAAATGTGAACT	1	0	0	0	0	1
AATAAAATGTGAATT	0	1	0	0	0	0
AATAAAATTCGGATG	1	0	0	0	0	0
AATAAACAGACACGT	0	0	1	0	0	0
AATAAACATACCACG	1	0	0	0	0	0
AATAAACCTAGCTGT	0	0	1	0	0	0
AATAAACCTCAGCTG	0	0	1	0	0	0
AATAAACCTCAGCTT	4	1	0	0	1	0
AATAAACGACCACGT	0	0	1	0	0	0
AATAAACGTGAACTT	1	0	0	0	1	0
AATAAACTTTTTTTC	0	0	1	1	0	0
AATAAAGACAAGGGT	1	0	0	0	0	0
AATAAAGCGGAATAT	1	0	0	0	0	0
AATAAAGCGGCAACT	0	1	0	0	0	0
AATAAAGCGGCACTA	0	1	0	0	0	0
AATAAAGGGAGTGAT	0	0	0	0	0	1
AATAAAGTGACTTTG	0	0	0	0	0	1
AATAAAGTGTGAACT	0	1	0	0	0	0
AATAAATAAACGTGG	0	0	0	1	0	0
AATAAATAAGGGAAT	0	0	1	0	0	0
AATAAATAAGGGGAA	1	0	0	0	0	0
AATAAATAATAGGGC	0	0	1	0	0	0
AATAAATAGATCGAA	1	0	0	0	0	0
AATAAATAGCACAGG	0	0	0	0	1	0
AATAAATAGTGTAGG	0	0	1	0	0	0
AATAAATATAGCCGA	0	0	0	1	0	0
AATAAATATATGAAT	0	1	0	0	0	0
AATAAATATGTAATT	0	0	0	0	1	0
AATAAATATGTTTCA	1	0	0	0	0	0
AATAAATGACAGATG	1	0	0	0	0	0
AATAAATGAGAACTT	0	1	0	0	0	1
AATAAATGCGAACTT	1	0	0	0	0	0
AATAAATGCGTACTT	1	0	0	0	0	0
AATAAATGCTAGAAC	0	0	0	1	0	0
AATAAATGCTCCGAA	0	0	0	1	0	0
AATAAATGGAACTTA	0	0	1	0	0	0
AATAAATGGACTAGC	0	1	0	0	0	0
AATAAATGTAAACTT	1	0	0	0	0	0
AATAAATGTAACTTA	0	1	0	0	1	0
AATAAATGTAGAACT	0	0	0	0	0	4
AATAAATGTAGCCCA	0	0	1	0	0	0
AATAAATGTGAAATA	1	0	0	0	0	0
AATAAATGTGAACTA	0	2	2	1	1	0
AATAAATGTGAACTC	0	0	1	1	0	0
AATAAATGTGAACTT	24	18	14	16	45	19
AATAAATGTGAATAG	0	0	0	0	5	1
AATAAATGTGAATTA	0	1	0	0	0	1
AATAAATGTGACCCT	0	0	0	0	0	1
AATAAATGTGACTAG	0	1	0	1	0	0
AATAAATGTGACTTA	1	0	2	0	1	0
AATAAATGTGACTTG	0	0	0	0	0	1
AATAAATGTGACTTT	0	0	0	0	0	1
AATAAATGTGAGCTT	0	1	0	0	0	0
AATAAATGTGATAGT	0	0	0	1	0	0
AATAAATGTGATGAA	0	0	0	1	0	0
AATAAATGTGCTTTA	0	0	0	1	0	0
AATAAATGTGGACTA	0	1	0	0	0	0
AATAAATGTGGACTT	0	0	0	1	0	0
AATAAATGTTAACTT	0	0	1	0	0	0
AATAAATTAACCTTG	0	0	0	0	0	1
AATAAATTATATGAA	1	0	0	0	0	0
AATAAATTGAACTTA	0	0	0	2	1	0
AATAAATTGAACTTT	0	0	0	0	0	1
AATAAATTTTGAACT	1	0	0	0	0	0
AATAACAGCCCGATA	0	0	1	0	0	0
AATAACCTCAGCTTG	1	0	0	0	0	0
AATAACCTTGGATTG	0	0	0	1	0	0
AATAACTCAAGCTTT	0	0	0	0	0	1
AATAACTCAGCTTGT	0	0	0	1	0	0
AATAACTGCACAGGC	0	0	0	0	1	0
AATAACTGTGATGGT	1	0	0	0	0	0
AATAAGAGAATGCAA	0	0	1	0	0	0
AATAAGCGGCAACTA	0	0	1	0	0	0
AATAAGGATAATGTG	0	1	0	0	0	0
AATAAGGCTTCAGAA	0	0	0	1	0	0
AATAATAAAAAAAAA	1	0	0	0	0	0
AATAATAAAACCGAA	0	0	0	0	1	0
AATAATAAAACCGCA	2	2	2	3	5	3
AATAATAAAACTGAG	0	0	0	1	0	0
AATAATAAAACTGCA	1	3	1	0	1	4
AATAATAAACCGCAG	0	0	1	0	1	0
AATAATAAAGGGAAT	0	1	0	0	0	0
AATAATAAAGTGTGA	0	0	0	0	1	0
AATAATAAGCCAATC	0	0	0	1	0	0
AATAATAAGCGCAGC	0	0	1	0	0	0
AATAATAAGGAAATC	0	0	0	1	0	0
AATAATAAGGGAATT	0	0	2	1	0	0
AATAATAAGGGGAAT	0	1	0	1	0	0
AATAATAAGGGGGAA	0	0	0	0	0	1
AATAATAAGTTCTTT	0	0	0	0	0	1
AATAATACCGCAAGG	0	0	0	0	1	0
AATAATAGGGAATCT	0	0	1	0	0	0
AATAATAGGGGAATC	0	0	0	2	0	0
AATAATATAGTACTA	1	0	0	1	0	0
AATAATATATACTAT	1	3	1	0	1	0
AATAATATATACTTA	1	0	1	0	0	1
AATAATATATACTTT	6	1	5	3	0	1
AATAATATGGAAGGT	0	0	0	0	0	1
AATAATATGGGAATC	0	0	0	0	1	0
AATAATATGTACTTA	0	0	0	1	0	0
AATAATATGTGTAGG	0	0	0	1	0	0
AATAATATTTTTTTG	0	0	1	0	0	0
AATAATCAGTATTCT	1	0	0	0	0	1
AATAATCGCGTGTTG	0	0	0	0	1	1
AATAATCGCGTGTTT	0	0	1	0	0	0
AATAATCGTGTGTTT	0	1	0	1	0	0
AATAATCTAACGTGG	0	0	0	0	0	1
AATAATCTGAACCGT	1	0	0	0	0	0
AATAATCTGAACGTG	1	3	0	1	5	0
AATAATCTTGACGCG	1	0	0	0	0	0
AATAATGAAAACCGC	0	0	0	1	0	0
AATAATGATAAGGAT	0	0	0	1	0	0
AATAATGATAATGAT	0	1	0	0	0	0
AATAATGCACAGGCC	0	0	0	0	1	0
AATAATGCACAGGCG	1	0	0	3	1	0
AATAATGCACAGGCT	0	0	0	1	0	0
AATAATGCATCGTTT	0	0	1	0	0	0
AATAATGCCGCCCGC	0	0	0	0	0	2
AATAATGCCGCGCGC	0	0	0	0	0	7
AATAATGCGGCGCTT	0	0	0	0	0	1
AATAATGCTGAACTT	0	0	0	1	0	0
AATAATGTAACTAAG	0	0	0	1	0	0
AATAATGTAACTTAG	1	0	0	0	0	0
AATAATGTAGACCTT	0	0	0	0	0	1
AATAATGTATAACTG	0	1	0	0	0	0
AATAATGTATACTAT	0	0	0	0	0	1
AATAATGTCCCTTGG	0	0	0	1	0	0
AATAATGTCGGGTCC	0	0	2	0	0	0
AATAATGTGAAACTT	0	1	0	0	0	0
AATAATGTGAACTTA	6	1	0	3	5	1
AATAATGTGAACTTT	0	0	0	0	0	5
AATAATGTGAATTAG	0	0	1	0	0	0
AATAATGTGACCTTT	0	0	0	0	0	1
AATAATGTGACTTAG	0	0	0	0	0	1
AATAATGTGCCCTTA	0	1	0	0	0	0
AATAATTGAACGTGG	0	1	0	0	0	0
AATAATTGAACTTAG	2	0	3	1	0	0
AATAATTGAACTTGT	0	0	0	0	0	1
AATAATTGCCGCGCG	0	0	0	0	0	1
AATAATTGTGAACTT	0	1	0	0	0	0
AATAATTTTGAACTT	0	0	1	0	0	0
AATACAAAGTCGGTT	0	0	0	1	0	0
AATACAACAATTACA	0	1	0	0	0	0
AATACAAGAATGGTA	0	0	0	1	0	0
AATACACAATTATTC	0	0	0	0	1	0
AATACATTGTGGATG	0	0	0	0	1	0
AATACGATCATTACG	1	0	0	0	0	0
AATACGCACGCTATG	0	0	1	0	0	0
AATACGGAAAAGCTT	0	0	0	0	0	1
AATACGTGTCGTTGC	0	0	1	0	0	0
AATACGTGTTGTTGC	0	0	1	0	0	0
AATACGTTGTTGTTG	0	1	0	0	0	0
AATACTAAAAAAAAA	1	0	0	0	0	0
AATACTACTAATAGA	0	1	0	0	0	0
AATACTGGTATTATG	1	0	0	0	0	0
AATACTGTCGCCGTT	0	0	0	1	0	0
AATACTGTCGTCGTT	0	0	0	0	0	1
AATACTGTCGTTGTA	0	1	0	0	0	0
AATACTGTCGTTGTT	0	1	0	3	0	1
AATACTGTCGTTTTG	0	0	1	1	0	0
AATACTGTTGTCGTT	0	1	0	0	0	0
AATACTTCACAAGTT	0	1	0	0	0	0
AATACTTCCGATCCT	1	0	0	0	0	0
AATAGAATAAGGGGA	0	1	0	0	0	0
AATAGAATAGCTAAA	1	0	0	0	0	0
AATAGACCCTTGTTG	0	1	0	0	0	0
AATAGACCTAAAAAA	1	1	0	0	0	1
AATAGACCTTGTTAC	0	0	1	0	0	0
AATAGAGTAAAACCC	0	0	0	1	0	0
AATAGAGTAAAGCCC	1	0	0	0	0	1
AATAGATCTCAGTCA	0	0	0	1	0	0
AATAGATGTGAACTT	2	0	0	0	0	0
AATAGATTGAAACTC	0	0	1	0	0	0
AATAGATTGAACTTA	0	0	1	0	0	0
AATAGCAAGCGTGTG	0	0	0	0	1	0
AATAGCATCATATCT	0	1	0	0	0	0
AATAGCCACTGATTA	0	1	0	0	0	0
AATAGCGCATAGCAG	0	0	0	1	0	0
AATAGCGTCATATCT	0	0	0	1	0	0
AATAGCGTCATATTC	0	0	1	0	0	0
AATAGGATGACAACA	0	0	0	1	0	0
AATAGTATATACTTT	0	0	0	0	0	1
AATAGTCTTTTTTTC	0	1	0	0	0	0
AATAGTGAAGCTGTC	0	0	1	0	0	0
AATAGTTACTGTACC	1	0	0	0	0	0
AATAGTTGAATGAAG	0	1	0	0	0	0
AATAGTTTGAGGTTG	0	0	0	0	0	1
AATATAAAAAAAAAA	0	0	0	1	0	0
AATATAAAACGCAGG	0	0	0	1	0	0
AATATAAAACTGCAG	0	0	0	1	0	0
AATATAAACCGCAGG	0	0	1	0	0	0
AATATAAGATGTAGT	0	0	0	1	0	0
AATATAAGCGGCAGC	0	0	0	0	0	1
AATATAATATATGAA	0	0	1	0	0	0
AATATAATTTAAAAA	0	0	1	0	0	0
AATATACTCCGTACG	0	0	1	0	0	0
AATATAGCATATAGT	0	1	0	0	0	0
AATATAGGAGTATGT	0	0	0	0	1	0
AATATAGGGGAATCA	0	0	1	0	0	0
AATATAGTACGCAGC	0	0	0	0	1	0
AATATAGTATCATCT	0	0	0	1	0	0
AATATATAAAACCGC	0	1	0	0	0	0
AATATATAATAGAAT	0	1	0	1	0	0
AATATATATAAATCC	0	1	0	0	0	0
AATATATATAACTAC	0	0	0	1	0	0
AATATATATACTATA	0	1	0	0	1	0
AATATATATACTTTA	1	0	0	0	1	0
AATATATATATGAAA	0	1	0	0	0	0
AATATATATGAACAA	0	1	0	0	0	1
AATATATATTCGTCA	0	0	0	0	0	1
AATATATATTTGGTC	0	0	1	0	0	0
AATATATCAAATCTT	1	0	0	0	0	0
AATATATGATATGTG	0	1	0	0	0	0
AATATATGCATATGT	1	1	2	3	1	0
AATATATTAGTTCTT	0	0	0	1	0	0
AATATATTTGTGAGT	0	0	0	0	1	0
AATATCAACTGATCA	0	0	1	0	0	0
AATATCAAGCAGAAA	0	0	0	1	0	0
AATATCCAACATTTA	0	1	0	0	0	0
AATATCGGATAGCGA	0	0	1	0	0	1
AATATCTAAATTTTG	0	1	0	0	0	0
AATATCTAACGTGGT	0	0	0	1	0	0
AATATCTACGCCAAA	1	0	0	0	0	0
AATATCTACGCCAAT	0	0	1	0	0	0
AATATCTCCCTACAA	0	0	0	0	0	1
AATATCTCTCCTTAC	0	0	0	1	0	0
AATATCTGAACGTGG	1	0	0	0	1	0
AATATCTGACGCCAA	0	1	0	0	0	0
AATATCTGACGCCGA	0	0	1	0	0	0
AATATCTTGAATAAA	0	0	0	1	0	0
AATATCTTGGAAATA	0	0	0	1	0	0
AATATCTTGGAATAA	0	0	1	0	0	0
AATATGACTTTCACT	0	0	0	1	0	0
AATATGATATGTGAA	0	0	0	0	1	0
AATATGATATGTGAG	0	1	1	0	1	0
AATATGATATGTGTT	1	0	0	0	0	0
AATATGATCAAAATC	2	0	0	0	0	0
AATATGATTCAAAAT	0	0	0	1	0	0
AATATGATTTAGATT	0	2	1	1	1	1
AATATGATTTAGCTG	0	0	0	0	0	1
AATATGATTTAGGGT	0	0	1	0	0	0
AATATGATTTAGGTT	1	0	0	0	0	0
AATATGCACAGGCGT	0	0	0	1	0	0
AATATGCATATGTGA	0	0	1	0	0	1
AATATGCCGCGCGCT	0	0	0	0	0	2
AATATGCCTCTTAAT	0	0	0	0	0	1
AATATGGATAAGCGA	1	0	0	0	0	0
AATATGTAATGAAGG	0	0	0	1	0	0
AATATGTACGTGCCG	0	0	0	1	0	0
AATATGTAGGCCAGG	0	0	1	0	0	0
AATATGTATCAAGAA	1	0	0	0	0	0
AATATGTCTCGTTTT	0	0	0	0	1	0
AATATGTGGTGGAAA	0	0	1	0	0	0
AATATGTTTTTTGTG	0	0	0	1	0	0
AATATTACTATAGAA	0	0	0	0	0	1
AATATTCTACTCTTT	0	0	0	0	0	1
AATATTCTGACGCCG	0	0	0	1	0	0
AATATTCTTGAAGCC	0	0	1	0	0	0
AATATTGAATAATAG	0	0	0	1	0	0
AATATTGCATATGTG	0	0	0	0	0	1
AATATTGTAGCCAGA	0	0	1	0	0	0
AATATTGTTAACTTT	0	0	0	0	0	1
AATATTTATGAATTA	0	0	0	1	0	0
AATATTTCCCGCTTC	0	0	0	1	0	0
AATATTTGATGTGCA	0	1	0	0	0	0
AATATTTTTCATAAT	1	0	0	0	0	0
AATCAAAATAAAGAT	0	0	1	0	0	0
AATCAAAGATGAACC	0	1	0	0	0	0
AATCAAATCAAACAA	0	0	1	0	0	0
AATCAAATGTCCCGC	0	1	0	0	0	0
AATCAACCATCATCA	0	0	0	1	0	0
AATCAACCATCCATC	1	0	1	0	0	0
AATCAACCATCCATT	0	0	1	0	0	0
AATCAACGATCGATG	0	1	0	0	0	0
AATCAACGGAATGGA	0	0	0	0	1	0
AATCAACTTCTGGAA	1	0	0	0	0	0
AATCAAGACAAAGTT	0	0	0	1	0	0
AATCAATAACACCCA	0	1	0	0	0	0
AATCAATCCTTTATC	0	1	0	0	0	0
AATCACCAAGCAGTA	0	1	0	0	0	0
AATCACCAAGCAGTG	0	1	0	0	0	0
AATCACTCACTGATC	0	1	0	0	1	0
AATCACTCACTGCAT	0	0	0	1	1	0
AATCAGAGGATGGAA	0	0	0	0	0	1
AATCAGCAACTGAAT	0	1	0	0	0	0
AATCAGCTCTATATG	0	0	0	0	0	1
AATCAGTAAAGTTGG	0	0	1	0	0	1
AATCAGTGTGTGCAC	0	0	1	0	0	0
AATCAGTTATTATTA	0	0	0	0	0	1
AATCAGTTGTCGTAG	0	1	0	0	0	0
AATCAGTTGTTGTTG	2	1	1	0	0	0
AATCATATAGCTATG	0	1	0	0	0	0
AATCATCGATCGTTG	0	0	0	0	0	1
AATCATCGGATCAGC	0	0	1	0	1	1
AATCATTTTGCAGTT	1	1	0	0	0	0
AATCCAAATTGTGCG	0	0	0	0	0	1
AATCCAACTGGTGAG	0	0	0	0	0	1
AATCCAACTTGTGAG	0	1	1	0	0	0
AATCCACCAAGCAAG	0	0	1	0	0	0
AATCCACTGTGAGGC	0	0	0	0	0	1
AATCCACTTTATAAA	1	0	0	0	0	0
AATCCAGAGGAGCAA	0	0	0	1	0	0
AATCCGACTTTATAA	0	0	0	0	0	1
AATCCTACTCTATCA	1	0	0	0	0	0
AATCCTACTGGTTTA	0	0	0	0	1	0
AATCCTGCTCCCCTG	0	0	1	0	0	0
AATCCTGCTTTTTTG	0	0	0	0	1	0
AATCCTGTGCTGCTG	0	0	0	1	0	0
AATCCTTGATTCTTC	0	1	0	0	0	0
AATCCTTTCTGGTGT	0	1	1	1	0	0
AATCGAAATAATTTT	0	1	0	0	0	0
AATCGAAGCGTGTGT	1	0	0	0	0	0
AATCGATCTTGTTTT	0	0	1	0	0	0
AATCGCAACCGTGTG	0	0	0	0	1	0
AATCGCAAGCAGTGT	1	0	0	0	0	0
AATCGCAAGCGTGGT	0	1	0	0	0	0
AATCGCAAGCGTGTG	5	7	3	3	5	3
AATCGCAAGGCGTGT	0	0	1	0	0	0
AATCGCACCCGTGTG	0	0	0	0	1	0
AATCGCAGCGTGTGT	0	2	0	0	0	1
AATCGCCAATATTAT	0	0	0	1	0	0
AATCGGGTGCTCCAA	1	0	0	0	0	1
AATCGTAGTCGTACC	0	1	0	0	0	0
AATCGTATGCGTGAG	0	0	0	0	0	1
AATCGTGTAATCTAC	0	0	0	0	1	0
AATCGTGTTCCTACT	1	0	0	0	0	0
AATCGTGTTCTTACT	0	1	0	0	0	0
AATCGTTGTTTCAAT	0	0	0	0	0	1
AATCGTTGTTTCCAT	1	0	0	0	0	0
AATCTAAAATATAAT	1	0	0	0	0	0
AATCTAACAGTAATT	0	0	0	0	1	0
AATCTAACAGTATTC	0	1	0	0	0	0
AATCTAGACGTGCAC	1	0	0	0	0	0
AATCTAGAGGCCCCA	0	0	0	1	0	0
AATCTAGAGGCCCCG	0	0	0	1	0	0
AATCTAGAGGCCCTC	0	0	0	1	0	0
AATCTAGAGGGCCCC	0	0	1	0	0	0
AATCTAGAGGGCCTC	0	0	0	1	0	0
AATCTAGTTTATGCA	0	0	0	0	0	1
AATCTATATCCCTCT	1	0	0	0	0	0
AATCTATCACCACCT	0	0	0	1	0	0
AATCTATCTCGGTGC	0	0	1	0	0	0
AATCTATCTCGTGCC	0	0	1	0	0	0
AATCTATGTGTCTCT	0	1	0	1	0	1
AATCTATTGTCTCTG	1	0	0	0	0	0
AATCTATTTCTCTCT	0	0	1	0	0	0
AATCTCAGAATAAAA	0	0	0	0	0	1
AATCTCCAAGGACTG	0	0	0	0	1	0
AATCTCGATCATCTG	0	0	0	1	0	0
AATCTCTCGAGCTTA	0	0	0	0	1	0
AATCTCTCTTATCCT	0	0	1	0	0	0
AATCTCTTTATGGAG	0	0	0	0	1	0
AATCTGACTGGGAAA	0	0	1	0	0	0
AATCTGCCTCATAAT	1	0	0	0	0	0
AATCTGCCTCTAAAT	0	0	1	0	0	0
AATCTGCCTCTTAAA	0	0	0	1	0	0
AATCTGCCTCTTAAT	0	0	0	1	0	0
AATCTGCTTCTTAAG	0	0	0	0	0	1
AATCTGCTTTCTGGT	0	0	0	1	0	0
AATCTGTGTAGCTAT	0	0	1	0	0	0
AATCTTAGCGTAAAA	0	1	0	0	0	0
AATCTTATCAAGAGG	0	0	0	0	0	1
AATCTTCTTGCTGTA	1	0	0	0	0	0
AATCTTGGTCGACCG	0	0	1	0	0	0
AATCTTTCGTTCTGG	1	0	0	0	0	0
AATCTTTCTGTGTCA	0	0	1	0	0	0
AATCTTTTTCAGGGT	0	0	0	1	0	0
AATGAAAAGGGGAAT	0	0	1	0	0	0
AATGAAAGGGGGAAT	0	0	0	0	1	0
AATGAAATAAGGGGA	0	1	0	0	0	0
AATGAAATGTAATGA	0	1	1	0	0	0
AATGAACAAAGCATA	0	1	0	0	0	0
AATGAATAAAGGGAA	0	2	1	1	7	0
AATGAATAAAGGGAT	0	0	0	0	0	1
AATGAATAAAGGGTA	0	1	0	0	0	0
AATGAATAAATGTGA	1	0	0	0	0	0
AATGAATAACAAGGA	0	1	0	0	0	0
AATGAATAACCGGGA	0	0	0	1	0	0
AATGAATAAGAGGAA	0	0	0	1	0	0
AATGAATAAGGCGAA	0	0	0	1	0	1
AATGAATAAGGGAAA	0	0	0	0	1	0
AATGAATAAGGGAAT	0	7	2	2	1	1
AATGAATAAGGGGAA	2	27	19	19	49	17
AATGAATAAGGGGAT	0	1	3	0	1	0
AATGAATAAGGGGGA	0	1	0	0	0	0
AATGAATAAGGGTAG	0	0	1	0	0	0
AATGAATAATGGGAA	0	0	0	0	1	0
AATGAATAGGGAATC	1	1	0	1	0	0
AATGAATAGGGGAAA	0	0	1	0	0	0
AATGAATAGGGGAAT	1	2	2	4	0	0
AATGAATATATCATA	0	0	0	1	0	0
AATGAATATGCATCA	0	0	0	0	0	1
AATGAATGAGGGGAA	0	1	0	0	0	0
AATGAATTAGGGAAT	0	0	0	1	0	0
AATGAATTTAAGGGG	0	1	0	0	0	0
AATGACACAAAGCAC	0	0	0	0	0	1
AATGACATTCTGGAT	0	0	1	0	0	0
AATGACATTGGGATG	1	0	0	0	0	0
AATGACATTGTGGAT	1	0	0	0	0	0
[truncated: 37,041 more rows]
