# Supplementary material for: Analysis of wheat SAGE tags reveals evidence for widespread antisense transcription
Source: BMC Genomics. 2008 Oct 10;9:475. doi: 10.1186/1471-2164-9-475 (PMC2584110; doi:10.1186/1471-2164-9-475)
Supplement: Additional File 1 — Zipped folder containing txt files. PERL scripts used for SAGE data annotations and analysis [file 1471-2164-9-475-S1.zip › with_blast_hit_unigenes.fasta]

>gnl|UG|Ta#S18011656
TACGACAACCCACGCGTCCGGCGACTGGAGCACGAGGACACTGACATGGACTGATACCAGTAGAAATCTA
AACACCCGAACGGGCGGATGGAAGGGATGGGGCAGAAGAGGCGCCCGCTGGTGGTGATGGCCTCCTCGTC
GACTACGGCGGCGCAGTCGGCGTCGCGCGGAGGGGCCAACCCGCTGGCCTGAGCTGACCGACCGCTTCAG
GTCGCTGGAGGTCGGGGTGCGCGAGTGGATGGCGAAGCAGCCCACCCACATCGAGGCCGCCGTCACCACG
GAGTATGGGGCTGGGCATGGCGGCGCGCTCGGCGGGCTCATGGGCACCTTTGCGCCCGAAGGAGGGGCGG
GGATCCCCGTGCCACAGCCGCCTCCCGGTCTCGAGCCCAAGGCCATGGCCACCTTCAATCAAGCGCAGGC
TTTGGCAGGTGGGCCACTGGTGCAAGCTCGAAATTTTGCAGTCATGACTGGTGCAAACGCAGGCATATCT
TGTGTTATGAGAAGGGTACGAGGAGTGGAGGATGTCCAGGGCAGCATGGCAGCAGCGTTTGGTTCTGGCG
CTCTGTACTCCATTGTGAGTGGAATGGGAACCCCAAACCCAGTTGTTAATGCAATTACAACTGTTATGGC
TTTTGCAGAATTTCAAGGTGGGTTTTTCATTGTTGGGCAGAGATTCTCGAACACATAGACCCCTAATGGG
GATATGAACTATCCTCGTGGAAAAAATATGTCGAACCAATCAGGCCTCCAAAAATATCAGAAGAATTTCA
CAAAGGGTCTCCTTACCTGATTGAAACATGGCCTCCTCTCAATGAAAAACGCCCCCAGAGAATGTGATTA
TCCCCCCTGGTTCCAAGATTTGTTTATACTTGAGGCCCATTAAAAACAAAACCCTGGGTTCACCGGAAAT
CACACTGGAGTTAATTGGTATTGCGAAACACTCTTTTTGTCCAGGTTGGGGTAAACTATATGGCCGGGCG
AAGTTCCCGCCCGTTCCAACTTGACCCCTTTTCAGGGGAGAATGAGGGTCTCTTAAGGTCGGCGGTTCGT
ATTTT
>gnl|UG|Ta#S12939640
AAAGTAATGTTGTAAAAGTTCTTGGTGCTCGCCTGTCCTGTCTATCCAGAAAATTCCCTGACCCTTTCAA
ACTGAACAAGCCACTATTTTTTGAGGCACCTATCCCCCCTCAAGAGTTTCAACAGACTTCAGGAGATATA
CCGCCTTTGACTTGCGGGTACTCAATATGCTGGAATAAATCCGGTTTGCATGAAGTTGTTTTAGGAACAA
CTGGGAGAAAACAAGGATAAGATTGGCAGAGGCCTTCGTATCACTTGAACATCCATTAGTCACAAAATTC
CGGCATGAGAAACTTTCTTATCGTGCAATTAAGGACATGGCTTGTGAGTACCAGCAGATGCTTGAGCTTC
TTAGAAAGGCTCCATTTTTTGGCCGGTGGCGTGCTAAGCCAGCATCCGTTGATTTGTTTACAGTTCCACG
GTGATAACCAAATCTTGAAGTTCTATGCTGTGTCCGAGAGGCTGGTTCTTGAAGTTCCTTGATTTCACCA
TAATTTTAGCAGTTTTCTGTACCAGCTCTTTCAACTTATTTGTAGCATGTATGCTTGTGCACAATACTGA
AGTATTGAACAGTGGTAGCCTGTAACAAACCTATAAAGCCCTGTGATGTTTCGCACCATGAGGTGGATGT
TTATATGGATTGTTAACTGTGTAATTNCTTGTTCATTTAATTTAGGAGAGAAGAAAAAAGATAAGGAATG
GCACACAA
>gnl|UG|Ta#S13170429
AGTAGACCAACCAGCCATGACGGGGCGCGCTGCAGCCATCCTTGTGTTCANGCTCTCGCTCACGGCGGTG
GCCCTCCTCGTCGCCGCCGACGGCGTTGACGTGGACACCATCCGCCTCCCTAGCGACGGCGGCGATGGTG
ATGCATCAGGTCTTGCAACGAACAAGGGAGGCGAGGAGCAGACACCACATGACAAAGTAGTGGGCGCCCT
CCAAGCAGAGAAGCCGTGGACGTGCTGCAACAATACCGTGTGCAAGGAGTCGCTCCCGCGGTCCCGCCGG
TATGCCTCTGCCTGGACAAGGTGAAGGAGTGCGCCGCCGCGTGCAAGCTGTGCGAGTCGTCCGGGATCGA
CCACGTCTGCAACGACTGGGTACCGTGGCGAACCAGGGCCCATGTNCGCCTANGAGGAATGGCCGTGCAC
GTGCTGCGACCGGGCCGTCTCACACGACTTTGGGTGCAATACACGATGGATTTTTTTAATTTTTTTTTGA
ANTCAACAACTTCNCTANTAATTAATAAAAGGCANGGATTCNGCCNGNGATAATATGAANAATACAANCG
GNGGTGCTTGNCCCATATTTGCNCAAANAAAAAAAANGGGGGCCGGTTNCAANTCGCCTA
>gnl|UG|Ta#S17986034
TGGAACCCAGGTGGGTCGACGCGCCCACACACCAAAAATATTTTCACAGTTGGTTGTTAAGGGACCGGCG
CCATTTTTGGGCCTTTTTTCCCCGGCCGAAACGGGCAGCCCGGGGTGTTAAGCCCGAATTATGGCCCCGG
GGTCAAATTCTCGCCGCGTGCCCTTGATGGTGCTAATCGGTGCACGGAGTCGTACAGTTACAACTTGCCT
CCGGCACGTCCATGGCCGCCCGCACGTCACCGCATCGTGGCGCTCGTGAGGAAGGCGCACCCGGAGTGGT
CGCCGTCGGCGGTCAAGTCGGCCATCATGACCACGTCCAGCACCGCCGACAACGCGGGGCACCCCATCAT
GGACGAAGAGCACCGGAAGGCGAGCTTCTACTCGATCGGCGCCGGCCACGTGGACGCGGCGAAGGTCGTG
GACCCGGGCCTGGTCTACGACCTCGACGTCGGCGACTACAGCGCCTACATCTGCGGGCTGCTCGGTGAGC
CGGCCATGAAGACTATTACGGGCAACAGCAGCTTGACGTGCGCGGCGGTGGGGTCCATACCAGAGGCGCA
GCAGAACTACCCGGCGATACTGGTGCCACTCTCCGAGAAGCCGTTCAAGGCGAAGCGGACGGTGACAAAC
GTGGGGCCGGCGATGTCGACGTACACCGCTCACCTCGACGTGCCCGGGTGGCTCAAGGTGAAGGTGGAGC
CAGAGGCGCTGGAGTTCACGTCGGCGATGGAGAAGAAGACATTCACGGTGACCGTGAGCAGCAGGGGAGG
CGACGCCGACGCCGGGCAGCTGGCAGAGGGGAGCCTACGCTGGGTGTCTGAAGATCACGTGGTGCGGAGC
CCGATCATCGCGGACGCCAGGGTTGTCCCGACATGATTCTGTCAGGCGTTCGTTGTACTCAGCCAGCCTG
GTTAGCATAAGCACAAGTATCCATACAGTTCACAACATGGAGACATTATCGTTCTTCCCAACTAGCACTA
CTCCTTGAGGTCCCGATTGCAAACATGCAATCACACAAATAGGGCACTTATCAAAGGAGGTCACTGAGAT
AACCTTGTATCTTTAGGGTATCAAATATCACTACTCCAAAAAAAAAAAAAAGGGCGGCCGCTCTGA
>gnl|UG|Ta#S32667973
AAAGAAACAGGCTCAACCCGTCCCCTTTGCGACCTAGCTCCCGTCCGTGCGCCGTCTCCTCTCCTGTCCC
CCTCCTCCGCCGCCGCGCTGCTGCTCAAGAGCTGCAAGATCGACGCCGCGGTCCAAGCACCCGACCCCGC
GACTCCGCCCCGCCTCCGTGAACGCCGCCACGCCGAAGAAGAAAAAAGGGGAAGAAGAGGCCGACCCTCG
CCGCCGGGCCAGCGGCATGAGGAGCTTCCCGGTGGCCGGCGGCCGCAGCGTCTCCCTCGCCCTCTTCTCC
GACGTCTCCAACAGCCGGGAGCTCCTCGACCTGATGCAGTCGGGGAAGCTGGAGCCGGAGGCCGCTTTCA
TCAACGCGTCGCTGGTGCCGGACGTGTTCCCGGTCCTCGCGGCGGCGCACAAGGCCCTGCTATCCAAGTC
GAGGGAGTCGCTGACCACAAGGACCCTGCACTCGGAGCTCGTCTATAATTGCTCTGGCTCGAAGCATATA
ACAGAGTCCCTGAAGCGGTGCGGTATCGCTGATGACACGCAGTATATCCTCGCGGCTCGGTTTGATGCTT
CAGATGAAGAGATGAAAGCACTGGAAAAGCTTGTCAGCGGAACCGAGATTGATCTGTCGGAACTGGAGAC
AAGAGCANACCAACCAAAGATTCTGAAGCAATACAAAATAACTCCCCAAGAACTATCAATATCTACNCTG
CCAGAGGCAATCGTTTGCAGGATTGCTGCTCNAGACGCTCTCTGAGGTCTTAAAACGATANCCAGGACGT
TTTCCANCTGTGTGTGTTGA
>gnl|UG|Ta#S32697108
AANTTCATCAAAGAAGAAGAACAAGAAAGGTGGCTTGTCATTGTTTTTGAGTGGTGCTNTTGATGACACN
TCAAAGNTAAGCTTGCNTACTCNTGCTGTGCCTGTGACACCAAAGCAAGAAGGACCTGCNTGGGGTGGAG
NTAAGATAACGAAGGGACCTGCTTCCCTTCGTGATATTCAAAGCGAGCAGAGGTCGAAAACTAACGAGCT
GATGACGACGAAAGCAAAAGACCGCAACGAGGATTCACCTGACAGTGCTGGGCTTTTGCGGCTTTCTTCA
TTTATGCCTGATGCGTGTTCAAGTCCAATATCTGTTACACCTGCTCGTGCTGTTCCTGCTCACGAAGGGG
ATAAGAGCACACCTCCTTGGTCATCTTCAGCTACCTCACCCAACCTATCACGGCCTTCACTCAGGGACAT
ACAGATGCAGCAGGAGAAACGGCACCACGGCGTTGTCTCCCACAGTCCGAAAACCCGGACATCAGGCTTT
GCCATACCATCCCTGGGCGCAGCGCCAGAGGTTGTTGGCGTGAAGGACAACGTTCCCAACCGCTGGTTTA
AGCCAGAGACTGACACCCCGTCCTCCATCCGCTCGATCCAGATCGAGGAACAAGCGATGAAGGACTTCAA
GCGTTTCTACACCACCGTGAGGATCATGAAGCCACAGGTCTAGGATGAGCTGCCGCGGCCTGGCCTCAAT
CCCGGAAGAGTTAGTCATCTTGTTTAGGCTCACCCTCCCGTTGCAATGTACATTCAAGTGTACAGTCCGT
TTCTGT
>gnl|UG|Ta#S32683053
GCAAGATTGTTGAAAACTTGACGATTAAAGTATTGCTTCCAAACAAACTTGTCCNGAAAAGGGAACATAG
AGCATTACAGTCTACATTACAATGTCGCTCTAGTCAGTGTCGAGGATTGCCGTGTTATCCGACCAGCAAA
GATTCAGCTTGATTGTATTGGTATTTCCCGTGTAGCAGCTGCAGGGCGTTGCTTCAGATCAGGCACGATA
ATGGCCACAAGTGGGCGTCTGGTTTCCTGGTCAGGCAGGCTTGATTGCAAGTTCATTTTACGCTCCACAT
GTAAAATCAGTAAGGCCGGGATTGGAGGACCCCTTTTTAATATGCGTGGAGAGGTTATCGGCATGAACTT
CTATTCAGAGAAAATAGGCACCCCATTCCTGCTATGGAATGAGATTGGCAACATCCTGGCGTATTTTAAG
GAAAAGAGTGATGCTGGTGAGGTTGCTAAGGACAGTGGTTCCTCTTTCTGGAAAATGGATGGGGATAGCA
CAGTCCGGTTAAACAGGTGGCCTGTGCCGATGCCATGTTGGCGTGATCCTGACGATCCATCTTGGAGCTA
TCCTGATGATTGGATTACGGATGCACCCAGGGATGAGCCGAACATTGAAATCCCACCTGGCGAGGAGTTC
AGATACGGATACATAAGGGGAACGAGATATAGAAACCTTGTAAAGGAGTGCTGGGTTCCCTTGACCAAGA
AGTGGTGATATCTCTCACTGTATATCAATCTCCGTGTTCGATGCAGCTGCTTGGGTTGGCTAACACTCGA
GAACGAAGGGACCTTTTTACGCGCCTGCACTGTTTAGAAGCTACTACGACAATCTCTTGTTCTTAGTCTG
TCTTAATATTACTCTGTTCTTAGTGAGCTCTTGGGTGTGCACCTAGCTAACCTGTTCGTGCGTGCCAAGG
GCAACAAAATT
>gnl|UG|Ta#S12990199
CCATTTACATGCCATTCTTTGCGCCAGTGTGCTTGCATGTGCTGCTGGCGGCGATCAAAGAGCTGAAACG
CTACAAGGTGGAGCGGGCCAAGTACTCGGCGTTCCTCGCCTCCCAGTCCCAGGGGAGGACCTCCTGAAGT
CTTTGATCCATCCATCAATCCATCATCGGTGACAGGCTGCAAAGCATCGCTGGCGTTTTTCACGCCTGGT
ATCGTCATCGATCATCCCACGGAGTTTGACAGGTGACGGAAGGTATGGTAGATAGTGGCATCCTAGGCAG
GCGAGTAGGAGGGGGTTTAGTTTACCTGCGCGCGTGTAAACCTGTAACTTATTACAGTATGTGGTAGATC
TTGCTTATAGTCCGGGGCCGAGGACCCACATTTTGTTCGTAGAAGAATACTTGCCCTCTCACATGAAGAA
ATCCGTGTCAATTTCCAAAAAAAAAAAAAAAAAAA
>gnl|UG|Ta#S12995610
GGAGCTGGGCGCGTGCGCCGACACGGAGGCGTGGGAGTACGCGCCGCAGCAGGGGCGGCTGGCGCTGCGT
GACAGCCCGCTGATGTGCCTNCCACGCGCAGGGCGCCGGCCAGCCCGTGCTCCTCGGCACGCCGTGCGAC
GACGACATGTCCCGGTGGCGCCTCGTGTCGGACTCCAAGCTGCACGTCGCCGTCAATGCGTCGTCTTCGT
CGTCGTCGGGCTCCGGCAGCGGCGGCGGCATGCTCTGCCTGGATGTCGGCGCGGACGGCCAGAGCGTGGT
CACCAGCCCATGCCGGTGCCTGAGCGCGGACAACAGCTGCGACCCGGAGAGCCAGTGGTTCAAGCTGGTG
AGCAGCACGAGGAGCGTCGCCGCCAATAGCATGCTCGCGGAGCTGCCTGTGAAACTCGTGAGCTCGAAGA
TTCGCTCGCTTTGATCGGTACCGGTAGGACCGACATATATAATTGTATAGGTGCACGCATCCGTTGTAGC
TGCAAAGGCGCCGAGATGGACGAGAGAAGCTGCTCTAGAACTGGAGTAATATCCTTCAGAATTCAGGTAA
CTGAATGAATGCTGGGGCACTGGAGCACGATAAAAAAAAAAAAAAAAA
>gnl|UG|Ta#S32709602
GAAAGAGCAGTAGATGAGCATCGCTACGCTGAGCTCCAAGCTGACTTCCAAGCTAGTCAAAGTTATCCAA
GAATACCCCCCAGCCAAGATGTTAAAGCAAACTTCCCATACGTACACACCAGTGGTGTTTGAGATCTTTC
GTAAAGAGTTTGAACTGTTTATGGACTCTGTGTTATTCACTTGTGGAGAGGCCGGAACAACTTCTGACTA
CAAAGTTGCTCCTTCTGAAAAGCCCAAGGAACACTTTGTTAGATTCAACTCAAGTGATAACTCTTGTATG
TGCACTTGTAAGAAGTTTGAGTTTATGGGTATTTCATGTTGTCACATGTTGAAGGTGCTTGATTACAGAA
ATATCAAGGAGTTGCCTCAAATATATCTGTTGAAGCGATGGAGAAGGACTGCCAAGTCTACAGATGAAGA
CAGCCAAGGCCATGCAGCAAACGATAACAGGTCATCATTAAATGTCTCTGTACCTTCTGCAAATCACCAT
GGGCTCCAAAGCATCAATGCAAGGATTCAAGACACATCGCTTTCCAATATGCATGAGAACCCATTTCATA
GAAGCTCCTAATGAAAGTATAACAACATGATTTAATATTCTTCATGTAGTAAAATGCATCTGCGGTGCTT
CAACTTGCATGATGCGCTCACTTTAGTCTCCTACTCTGAAAATGTACAATTGACTCCTGCGCTTGCTAAA
GGGATTCACCGGAGGTCCAAATTGTGTTGGGCTAGTGTTGACTGCATACTCCCTCCCTTCCGGTTTAGAG
GGCTCAAATCTGAAATCTCATCAACCAAGGTGGATGGTTTGACGTGGAGGAATGTATCTC
>gnl|UG|Ta#S18007616
TGCCAGCCAAATTCAAAATTATTAAGGGGTTCAACGCCTGTGTTTAATAAGGTTCCTGCCCGGGGCGTTC
ACCTTTGTGAACCCGACAACCGGCGGTGGTCGTCCTGCCCGAAACCGCCCAGAAAAACCTGCTCTCCGGT
CTTGTCTTTTGATTCCTGCGCCTCCCCCGCACTACAAGGTGGTCTGCTTCACCGGGTGGCTGCCCCCGGG
GCGCCTCCATCGAGGTGTTCGACTCGGAGACCGGTGCGTGGGGCGAGCACGAGCTCGACTTCGGCCTCGA
TACCGACGCCATGTCTGCCACCATGCACTGCTTCGACGGCGCCGTCCACGTGCTGGCATACTCGGGCCAC
GTCGTCCGCATCGACCTCGCCACCATGGCGTGCACGGTCACCGCGCTCCCGGCGCCCGTGAGCTACCGGG
CGCGCGCGGGACACTGCCGCGGCCGGCTCCGGTATGCGTCCAGCGACGGCTCGCGCCTCACGCTATGGGA
GCTTGTGGACGCGGGCAAATCCGAGTGGGTGGCGAAGCACGAGCTGGGGGTCTGTGACCTCGTCTCCGGC
GGCTCGTGCCACCCCGCTACCGCGACCTTCGTGTTCATGGCGTTCCACCCGGAGAGGGAGGTGGTGTACC
TGTGGACGCCGTCGAAGCTCATCGCGTTCAACATGGAGCAGAGGCGCGTCGAGGAGGAGTGCGTGTTCGG
GTCCGGGAAAGAAGACGCGCAGCTCATACAAATCTGGCTGTTTCCGTTCTCGCGCCATTTGGCCAGCTGC
TTGGCCTGAGTGGCGATACCGCACGCCACACTGGGCGAAAGCGCTGAGCAGCTGAGGATGTGACCGCCTC
CAAGAATGTGGGTCCGTTTACTGGTCTACAGAAATGTAGTTGCGTCCAACCCTGCACAAAAAAAGATACG
TACAGCAAAGTCCAAATAAGGGATGCACGATACGATTATCACTTTCTATATTTGATTGATGCAATGCTTA
TTCTATTGTAGGGGGATCTATTTGTATTCTGTAAAAAAAAAAAAAAAGGCGGCCGCTCTGGGATGACCCT
AC
>gnl|UG|Ta#S17979924
GTGTACGGTGGGAGGTCAATATAAGCAGAGCTCGTTAGTGAACCGTCAGATCGCCTGAGACCCAATCCAC
GCTGTTTGACCTCCATAGAAGACACCCGGACCGATTCAGCCTCCGGACTCTAGCCAAGGCCGCGGGACGG
ATAACAATTTCACACAGGAAACAGTTATGACCATTAGGCCTATTTAGGTGACACTATAGAACAAGTTGTA
ACAAAAAGCCAGGCTGGTACCGGTCCGGAATTCCCGGGATATCGTCGACCCACGCGTCCGCATAAGAAGA
TCTGTCTTCGACCCTGTTCCACTGACTGAGAGTGGTAGATTGCCTGAGGGCTTTGTTCTGGAGGATCCTG
ACTCTCATTATATTTATGTCTGCAAAAAGGGCCAAGAATTAACAGGGATAGATTCTCCAACCTTAAGCCA
CTTGAAGTTGCAAGATTCCGAGTGAGCTGTAGGATAATTGATCTCACAATATTTGTGCATTGTTGTGATC
CTTACAAGATCAAACAGCGTGATGCTGCCACCATTATGGCCATCCAAAAATAGAAAGTGTGCCTTTGCAC
GAGTATACATTTTTCAGTGATCTTGTAAGAATCATCAAGTTATTATATTGTGTTACCACTGGTTGTAATG
CGGTGCTGGAAGGAGGATATGATTGTTTGGCACATTTGAGGAACAGAATTTGTCCCAGTTTCATCCTCTG
TGGAATAGAAAGAAATTGCCATTAAAAAAAAAAAAAAAAGGGCGGCCGCTCTAGAGTATCCCTCGAGGGG
CCCAAGCTTACGCGTACCCAGCTTTCTTGTACAAAGTGGTCCCTATCTAACGTCGTATGATAAGCACACC
TACACAACGGTGGGTTCA
>gnl|UG|Ta#S21004411
GGCACGAGGCATCAATCAGCCTTCAGCTCAAAATTCATTCCATACTCCACACTCAGACTTCAGCTACCAA
TCTCCAGGCATCACATAGTTCAGACACATCCATCCACCGTGGTCTTGTTTCCACCAACGCAAGAGAGATC
ATGGCGGGAGCGGCGAAGGCGTCATGGATGGTGGCGATGAGCGTCGGCGCCGTGGAGGCGCTCAAGGACC
AGGCTGGGCTCTGCCGATNGAACTACGCCCTCAGGTCCATCATCCACCGGGCCGCCAAGGCCAGGGCCAA
CGTCCGCGGCGGCGTCTCGCAGGGCGCCAAGCAGCTTCCAGCCTCCGCGGCGGCGGCGGCGGAGAGGCGG
CGAGCGGAGAAGGCCGAGGAGGGGGTGAGGACGGTGATGTACCTCAGCTGCTGGGGTCCCAATTAGCAGC
TGCAACTTGCTGCTAGCTGAGGAGGGGCTGAGGACGGTGACGTACCTCAACTGCTAGGCGTGTCTCTGTT
TGCTGCAACAACCATGGCCTGAAACCTGTGTGGCTTCCCGTTGAATCGCCCATTGTAAAA
>gnl|UG|Ta#S17879784
CACCCGCTATTGCGATGATTACGCCACGCTATTTATGTGACACTATAGAATACTCAAGCTATGCATCCAA
CGCGTTGGGAGCTCTCCCATATGGTCGACCTGCAGGCGGCCGCACTAGTGATTAGCGTGGTCGCGGCCGA
GGTCGACGAGGAAAGCGACGAGGAGGAGGATGACGAGGAGGTCGAGGGAGATGGCGACGAGAGTGACGGC
TTATGCGAGGATCCCCTCTCGGAGGTCGACCTCAACAACATCCTGCCCTCTCGGACCCGCCGCTGCGCCC
CAGCACAGCCTGGGGCGTACCTGGTGCCACCAGAGGAGGCAGCGGAGGATGACGAGGACGATGAGGACGC
AGACGTCGACATGGCTCCCGGGGAGGAGAGCGGCGACGGGGAGGAGAGCGATTAGGGTCGCAGCTGGACT
AACTCGCTAGGCAATCCCTTCGTCTCGCGCTTGTGATGCACAGAAATGTTTCTATGGACTGTACCCTTGT
GGAAGTACATTTCTGCGATTGCATCCAGTTTAGGCCTTTAGGTACCGAATTTATGCATTATGAGCGTTTA
ATTTCGCAGGTATGACCTAATTTAAGTATTTTTATCAAGTAAACAAGTATCACTGCTGGTGCTTCTGGAT
TATGTTTCCGCAATCTTGGTCTTGCTCACTGAGATNACTAGATCTATTCGTGCTGTGTAAAANAAAANNN
NNNNNNNNNNANAANNNNNNAAAAAACCTGCCCGGGGCGGCGNTACTCCCCCGCCCATGGCGGGCCGGGA
CCATGCCATGTCGGGCCCAATTCGGCCCTTATGTGGGTGGAATTCCATTCAGTGGGCGGCCGTTTACAAG
GTGGGGGGTGGGAAAACCTGGTGTACCGAATTTAATCGCCTGGAC
>gnl|UG|Ta#S12938971
TCCCGCAGATAATCCTTGGGCGAGAAGAAAGGAAGAAACATCAATGGCGGCCGCTGGTTCCTCCGCCGCG
TGGAAGAGATGGCTCCGCCCTGAGGTGTACCCGATCTTCGCGGCGACCGGCGTGGCCGTCTCCATCTGCG
CCATGCAGCTCATCCGCAACATCACCACCAACCCGGAAGTCAGGGTGACCAAGGAGAACAGGGCGGCGGG
GATCCAGGAGAACTTCGACGAGGGGAAGCGCTACTCGCAGCACGGCTTCAGGAAGTTCATCGACCGCCAG
CGCCCCGAGATCATGCCGGCCATCAACAACTTCTTCTCCGACCCTCCCAAGTATTAGTTCAGTTCAGTTC
AGGCAGGCCGCGCAATACCGCTCTGATGCACTGTTCGTTTCTTCCGAAGATTGCGCCCGGATTTTAGATG
CTACCCATGTTGTTAGTCATAATTCGAATCATTTACATGCATGGCCATGGATTGATTGCCTGCCCGGTAC
GCTTAAGAATCATATAATTCGATTCATTGCCAGGCAATGTTAATATTTGATCATGTTTACGAGTAAAAAA
AAAA
>gnl|UG|Ta#S26028321
CCTTCCGGAAGGACTTCCCAGCTCACCGTGCGTTTAGTTGGAAGGTTCCGAGGTCAGCTGGAGGGGGGAA
GGAATTTCGCAAAGTATATAAAGTACAACCCTGAGGATGTGGAGAACCAGGTCTCAGATTTCTTTGAAGG
GAAAAAAATTGAATGCTTGATCAAACTGTCTATGTATGAAGGGATGTTCATATCAACGTTGGTGGTAACA
AATCCCTGGCAAAATTCATGCAGGCAGTGTGCTAGGAACCTGCCCTACCATCATGCTTGTGGGGTTCGAA
GATTGAGAAATCAATTTTGACTGCTGCTGGAGCAGAAATATTGTGAATGCAAGGCACCCTGGCTGGAATA
CTTTGCGTGTCATCTTGACTCTTTTTAAGGGGAGTGCTGACATTGGCGCTTCCACATGGGATTTAGGACA
CTGCGGTGAGCTGTGTAACTGTCATTATTACAGTTTACCCTTCTTTTGTTGATTATTGACTATTGTTGGA
TGGTCGGTGGTTGGCATCTTATGTACAATTTATACAGCGGTTATGTTCACTTTAAACGAAAAACAAACGT
AGCATCAGAATGCTCGGGCTATGTATCTTCACTGGGCGGCCGATCTACAGATATCCTCGAGGGGCCCAAG
TTTAGGCGTACCACAGCTACATGTACAAGGTGGTCCCTATATTGAGTCGAATAATAAGCTAGGCAGTGAC
CGTCCTTTTACAAGATCTTGATTGGGAAAATTGGTACCTTGGGATCTTTGTAAGGGAACCTTGTTTCTGG
GGGTGTACATATATGGACAAAACTACCTACGGAGATTAAAAGCTCTAAGGTAAATATTAAATTTTTTGAG
GGTTTAATGTTGTAAAATAACGTGATATTTTTTGGGATTGGAGAGTTTTGCTTCCTGAGTTTCATTTTTA
AAAATATTTTACCGGGGCGCTGGGGATTTAAATGTTTGGGTATTTAAAAATTCAAGCCCAAAGTTTTTTT
TAAGCCCCTTAGTCCTAAAGGTTTGTCAAAAATAAACCCGCCAAACCAAATTTGGGAGAGGTTTATTTCG
TAAAAAAAACCTCCCAAACTCTCCCTTGAACTGAAAATAAAAGAATGCCATCTTTTTTTAA
>gnl|UG|Ta#S18009035
AGGCAACTATTACCCAGGTTGGGCGGAGGGGGCCCTTTGACCCTCCTTTTCACCCTGTGGAAACGGCGCT
TTTTTGTCCTAGGAAAATCGGGAATAACAAGTTTCCCCCCCGCCAAAAAACCCTCAAGGCCAATAACTTT
TTGGGAATTTTTAGGTTTTAAAGTTTAAGGAGGCCCTCAGGGAATAAATCAAGTCCCTTGGAACCAAGAA
AACCTTTTTGAGATAATACGGGTTTGGAAGGATGTCCATTTTGTCCGAAGGTTGAGAGAGATGGTATTCC
TGTTTGACCCTTGATGTTTTTATTTTACCCCCTGTCCTCCAAAGGGGCCCACCATTTCGTCCCAAGGTTT
TAGAAATGGGTTGGGAAGAACAGTTCCCCTTACATGGTGGATCCCAACACAGGAGGTGCCATGTATGAAT
CAGATGCCAATATAAAATACCTTGCGGACACATACGGTGATGGAACTGTCCCGATTATGCTATCGCTTGG
TCTATTTACGACAATAACAGCAGGGCTTGCTATGATTTGGCGTGTCTGGAAGGGATCTTCCTACACTGTT
TCAAAGCTTCCACCCCAGCCGATAGAGATCTGGGCATACGAGGGATCTCCTTTCTGTAAAATAGCACGAG
AGGCTCTTGTTGAATTGGAGTTGCCACACTTGCTACACAGCTGTGCTCGTGGCAGCCCGAAGCGACAGGA
AATTTTCAAGAAACATGGCCTTTTCCAGGCGCCTTATATCGAGGATCCTAACACGGGGGTCAAGATGTTC
GAAAGCGCCGAGATCGTGGAGTACCTAAGGGCAACATACACACTCTATCCTCAGTACCAAAATCTCTGAA
GTGTCGACCCCTGCTCCCCATTTAGAATATATTCTTTACAATAAACCGCTGAGTGCGAAATGCAATGTTA
AAAGTTGTATTCATCCACTTGCTATAGATGGCGACTTGGGGTTATATAGTAGAGAAGCAAGAACTGGGCC
AAGTATTCTCAAGTACCGTCAATTGTCACCCTTTGAGATTTTTTCATAGTGGTGCGAAACCATGTGGAGA
TGATTCCTACGCATGGGAAACATCAAGTATTTAGAGTGCAAAGGAAGACATATGTAAAAAAAAAAGAAGG
GGGCGGGCGCTTTGGGTTTC
>gnl|UG|Ta#S12990663
AGACAAAGGATGGAGACGGTATCATAGAAAACAAGTTTTTGGACACCAGGCACGCGTTTCTCTGTCTTTG
TCAAGAGAACCATTACCAATTTGACACCCTTCGCCGTGCCAGGCATTCGTCGATGATGGTGTTGTACCAC
CTACATAATCCCACTGTCAAGTATAATGGTGCTGTGTAGTTACTCCCGTCCATAGGGGTACATTTATTTA
CATATATATGTCAGGACCGGCCCTGACGTTCCACTTATGAAGCAGGCCGAGAAACGGTAGTGACTGTTTT
ACCGAATTCATCGATCTTTGCTCCCGTGGAGAGAAAGCTGTTATCGTTAAAAAAAAAAAAAAAAAAA
>gnl|UG|Ta#S32680413
AATGGTCCCATTTGGTCTTTTGGCATGGGTTTGACACTACGCTTCGGCCTTGCTTAGTAATCCGTCTTGG
ACTCGCGTGCTCTAGTATAGCCCCTCGTGATAGACCTTGTTTTGGGCAGGCAGTAGTTTCTCAGATTGAC
CATGGTATTATACATTTGACCAACGAAGAAGATCCAAGAATTACTGTTTTGCTGGATTGCCACGGGATTT
CTCCATTCAAATTTCCGATGCAAATGATGAGGTCATTTGTCAACTTGGTTCAAGAAAACTACCCAAATCG
TCTTGGAGTATTAATTGTTGTCCGTCTTCCTCCAGTTGTCAGAGTTATTGCACAGACTTTTATTCAACTC
CTGAAACCATCCACAAAGCAGAAGCTGCGTTTCGAGGGAGAATCGTACAAGAAGACGTTAGCCGAGTTCT
TACAGATTGTGCCAGCTTTTCTTGGTGGCAAATGCAACTGCTCACGATGCAAGAAGCCTCGCGACAGTTC
ACTAATCCAGGCAGGGGAGGGGAGCAGGAGCAGGAGCCTTACCAGCGCCGGCTCCAGATCACCAGTCTCG
GACATGGACTTGGACGAGGAACTGGAGGAGCTTCCATCCCCTTACAACTGCGAGAACGCGATAAGGGCTG
CGGTGGTCGGCCTCCTGATGGTGTGGATCTTCGTCGCGTTTCTCGCTGGGATGAACGATCCCCAGTCCAT
TCCTTANCCTCCCGAGTCTGTCTCCCAACGGTTCATTGCCTGCCANTGCCANTANCGTANCGTTACTGTA
TGTTGTTTCTTTGA
>gnl|UG|Ta#S32520592
GAACAGCTTCCCCACCTTTTACTATGTCATCATTCCTTCACTTTGCTTCCTCAGTGGCGTCTCTGTTTTC
CCTGAGATAACCAGCCCTTGGTGCATTCCATTCATATACGTCGTGGTAGCTTCATACTCCTGGAGCCTAA
TGGAATCGCTGCAATGTGGTGACACTGCAGTGGAGTGGTGGAATGCACAAAGGATGTGGCTCATGAGAAG
GACCACCTCCTACCTCCTGGCGGCCATCGACACGATTGGTGGAATGCTGGGCGTCTCCGAGTCCGGATTC
GAGCTGACGGTGAAGGTGGATGAGTCGCAGGCTCTGGAGAGGTACAAGAAGGGGAAGATGGAGTTCGGGC
CCATCTCGGGTATGTTTGTGATCATCACCACGATCGCGCTGTTCAACCTGGTGTGCTTGGTGCTCGGGCT
GGGCAGAGTTCTGTTGCGCGGAGGCGCGGAAGGGCTGGGGCCACTGTTTCTGCAGGCTGTCCTCTGCGTG
GCCATAGTGGTGATCAATGCCCCGGTCTACGAGGCCCTCTTCATCCGCAGGGACAGCGGAGGCCTGCCTT
ATTTCGTCACCCTCGTTTCCCTTTGCTTTGTGTCGTCGCTCTGCCTACAGGCTATCTAGAAATGAATCCG
GGCGTGATGACGATAGACAGACATGAATGTGGAATGTTGGGTTTGAGCCTTGCTA
>gnl|UG|Ta#S22386374
CTTGACCTTAGGCCTATTTAGGTGACACTATAGAACAAGTTTGTACAAAAAAGCAGGCTGGTACCGGTCC
GGAATTCCCGGGATATCGTCGACCCACGCGTCCGCAAAAACTCAGAAGAGTACAGAAGGAGGAAGATAAG
AAACGATACTGGGACCAGAAGAAGCTGCAGAATCTATTGCTTAAAGAGAAGGAGCTGATCTTTGGGTCCA
AGTCTGTTCCGAGGAAAACAAGCAGTTTTAACAGGAGGACGAGTGGGCATCACCCAAATGGGAATGGGGC
TGGTTTCATGACTCCGATGCCCCGCCGGGTGTCGGCAGGCAGTGCCACACCCGAGCTTTTGACACCACGA
TCGTACTCTGGCCGGTACAACAATTACTTCAAGGAGAACAGGAGGATGACGGCGGTGCCACTCAACTTCT
CGACAGCTTCCAAGGATGATAGCATGTCATCATTCGCCTCCATCAGCGGCTCGGAGCCTGGTTCTCCATT
AGTTTTGCACTGAGTATGATATCGCCCAACATTTTGTCACAAGTGATTTCCAGGATCTGTTGCATGAACT
TGTGCTGATCGTGATCTGTAAACATGACATTTCTGATCAGGGAAGAAGACTTTCTTGGCGGTGAGGGTTG
CGGTGAAGGCTACCGTCAAGATTGGGCAATTGTGTGCTAGCTTTTGACATGCTAATGTGTGACAAAGATT
GGACAGGATTTAGATAAGATTGCCTGTAGATACATGACCTAGCACTTTGGTGTGGTTGTTGTAATTCGAG
CTGCGAGTTGGAATCGTGTGTGGTAGGGAACATTGAAAAAGGTGTCAATGTATTTGGTTTGG
>gnl|UG|Ta#S32593970
TGCTGACGGTGTATCTCCCTTGAGCAACAATCTTCCATCTTCAGCTGCTACACATCCAGCTGCAGCAGCG
AATACCTCCATACCTGATACACTGCGGATGCTTAAAGTGTATTTGAGAACCCATGCACTTGATCAAATGG
TTCAAGCAGTAACTGCTTCAGCTGGCATTAGAATGATTAAAAGGGTGGATCAAACTCTACAAGATCTTGG
GGTAAATTTGAAGCCTAAGGTCCCAACAAAAGCAGTTTGTGCCGAACATCTTGAGTTACGGAATGAGATA
CTCACACTGCTTAACATACAGAAGCAGCTACAAAATAAAGAGGCTGAAGTTTTAGCAAACAGAGAAAGTT
CATTCACAGAGGCACCGACCACACCTAAGCGTTCTAATAGAGATATTGATCGGCCCTTTGTCCCTGATAT
GGCTGGGTTTGGAGGTGAGAGAGCAGTCAAACGGGACCACAAGAGGAAGGCCACTGGAAGATTTGATGCA
CCCCCCTCACCAACCCAGGGCAAGAGGCCTCGGAAGATGAAGGCGTCTGATTGATAGTCGGACACAACAT
ATAACATCGGGATGTAGCCAAATAACCAGAGCCGGCCCTGGGCCAGGGCAAGAAGGACGTGGCCAAGGAA
AATAGGACTAGTCTTCTGTACACTAGGTTAGCCGTTCGCCACCTGTTTTGTAAAATGGAATTAATGGTGG
TTTTAACCTTGTTGTTGATTGTGGAAATGAACTCTGTTTTGTGCAAAGCAATGCGCACGACGATTCAGAG
CAGATCAAGAGTTGGAACTGGATTCCAGAAATGCTTTGGGCACCCATATTATCGAATTCATTAAGTTCAA
AGTGT
>gnl|UG|Ta#S32708279
TAGCCGGGCTTCGGAATGGCATTGNTGGGTTGTGATGTTGTTACAACTGACCAGGTTGAGGTGCTCCCGC
TGCTCATGAGGAATGTTGAACGGAATAAATCGTGGATTGCGCAGTNTAATCCTGACTCAGGTTCCTTTGG
CTCAGTGACGGTTGCAGAATTGGATTGGGGGAATAAAGAACATATCAGAGCCGTTGAACCTCCATTCGAT
TACATCATTGGGACTGATGTTGTTTATTCAGAACATCTATTGCAACCTCTACTGGAGACAATTATTGCGC
TATCTGGTCCCAAGACGAAAGTACTGCTAGGATACGAGATTCGTTCTACCACCGTCCATGAGCAGATGAT
GGAAATGTGGAAAATCAACTTTAATGTGAAAACTATATCCAAATCAAAGATGGATGCTAAATATCAACAT
CCTAGCATAAATCTTTACATGATGGACCTCAAGGCTTCGTCGGTCCCCGAGGCCGGACCCAACGGCAATG
GGAACACCGAGGAGGAGGAGGACGACGATGCCTCCAACCCAGGAGAAGACGAAGATCCAGGAGTGAAGAC
TGAACCTTGTACGGCTTCAAAAGAAGACATGGACGACTGGGAAATCAGAAGGTCCGGGGCAATGGCTGCA
AGACTTCTCAAGGATGTCAGGCTAACATGAGTTTAGATGTGTTTAACTCTACCCAGTTGATGTTGTACTT
TTCTGTGTGTGCATGGGAACATGGTGATGTTGTTGCCTTGAACATTTATTCTCGAATTACAGTTTAATCT
GCTGGCCCTGTTCAGTTGCTATATGACGCAAAGTTGATGTTATGTACCTGTG
>gnl|UG|Ta#S12979186
TGCGATGCACCTCAAGGTCGAGCAACCAGCAGATCCAAAGACTCNTGCGATACACNTCAAGTTTGAGCAA
GCAGCAGATTATCCGACTAGTTCATTCAAGACTCGTAGCACCGGGATAAAGAAATCCATAGTCCAGGAGT
GCTTGAGTTTTCTCAACAGCGCTAACAAGGAGCAATTGAAGAGCTTGAAGGGCATCGGAGAGAAAAGAGC
AAATTACATCATCGAGCTTCGTGAGCATTCACCGGAGCTGTTTAAAGGGATAGACGACCTGAGGGATGTC
ATTGGAATGAATAAGACGGAGATAAAAAAGATGATGGCGGGGATCATCAACAGCCCCTAATCTAATCCCC
TTGATTGCTGATGATGGATGGAGTGGACGGATGGATGGATGCTAATTTCTTTGTGCACAGTGAAGGAGGG
ATTTATTGAGAGTAGTAGTGCAACGGTTGGTTGTTGGTTGTTGTTGGGACGGACACAAGAGAAGAGAAGA
GAAGAGAAGAGTGGCATTATGTTTTTGGTGGTTTGGTCTCTGCATCTGCATTTTGTGGTTCATGAATGAA
TGAATGAATGCAGTAAGTAGTGCAGTGCAGTCAGCAGGTGCTGGGTGTTGCAGTTAATTAGGAGTATATT
TCTTGAGTGTGTGTGTGTGTATAATAATCTTCATTCTAGCTAGTTTCCTGTGTTGTTGTGGGAACTGCTT
ACATTTCAACTTGATGGAGCCTTTGCACTCGACTCGAGATTAGACTGCATGCAAACACAGATTCATCAAT
CAAANGTAAAGTAGAGGGGAAC
>gnl|UG|Ta#S26020129
GTGAGCATATCTAAATGTGCCGAACACACATATTTATGGGAATCCAGAATGGANTGATGTAAAGTGGCTC
AAGCACAATATCGTCTTTCAAAAGTCTCTGAGTTTGAGAAATATCGCAAAATAAGTTCACCTGTAAACCT
TCTGTGATCATGCTGGGTGATTTNAACTCCACCCCTGGTGATAAGGTATACAATAACCTTTAATCAGCTA
GCGCCGAATCTACGGACGAAGCCCTGGTCAAATTGCGCAGCCTGTATGCTGAGAACGGAGGGGAGCCGGA
GTTCACAAATTGCACTCCAGTTTTNACTGGAACGCTGGACTACATATTCTTGTCAGACGGCGGTTCAATA
AAACCTAGTAGCCTACTTCGGATCCCGCGAGGGGGTTCCCCGGATGTGGAAGGAGGCCTGCCCAACTTCC
ACCATCCTAGTGATCACTTGCCAATCGGTGCCGATTTCCAGGTACTTAGCAGCTAGCTAGCTAGTGCCTA
GGGTGGCCGGTTGCATTTTTCGACTGGCGGCAAATGGCCCTCGAACTGTTGTCCATGGTCTGCGTTCAGT
CTAGGGTTAATCATAAGGCTGTGGTGCATGCAATAAATCTCACAGCCACATTTTCTCGTCGTTCTTCAGA
AGCAATTTGTCAATTGATAACGGTATACTTTGTTACCTTTTGTGCGTGCGTGATGGTATGAATGTGAAGA
AACATGTGCCTTTTGGTTTTCGGCCAAAGAGGTATGTGCAAAAAAAAAAAAAAAAAAAAAAAACCTCGGC
CGCGACCACGCTAATCACTAGTGCGGCCGCCTGCAGGTCGACCATATGGGAGAGCTCCCAACGCGTTGGA
TGCATAGCTTGAGTATTCTATAGTGTCACATAAATAGCGTGGCGTAATCATCGAAGTGGCTGCT
>gnl|UG|Ta#S32558703
CTGCAGATCCGAGCAGGCACCTTGCATCCTTCCTTTTGCACTGTGAATCTTATTACTTAACCAGATCTGC
GTATATCTCGTGTGTTAACCAGATCTGGATATATCTCGTGTGATGATCTGCGTCATGGATGGCTGATGAG
TATTCAGTGATGTCTGCTATGTTGTGCGCTAAACGTTTCACCTTTTTTATGGTGTTTTTCCTCGAGGAAA
CTATTGCTCTGAGAACTAAAGTGATGAGGCACTTTTAAGCCCTCAAATTTAGTTGTATGCTATTATCGTT
GCACTTTATGTTGTTTTTCCAACTTCAGTTAACTTGCAGGATCCACCTCTAGCCTACCCCAACTTGCTTG
GGACTAAAGGCTTTGTTGTTGTTGTTATTGTTGTAGTTAACTTGCAGGATCGCGACAGTTATTGGAAGAT
GATGAACAAGTACATAGGATCAGATGTAATGTCAGTTATTACACTTCTAATCATCATCTTTGAGCTTTTG
GGAAAATGGCAGAGGTTTGTACTGATGGACTATGCCCTTAAGTTTCCCTCTATACCACGCTGGAACGTCT
AGACCACAAGAGGAACATAAAACATTTTGATGTTAGAGGTTCTCACATCCTGAAGACACAATACTTGCCA
TATGGTGTCAACCAAGAACTTTTTTTGCTTTGGCTGTTGAATATATCACATTTTCTCAATCTATCTACCA
GGATGAACTCTTGCATCTTGATAGATAATCTTGCTATTCTGATGTCTGGTCATGCAAACTTCCTTTTTTC
TTTGAGATTTAAAAAATAAATTGTGGAACAGGTGGGTGAAAGAAAACATGTTGTACCAGCTACATTTTGC
ATGGCAAAAGTTGGCATAT
>gnl|UG|Ta#S12917099
CATCAACTACTACCGCAACCTGGACAGGAACTGCGAGCTGGCTGCGGCGTGGGCGGACGCCAAGGTGCAG
GTGCCGACCAAGTATGTGGTGGGTGAAGGTGAAATCACGTACCACTTCGAGGGGGTTCGGGAGTACATCC
ACGGGGGCGGGTTCAAGGAGGACGTGCCACTGCTAGAGGAGGTGGTCGTCCTCCCCCGGCGCCGGCCACT
TCATCCAGCTGGAGAGGGCACAGGAGGTCAGTGATCATATCTACGACTTCATCATCAAGTTCTCACCTCC
AACCTAAGATGGGATTCACAAGCATCCATCTACTGCTTTGGGTTGTCGGTGTTTGATCTTGCGTGTGTAT
GTTTGTTCTTGGATCATCTGTTTACCTACCTGTTCCGATTGATAAATGTTGATATGTTGTTAGGGCGGGA
GGTAGGGTTTACCAGAGAGGAGATGTACTTTATAAAACAAAACATGTGATATATTAAGTCTTACTACATT
TTATAAAAAAAAAAAAAAAAAAAACTCGAC
>gnl|UG|Ta#S17985469
TCCGGGTTCTTGGTNACACCACAANCGNCCGTGAACAATGCACCTGTTTCTTCTCAGCCACAAGAGAATG
TTAATCAAGGTGGTTTATCCAACCCACAGTTGACCCACTCTCAGGGAAACACCGGCATTGCTCCAGGTCC
TCCTCTGCCTCACCATCTTGCTGCCCTTCATCCTTATGCTCAAGGAGGGCTTCCCCTTGGATATGCAAAC
ATGATCGGATACCCATCTTTGCCGCAAAGCTATGCGTATCTCCCGCCTGCTGCCTATCAGCAAGCATACA
TGAACAGCGGTCTATTCCACCAAGGCGCAGCTGCCGCTCCCAACTCGGGCGTAAAATACCCAATGCCACA
ATACAAGAGCAATGTTCCTCTTGGGAGCCTTCCACAGCCAGCCTCGATGCTCTCCAACTATGTTGGAGGT
TTCGGGACTGCAAATGGCATGCCTCAAAACTTTGCCCTGAACCAAAGCAATCCGTCGGCAACCACAGCTC
CTGGGTTTGATGGAGCAATGCCCTCCCAATACAAGGATGGAAACCCCTACATGTCTCTACAGCAGGGCGA
GAACCCTGCAATGTGGATGCATGGAGCTGGATCGCGAGGAATGCCGCCTCTCGCTGCCAACCCCTTGTAT
GGCTACCAAGGGCAGCAGGGCTATCAGGGGCAGCAGGGCCACCAGGGCGGCCTTAGGCAGGGGCAGATGC
CGTCGCAGTACGGCGCAGCGCTGGGGCAGTCGCAGCCAGGCCTNAGGACCGAACACCGAAACCCCAGCGA
CGGAAACTTGAGTGCCGNCGNCGCTGCCCAGGCTAACCAAAATGTGGCGAATGGCTACTGATTCAGNCCC
CCCCCCCCTGTCAGATGTCCTGAATAGAGATATAAAGGTGGTAGCTACTGTTAAAATTTTGAAAGAAGGC
CCGGGAAATGTGTTTCAACATTTTCAACCTGTAGTGTTTCCTAAGGACCCTCGGTGGAACCTCAACTTGT
TTATTTTAAGATCAAATAAAAAGAAACGGTTAATTGTCAAAAAAAAAAAAAAGGGCGGCGGCTCTAAATT
ATCCCTCAAGGGGCCCAACTTACCGTACCCAGTTTTTGGGTAAAAGGGGCCCCAATAGGAGCGAATTAAA
CCCAGGCCGGGCCGGTTTTAAAAGTTGGAAGTGAAAAGGTTACTTGGGAATTT
>gnl|UG|Ta#S17883015
CAACAGCTCCTGCAATGATTACGCCACGCTATTTATGTGATACTATAGAATACTCAAGCTATGCATCCAA
CGCGTCGGGAGCTCTCCCTTATGGTCGACCTGCAGGCGGCCGGACTAGTGATTAGCGTGGTCGCGGCCGA
GGTGGGCTTTTTTTTTTTTTTTCTTTTTTTTTTTTTTTCACCAACATAAGTTTGACATTGATTCGGTTTT
TTTTTGTCCGAGAGTGACAAAGTTTGACACTGTTAATTACATAACGGCAACTAAAACATCAATAGAGATA
TATACAGCTATGTTTAGCATCTAAGCAGGTCTCGGTCCAAATCAACGCTTGATGTCAGGTAGCATCATCT
ATGGATTATACTTCGACATATTAGACAAAGAATAACTGTAAGATGAACCCTTCTTATCGGATGCTCGAGA
GACATATGCAAGGGGATCTTCAGAATAGAGCTTTGACCTTGATGATGCGCTGGCACCTGGAACGCTCAAA
CCACCTGGTCTGATCGATGCCAAATTGTAGAAGTCTGCCACGCCGCCACTGTACTGAGTCTGAACAGATT
AAGCAGCCAGGGTCTGATTCTGGATGCCAAGGGGACGCTTGTTTCCANCAGAAAGCAATGGATTATGAGC
GGTAGCTGGAACTTTGTTATGCCTTAGAACAGCTTGGTACTTGTTCGCACCTCCAGCTGTTAGGGGGGCT
CTGCGTTGATACCACTGCTTACCTTCGCCGCGGCCATGGGGGGCCGGGACCATGCGACTTCGGGCCCAAT
TTGCCCTATAGTGGGGTGTTTTACAATTCAGTGGCCCGGGTTTTACAAGGTTGTGATTGGGAAAACCTTG
GGGTTACCAAATTAATTCCCTTTGCGT
>gnl|UG|Ta#S13051348
TCGGAAGTGAGGGTAGCCTGCCGAAGTTTCCTGAGGGGCTACCTGCTTTGCCGAAAAGGTCTGAAGCCTT
TCAAGTGCAGGAGTCTGAGTTTAGGTTCTCACAAGAGAGTGATGGTGTGGTTAACAATGGTGTGAAGGAG
ACCTTGGATGGAGGGGTGCAGAAAGGCAAGGTGACCCTTTTTGGCCAAGATGAGCAGGATCAGCCCGAGT
TCGAGTTTCGGCATGAAAGTCCAGATGCGTTGATGAGGCCTGTCAATGTTGCAAGGCTTGTCAACAATGG
AATGCCAAGAAATGGCGAAAATGATGCCTTCCTTGAGCCTCAGGATTCGCAGAGTGTGACTAGTAACTCT
GAGGCTGAGGATGCTGGTGGGCAGGGGTGGTGGAAGCCCAGTTCTCCTTATGGGACGTCTGCTGGCACAC
CTGGTGCAGAATTTTATGACGCATTCGAAGAAATATCAAGCGATGGTGCAACTCGATCTTCTCGATGTAT
TGATGACGAATACCGTGAAATGAGGTTAAGCATGTTGACAGAAATTGAGGGTAGGAAACAAGCTGAGGAG
GTAGCTGAGACCTGGCAGAAGGAATGGAAGAAGCTGAGTCATCACCTATCGCTGATCGCCTTGTCACTTC
CATCTCCAACTGTAGCTGAGAACGATGATGATACAAGTGCGGATCCTGGAGCTGAGTTGTGCCAGCAAAT
AACTGTTTCACAACTGGTAGCCGCTGCTATTG
>gnl|UG|Ta#S17889826
CCCCAAAGGGGAAACCTCGCGTTTGTTTCCCCGGCCCCGGAGAACTTAAAAAACCCGGCCCCGGACCCCG
CCGGGGCCGAGGGGCCCTAAAAACCGGGCCCCCGAACCGCGAAGACCGGAGGGCGCCCTCGGGCCCGACG
GAAACCGACCAAATTCATTTGCCGGGGGCGCGGGCCCACCCGGAGTACGGGCAGAAGCTGGGTAGCCCGG
TTTTACGAAAAGTTCCCCGGCGTGGGCCCCGCCCGTGGCGAGCCAGGCCCAGGCAGGTACACAATCGGCC
GCCCCCGCTATGCCTGGGGTCGGGGCGCAGGCGGGCCCACCACCCGTGCCACGCCCACCCCAGGCGTCGG
TGCGCAGGACGGCGCCACCACAAGGGCGACGGCCACCCCTGGCGCGGGTGGACCGGGGAACGGGCAGGAC
AAGGGGGTGACCGGCGTGACAGCCTACATCGCCGAGAAGCTGCGCCCGGGCGAGGAGGAGCGCTCCCTGA
GCGAGGCCATCACCGGCGCCGTGCAGCAGCGCAAGGAGGGGGTCGGGAGCACGGTGGCCAAGGCGCGAGA
GGTGCCGGCACAGGCGGTGACCAGGGCGCGCGGCGCTGTCACGTCGCTCACCGGCGGGAACCGCGTCTCG
GAGACCGTGCAGCCCACCACAGAGGGGAACATCGGGGAGGGCGTCCCGGCGGAGGGGCCGGTGCTTCACG
GCGAGGCTCCGAGGACCAACACGAATGTGATGTGAAGTGCAGCAGCGTGTGATCAGTTCGTGGGATCGCT
GGAATAAGTCGCCTGGCTGGTTCAGGTGTACACTGACCGCTGTTTGGGTTCATTTGGGGCTTAGCTGCTT
TTATCGTTCGTGTATGTATTTGGGGCTTGTGTTCCAGAAGTGTTCGTGTAAGTTTCACACGTTTTGTGTG
TTCTGTAAATCATGTACGGTACGCGTGTGTATGTTCATGTTTCTGTCTTTGTCTTTTTAAGTTCTTCTGA
ACTTCCTGTGTAATCTGTGTGTTCAAAGTTCAAACCCGCATGTTTCTTCGTAATTTCAAAAAGGAAAAAA
AAAAAAAAAAAAAAAAAAAAAAAAAAGGGCGGCCGGTATCGG
>gnl|UG|Ta#S32617945
TGGATCAGTTGCTTCATACTACTGGGCGCGTGGTGAAATATCGCATGACATACCATTTCATACCGTGGTG
TCCTCCGTGAAGCGTTTGCTGCGCTACAGCCTTGGATCTGTGGCTCTAGGTTCACTGATCGTATCCAGCG
TGGAGTGGGTGCGGTGTATACTTAAATCGCTCCGCCGTAGGCTGAAGGGGGTTGATTCAACTGGTGAAAG
CCGCTTGGGGAAGACAGTGTCATCCTCATCTCACTGCTGCTTGGGCTGCATAGACTGGACCATCAAGTCA
GTGAACCGGAATGCTTATATCGTGATTGCCGTTACAGGGAAAGGGTTCTGCAAAGCCTCCGAGCTCGCGA
CCGGGCTGATAATGAACAACATACTGCGCATCGGTAAGGTGAACGTCATCGGGGACGTGATCCTCTACCT
CGGAAAGCTGTGCGTGAGCCTGTCCAGCGCGCTGTTCGCGTTCCTCATGCTGGACACCCACAAGTACAGG
TCTGCTCACAACAAGATATCGTCCCCGCTCTTCCCCGTGCTGCTGTGCTGGGCGCTTGGGTACGTGGTGG
CGCAGCTCTTCTTCGGGGTGGTGGAGACGTCGGTGGAGACGATAATCCTGTCCTTCTGCCAGGACGCGGA
GGAGCACGACGGGGAGGCGCAGTACGCTCCCCCGCTGCTCATGGAGACGCTGGGCGACACGAGCCAGCTG
CAGAGGCTCACGCAGGGGCCTTGATTCGACCCAGCTTCTCGGCATTGATCGACTTTAGTAGTGTAGGGTT
ACCAGAGGCAGCTGGTTGGGTGAATGGCTTTGACCATAATAATACGCACTATATACTACTACTATTAATT
AACTGCGTG
>gnl|UG|Ta#S12996646
AGGGGATCATACAAAGAGTTATACCAGAGAGAAAATCCTCATGGTGATGCCGATGAACACATGGTGGAGA
TGATTGCGAGTGAATGGGAGTGTCTGAACAAGGAATGCTTCTCTAGGATGAAGTCAACATTATCGCATAG
CTTCATCACGGCATCACTAAACTTTGCGAGGATGGTCCGCGTCATGTATGGCTACGATGACGAGCAAAAA
CTCCCCATACTTGAGGATTACACCAGGATGTTGCTATTCTAAATCATGCATTCTAGCACATTGTATATAT
GTCTTAATGTAGTGCATCATTTATTTTGTAAGGTTGCCATCTAGGATGTTGACTAGCATTCTACATCATT
ACCATATGTGTTTCAAGTATAAAGACGATAAATATACCCGAAGAAAAGTTAAAAAAAAAAAAAAAAAA
>gnl|UG|Ta#S18011106
AGTGTGGTTAAAAACTCCCCCCCCATTTAACCCAAATTGGGCGGTAGGGCATGTTACGGTTGGGAGGTTT
AAATTAACCCAGGACTCGTTTTGTGAACCCTTCAGATCGCCCGGGAAACGCCATTCAACCCTTTTTTTGC
CCTGCCATAAAAGACACCGGGGCCGATTCAAGCCTCCGGACTCTAGCCTAGGCCCCGGGACGGATTACCA
TTTAACCCAGGAACCAGCTATGACCATTAGGCCTATTTAGGTACCACTATAGGACAAGTTTTGTACAAAA
AAGCAGGCTGGTACCGTTCCGGAATTCCCGGGATATCGTCGACCCACGCGTCCGCGACTGGAGCACGAGG
ACACTGACATGGACTGAAGGAGTAGAAAAAGGAGAGCCTGGCCGGAGCGAGAGACGGCACACACATCGCG
GTCGCGGACGGCGTCAGCGGCGATGGGAAGCCCGCTGGGCGGCTGGCCGAGCCACAACCCGCACAACTTC
AGCCAGCTCGTCCCGGCTGACCCCTCCGCCCAGCCCACGAATGTCACACCAACAACTTACATTGCAGCAC
ATAGGACAGATCCACCTCCAAATCAAGTGATCACGACGGAGCCCAGGAACATCCTGTTGAGGCATTTCTA
CCAGAACTCGGAGAACAAGCCGAGGCCGAAGAGGGCCGCCCCGGAGAGTGCCTCCGTGCGCAACGGCAAG
CAGGCGAGGAGCCCCGCCGAGGACGGAAGCCAGTCGAGCACGAGAAGCTGAACCAGGGCTGGTGTTCTTG
TCTTGCGCCGCCGCCGTGGCATCTCTGAATCTCTGAATCTCCTCATATGTTTGATTTTGAGAAAGGTGTT
TGCACGCATGCACGCATGCACTGCACATACATGTTGGCCAGGCCTAGTGCGGGGTGACACCGGCATGGCA
CCACTGCAGTCTCTTTCTCCTTTGTGTAGATAATAATAATGTGGCCGCACCAGCACACCAACATGTACTA
CTGTAGTAGCGCTTTTGTATAATATTTGGACGATCTCCCTCTTTTGGAAATTGAATAAGGGATGTGATTA
TCGGTCGAAAAAAAAAAAAAAGGGCGGCCGGTCTGA
>gnl|UG|Ta#S17974213
CAACGCTCCNATGATTAGGGCCTATCCNGGTGAGCTGGTATAACAAGTTTGTACAAAAAAGCAGGCTGGT
ACCGGTCCGGAATTCCCGTGATATCGTCGACCCACGCGTCCGACCACTTCCCCCAAAGTCTCCTCCTTTC
ATCCTCCCTTCTCAGCCAAGCAAACGCCAACCGCGCCGATGAAGAGGGAGGGGTTCCAGCACGGCGCCGT
CAGGGTCAACCGCAACAAGCTGCTGCGGGTCGCCGGCGGGACCGGCGGCGACGCGGCGGCCGCGGCGCTC
GACCTCGCCGGCGTCGCCTACGCCCGGGCGCCGTCCAAGCCGACCAACGCGTCCAGGGACACGGGCCGGT
GCCGCCGGCCCCGGTGCGCCGGCTGCCACGTGCACCCCGCCGCCAAGGCCCGGGACAAGGCCAAGGGCGC
CCACAAGCTGCGCGCCTCCGACGTCGCCCTCAACCACCGCCTCGTCTCCTGGCGCCTCGTCGACGGGGAC
GCCTCCGCCGCCGCCGCCCGCACCGGCGGCGTCCCCGACTACAAGGGCGCCTCCGCGTCCGCCGTCCTCG
CCTACCTCGCCGGCGGCAACAGCTGGCACGCCGAGGACGAGGACGAGGACGATGAGGACCAGGACGGCGC
CGATCTTCAGGCCCCCCCAAGGGGGATCTCTGACCTGTACGACCTCATCGTCGGNCTCCAGGGCGGCGCG
GTGGCCCCTGCGCCGGGCGGCCCAAAAGACGACGCCGATGGCACGGCAGCAGTAACACCCAGCGATGAAA
TCGAGGAGCAGGATGCTGAAATCACTGACGATGTCCACGAGGAGGACGACGGGTTCTGGATGGTGCAGGC
ATCACCATCGCGCTCGAGTTCTCCGACGGGGAA
>gnl|UG|Ta#S12947017
TCGTACTGCCTCCCGCCGACTCCGGGCTCGTCCGGCTTCCTCACTCTGGGTGCAGCAACCTCGGGTTTCG
TCGTCAAGACACCGTTGCTGAGGAGCAGGCAGGTCCCGGCGTACTACATCGTGTCTCTTCAGGCCATCAG
GGTGGGAGGCAGGCAGCTCAACATACCCACCACGGTCTTTTCCGCCGGGTCGCTCATGGACTCCGGCACA
ATCATCACGCGCCTGCCGCGGACCGCGTACTCGGCGCTGTCGTCGGCGTTCAAGGCCGGCATGAAGCAGT
ACCCGCCGGCGCAGCCCATGGGCATCTTGGACACGTGCTTCGACTTCAGTGGCCAGTCCAGCATCAGAAT
ACCGAGCGTTGCACTGGTGTTCTCCGGGGGCGCCATCGTCAACCTCGCCCCCGAGGGGATCATTCTGGAG
AGCTGCCTCGCCTTCGCGGCCAACCGCGATGACAGCTCCCTCGGCATTATCGGCAACGTGCAGCAGCGGA
CGTTCGAGGTGCTCTACGACGTTGGTGGCGGCGCCCTGGGGTTCAACGCAGGCGCATGCTGATCGCATAT
ATATAACAATAAATAAATAAATAAAGAGAAGGTATTAGCATAACACGTATATCACAATAAATAAGGTACT
T
>gnl|UG|Ta#S16255912
TGACGAAGACGACGATGATCATCAATTATCAAAATCACGGAAACTGTCTTTGAAGAAAAAAGGTATTGGC
TCTGAAGCCAATACTGAAAGGATGTCCAGAGGAGATGTTAATTTGCAACTGCTAAATCCAGCTGAACAAG
AGAAACATTTGAAAAAACAGAGAAAACGCAGCCTCCAAGGCCGTGAAGAGGAGACTTTAGCAAAGTTACA
GAAGTTCAAGGCTTCCTTGATGAGTAATAAGCCTGCTAATATGGAAAAAAAGGCAGAAAACAGTGAGGAC
TACAAAGAGTGGCATGCCAACCGTCTCACTTTCGCACCTGAATCTTCGAAGGATGGTATGACTAGGAAGG
ATGATCCAAATGACTATGTAGTGGTTGACCCTCTTCTGGAGAAAGGAAAACAGAAGTTTAACAAGATGCA
AGCGAAGTTAAAGAAGAGAGATCGTGAATGGGCTGGCAGATCTCTCACCTGACCCCTTTTGAGAGTTGCA
TGGTGCAAAAATGTAAACCGTCCTACCGTGCAATGCCGCTGCTGCAGTTTTGGTGTTGAGTTGGAA
>gnl|UG|Ta#S12993969
CCGTACGTGGGCAAGAACCCCAGGCAGGGGTACGCCAAATACAGGGACATTGACCTCGGCCGGAAAGAGG
TGGTGAAAGAAATTTCAACCTTTTGCAGCGGCAAGGTTTGGGGGGGGAAGTAATTTAAGGGCAAATTCCA
AAGGGTTGGTTTTTCCAAGGGCAAGGTGGATCCTCAGGATTACTTCAGGAAGGGGCAGGGCATCCCCCCG
TTGTTTGGGAAGTAATTATTGGGGACCTTGCATGGGGATTTAGTGGGTGGTTGCCGTTTCAAATGCCCAA
CTTGTAGAATAAGGATTGTGCATACCCGTTTTTTTGTTAATTTTCTTTTTTTTTTTAAGGGGGGAATTTG
CCCCTTTTTTTTAAAAAAAAAAAAAAAAAAAAAAAAAAAAAAAA
>gnl|UG|Ta#S17987112
CTTCCGAGCTGACCNCGAGCTNTNCGCCAAGAATTGCAAGTCACCAATTTCGATTAAGATTAGCGACTGC
GACCTTTCAGATTGATTGGATTTTTCCAAATAGCTACATCTTTGCAAGAATTTGCTGGAGCGGAAATCAG
TGAGCAAAAGTATGGAAATGTTAAGCTTCCTTCGAAGCTTTGCTCCTTCGGACTTACCTTCATGGGGACA
AATGAGATGCACATAATCTTTCCTTTTTCTGCTGTGCTCAAGAAGCTGGATTTGCTGTACAGTTTCCTCA
CCACTGAAGATCATTGCCAGCTCATTGCAAAATGTCCAAACCTACTCGTTCTTGCGGTGAGGAATGTGAT
TGGAGATAGAGGATTGGGGGTTGTCGGAGACACATGCAAGAAGCTACAAAGGCTCAGAGTTGAGCGAGGG
GAAGATGATCCTGGCATGCAAGAAGAGGAAGGCGGAGTTTCCCAAGTAGGCCTAACAGCGATAGCCGTAG
GCTGCCGTGAACTGGAAAACATAGCTGCCTATGTGTCTGATATCACAAATGGAGCCCTGGAGTCCATCGG
AACGTTCTGCAAAAACCTCCATGACTTTCGCCTTGTCCTGCTTGACAGACAAGAGACGATAACAGAATTG
CCGCTGGACAGCGGTGCACGCGCGCTGCTGAGGGGCTGCACCAAGCTTCGGAGGTTCGCTCTGTACCTGA
GACCAGGGGGGCTTTCAGATGTAGGCCTCGGCTACATCGGGCAGCACAGCGGCACCATCCAGTACATGCT
TCTGGGTAACGTCGGGCAGACGGATGGTGGACTGATCAGTTTCGCAGCCGGGTGCCGGAACCTGCGGAAG
CTTGAACTGAGGAGCTGCTGCTTCAGCGAGCGGGCTCTGGCCCTCGNCATACGGCAAATGCCTTCCCTGA
GGTACGTGTGGGTGCAGGGGTACAGGGCCTCTCAGACCGGGCGGGACTCATGCTCATGGGGCGGCCCTTC
TGGACATCGAGTTCACGCCTCCCACCACGGAAACGCGGGCCGGGTGATTGAAAACGGGAACCTTCGTTAA
AAGAAACCTAGGTGCTGGGGTACAATCCCTTCCTGGAAAAGGTCCGATAACCGAAGCGGTTGGGCCCTTG
ATCCCGGGAAGGGA
>gnl|UG|Ta#S22383102
ACGCTTGACATTAGGCCTATTTAGGTGACACTATAGAACAAGTTTGTACAAAAAAGCAGGCTGGTACCGG
TCCGGAATTCCCGGGATATCGTCGACCCACGCGTCCGCGCTTCTGTTTTTTACCCACCTCCTGCACCCAC
CAGGGAACAAGAATTCGATCCCATTCCACCCACTCGCGCCGCGAATTTCACCGCCGATCCGGCCGACAGC
AATGGCCTCCTCCGCCGACGAGTCCCTGCCGTCGCTGCCGCCGATCAAGACGGCGCCTTCGCGGCCCTCC
GACGCCGCCTCGGCCTCTCCGTCGCCGGCGTCGTCCACGCAGGAGTCGGCGGCAGCGGAGGACAAGACGA
CGAAGGCTGCAGCGGCGGAGCAGGAGGAGAAGGCTCCGTCGACGCCGACGTCGAAGGAGTGCAGGATCCT
GCTGCCCGAGGAGTGCCCAGCGGCGCCGCGCAAGCCGCCGGTGCCCCGGCTTCCGGCGCTGAAGCGGAAG
TCGCGGCCGACGCTGACGGCGACGACGACGGCACGGGTGTGCCTCACCGTCCCGCGGGACCTCTCCACCG
TGTTCCGGTCGATGCCCATGCCCGTGCCCGCCGAGAAGCGGATCCCGGGCGTCGTGATGGTGATGCTGCG
ATCTGGTCGACGCCCATGCCCACCCCGGTTCGGTCGATTGATCTCCTGGAGAATCTCACAGTCTGCTTGC
TTCTCTCCTCCTCTCCTCTCCTGGGGTCGTGGCCATGGTAAATNATGAGGTTGGTCTCATCATAACATAA
ATAAGGTGTTGTTCTTTGTAGCATGTGTGCTTCCTTCTGCCATGGCTATGTGAAATCTCATGCAGCTGAA
TAATAAGGTAGT
>gnl|UG|Ta#S22391472
CTTTGACCATTAGGCCTATTTAGGTGTCTCATAAAACAAGTTTGTACAAAAAAGCTTGCCGGTACCGGTC
CGGAATTCCCGGGATATCGTCGACCCACGCGTCCGCAAGAAACAAACCTCATCTTTCTCCCTCCTCTCCC
CTCTTCGAATCATCGCCGGAGCACGAATTGGCCATAGTTTCTGGATTCGACGATGAAATCGCCATTGCGC
AAGTTTCGGGGCCTCGCCCTCCCCCACCACCTGCTGCCATGACTCGCAGCTATTCTATACCTTCAAACAG
CCAAAGAACACCTATTATTACTGTGAATAAGTTGTTGGAGTCTAGGCATAGCAGAGAGAGCAGCGAAGTT
TCCTCGCCCCCACTAACACCTATATCTTTGGCAGATGTCTCCCGCACATCCATAGCAGAAACAACTATAG
ACACCAGAAAGATGAAGGAAACCTCGTGAGCACTCACACATCCAAACCTGTCTATAATTGTAGGCAATTT
TGTACGCATGTAACTCTCATTCTAGGATTTCTTCAATAGCTTTAGGGCGCATTTTCGCGAAACAAAAACG
TGGAATAAAGATATCCACATTTTACCCTTCCCAATAACACAATCTACGACATAGACACTAACGGGCGGCC
GCCTCCAGGAAAATCCCCTCCCAGGGCCCAAGTTTACGGGAAACCCGTTTTTTTAGAAGCAAGTGGTCCC
CTATACAGGAGGCCGCGAATTATCAGCATAGCGCCCTCGGCCCGCCCCTTTTTAACAACGCTGTCCGCAA
ACCGGTCGAAAAACTCGCCAGGCCTCAGGAATCTTTCTAAGAGAGAGGAGACCTGCTCATTGACCGGAGC
GGCGGGATACCATCAATCAGGA
>gnl|UG|Ta#S26028380
GTGTACGGCGACCCACGCGTCCGCAATAACTTNTGGAAGATAGACATGCATGGTCTCCATGCATCAGTTG
CTGTAACTGCATTGGAGAGGCATCTTCACATGTTAGAGTTCCAGCCACCAGGGAATAATCCAACTTCAAC
TGATGAATTAGATAAGTCTGAACCCACAATTGCTGTCCCAAATGAGGTGGCAGCAGAGAAAGTGGTGGTG
TTTCTTCGCCCTAGACAGTCTGTCTTAGAGGTGATCACAGGGATTGGCAGGCACAGCAAAGGACAGGCTT
CAGTGCCTGCTGTTTTTTGGGGCTTCCTTATTGAAAATGGGTACCGATTTGAGGAGCTGAGGCCTGGTGT
TTTCTCTGTCCGCCCTAAATTTCGCCGCGGGTAAACCTGTGCAAGACTGAAACCATTCCATCAAGTTCCG
TTGTTCGGCAAATAAATTTCTGTGAAATGTGCTGTCAACGAAATAGAACGTAGAAACTTGGGCAACTTGT
AGTTCGTGTATCTTGAATGTGGGAACTAGGCGTCGACCAGTTGGCTAGTGATGCGCTACCAGCTGCGCGC
CCAGCCTTTCACCATCGTCCGAGCCTTGTGTTCCGCAGGGTGCGTGCCTGATTTTAGTTTTTCTTAATAA
ATTGTCGTAGGGGCTAGTCCGTATGGGTCTCCTTTTTTGTTGTATCTTGAATGTAACAAGTTTTACAGAT
ACTAATGTTATTGTGTAGCCACCTGACAAGAGATGCATAATTGTATGTAACTATATACAGGNTGGCCCNC
NNNNCNNCNNNGNCNCCCCCGCCCGCCCCCCCGGCGGGGGCCGGCGGCGGCCGCGCGGCCGCCCGCCCCC
CCCCCCCGCCGNNNGNNGGCGGGGGGGGCCCGCTTAAAATTTCCCCCGGGGGGCCCACATTAACCGCCCC
CCCGTGTTTTTTGGAAAAGGGGGCCCCCAATGGGGGGGGTTATAAAAACGGGGGGCGGCCGGCGGGTTTT
AAAAACAGGTTGGGGGGGGAAAAAGCGGCCCCTGGGGGCCTTTTGGGGAAGAAACCCACATTCTCGGTGG
GGGGGCGAATAGGGGGCCCACCCCCCCCGAGGGGGTTGTGGGA
>gnl|UG|Ta#S12993728
GTATGGCAAGGGGAGGATCCTGGACCCCCCCGACGAGCGATTGGGTGGAGAGTTTGATGCGCAGGAGATG
AAGCGGGTGATGATCGTTGGGCTCTGGTGCTTTCAGCTCGACTTCAAAATGAGACCGCCGATCAGGCAGG
CCGTCAACGTGTTGCGGTCAGAGGCGCCGCTCCCGAGTTTCCCTGCGCTGATGCCGGTCGCATATTACAT
GCCGCCGGTTGCCACGCGAAGCTTTACGTTTTTGTTTGTAACGAGCGGCAGCAGCAGTGGCAATTGTAAG
TCATGGATGGCAGCATCAGCGCGGCCACCACTCAGTCAAGATTGATTGTAGGTAGTAGAATTTTCTTTGA
CAGGCCTTGTGTTGTTTCAAAAAAAAAAAAAAAAAAAAAAAAAA
>gnl|UG|Ta#S22365329
CTAGCATTTGGTGACCTATAGAACAAGTCGTACAAAGAAGCAGGCTGGTACCGGTCTGCATTCCCGGGAT
ATCGTCGACCCACGCGTCCGAAAGCAGCATCCTGCACGGGATCTTATCTTAAGAAGCGTCAGTAGCTTGC
TGGAGCCTCACATCACAACCTACACAAGTTTTTGAGTTTCGCCGGTCGATCGCGGCGCGACAACCAAAAG
TTGCACCGCGGTTCCGCGTGCGTGTGGTGTTGCGTGCCAACCTCTGCGATCGATCAACCCCGCGGCATGG
CGGGAACTCGCGTTGAGGAGACCACGGGGGGTTGTTCGCCGGCGTGCGACCACGACGGCGGCATTGAGAC
CGTCATGGACGACCTCCCCGCGGACGTCCTGGGCATCGTGCTCCGCTGTCTCGACGGTGCGTCCCTGGCG
GCAGCTGGGTGCGCGAGCGCGGGATTCCGGGAGCTCGCCAACGACCCCGACGCGTGGCGCGCGCTCTGCC
TCCAGATGTGGCCGTCGCTACGCCAAGTCGTCAGCTGCGGCGGCGACGGCGGCTACCGGGCGCTCTACGC
TGACGCGTTCCCGTTCCCGGGCGCGTCACCCGCGGTGTCAAGCTCCCTCCCGGCGCGGGCTCGTCTCGGG
CCGTTGAACCTGCACCACAAACCACATTTTGGCATCATGGTCGCCCCGGTCCTCCAAAACCGAACCCCTC
CAACGGCCGTGGTTCCTGGGGGGACCACGGTTCCCGCGAACAAAGGACCTCGTCCCCGGAGGGGTTTCCA
CGTTGACCGACTCCCGGTAAACCCCCCAGACGCAATCTGAAGGCTTTAACTTGGGATAACTGAATCCAAA
CCCGGACATCCGAGCA
>gnl|UG|Ta#S18011950
TTTCTTTTTTTTCCCCCGGGAAACGCTTTTTGCGCCCTTAGGCCTTTTTTTAGGTAGACCATATTAGACA
AGGTGTTGTCCCAAAAAACCCAGGCCTGGTACCGGTCCCGAATTCCAGCGGAAAATTGTTGAGCCAACTG
TGTGCCGGGCTAGGGGTAGGGAGGACCTTTACACGTGAGTAAAGGGGATTAAAAAGTTCCTCTTTTTTGT
TCTTCACCCTTCAATGGGGGCCGGGGGCCAACAACCCCTTCCTTCCTTCGCCCCCCCCGCGATGCAACCC
CACGGCATCGCCTTCCCCGCCCCTTATCCCTCCGAATCATTCCGCCTCTCGGAAATCCTGGGCGGGCGCG
GCCTCTTCAATGGTGAGGTCGCCATCCGCAAGGAGCTCTCTTCGCCCACCCCGCCCTCACGTCCTCCGTC
CAGGCCCTCGGGAGACTCCTCACCAGGAAGCTCTGAGTCGGATCCGCCGGCGGTGGACCCGGACGCGTTC
GAGAAGGAGATGATGGGCCTCACGGGCGGCTTCCCCGGGGGCGAGATCGGGCTCAAGGACTTCGTCGCCA
AGAACCCGCCTCCTCCCCCCAAGAGAACCCAGACGGACGGGAAAGCGTCCTCCGCCGTGGTCCCGCCGGG
GAGGCCGAGGCCGCCGGAGCTGCCTCTGTTCCTCCCGGGCATGGTGGTGCTCGTCAAGAACCCCAACAAC
GCGTACCACATGTACTGCGGCATCGTGCAGCGCGTCACCGATGGGAAGGTCGGGGTGCTGTTCGAGGGCG
GGAACTGGGACAGGCTCATCACCTTCGGCGTCGACGAGATCGAGCCCCGGCAGAAGGGCCCGCCCATGGT
GAACCCCAAGTCGCTCGTGCTCGAGGCGCTCGTCGAGGCCATGGACGAGGACGAGGTGGCCGAGAAGAAG
AAGGAAGAGGAAGGCACGGCCGCCATAAAGGCTTGACTTACCATGCTTCTTGTTCACGTTCCTGTACGGA
TATATGAAGGTGTGGTGGGCTCGGGCGCCATTGGAGGGTGAAGAAGAGAGAGAGGAACTTTCTACTCGCT
TCAGTCCATGTCAGTGTCCTCGTGCTCCAATGCCCGGACGTGTGG
>gnl|UG|Ta#S16266634
GCAGAAACTCAATCCCAACCAAGCAAGAGCGCACACCATGGCAGCCAGGCTCCTCTTCCCTTTCTTCCTC
ATCCTTCTCGTTGGCTCCCACGGGGCGTTTGCCTCCGTGCAGGAGACGTGCGCGAAGGCGATGGAGGGAT
CGGAGCACAAGAACCTTGAGTCCTTCTGCGTGACGACGCTCCAGGCGGGGCCCGCGAGCGCCTCCGCGGA
CGCGAAAGGGCTGGCCGTGATCGCCACGAACCTGACGCTGGCCAACTACACGGCGGCGGTGGCCACAATC
AAAGAGCTGCAACGGCGCGGGGGCTGGTCGGACAAGCAGCAGGCCGCGCTGGCCACGTGCCGCCGGCGGT
ACATCGAGGCGCTGAACGTGGTGCACAGCGCCGTCCACGCGCTGGCCACCGGGCGGAAGCAGGCGTACGT
GGCCGAGATGGGCGCCGTCAGGAGGTCGGCCACCGACTGCGACGGCGCGTTCGGTGGTGGCGCCGCCGCG
GCGAAGCGGGGGGAGGCGCCTCTGCGCAAGGTGAACGACGACGCGGAAAACCTGACCACCATGGCCATGC
TGATCGTGATCACGCTGTAGCGGGCACGTGATACATAGATCTTGCCGTACGTGATTAGCGTCAGGCAGAC
CGGTCGATGCAGAAGAAAATAACCGAATGTGTGATTTGACTTGTTTGTGCCGTTAAAANANATAA
>gnl|UG|Ta#S32646032
GNTGCTTNGGGAAAGTGTCATNGTCCTNGTNTCAGTGCTGCCGAGGCTGCATAGACTGGACCCTCATGTC
CGTAAATNGAAATGCCTACATAATGATTGCCATCACGGGGAAAGGGTTCTTCAAAGCTTCGGTGCTCGCG
ACCGGCCTCATAATGAACAACATACTGCGCATCGGGAAGGTGAACGTGATCGGGGACGTGATCCTGTTCC
TGGGGAAGCTGTGCGTGAGCCTGTTCTGTGCGCTCTTCGCGTTCCTCATGCTGGACACCCACAAGTACAA
GTCGGCGCACAACAAGATATCGTCGCCGCTGGTCCCCGTGCTGGTGACGTGGGGCCTGGGCTACACGGTG
GCGAAGTTGTTCTTCGCGGTGGTGGAGATGTCCATCGACACCATCATCCTGTCCTTCTGCCAGGACGCGG
AGGAGCACCAGGGGACAGCGCAGTACGCGCCGCCGCTCCTCATGGAGACGCTGGACGAGCAGGGCGAGCT
GCAGAGACTCACTCAAGGGCCCTGAATCTCTCTCCCTCGTTTCTTTAATTCTTCTTAGAGCTAGAGGTAG
ACTGGTGGTAATTTAGTACTGTAGAAGCCTGATGGATCGAGATCTCAGTCCAAGTGATGATCTTGGCTGC
CTGGCTGGCTGGCTGCCTCCTGTACGTGTTGTTCAGCTTTAGCTCCCGGTATGTACGTGTCTGATGTGTC
GCCCCTGATTGGCAAAAGTGTTGCGTACGAGTACGATGATGTACTTTGCTGATGCGATGTCTGGCGAAGG
TTGGAAATTAGTTGCTTGAATGTGGTGGTGGTATGCAATGTGTCGCGGGTTGGTACTGCCGCCGCTGTGC
TTGATTCCATATAGTATTATGACATGATGGAGCATGAGATCAGCCAGAATCTT
>gnl|UG|Ta#S12991987
CGCTGACGCGCAGGCCGGCGCGCAGCTCGGGAGCGAGTGCTGCCAGCTCGTGGGCGGGCTCGCCGCGGCG
GAGGCGGCCGCGTGCCTCTGCGTCGCCGCCAAGGAGGGCGTGCTCGGCCTCGTCTCCGCCGAGTGGTCCG
TCGGCGTTGAGCTCCTCGCCAGCGCCTGCAAGACGGACATCCCCGACGGCTTCAAGTGCGTGTGACATTG
TTTCGTTTGGTGTAAGCGAGCGCCCATGCATTCATGCAGCGCTGTTTGTGTGTCGAAGCGAAAAGATAGC
TCAGTTTCATTGACTTCTACTGTAAACATTTTTTTTTAATTTTTACTGTAAACATTTTGCTTCCTAGTTT
CCCAGTGTATGCAAATGCAATGACATGTTTTGCATGGACTATACATGAATCAATGCCAAGTTAATTCTTT
GCTTGGAAAAAAAAAAAAAAAA
>gnl|UG|Ta#S12937619
GGGTGGTAGCAACATGCTGTACATGAGNAGAGCATGACACTTGCATCAGCAAGGTCGCGACTTCGTCGGT
GGGCTGGGGGTTCATGTGGGTCATCTTCTTCGGCCTCGGCTTCGCCGGAGTGGGAGCATACGCCGTCTAC
AAATATCGGCTACGGAGCTACATGGATTCAGAGATCCGCGCGATCATGGCGCAGTACATGCCGCTGGAGA
ACCAGGAGACGTCGAGCCACCAACGGCACGTGGACCACGCCGACATCTGAAGCACCAAGGAGTTCTAAGT
ACATACGGATCATCAAGCATAAGAGCTAGTCTCACCGCGTCCGTGGCGCATCGGAGTGGCCGGGTTTGGA
GCTGCAATTTTGAATTCAGAAAAGATTGGCCGGTTAGCTAGCTTATGATTCTGAAAGACAAACGTACTCT
CTCTTTTCTCTCTTTCTGAAACTTCAAGGACAGGTTTAGGATCGATCTCACCCGGAGTTTTAGCCCTCAT
TTAGTCATAATTGTGATGCTCGAGGTCTCGTTCAGCGTGATGACATTGTGTAAATACCCGTTGTTCGTTC
GGACTGAATCGTGTTGGGGTGCGTTTAATAAAGAGACCAGAAGAGCATTTAGCCTACTTCCCAAAAAAAA
AA
>gnl|UG|Ta#S12923282
CAATCTCCGTCTCCTACGCTCTGGTCGGCGTCGCGGCGGCGGCGGCGGCTCAGACTGCTGCGCAAATGTT
GCCGCGGCAGTGCTTTAAACACGTCTTCCCAGCCGAAGGCTCCTCCTCCAGCATTCTCCACGGTCCTGGG
TCCAGAGGTGCAGGCAGCAGGGGCCGCACCACCCTCAACTTCCACCGGTGTTGCGTCAGGGCTAGCCTAT
GGAGGACCGATCACCTGCACATAAGCACCGCTCGATCGTCCGAGATTAAGGTACACACATTGCTGCAAGT
ACCAGATGTTTTCAATACCATCAAGAGCTGGAGCAAGCTGCAACTGGTCACGGTGACAGGGCTGGCGGCA
TGTGTAGTTCTGCTAGTCCCTTCTGCCGGTGCCACTGATGCTCTCAAGACATGCACTTGCCTGCTCAAGG
AATGCAGGATCGAGCTGGCAAAATGCATAGCCAACCCATCATGTGCAGCAAATGTGGCATGCTTAAATAC
GTGTAACAATCGACCCGACGAAACCGAGTGCCAGATCAAATGTGGGGATCTGTTCGAGAACAGCGTGGTC
GATGAATTCAACGAGTGCGCCGTTTCACGCAAAAAATGTGTCCCCAAAAAGTCTGATGTTGGGGAGTTCC
CTGTCCCCGATCCATCTGCCCTGGTCAAGAACTTCAACATGGCAGATTTTAGAGGCAAGTGGTACATTTC
AAGTGGCCTAAATCCTACTTTTGACACGTTCGATTGCCAGCTTCACGAGTTTCGTCTCGAGGGAGACAGG
CTTGTTGCAAATTTGGCATGGAGAATTCCCACCCCGGACACCGGCTTCTTCACCAGGGGGGCCGTGCAGC
GGTTCGTACAGGATTCCTCACAACCAGCAATATTGTATAACCATGACAACGAGTACCTGCACTATCAGGA
TGACTGGTACATTCTCTCATCGAAAATAGAGAACAAGGACGATGACTACATATTTGTATACTACCGTGGA
AGAAATGATGCATGGGATGGATATGGTGGCGCTGTTGTGTACACAAGAAGCAAGGAATTACCTGAGACAA
TAGTCCCCGAGCTAGAAAGGGCTACGAAAAGCGTAGGGCGGGACTTCTCCACATTTATCAGGACAGACAA
CACCTGTGGTGCTGAGCCTCCTCTTGCCGATAGAATCGAGAGGACTGTTGAAAAAGGGGAGAAGCTCATC
GTTGATGAGGTAAAGGAGATCGAAGGGGAGATCGAGGGAGAGGTCAAAGAGCTGGAGAGGGAGGAGGAGA
CACTGGTTAAGAGGTTGGCGGATGGCATCATGGAGGTCAAACAGGATGTGATGAACTTCTTTCAGGGTTT
GAGCAAAGAGGAGATGGAAATTTTGGATCAGCTGAACTTGGAGGCGACCGAGGTCGAGGAGCTCTTCAGC
CGCTCCCTGCCGATAAGGAAGCTAAGATAGCTACCCCCAGCAGCCACTCCTGCCTATGCAAGGAGGATTG
CAGAACAGGGTGCCATCCAGTGGTGAGCAAAGTAGATTCTAATTGTCGAGGCAATACCTACAGTAACAGA
TTCTCCAACAGAAATCAAAATTTTGAATCTGATAATGTTTTACCCACTGGCACAACACGTTCCCAGATTA
GCTTATGTGTAAAGCATCAGTAAGTATGTAAATTTTGTCCAAAGGAGGTATATAAATGTATACAACTGTT
CCTATTATACTCTGGGTTAATTAAATACTACCTGTTTCTGGGGATAAAAAAAAAAAAAAAAAAAAA
>gnl|UG|Ta#S12914192
GATCGACTTCACGAACGTGAACCACGTGGTGCTTTTCGACTATCCCCGCGACCCGAGTGAGTACGTCCGC
AGGGTTGGTAGGACAGCCCGTGGTGCATCGGGCGACGGCAAGGCTTTCGTGTTTGCGGTGGGCAAGCAGG
TGTCCCTGGCCAGGAGGGTGATGGAGAGGAACCTCAAGGGCCACCCGCTGCACGACGTCCCGTGCTTCTA
GTTATAGAAGAGCGGCTGATGATGCTCCTCTGCTCGCACAGCTCTAGCTAGTATTTGCAGTAGTATATGA
TGATGTATACGCACTGCTGTCACATCTAGGATATGTATGCTAGTATTCTGCTGATCATGCCTGTGTGCTG
CTGCTGATACATTTATTTGGGTTAAAAGGATGTGTACAATGAGAAGCTGCGAGGCGTTTAATAACATTCA
AAATAAGTGCAAGGCATTTATGTTGAGATGAAAAAAAAAAAAAAAAAAA
>gnl|UG|Ta#S26018950
AGAAAGAGGAAAACACCTCGTTGGTGAGTCCCCCGTTAGGTTCCCCGTGGTTCCACCAGGGGTGAAGGGC
CATGCTCCTCCAAAGGACCCGTTGGTCCTTTCCACTGGCAGAGAAGGTTGGCCAAACTCCCTGCAACAAG
TGGGGGTGCCGCTGGAAAAATCAGAGTGGGCCACCAGTTTTCTGCCCAAAGAGGGTGGGTGAAGGCCCGG
TTTAAGCCGGAACCCTGCTGGTTTACGGCTGTTTTATTCCCAGAAGACTTGCCTTCCAAAGTTCTCTGAG
ATAAGGCAGGCTAGCCTGCTTATGGGCAACTTCATCGTCAACCAAGCTGCGGTTTACAAGACCCCCGATG
AGCTCTGGGATGGCGAAATCTAGTGCAGCCCCCGTCGTGGTTGGGGGTTGGGCGTCTCATACCTGTCAGT
CACTTGTTTTTCCTTTGTTGATAGCAGTGTCAGTCACTTGTTATGTATCACCATATGCGCTTAAGAAATG
TACGGGTTCAGTCACCCTGGAAACTATTGAATAGACGCCCGGTTTACTCCCGTAGGTGATAGGACCATAG
GAAGTGAGATGACATGTATCTTAAGTTTNTGAAAGTATTTTGTGTTGACGGTGGGAGCACCCATCCATNA
TAGTTTTTCATGTCACTGGGATTGTTTGTTCTGTATGGATCGTTCCTCCAGCGAAGTTGATTCACATGGT
AATAAAACTGGGGCCGTTTGTTTAAAAAAAAANNNNNGNNNNNNNNNNNNNNNNNNNTNNNNGNCCTGCC
CGGGCGGCCGNTGGAAATCACTCAGCCCGGCCGCCTTCACTTNGAACATGACGTAGAGNTNCCGACGCGT
TGAATGAAGAGCTTGATCATTNTATNACATCCCAACGATNNNGNGGNNTACTCTATTGCAAGGTCAAGAC
>gnl|UG|Ta#S32503152
GGAACTGTAGCAAACACCCTTCACAGGTTTAATCAGTTCAGTGGAGTTTGCATCTTTNGACCTATCAGAC
AGTGGATCACTGGAGGAAGGCCAGGAGAATCTACCACCAAGAGATCAGCAACAGATGACTCCACCTGCTA
AAGCAAATGAGAGGGAAATTCTGAAAGAAAGCCAGCTGACGGTTCCTGAGACGCCTTCTCCTGATCTGCC
AGCTGATATACATGGTGGTAAGAAGAAAGACAATGGAAATATGAATGACGGTGGGGCAAGGAAAAGACAT
GCAAGGATGGCAGCATATGCAAACAGGGGTCACCATAACAATGTGACTGTTGGTGGTGATGATCTGGTCT
CAAGGTCAGGGTCATCGTACTCCAGCATATGTTCCATATCTGCTCAGTACTTTGCCAAAATGCGAGAAGT
CCTGATTGAAAGGAATGTTCCCTCTGCATTGAATTCTGGATTCTTAACACCATGCCGTGAAAGGTTGTTT
TTAGCGCTTGGATTCGAGCTGTTTGCTGTAAATGATGAGAAGTTCATGGACATGTTTGTGTCTCCCGGCG
CGATTGATTGTATCCAGAATGAGCGCCAGTCTCTGCTGAAGCGTCAAAAGATTCTGCTGTCCTGTTTAAG
CGAGTTCAAGAACATCTCACGGACTCTGTAAGGAAGATGTTTCTGGCGCTTCTTCCACTGGCATGTATTT
CATGAGCTTCAGGGTATTCCCCTACAATACAACACAGTTATTGAAGGTTGTTTTATTGTTGTTGCACATC
CTCCTGAGCCTCCATGCTTCTGTACCTTAATGCAGGCTGTTCGTTGTATTCTCTGTGTGTCAAATTCCTT
ATGACA
>gnl|UG|Ta#S32633813
TGAAGGTGAGACTTTAGCAGAAGTAAAGGGCCGCATACAGAGAAAACTCCAGGTCCCTGATGAAGAATTC
TCCAAGTGGAAATTTGCATTCATATCTATGAATCGGCCAGACTACCTACAAGATTCTGATGTTGTATCTG
CTCGTTTCCAGAGGAGAGATGTCTATGGAGCTTGGGAACAATATCTTGGGCTGGAGCACACTGACACTGC
ACCGAAAAGGGCCTATACAGCCAATCAGAACCGTCACACGCATGAGAAGCCGGTGAGGATATACAATTAG
TACGCCTTAAAACTGTGTTGGTCCCCTGATGAAGGCGTTGGTCTGGGAGTGGAAAAGGAGTAGGCTGCAA
CAGGTGAAAGCAGCAGCATGTTTGGCCATTTGGGTGCTACGGCATATCTATCGCTTGCTACAGTTTTTGC
TCTTGATGCATGGCCATGACGATTTTTTCAAGGTTCATCATCTTGCCTTTCAGGCAAGGGTGCATGGTAT
CAAGTTTCTGTAAATTGGGTGTAAAGGCCACCCTCCTAAGGGTAGATGTTGGTTCATTTTTAGAGCAAAG
TCGAGTACATATGATTTTGGTAGTGGGCTTGTATACAAGGGTATAGTTTTGCGACTTGATATTGGCATTT
GTTGTAATCTGGTGATGACGGAAGATTAATGGATCTTTTCTTGGTTTAAGTAGCTGCAGTAGTAAAAATG
TGTCTAACCAATGATTATTGCAGCCCAGAGT
>gnl|UG|Ta#S16245881
CCACGCGTCCGGATGGACCGAATATGGTGCACAATATTCTGATGACGCCGCACAAAATTCAATGCATAAA
GTTGCAAAGCTTGAGAATCAAAGTTCTCCCCAGAACAACAACCATCATACCGAATTGGTCCTGGTGAGAC
CCACACCCAAATTTCGTGGTGGCAAAGCTAAACGTGGTCTGCGCAAGCAATTGAATGTTGCAGATATTTG
TGACCGGTTACCATCAGCTGCGGCACGCCAGGAGATATTGTTCTGTGAGGAAGTGAAGAAGCAGGCGACT
GCCGAAATCGACGCCCTGTACGACGAGATAAGACCAGCGATTGAAGAACATGAGAGGGACAGCCAAGACA
ATGTATCAACAAGCCTTGCAGAGCAGTGGATCGAGGCCAGCTGCTGCAAGTACAAAGCTGAGTTTGATCT
ATCTGCTGCAATTATCAAGAACTTGGCTTCGACGCCTCTGAGAGCAAAAGAAGATGTGAACCCTAGAGAA
CAAAATGGAGTGTTATACCTGCAAAACGGTCCATGATTCACCTAAAAGGCGCGGGTTCGCAAGCAATCTT
CGCAAAACCGCCAGTTCTTAGAAACTTTGATAGTTTTTTCTTTTACAGAACTCCATAGAAGATACTCCTA
TGTAGATTGAAGCGTTGTAAGGTGGTATCTTCCCAATACACATCCCATAGTCTGATTAATGGATGGTGTA
AGGCATCATCAATTCTTCT
>gnl|UG|Ta#S16058184
GCACGAGGAGAGAACTAGTCTCGAGTTTTTTTTTTTTTTTTTTTTTTTTTTTTTTTTTTTTTTTTGGGCG
TTGGCACCGGGGGCGAGCGGAAGCGGCGCCTGGACGCCCCACTCATCAACTCCGCGGCCAAACTGCAGCG
CCGCGAGATCGGGGGGCGGCAGCTCGCCGCGCGCGGCGGCGGCGCCGCGGCCGCCGTGCCTGAGCGGTTC
CGGAACATGCAGCTCCAGGAAGAGTTTGACACATATGATCATGATGCTCACCTATTTGTGAAGCTACAGT
TTCTCAAAAAAAGATCCAAAATTATTGAGATCGTCGCAGCAAAAGATATTATATTTGCTCTTGCTCACTC
TGGGCTTTGTGCTGCTTTTAGTCGAGTAACAAATAAGCGGTTATCCTTCTTGAATTTAAGCCCGGACGAA
GTGATCCGGAGTTTGTTCTACAACAAGAACAACGATTCACTTATTACTGTCTCAGTTTATGCATCAGACC
ATTTTAGCACATTGAAGTGCAGAACAACCCCAATCGAGTATATAAGGAGGGACCAATTAGATGCTGGGTT
TCCTCTTTTTGAATCGGAATCTCTGAAGTGGCCTGGCTTTGTTGAGTTTGATGATGTAAATGGAAAAGTA
CTCACTTACTCGGCCCAGGATGGTATCTACAAGGTTTTTGATTTGAAGAACTATTCCTTTCTATATTCAA
TACCTGATACTAATGTGCAGGAGATCAAGATTAGTCCAGGAATTATGCTCTTAATATATGATCGAACGCC
AAGTTATGTTCCTTTGAAGATATTATCTATTGAAGATGGAAAGCCACTCAAATTATTCAAGCACTTGTTG
CACCGCGGCAAGAAAATTGATTTTATTGAGCAATTCAATGAGAAGCTCCTTGTGAAGCAAGAAGACGAGA
ACCTTCAGATACTTGATGTACGAAGTTCTGAGCTAATTGAAATCAGTATTGAGAAGTTTATGACCCCATC
AGCATTCATTTTTCTGTATGAGAACAATCTCTTCTTGACATTCCGAAACAGAACAGTTGCTGTATGGAAT
TTCCGAGGAGAGCTTGTTACATCATTTGAGGACCATTTGCTATGGCATCAAGATTGTAGTACCAACAATA
TTTACATTACAACTGACCAGGATCTGATTATATCCTACTGTAAATCCAATGCAGCGGCTGATGACGGTAC
AGCTTCTTCAATTGGATCCATCAACATGAGCGACATTATGACTGGCAAGTGCATTGCCAAGATTGCAGCG
AATGATCCTGCCCTTAGTATCGCCCCTCGCAAGAATGGTAGCCCTTCAATCTGGAGTAGTATCCCAGAAG
CTCTGGAGGATGTCACAGCACTGTTCTATGATGAGGACAGGAACGAGATCTACACTGGCAACAGTCAGGG
GCTGGTGCATGTATGGTCCAGTTAGGTGGTATATATATACATGTCACTTTTTGATGTGATGAGAAGATTG
GATGCACTCAGTGCTGCATTCTGTATCATCTCCGGGTTTGGCTACCTCTGCAGTAGAATGTAATTCCTGG
GGGGCAGTATGAGAAAATGTAGTTCCCTGTAAATATTTTGTGTGATAGTGTTATCTACCATGCTATAGTT
AGTTTAGAAAATGCTCATCTACAGCTTTCTGTAGGAACCTTGTGCTATTTTTCATGTATGTCCATGAAAT
GATGCATTTTCGACAAAAAAAAAAA
>gnl|UG|Ta#S17988033
GCAGGTGGTACCGCCCCGGGATGATATGGATATCGTCGACCCACGCGTCCGGGGAGCTTCTGATACGTGA
TGATGGATCCATCAGCTGGAATCGACTGGAGCGGCTGATTGCAGCTATATCTCAACAGTCGTCAGAATCT
TCAAAGAAACCTGGAGAAGAGAATACTGCCAGCAGTTCTGACTGGAGATCATTCGATATGCATTCGGTTG
TTTCAGCTACAGAAGACCTTTTTCATTTCATTTTATCGAGGAAAGGCTGGAGGGTTCGTGTTTTCCTTAT
CCAGGACATTGTGAAGGCTTCTGATGCATTCTTACAAGAAACAACATTTCCAGGTATATTTGAGGAAGAG
GGAAATACAGGCGAGCTAAATCCAGAGAGAAGTAGAATGATCAGAAGGTTGGTTAATGGTGTTCAATCAT
TCCGTCAAGCAATCAGTTTGGCCCCAAATGCCTGGACCGCAATGAATGATCAGAAGGTTGGTTAATGGTG
TTCAATCATTCCGTCAAGCAATCAGTTTGGCCCCAAATGCCTGGACCGCAATGCTAATCCGTGTCGCCCT
GAAACCTGAATCTCAAAGATTCATTCTTGATGTATTCCTAGCCTTGGTGAACTATTCCCATGACAAGGTT
CCAGAAACATGCTGGATTTGTATGTCAAAATATCTCAACTACTTGGACAAGCAGTGGAGGTAGGTAAAAT
GAAGAACGGAAATGCTCAGCCTGCTAGCTGTTTTCGGAATGTTGTGTTCAGTGCTAATCTCTCTCATTCT
CCANNGGNNNGGNNNNNNNCNNNCNNCACNNNGGGGGCGGCGCTCTAAAATATCCCTCGAAGGGCCCAAG
CTTAAGCGTACCAGGTTTTTTGTACAAGGTGGCCCCTATAGGGGAGTCGTTTATAAGCCAGGCCATGCCC
GTCGTTTTAAAACGTCGTGACTGGGGAAAACTGGCTACCTGGGGATCTGTGTGAAAGGACCTTACTTCTG
GGGGGGGGCATAAATGGGCCAACCTTCCTTCCAGGGATTTAAGGGCCTAAGGGAAAAATAAAAATTTCAA
GGGTGTTAAAGGGGTTAAAATAACCGTCAATTGCTGTGGGCCTTGAAAGATTTGGCTTACGGGGGTTTTT
TCTTTGAAATTTTATTACCGGGCGGGCCGGGGAGCCTAAGGGGGGGGGGGATATAGAAAACAACAGGCCC
AAGGGGTCATTTTTGCGGCCCTAA
>gnl|UG|Ta#S12918867
GATCATGGACTTTGCAGTTGCCGACTGCGTGGCCCGCACGCCTTCCATCGAGGCCGGGGAGGCATTGGGT
AGTAAGGGCCAAGGATAAGCGTTGCACAGCGGCGGACGACGTCGCCCAGGCGCCAGGCCAACACATCTCC
AGGATGGGCCTTAAGGTCGTGCCAATGATAGCACCCTTCTCCAATCTCTGTGCAGTCAACATCTCCGGCA
ACTTCATGGGTGGTGTATGAAATTGCTAATGAAGGGCCACGACTTGAAACTCCCGAAGGGACTCTTTGCA
ACTTAATTGCGGGTGATGTTACTTTCTGATGTGATGTTCTGTTTTCCAGGTTTCGGGTGGAATAAGTGTA
GACTCACGTCAGCTTATTCTGATCTTTAGTTTCAGTTTAGGGACAATTATTTTGTTTATTACTTATTGCT
TGGCAAAGCCCCATGATCGGCCAAGCCTTCAGTAGATCCTTGCTTGCTCCATTGCGGATACGCTGTATAT
GTATGATATTTCCACCAGATAGTCAAGGATATGTGCAAGTCAGCAAAGTGGCAGTTCAGTCAAAAAAAAG
AAAAAAAAA
>gnl|UG|Ta#S12985756
AGTCCAGATGACCAGCATAATACTTGGTTACCAGGTGGCAGATCACTATCTTGTTCAGATGGGTCATTCA
TGCAGGATGGATATCCGAGGTCGAACATCGACAGATCTTCAATGAATCAAATGAGTCATCAACATGCTGT
ACTTAACCATTTGCCGTCTGGAGCACCACATCCAGGCCATGTTGTTCCTCACATGCTGCCAGCCAAGCCT
GATATTCATGCACTTAATTGCTGGAGGCCTTCTGGATGAACCTGTATAATTAACTCTGCGGTTGTGACAT
GGGAAATTGGAGACGTTGGGAGCCATTTTAAATGGGGATTCAACAAGAGGTGCTTATGTTAGCCTGTTCT
GCGATGAGGATGCACTTTTGCCTGGGGAGTAATGATGAGATCTGGTGTTAGTAATTGGAATGGACATTTT
ACATTGTAATTAGTCTTGACAGCAGCATCCAACAGACTAATCTCTTAGTGTCTGGAAACTATACAAGTCG
GGCGGCGTGCGTCATGATGTGGTTGCGATGGCTGTTACCTGTTGGTGGAGTTGAGGGGAGCTCATGTGGT
GAGTCGAGTGTTTTCCTTTTACCTGAGGGGATGGATGTTGAGTGCTTAGTTTGTAGAGGTAAGCCTCAAT
GAAGAATTGTACAAAAGAGATACTCAATGTACAGCTTTTTGGGCAAAACTTTAAAAGGGAA
>gnl|UG|Ta#S26021108
TTTTTTTTTTTTNNTTTTTNTTTTTTTTTTTTTTTTTTTTTTTTTTTTTTTTTTTTTTTNNTNNTTACGC
TATGACATTAGGCCTATTTAGGTGACTTCCAACAACAGTTTGTACAAAAAAGCATTCTCGTACCGGTCCG
GAATTCCCGGGATATCGTCGACCCACGCGTCCGACGAGGGATGGCCCGAGCTGCTGCTGTCCATGGATCT
CGACGAGGAGGAGACGCGCTCGGAGCAGCAGGCGCCGCCTCGGGTTCCGGACAAGCTGAAAGCACTGTCA
CAAGAGCTTGGACATGACATCCGGATATTTACAAGGCCAACATTTGAGCTAATGACTAGCAAATTGCCCA
AGGCCGATCACGAGGAAGACGAGGACTTTTATGAGGTCTCGCCTAGGGATTATTACCAGTCGATTTCCAA
ATAGGCTTGCTTAACACTCCACCGCCCTGAAGACTCGTCGAATAAACGGGAGCAGAACTCGGCTGGTCAC
CACAGCACGGGTAACCAAAGCCAGCGGGCACAGGATGTCCCAGTCGCCTGGAAGGGCTACTTGTTCTTCG
AGAGCGCGAGTCTGCTGTGGGGGCCGCAGGACCAGCAACATAGGCCACGGGGAGGGATCCGTCGTCCCAG
GCAGAGGTGACTGCGCTCGCGGGGACGCTCCGTGCGCCGCCCCCTAGACCCTCTGGATACATGGCTTCGC
GGCCCGGGTGGAAAACCCCTCACTATACATCGAACCAACCTCGCAGGCTAGAGCTATAGTTTCTTAACAC
CCAATATGAGCGGCGATATCGATGTACACACTCACGTACGCGCCAAGCGAGTATGCCTGCATCTCTCATC
CGCTCGAGACTGGTGTCTCCTCCGCCACTCCGAGGGTGAGCGCTCGAAGTGGTTACAGTCGCACCAGATC
TCGCCAACAATATAATACGAGAGCGTGGGAGGAGATGACATACCTCGAGGGGGGCGTGAGCGGACAGTAG
AACACGGCTGGGCACATGTGGTGGGAGTGTAGGCGCGCGCGCGCGCGACGACCAGACTTGTCGCACGATA
CGAAACTGTTGTGGATCGGTAGNATAGGCAGGACGCGAACTTTGTGACACATTGTATCCCTCAACGTCAG
TTATCCTCGCATTGAGAGATCTGAGCAGAACACATGTCGCGTGATGTAGACTGAGGGTCGCAACGCGTGC
ANGCGCGGCTGGTG
>gnl|UG|Ta#S18012777
GGGCGGCGACCCACGCGTCCGCGACTGGAGCACGAGGACACTGACATGGACTGAAGGCGTAGAAAACCTC
CCATCCATCCATCGCGATCGATCCATCAGCCTCCATTGCTAGCCAGCCACCCCCATTACTCTCCACCTAC
CTCAACCACCATCGCCGCCGCTGCCATGGCTTCCAACAACAGCACCAACGCGGCCTCCGAGGTGAGCAAC
GCCATCACCGACCTCAACGACCACCTCGCCACCGCCCTCGGCACCGGCGACGAGGGCAAGACCACCGTCA
TCACGCTGGCGGGGGAGAACATTTTCGCGGCCATGGACGCGGAGGACCTGGTCGTCGTCGGGGGCGGCGG
CGAGGGGGACGAGGAGGAGGGCGAGGACGAGGAGGTGCACGTGGCCGCCTACACCAACAGCAACTACCAG
GCGGTGAACAACTCGGTGCTCCTCGCCGGCAGCTGCGCCGTCAGGGACCCCGGCGTCCACGTCGTCATCG
TGGAGCACGTCGACGACATCCCGCGACTGCGACGGGGACGAGATCTTCGAGGACGGCGAGGTGGCCAAGT
GAGGCCATCTATCGAGCGGTGCCGATGACGATGTTCTGCTTCTACTCAATTTGGTCGGGCGGTCGGTCGG
TGGCTTCTTCGGGCCGTCTGGAGATGCTGCGTACTACCATGAGTCGGTTGGAGTTAATTTAATTTCTATA
TAAGCGTTTGATCATGCACATGTATGCATTATGTTTATGGATCGCATCTATATGTATAGGTGCTAGTGGG
TGTGTGAAAACGATTTTGGTATGTAAGTTAGTTTGGTTCATGTGCCGGGTTCTGAAATATCCCCTACTCC
CTAGGTTTGTAGATCCACAAAGAAAAAAAAAGGGGCGGCCCCTCCTTGAGTTTCCCTCCGGGGGGCCAAA
GCTTAACCCCTACCCAGGTTTCTTGTTCAAAAGGGGGTCCCTATATGGGGGTTGGATTTATAACTTAGCG
CCGGGGGCGGCCTGTTAAAAACGGCGGGGGGTGGGAAAAATTCTTAGCTGCGCACATTTGGGAGCAGGAC
CCGCTCTTTGTTGGGTGTGGCTAAGCGGGCAACCCCTCCGTACCCAAGTCTGCAGGGCTCCGGGTCTACT
TGAATGTATCCCGTGGCTACGTGGGAGAACCATCGTGTATTCGGGG
>gnl|UG|Ta#S26023876
CCGCGTGCTGTGTNCTNCTGCAAAAATTGGATCTTCACTTCATCACATCCCCTGCCTTTGCCCCGCCCCG
CCCTGCATTCCCTCCCTCCCTTTAGATCGATCCATCCGATTCGATCCGCGCAACCAAGCAAGCCAGCAAT
TGCAATTGGAGAATTGCTCTCCGATCCACCCAATTGCAATTGCAATTGCAATTGCAATCCATCCTGGATC
GCCGGCCGGCCGGCCGGCCATTGCTCACCTGGATCCGCCCCAGCACAGCAGTTTCACCAGGGGCAGGGAG
ACGACATCACGCCGGTGAAGCAGTATGATGATGGGCACCGATGTGTGTTCTTCGCGGATGCTGTCGCTGC
CCCGTTACGAGAGCGGCGACGAGGAGCTCACCGTGCTGCCCAGGCACACCAAGGTCGTCGTCACCGGTAA
CAACCGAACAAAGTCCGTGCTCGTCGGCCTGCAGGGTGTCGTCAAGAAGGCTGTTGGCCTTGGAGGCTGG
CACTGGCTGGTTCTCAAGAATGGTGTGGAGGTGAAGTTGCAGAGGAATGCCCTGAGTGTCTTGGAAGCTC
CGACTGGCAACGAGGACGACGACGAGATCGATGGCGGCAACAACTCCTTCTGCGGCAGCTTCGACATGGG
AGACAAAGACATGAACTACTCAAGCATCGAGTACCAGAAAGCAACAAAGCCCGAGGTCCGGCACACAAGG
CCATGGTCTTCCTGCACGACGACGTTCAGCAGCCGGGCCAACCTTCAGTCGACCTCGAAGCTGCGAGCGA
GAGTGAACCTGACAAAGCTTGGAACGCCCAAATTATGGAGATACTGNAAGCACTTCAACCTTGTGAGCAT
GAACCCCACTCCATCAGAGGAGCAGTTGTTCCATGGGGGTCAGCAGCATTTCCAGTCCCACCATTTGGAT
GAGTTGCAGGTTATCCTGGGTTTATCCAGACGGCAAGAAGGTTCAGACCTTTAAAAAAAAGCTCTTAGCC
CAGCCCTCTTCCTAGATGATAATTATATGCTCACCTCACCTCACAGGTGTTCTTTGTTGCTGTATTAAAA
AGAAGGGTCAATCAGTAAAAAAAAAAAAGAAAAGTTAATAAAATGTATTGTGTAGAAAAAAAGATTAATT
ATCCCCCTAAAACAAAATTGTAACAAATGATTTTGACATTAAAAAAATTTAAAGTTTTTTTTT
>gnl|UG|Ta#S17888730
CCGGGTAACCGTNTGTGTTAAGACAGCTTCGTGAACTGGAGGAGAAGGTGGTTGTACTTGAAGCAAAACC
ATCTCAAATGCCACTTGAGAAAGAGGAAGTGCTCAATACAGCTGTTTGCCGTGTCGATGCATTGGAAGCT
GAGCTGATTTCTACAAAGAAGGTGCTCTATGAGACATTGATAAGGCAGGACGAGCTGCTTGCATATATTG
AAAAGCAGGACAAAAACAAATTCCCGAAGAAGAGGTTCTGCTTCTAAGTGCTGGAGTACACTCTCAACTA
TTTATTTTCCTTCAAGACGGGTATTCTTCTTGCCAAATTGGATGCATATATTTGTAATATGTTTGTGTGT
AAAGTTCTGTAAGTGTATATCACGAATAGAAGGGCAGGCGAGCATTTTGCCACGTCTTTGATGTTCCACT
GCTGAGTACTTATATTGTTGATGCCTGGAACATATTTCGAGTCCAGAAAAGCAAAGTGTACAGTACAGAG
TTTATAGAAATACAAAGGGTGTAGCGTACAGAATTCGCCGTGTCCGGTTGAGAAAGACCTTTTCTTCTCG
TCCATCTAATTTTGTTGTTGAGCGTTGAATTTGGTGGCCTGAAGAACACCGGCATCGATGCAGCTCCAAT
GTTAGTGATCGCGTTGATCCGTCGGAGTCTTGAGACGAAAGCAGCCCAACTTGAGACGGCGGCGTATGTG
ATTCTAGCTGGACCTGGGAGTACGTTACCTCACCTACGCCGTCCGTTGTTAGCCGTATTGTAGTGGGAAT
GGGACGCTGGCTCGTAAGTCGAGCCGTCGTACAGCGGCCGGTGGTGGCGTCCGTTTTGCCCGTGGGAAAA
GTGGATGCGTCTCGTCTTGAGAGAGCATCGTGTTCTTGTGGCAGTGTAGTGTACTCCCTCCCCTGGGAAA
TACTTGTCTAAAAATTGTTGTATCTAAACTAAAACACCTGAAGTTGGAGACGTTTCTCGGACAAAAAAAA
AAAAAAAAAAAAGGGCGGCGCCTCTAAGTATCCTCAGGGGGCCAAGCTTCCCGTCCCCGCTTTCTTGTAA
AAGTGGCCCTTAGTGAGTCCTATATAACCAAGGCAGGGCCCCGTTTAAAAGGTGTGACGGGAAAACGTCA
CCTGGGACTTTGTAAGGACTCTATTCTGGGTTGAAAAAAGGGA
>gnl|UG|Ta#S22368924
ACGCATGACCTTAGGCCTATTTAGGTGACACTACAGAACAAGTTTGTACAAAAAAGCAGGCTGGTACCGG
TCCGGAATTCCCGGGATATCGTCGACCCACGCGTCCGGGGGTTCAAAAGAAATGGGGAAGGGAATCATAT
GCCTCCTCTTCTACACCTTCAAGCTCGACCTCTAGCCAACAAGCAGCCAATGGGGGTTCCAACTCTGACG
GGGGAGGGTTGGTAACTTCACAGGCAAGGGAGTCCTCGTATGGTTCTAAGAGTCAGCAGCAGGGAACAGA
AGTTTCAGCAGAAAAGCAACGGCTGGCTGCTTCACTTTTTGGTTCCTCAGCTGCTAAACCTAATCGCAAG
GGACATGCTGGTCGGAAGGCAGCAAAAGAGAGTTCCTCGACTGAGAAAGTAACACCTCAGCCTGCTAAGG
AGCAAGTAACCCCTGCTGCCCCACCACCAGATCTGTTGGATCTGGGTGAAGAGCCTGTTTCATCAAGTGC
TCCATCTGCTGACCCCTTCTCACAGTTAGATGGGCTCCTTGGACCAGCATCAGCCTCTCCCGCGCTTTCT
GGAACCTCAGCTCCCAGCGCTTCCAACACACCAGACCTTATGTCCATCTTCTCAGATGATGTACAAACTG
GCGCCACCAGTGCATCCACAGAACCCGCACAAAAAGGAGCAACGACAAAAAAGGGGCATAGCCCTTCAGA
TGCNGTGCAGAAGGACGCCACCGCCAGGCAGGGTGGCGTGACTCCACAGGGAACAACCCAATCTTTTCAG
GACCTTCTANGCTAGATATACCGCANAATTTCAGTGTGCACAGTTGGGGCATATGAGTCTGCCCCCAGAT
GGTCTTGTCGTGA
>gnl|UG|Ta#S22369883
AAGCTTGACCTTAGGCCTATTTAGGTGACACTATAGAACAAGTTTGTACAAAAAAGCAGGCTGGTACCGG
TCCGGAATTCCCGGGATATCGTCGACCCACGCGTCCGATTGAAGAGGGAAAGGAAGATGGCAACACTGCG
GACCAGCCTCTGAACCCCAGTTCTTCCTTGGCTAACAGCAGATGTATTCCGGAGCTTGATGAGATTGAGT
TCATGGAGAGCATGTACATGAAGAGTACGGTCGCCGCGCTTAGGGCTCTGAAAGAGATCCGAAGCAAAAG
CTCGACAGTCAGTGCTTTCTCGTTGCCACCTCTTCAGGGAAACAATGCACCCGAAGAGCAGGAAAGGTGG
ACGAAGATATCTGTGATCGAGCAGGCTGCCAAATGAGAAGACCGACACTGTGACACACGACACCTCTTAC
TCAGTCAACCTTAATCTTGATGTTCGCTGGAGATGCAACCAGGATCTCACCTGTTACATTTCAGTAATTT
GTAAAATTCGATGATTCCTAACAGCTGTAAAATGGTGGAAATGTTCAGTGTACATTGTTAAATCATATAA
TGCCATCGAAACCATCAGAGTGAGCCTATAAGGTTTTATTCACTACTGTGAATTANNNNNNNNNNNNNNN
NANNNNNNNNNNNNNNNNNNNNNNNNNNNNNNNNNNNNNNNNNNNNNNNNNNNAAGGGGCGGCCGCTCTA
AAGTATCCCTCGAGGGGCCCAAGCTTACGCGTACCCNGCTTTCTTGAACAAAGGGGCCCCTATGGTGAGT
CGAATTAAAGCTAGGGGCCTGGCCGCCTTTTAACAACGTCGGGACTGGGAAAAT
>gnl|UG|Ta#S22377920
AAGCTTGACATTAGGCCTATTTAGGTGACATTCTAGAACAAGTTTGTACAAAAAAGCAGGTTGCTACCGG
TCCGGAATTCCCGGGATATCGTCGACCCACGCGTCCGGGAAGAGCCTCTCCTCTCCCTCCTTCACACAAA
CCGAGCTCTCAACCTAAAACCAGGACGAATCCTCCTGGGGCCTTGGTATTCTCTTCTTTCTCCCATCTCT
TGTGTTTTTTCTTCTCTTCTCAAGAGATCGGCGGCGCCGCCTCAAGTTCTCAGCTTTCTAGAACCTTCTA
GAAGAACCGCCGATGCCTTACAGAATGGGTCGTCCAGAGAGGAGTTTTCGATGGATTAATTGATTATTAA
TTAATTGATTCCGGAACGCCGGCCGGTTTCGGTTTCTTCCCTGGGCCTTGGCCTTCTTCTTCATCTTCTT
CATCTTCTTTCGGAAGAGGCGCGATGGAGGATGGGAAGATGGGGAACGTGGCGACGGTCCGGGCGGTGCT
CGCCATCCTCCAATGGTGGGGCTTCAACGTCACCGTCATCATCATCAACAAGTGGATCTTCCAGAAACTG
GAGTTCAAATTCCCTCTGACCGTGTCGTGTGTCCACTTCATATGCTCTTCTATTGGAGCCTATATCGCAA
TCAAAGTGCTCAAAGTAAAACCACTGATCGAGGTCGCCCCCGAGGATCGCTGGAAAAGGATATCCNCCAT
GTCATTTGTATTCTGCATAACATAATGTGGGTAATATCAGCCTGCGGTAATCCCGGGCTCTTTATGCAGA
CCATAAATCCTTCACTCCTGGAAACACAGTTATTCTGCAATGGTTGGGCCTGGAGGAATATTTTGAGGGG
GGCCATATGGGCTTCTTTGGTTTCAATAAGGGGGGGGAACTCCTCCTAACTTCCATAACTGGACCTTA
>gnl|UG|Ta#S12872209
TGCAGGCAACAATGTCGTCCCATGTATCTGAAGAAGTGAGGACATGCATCGAAATAGCATTAAAATGTGT
GGAGTATGACCGAAATCAAAGGCCTAAGATAGCCCAGATTGTTAATGAATTAAGTAACATTGGTATTGCT
AAGAGTTCACCAGTAGGTCAGGCAACAATATCGCCCCATGTATCCGAAGAAGTGAGGACATGCATCGAAA
TAGTGTTAAAATGTGTGGAGGATGACAGCACGCGAAGGCCTACAATAGCCCAGATTATTAATGAACTAAG
TAAGATTGGTATTGCTAAAGGTTCACCCATCAGCCAGATTTCCCAAGCTACTTTTTCCGGCCCGCAACAG
ATGCCACAACCGGAACAAGGAGGAAGCCATCGGGCAAACAAGCTGAGTGGAAGCGGATATCATGCCGTCG
CCAAGCGTGCAGAAGCTGAACGTGCGGAAGTGGAACGGAAAACTGAAGCTGAAGAAGAACATAAAACTGA
AGCTGAAGAGGAACGTGAACTGAAGATGAAGGGCGCTGCCGAAATTGAAGCTGAACCCTGCAACACAAGT
TCAGAAGTGGTGACACCGCCGGAA
>gnl|UG|Ta#S17880579
TACTCCAGCGATGCGGTCACAGACCTGTTCCCGGAGGGTGTGCCACAGGCAGGAAGAGGTGGTCCAGCGA
TCCATGCTCCCAGTGGAGCAACGTCAACATCGTAAGACCCGGCCCCCCAAGCCGAGAAGTTCCGCAGATA
CATGGACCGGATCCTGGAAGAATCCAAGTCAAGCAACAGCCCATGCGCGCAATAGCAGCACTGAACCGCG
AGGCTGCATGCACTTTCCGGCAGTCGAGCGCGTCTCATTCTGCACAGATCGAGTGGCTCTCCACGTGTTC
AGAACTCCGGCATTTCCGCCTCCCGTGGGAGCATTTTTGCTGCAGCTGGGTTGTGCGCACAGGGCCAAGG
TGAGGGGCGTGCCTATTCTTTCAAGATTTTTTGGTGACTCTGATGGCTTCAAGTGCTCACTGCTCCCAGC
ATTGTTGGAGGCCAGGGAGCTTTCGGTGGGGGATTTTACCTGAGCTTGTAGGGAGTGTAATTAGTAGCGA
TCAGTCGAACGACCTTGTGAGGATGTTTATAGAACCTTTGGTGGAATTCTTGGTGCTCCCATACGGAATT
GAATCGAGAGGCAGGCAAAACCCCATGAAGGGTGGGGAATTTTGTTGGCCTTGTGGTTGTGGATTGGTAG
CTGTTGTGGTTTACAGAATGCTCACAGACTCTTTTTACTCCTCTCGAACTGCAGAGGAAGTTCCAAATTT
CCCATGCATGATCTATCAACCACATTTGACACCTCGGCCGCGACCACGCTAATCACTAGTCCGGCCGCCT
GCAGGTCGACCATATGGGAGAGCTCCCAGCGCGTTGGATGCATAGCTTGAGTATTCTATAGTGTCACATA
AATAGCGGGGCGTAATCATGGCACGGGCTGTG
>gnl|UG|Ta#S13032219
TGCCGGCCGGCGCCGTGGGCGACTACGTGGGCGAGATCCTCGAGAGGAGCTTCACGCTCAACTTCGTGGG
CAACAGGCTCTTCTACGCCGGGGTGCCCCTCCTGCTCCTGGATCTTCGGCCCGCTGCTCGCCTTCCTCTC
CGCCCTGGTCATGATCCCCATACTCTACAACCTCGACATGGTGCACGTCGCCGCCGACAGAGGAACGAAG
GAGCACAGCTTCGGCTGCGTCAACGGCAAGGCGAAGGGGAATGGCTGCATGCAAGTCTGATCGATCGGTG
AACCACCGAAGAAGCGTGAAGTGCAGTCCAGTCAGTTAGAGTAAGCCGAAGGCGTTTCGATCTTTACATG
TCGAACGACGCTNCCGTACAAGATCAGAGACTAGCTTGACGGGACACAAGATCTAGCCTGACCGAAGCTT
CTCGCCNGGCCGAGGACACGGCGAGAATATCTTCTTTTTTCACGAGAAACTTTCAATCTATTTATTATCA
AAAAAAAAAAAAAAAAAAAA
>gnl|UG|Ta#S12869184
ACGGCATCCACAACGCCATCTTCCGCACCATCGCGGACGGCAAGTACAGGACCGCTGATCTTGGTGGCAA
GTCGTCGACATCAGATTACATTAAAGCAGTTTGCGGTCATATCTGATTTCCCCCCCCCTCATGCTTTTTC
TGTCTCTTTTTTATTCCCCAAATTTCCCCCCCCTATCATGTTTGACACGGTTTAGTTAAGACCGTCGAAG
AATAATCATCACATTCTTTGTTCTTGGAAAAGATTTACCACCCTTTTAGTCAAGGTCGTCCATAATAATC
ATTGATTGGCAGCATCAGCGCATATAGTTTGTTCGTTCAAGTTGTTCAAGAATGGATTTCGATCAAAAAA
AAAAAAAAAAAAAAAAAAA
>gnl|UG|Ta#S16209108
GGTACGAAGAGGGCCGACCGATCGTCGTCTTCGTCGCTGCCGGCAGGGCGGATGTCGGACCGGGAGCTCC
CACCGCTGCGATCAATCAGAATTACAGGGGACGGGAGGTGCCTGTTCCGGTCCGTCGCCTACGGGGCCTG
CATAAGGAGAGGCAAGCAGTCGCCGAGCGACAGCGTCCAGAAGGAACTCGCCGACGAGCTTCGAGCAAAG
GTTGCAGATGAGTTCATCAAGCGAAGAGGAGATACCGAATGGTTCCTCGAAGGCAATTTCGAGAGCTATG
TGCGCAAGATGAGGAAGCCTCACGCCTGGGGAGGAGAACCTGAGCTGCTCATGTGCTCACATGTTCTTGG
GATGCCCATCACCGTCCACATGTACACCAAGGGCGCCGATAACCCCAGGATCATAGCAGAATATGGTCAG
GAGTATGGCAAGGACAACCCGGTCCGTGTTCTTTACGACGGTTATGGGCACTACGACGCGCTGCAGCCAT
CTCTTGAGAGGAGCGTAGCTAACCGGAGAATGACGCGGTCGCGCTATGTAAGCTTCTTCTACTACTTCTT
CTACTACTACAACACTGCAACTTGGTTTCGTTCGAGTTGGCAGATCGCGGTATAGCACATATGGAAGTCC
AGCCCGGGTTCGCTGCTCTGTCGTTCGATCTTCTTCGAGGCTGATGTATAAATAAGCTTCGCGT
>gnl|UG|Ta#S12922824
CCAAAACCAATGGTTGGGTTTAACCTTCCTGGTTATAGGGGACCATCAATGACCCGAGTGCTTCCTGAAC
TAGCTACCGGACCACCTTATTTCTACTATGAAAATGTGGCCAGAGCTCCAAAAGGTGTATGGGCAAAAAT
TACAAGATTTCTGTTTGACATCCAGCCTGAGTTTGTGGATTCTCTTCATCTGTGTGCAGCTGCCAGGAAA
AGGGGATATATCCACAATTTGCCAACCGAGAACAGGTCACCGCTTCTCCCTCTGCCTCCAAAGACAATTN
TTGAGGCATTCCCTCATTACAAGAAGTGGTGGCCATCCTGGGACCAGAGAACGCACCTCAATTGCTTGCA
AACATGTATGGCCCCTGCAACGGTGACAGAACGGATCCAGCAGAAACTTTCAAGCTCAGGCAATCCACCA
CCTCANAGTGTACAGAAATATGTCAGGCATGAGTGCTCANAATGGAACCTTGTCTGGGTTGGCAAAGACA
AAGCTGCTCCATTGGAACCTCATGAGATGGAGTATCTTCTTGGTTTCCCAAAGGACCACACAAGAGGAGT
CGGCAAGACACAGAGATACAAGTCTCTCGGCAACTCATTCCAAGTCGATACTGTCGCTTACCACTTGTCA
GTGCTGANGGGCATGTTTCCCAATGGTGTGAGGGTGCTGTCCTTATTCACCCGTATTGGAGGANGAGAGG
TTGCCTTGCACAAGCTTGGGATCCACATGAGGGTAAGAGTTCCCGTTGGGA
>gnl|UG|Ta#S22390138
ACCTTAGGCCTATTTAGGTGCTCCATAGAACAAGTTTGTACAAAAAAGCAGGCTGGTACCGGTCCGGAAT
TCCCGGGATATCGTCGACCCACGCGTCCGGCAAATTGCGCAGTTCATGGGCAGCGCCGATCCGGGGACCG
CGGGGGGCCTGTCGCTGACGGTCGGCGCCGGCGCCGGCGGGTTGGCCGGGCACTGGCCTCCGCACCACCA
ATACCAGCCGCCGCCGCCTCCGCAGCAGCAGCAGAGGATGCACGGCTGGGGCAACGTCGTGCCCGGCAGG
AGCTGGCAGCCGCCTCAGCCGCCGCCGCACCACCAGGCGGGTCCGCCGCCGAACAACGCTGCCGCCGCCG
CAGCAGCAGCTGCAGCATCATCACGATTCCCACCCTACATCGCCGCGCAGGCGCAGAGCTGGCTCCAGAA
GAACGGCTTCCACTCCCTGGCCAGACCCACCTAAGCTTGCCAGCTCCACCACCGCGCACCGCGTTCATCC
ACCATCCATGGCGAAGATCGGTCCACCGAACCAGGCGAGATCACGGAGGAGCATGGGCGTTTCCTCAGAG
CCCACAACCATTACCACCACAACTCAACTGGAACTGAAACCGAAACCGAAACTGGATGCTAGTATTCTTA
TTCTTTTTCCATTTCTTGTTATTTTTACTTGATTGAGCGAGCGAGATGGATTTGAGAAGACGGATGGATG
TGGTCATGTAAATGCGGAGTTCCCCAAGAAGACGATCGAGAGAGATTGGCTCTAGCTCCTAGCTCTAGCT
CTAGCTAGCTTTCAACCCAAGTGTCGAGCATGTGTGTGTGCGTGCGTGGGGTT
>gnl|UG|Ta#S17897797
TAAATTAGGTTTTTCATTCGAAACCAAGAAGCTTTACACTCCAGTCAAACCACTAATTTAGTGAGTCAGT
ATGTCAACTGCCGTTTTACAAGTCGAATCAGGTGCTCCCAAAACTCATTCGACACGGTTACATGTTTGAT
GGCTTTGGAGAACTAACACCTTCANTTGGTCATGTCCCTCTGCCTGAGTTTTTGAACCTCACAAAAATCG
GTCTTAGTCGGAACAAAATGTTCATGTTAAGTACATTACTTTGTGAGACACACATACAAGAACTGCATTG
GGGTTTAAATGCGAAAAGATTTGGGTTCAANCCAGAGTGTCTGAGCGAAAGCCTGCTTTCTGCGTTCCAC
AGACTAAGGATTGTCAGTCTAGTTAGCATTCCTGAAGGGTCTGATCTTACGTGGACAATTTTCATTTTGG
AAGCTGCACCATCACTTGAAGAGTTGTACATGTCGGTAATTGATCATCCGTGTGAGATGATAATGGATAA
GAAAAGGAGGACGGAACTCTTGCTTTGCGAAAAGAAGGGCGTCGAGTGGGAATCACCTAGATCAAATTTC
AAGCACCGCCGCCTTGCCAAGCTCATCATCTTTTGCTTTGTAAATTGCATGGTGAGTTATGTCAGGCGTG
TCATGAAAGCAGCGGTGAATCTGAAGGATGTGTACCTGTATGATAGACTGGCATGTAGCAAGTGTGAACA
CATGGCCATTTTTAAGCCTGGTAGGCTTCCACGGGCAAAGAAGAAGTTGAATGCGATGAAGAAGTTGTTG
ACCCAGGGCATCGAGTCAGCTCCCAGAATTCACCTGCTGACTGATTGTGAAATGGAAGCTGACCATGCTG
CAAGGGTTAAAGACTTCTTATGTTCCTGAAGATAACTGAAGGCTTTTTAGGAAGTTCATGTAATAACACT
CGGTTGGAGTACTCTATATGACTTGTCAGTTTCTTGTTTGATCTGCTTTTCTTTACTCAAAACCAGTTGG
AAGTAGCAAAATAAGAATTACTCAATCCGGTTGTACCGTAAGTAAATTTTAGGACCAGGTTTGTATTTGG
ATATTCATGCTATGATGTGTTATTGATGAGTGCATCAGTTGATACGGTCCTATGAGATCTGGCTGCTGAA
CTATAAACCTCGGCCGCGACCACGCTAATCACTAGTGCGGCCGCCTGCAGGTCGACCATATGAGAGGCTC
CGCAACGCGTTGGAAGCA
>gnl|UG|Ta#S17893770
TAGGCAAGTTTTACCTAGAACCAAGCGTTTAATATGATCGAAGGCCTTCACTGATAGGAGCTTGTCTAGG
TAATGGTACGTTAGAGAACCAGTTTTCCTTTGAAGCGTTTCTGTTTTAATATGTGGGATTAGTAGGGACC
CGTTTGTAATTCTTCACGAGAAGTTTTAGGCATCTTAGTTTCAGCAGGACTTTTGAAGGATGCCTAAATA
GTAATAAGGGACAATGGAGAGTCGATATCTCACCGCTCTTTGGAGAAATTTGCTACACAATTCATGATCT
CTGCAACAATAATTTTGATNAACGATGTTATGAAAGCCCTAAACCATTCAGGATGGCGTATAAGCCAGGA
AACCTTTGGTAGAGCAATTCAGCGATACATCCAGAAGCCCGATAAGAAGCAACTATTGTTATGCCTCTTG
GACTGGATGACTGGTCAAGGCTATTCCGTGGACTCATCATCAAGGGACTTGGTTTTGAAAAATGCACAAC
TCTTTGGCCAAAAACAACTGATAGCAGAAATCCTTTCAAAGCAGCAAGCAGCTTCAAGGATAACAAATAA
GCTCATTGATTAACACAAAATTTAATCAAACCGAAGTAGTTCAGATTCATCATATAATGTTCCGGAGATA
GTTTTTTGATGATCGACGATACCAAATTCACAAGGGTCTGTCAGGTTACAAGTTATCATCCTCATGTTTC
CAGGCTACAAGCAAAACTTGTTGAGTTTCAGATTATGCCAGGCTATTCAATTCAGCGAGGTCACCCACTA
GAACTGCAACTGGGATTGAGGATGACAACCGGTCTTGCAGTGATGTTAATATTGGATCTTGGAATGGCTA
AGAGGAACGGAAGTAAGTTAATAGTTACAAATATTGATAACTTCATCTGTGCAAGTTGCTCAAATTTGGT
GGTTGTGCGATTGGCATTATGTTCTTGCTGGAAACAAGTGCGTAGTTCTGGAAAGCTGAACTGAAGATTT
TTAATCTTTTGGGGTGTTGCTGTACATGCTTTTCTGTAAAAGCATAGTGAAACATGGAAAGTGCATGTAG
CGACCCGACCTCAAACGGTCAAGGCTATGTGTATCTGTGCCATCCTTGGAACGGTATGCTGGGAAAAACC
TCGGCCGCGACCACGCTAATCACTAGTGCGGCCGCCTGCAGGTCGACCATTACGTCGTCCGGGGGGAGCG
TTGGTAG
>gnl|UG|Ta#S12944157
GCCCTTTTGCATTAGCCCCGTTGGCCGCCGTCTTGGACGGCATGCCCGGTTCGGCTTCCGCGCGAGCTCC
GCCGAGGCAGTTAACTGGGAGAAGAAGCAGGAGATCAGCAACACGAGGGATAAGAAAGCCGCGGAGGACA
CCGGGTTGAAGGCTCTGTATGATGATGGGTTCGGGAGCGTCACCATGAAGGATTACCTAGAGGCGGTTAG
GAACATGCCCAAGGACGACGGCGGGCCACCTCGATGGTTCTGCCCCGTCGAGTGCGGCCGGCCGGTGGTT
GCTAATCCACCTCTGCTGCTGTTTTTGCCAGGTTGGTCCAAGCGTTGTCATTAGTCAATGATAGTATATA
TCTATATCCATATGAGGTAAATACACCAGTGGTGCTTGAACTTGACACGGATGTGCAATTTAGTGCCTGA
ATTTGTAAAATACATTGAACTGGTTCCATAACTTGGCATGAACATGCATATACGGTTCAAATGACGTTTG
TATAAAAAAAAAA
>gnl|UG|Ta#S12943778
GAGGAATTCGGCACGAGGCCCCGGAGTAGGCCGGATTCGAACTCCGCCGCCGTCGAGCCGCGTCCCCGCG
GAGCGCCGCCTTCCTCTCCCCAAGCCCACCCGGCTCCCAGGTTTCCCCTCACGGCGGCCGCTGCATCCAT
CCATCCATCCGGAAGACGCCGGCGCGGCCGCCGCGTCTCCTCCTCCAGGTAATATTCTACTGTACGGAGC
ACATTGAAAGATGGTTAATGCAATCAAGGGGTTGTTCATCTCCTGTGACATACCGATGGCTCAGTTCATT
GTTAATATGAATGCGTCAATGCCCGCATCAGAGAAGTTCATCGTGCACATTCTTGACCCCACACACATGT
TTATCCAGCCTAATATGGGAGATTACATCAAAAGTAAGATGGCGGAGTTCAGAGACCAGAACAGCTACGA
GAAGCCGACATGAAGGGCCACCATCCATTACCGCGGTGCTAGCTTCAAACTCCATCCAGAGATACCTATG
TTGATTATCGCTATGTAGAATGGTTATATGCTGAGACTGAACATTATGTTTCACTCTCTCGTGATGTTCT
GGAATGACAGTTCTGTAGTATCACAGAGTTCTGCGTCTTATGTATCTTCCGAGTGAGCCTTTAGCTGATA
ATATTTCTGGTGATGTTGATCTTGATAC
>gnl|UG|Ta#S12947283
GACACCACCTCTTCCTCCTCTCTCGTCGTCTGTCTCCCACCGCGTCTCCTCCTCCTCCACCCCCGACCCG
GCGACCAACCCCGCGATCCGGCGAGCCCGAAGCGCCAGCGATGGGGTTCGTGGTGACCTCCGCCATCTTC
TTCCTCGCCGGCTTCATCGCCTGCCTCTTCTCGCTCCTCTGCTGCAACCGCGGCGCCTCCACCAACATAT
TCCATTTGACTCTGGTTATTACCGCTACAGTTTGTTGTTGGATGATGTGGGCAATCGTGTACCTCGCCCA
GATGAAGCCTTTGATCAACCCCATCCTGAGCGGCGAGTGAGCCCTGCCCTGCCCTGCCCCGGAGACAACT
TAAGATCCACTGTTGATGTATCATTATTCGGTCGAGAACCTCTATTCATTTTGTTGCCGCCATGATAACT
GAAATAAAGAACCTGCTGTGAGATTTTGCTACTCCGTCCGTCCTCCGGAGAACACTTCCGAGGAGGCACG
CTGTGATTAGTGTATGCAAATTGTATTATATACACAACAATAATGATGATTCTGTTTATCCACCCTGCCA
GTTCTCTGTTGTTTGGTTGGATCTCTTAACTGCTTGTCGTGCCACCATATTTGCTCCGATTTGCAAATTT
GTATGGGATAGCTACCTTCTCAGTGGAACAAAATGTGCTGCCAGAAAGGCAC
>gnl|UG|Ta#S12991547
TTCCTCGTGAAGTTGTTAAAGACATCAGGACACCAGTATTTGTTCTTAATCCAGCATATGATGCCTGGCA
GGTACAACATGTGTTGGCACCAGAAGCATCGGATCCCCAACATTCATGGCAAGACTGTAGGTTGGATATT
AGCAAGTGCAGTCCCGAGCAACTTCAAATACTCCAAGGTTTTAGGGAAGAACTGCATGACGCGATGAGAG
AAATCAAGCAGAAAAAGGACTGGGGTATTTTCATTGACTCCTGCTTTATACACTGTCAGACGTTGAACTC
TGTGACTTGGCACTCTCCATCTTCTCCTAGAGTCAACAACAAGACCATGGCAGAAGCAGTTGGAGACTGG
TTCTTTGACAGGAGAGAGGTGAAGGAACTAGATTGCAAATATCCGTGCAACCCAACGTGCCACAACTTGG
TTTTTTCCAAGCCCTTCAAGGGATAAATTTACCATTGTTTTTTCTTTTCTTTTTATCTTTTCACGGTGAT
GTATCACCTCGCAGTTGTAAAAGTAGCAAATTATACATATGAATATATCTGGACCACCAGGTAATTGTTA
CCAACTTTTTATAAAACTATATAGAGACCATGGTTTAAAAAAAAAAAAAAAAA
>gnl|UG|Ta#S32433726
TCTTTGGTTGGTATTTTGATGCCGAACTCTGTTACAAAGCGTNCCTTGAGCGACTACCCAGCGGCTAGTC
CTTTTAAATGATGGTGATGAGTATTCGAGTTGGAGAAGATACCAAACATTTTATAGCACCCCTGAAGCTG
ATAGAGATTATCTCAGCTACTGGGAAACAATTGCGAAGGAACTTAAATGGCTTGAGCAGTATCTGCTGAC
AAACGAGTCTTCTATCGAGTGGGCGCATAAACATTCAAAGGCTACGTTCCAAGCAATTAGGATCGCTTCT
AAGTTTCCCTGCATGACCCTGAAACTTGCAGCTGTTGGTTTACATGAGTATATATGGAATGCGCGCATAC
ATCTCATGTTTGTGAAAGATCTTGATGGTATCTTGTATAATATTTGGAGGCGGCTCAATGCGGATCATCA
GCTGCGTTTCAGAGATGCTCTCAAGCAAGTTTATGAGGCTAACTTGTTTCCAGCACACGACCGCAGTATG
AAGTATGAGCTGGAGTACGGCGATTCCAAAATGGACCTAGTATTTGTTAAGTGCACGACGGGCCTTAGTG
ACGGTGTTCCAGAAGATAGAGCCCGTGAGCTGATTAAACAGGAAATTCGCTGGACGCGTGAGTCGTCAGG
AACGTATGAGCGGTACGCCAGGAAGAAGCTCAAGATTGCAGAACTGATAGGATTAATTCCCAAGGACAAG
ATAGCAACTGCGTAGTTGCGTTTGTTAAGATAGCAGATGTGTAGTTGTGTTGGTAATGTCTTGGCGCTGG
TTCCATAAAGACCCCAGGCTGCATTATTCCTAGCAACGCCTGTTAGGTACCTTATGTATGGGGAAAAAAT
CAGATCTTGAATTGACTAGCTATTGTATGGAAGAAATTCATCT
>gnl|UG|Ta#S12964097
ATTCGGCACGAGGCAAAGTCCCCCGCCCTCGCAGCGCTCCTCCTCCTCCTCCTCCTCCTCGCCCGCAGCG
CGGAGGCCGAGGCCAGGGAGGTGCCACTCAGCTGGGAGCTGGGCGTGGAGGACGTGGCGGACGACGGGTT
CGGCGACGTGGTGGTGGGCGCGTGCTGCGTAGCAACTACATTAGCTACGGCGCGCTAGGGACAGCGTGCC
CTGCTCCGTCTGCGGCACCTCCTACTACAACTACCGCCCCGGCGGCCAGGCCAACCCCTACTCCCGCGGG
TGCTCCGCCATCACGCACTGCCGCGGCTAGGACTCCGATCCGTCCCATGCCGGTTGATTGAGAGTAATTT
GTGTCAGAGACTCATAGTCACAGTGTGTGCCACATTGACTCACTAATAAAGATCAAGGATGAATATGAAA
AAAAAAA
>gnl|UG|Ta#S12976611
GGCGGCATGGTNAAGACCAGGATGCAGGTCATGGACGGCCAAGGCGAGCCAATCACCATTGGGCGGACGG
TGCGGGAGCTGATCAAGGAAGGCGGGTGGGGCGCGTGTTACAGGGGCCTCGGCCCGAGGTGGGCGTCCAT
GTCCTTGTCTGCCACCACCATGATCACCACGTATGAGTTCCTCAAGCGCCTCTCGGCGAAGAAGGGGCAG
GAGAGTGGCGTTCCCTGACTTCTGATGGCAAGTATAGATAATGCAAATTAGGTTCCTTCCCTTGGTTTGT
TTAGTTCTTTTCCACAGCTTATCTGATCTTTCAGGTGTTGAAAAGAAAATGGTGATCAAGTGTGTGTAGA
TAGTGTCTTAGTTTGTAACTCCAAATCAATCAACGAAATCCACTTTATTTCAAAAAAAAAA
>gnl|UG|Ta#S17985038
CGACCCACGCTTCCGACCNCNCCNCCCAGTGCAGCCTCGCCGTCGCCAGGGAGAGCGGGGCAGCCTGCTC
CACCACTCCGGCCACTCCGGCCGGCGACCGCGCGGCGTCCTGCAGCGAGGTCTGAATTGGTCATTATGGT
GAAGACAAGTGCAGAGAAAAGTCATGGTGTCATGGCTGCATGCACATCAAGTTCTGAACTTCCAGAACTT
AACCAAAGGCAGAATTTCCGTTTAGGAGATATAACATGGGTTAAGCATGATGGCTCCTCATGGTGGCCAG
CCCAGGTCATTGATGAAGCATGTGCCAGTAGCAAGGCCAAGAAGAAGACCAGCCATGATGCTCTGGTTCG
ACTGTATGGCACATGCCTAGACTTGTATGTTGACCCATGGAAGTCTAACATGGAATTCGAAATGTTTCTG
AAGGAAGAAAATAAGACAGCCATGGAAGCATTCCATGAGGTGTTTCAGAAGGAGCTATCTCATTTTAAGT
CGCCCAGTGATGATGATGAGGAAGCTGTCAACACAAAAGCCAAGACGTCTACTAAGAAAGTCAGAAAGCA
AGAAGACGTAGAGCAGGACCAAGAAGTTCGGAGCAATGCAAAAGGTGGAGGTGCTGTTCAGAAAGGAAAA
AAGCAGAAAGGTGTGAGACAAGCAAGTGCTCTTGACAAAGCTTTGAGTATAGAATCTGCTGAAGGTTTAA
GAGATAAGACACCCAAGCAAGCTTCTGCTGTGCGAGATAAAAAGAGTGGCAAGAAGGCATTGTCAGGAGC
ATCAGTGGCCAAAAAGGAAGGATCCTCAAAGCGATCGGGCCGTACCAATCTGAAAGAATATTCAGATGCG
GCGGAGGACAGCACATCACAACTCCATGATACAAGCGCGAGTTAAAATGCAGCTGAAGCAGGAGACATGG
CATCAGTGAATCGAAGTCAGCACAAAACTGGTTCGACGGTTGAAGGGACCCACGGGAAGATAAACCTATG
GTCAGGGATTACGGGTGGGGGATGCATAAACAGCCACTTTGCGCTGAATGGCATATTGGATTTAGTGACC
TTTGGAATCTGTGAGTTACCAGGCAAGGGGGCCCAGGGGCTTGTGCTATACTGGACAAAGGGTGACTTAA
CCCAGCGGCCCCTATGGGCTGGAGGCTAATCAGCCGGCCCCCAAAAAAACTTAAAAGGAAGGGGAAACCG
A
>gnl|UG|Ta#S32643557
ACTGCAATGACACAAGTTAAGGTGGCGGCATCACTNGGAGCGACACTGGTGTGGTTATCAGGCGGTACTA
CCCTTGTCCAGTCTCTGTTTCAAGAGATGTTGCCCTCTTGGTTCCTTTCTGTGCAGGATCTGGACCGAGG
AGCCAGTGGAGGAACGGTATACAAGTTGGGTGGCCATGCACTTGCCTACTTTGCAATGTACTCTGGGATG
TTCGCGTGGGGCATCGACCCGACACCAGTGTCCCGGCGTCGAGAGAGGGTTATGCGGTCGCACCTGGAGT
TCCTAGCAAGCGCATTGGACGGAAAGATCTCTCTAGGCTGCAACATGTCCCTGTGGCGAGCCTACGTTTC
AGGCTTCCTGGAGCTGGTAGTGGACCGCGCCCCCTGCTTGTTGCATGAGGTCGACCTCAAGGTGCTCAAG
AAGCTTAGCATTGGGCTCCGGCAGTGGAAAGAGAAGGAGCTTGCCATGGCCATGCTTTGCAGGGGTGGAC
CGGAGGCAATGGGTATTGCCGCAGAGTTGATATTGGATAGCGAGTGGTGACCTACTCTGATGTTGCTGGT
ATTCTTCGTCATCGATGTTGCTGATTGTACATAACCAGACGACGAGCCTGTGTATGCTTGGTTTCTCTGG
AATGCTGTTAGGTGTTCTACTCTCCCTAATACCCCAATAACATCTGCTAACCGCCATCTCTATCTGTGGA
CCGTGGAAGTAACTGCTCTACAAGATTAGCTCAT
>gnl|UG|Ta#S12861771
GTCACCGAGCCGCGCGCTCCGCACCGTCATCAGCGCGCTGCAGCACGTGGTGGCGCCGCGGACGAGCTCC
GCCGCGCGGCCGCCCAGGCTGACCTCAAGAACGTCCGGGCACCTCGACGAGTCCAACCCGGCGGCGGGAG
AGAGCCAGTCGCCGGGGGCCGGGGGCGGCGGGGGGTTCGGGAAGGACGCGCCGATGAGGGAGTTCAAGAA
GCTGTACGGGCTGATCAAGATCAGGAGCCGCAAGGAGGGCGGCGTGGTGCCGGTGGACGACACGGCGTCG
GCGAACGGGCGGGGCAACGACGCCAGCACCGAGAAGGACCGGTGATTGATTAATCAAATGGACATTTTTT
GGTTTTGCTTTCTGCGTCTTTCACACCTGATCGTGATCTCTTAACTTTTAAGCAATTTTTTTTTCTGTTC
TCGATTGTAATTTGGGGGTTGTACATTGTAGTCTAGCTAGTGTAAGGCAATTGCAAAGGATGGCTCAAGT
TGGTTGTGCACTCCGAACAAAATTATCAAAAAATAATCCAAAGAAGAAGTTGTACATAGAAGAGAACTGG
CTATATATCTCAGTGCCC
>gnl|UG|Ta#S13267398
GCACGAGGATATTTAGCTGCCGATCACCAACGAGAGACCCAACAAAATAAACTATGGCGCTAGCGAACGC
ACGGCTTGGTGTCCTCATCGTGGCGGCGATGTTATCCGCCAGCTTCCTCCCGCTGGCGACGGCTAGAGGG
AGGGGCGGCCCCATCAACCCACTGGTCGCCGGCGTATGCGCGCATACACCGTTCCCCGAGCTGTGCAAGG
GCACGGCTGGGAAACACGCGGACAAGTACCCGACCATCGACAATCTAGCAGTGCTTAACATGCAGGTTGA
CGCGTTTGCCAAGCGAACGGCGCAGGCCCGGAAGTTCGTCGCAAGCGCGTCCCGAAAGGGGACACCCGCG
CAGACCCAGGCGCTGAGCTTCTGCGACACCATGTACATGAACACCCAGGACACCATCGGCGCGGCGCAGC
GGGCCATCGTCTTCAAAGACAAGGGCACGGCCAAGATCATGCTGCAGCTCGCCGTGCAGGACTTCCAGTC
GTGCGNNCGGCCGTTCCAGCAGTCCGGGATACCAAACCCAATGCTCAAGTACGACGAAGAGCTCAGCCAG
ATGGCCAATAATTGCATGCAACTGNNNNNCATGATGTGAGNNGTACCCTTCCATGCACGCAGTCATGCAT
GGGATGGCNANNGNNNGCAGAAGCTANN
>gnl|UG|Ta#S12987350
GTTGAGGGAATGCAGGTCCATGCTAATGAGGGTGGTGTTACACAAACTCGCGGTGGCATTTACTGGATAA
TCTTGCCTGCTGGATATCTGGGTTCATCATTTTGGGGAATGGTGTTCATACTTTCATCCACACATCTCCT
GGCTACAAGAATTGCGGCTGGTTGCTTCATACTTGCATTAATTATTGTTCTCTTTGTTGCCAAAAATTGG
TTTCTGCGCTGGCTCTGCATTGGTTTCATCATATTCATTGCTGTTGTTTGGGTTATACAAGAATTTACAA
CTTTCCATGTTCTGAAGTATGTTATTCTATTCATAGGTGTTATGAACAGCTTATTTTCAGTTTACGATAT
CTATGATGACACCATATCCCGAAGAGTGAATTCAAGTGATGCTGAGAAATTTGCTGAAATCTGCCCTTGC
CCTTGCAATGGCGTTGGATGGGGTGTTATATGGGGCTTCATCTCATTTATTTTTCTCTGTGCGTCGATAT
ATCTTGGACTGGTTATATTGTCCTGAGGGCTTCCACCTCCCCGTATACCATTTTGACCTGACAGGGCAGG
CGGTGCTTGTTGTTTGTTTCCATTGGTCCGGGCATTGGCTGCAGCTTGTATTGATCCATGGTGGACAGGT
TGTACAAAATTTATACATAGGGCAATCAGTTTAGCCATAATTAAGGTNATNAAATGGATAGGGGCA
>gnl|UG|Ta#S12963744
ACCGCGGACTACGAGGACGTCGTCGCCGAGTGCGAGCGCGGACTCCGCATCGAGGTGCCCTCCGACCCGG
CACCCCACTTCCTCAAGCTGCCCGCCGCTGAACCTGACCAGCTCCGAGACGACCTCCGCAACCTCATCCA
GAAGGCCAATCTCGCCTCCATATCCACCTGGGTCAAGACCCTCGGCGGCACTGATGACAAGCTTGGGTTT
TTCCGCCTGGCTGATGAACCCTTGGAGCTCCAGCCCCTTCCTGCAGCGCACCACCCCATCGGGATCAAGA
AGGCCACCAAGACCCCTGAGGAGCGCCGCAAGGAGATCGAGGTGCAGGTCGCTGCGATGAGGCTGGTGGA
GCAGCACCAGCTGCCGCACAATCCTGCTGTCGCTGCCTCCTCACCACCGTTGTCAGAGGAAGATGAGGCC
CCCTGCTCATCATGCCAGTCTGGTGTGAAACTGCGGCGTTCTTGATTCTTCCTTCCATTCGTTTCATGTG
AACCTGAGGTTGCTTAGGGTAGCCAAAATGGCACCCCTTTCCTTCGCTAATCGTTTGTGCTACTTCTAGT
TGGTAACTAGCTGTCAAGTTCTTACTGCTTCCAGCACGAGTTAACTGAGTTTGT
>gnl|UG|Ta#S32544038
GACGTTTGTCTATGTCAGCTGGTGAAAGTACCAGCCCACGAGCTTCAAATAGGAATTCTAGCATGCGTGG
TAATGATTCAACAGCTTCAGTGAATTCAAGGAGGCTTGGTGAAACTCCTATTACCTTGGAGCAACATTTG
GAGAACATCAGAAGGCCTTTTATCACTAAAGATCTAGGATCTTCAACACGCAACCCATCAAGTTGTAGAG
TAATTGGTAGAAGCAGGAGCTGTAGATCACTAACAGGGTCTACTTTACTTGATGAGATGGAGATGGAGGA
TTGCACACCAGTAAACAGAAGTTTGGTAATCTTCCCAGGACGACCTGAAGAGTACCAGAGAAGAGGATCT
GCATTGAACTACGATGCAGGGAGTGAGACTCTTTCAAGGGCAGGATCTGAAATTAGCACTTCAAAGGGAG
CTAGCAAGACAGGTGATGCAGAATTTACCGGTATAGGTGAATTTGTTGCTGAACTTAAGGAGATGGCTCA
GGTTCATTATCAGAAACAGTTAGGTGACCAGAGTGGGAATGGAAAGAGCATCGGATTAGACCCAATCATG
GATGCTTTGCAATCACCTTCTCGATGGCCATTGGAATTCGAGAAGAAACAGCAGGAGATCATCGAGCTCT
GGCACGCGTGCAGCATTTCGTTGGTCCACAGGACTTACTTCTTCTTGCTGTTCAAAGGAGAATCAGCCGA
CTCGATTTACATGGAAGTGGAGCTGCGAAGGCTGTCGTTCCTCAGAGACACCTACTCTAGGGGAAGCACC
CCCAGCAATGTGACCGTAGGCAGCCTCAGCTCTTCCCCCGTCGCGAGCGCCAA
>gnl|UG|Ta#S17989855
CCCACGCTTCCGGGGAAGGAGAAAACCNACCGCCCCGACCGCCGACCGCCATGGCCGCCTCCGCCGCCGC
CGGTTCCTCCGCCGCGTCCCTCCCGACTCCAATCCCCCTCAACGACAAGGCGGCGGCGGCCGTGGGCGGC
GGGGTCGGCGGCGACCGGGCGGCGGGGGGCTGCGGGGTGTGCGCCATCTGCCTCGACAGGATCCCGCTCC
AGGAGACGGCGCTCGTCAAGGGCTGCGACCACGCCTACTGCGTCACTTGCATTCTGAGGTGGGCATCCTA
CAAGCAGACACCAGTTTGCCCCCAATGCAAGCACCCGTTTGAGTTCCTCAGTGTGCATCGCTCTCTTGAT
AGCTGCCTTCATGACTACATGTTCGATGAGAGCGTCTGTCTTCTTCTGAGAGCCACTTGGTTTAAGCCTC
TGGCTGTAGAGGCTCACGAGGAGGCTCAGGAGGAAGAAGACATTTACCGCAGTTACCAATATGACTATGG
CGATGAGGATGACCTTTATGAGGAATACATAAGCAGGTCACCGAGCATTCGAATTGGTAACAGGAGGTGG
GGTGACAATGGGTACGTCAGAGGGGGGCGGAGGGAGGCCAGGCCAGTAGTGATCCCTCCTGTTGTTGATG
CTGTTCCATCCAGGACTCCCAAGAAGAAAGAGGGATCAGCATCAGGTTCAGGATCAGGTTCAGTGTCCAA
GGATGTCGCAGGACGGCGGGCTAGAAGGGCTCAGAAGCGGGAGGCTGCTGACAAGGCGGCTGCAGAGAAG
CACCTCAAGCTCCTGCAGAGGCTGGGCCGCGGGAAAAACTCCGAAGCGCCACCTGAAGCACCACCGGAAT
CACTGGAGGTTGGTCTCCAGCGGCACTCGAGGGTGGTCCTCCTGTGATCGGGTGATCCATCAACCTCTGT
AAATAACCGTGCTGCGGGGAATGCTGCAGCCCCTGGGAGCCCCTCCATTAATCTCCCGGTGCGAAGAAAG
GAACCGGGGCTGGATCCTGGGAAACTTTCCGGGTGGTACGGAATTTTACCTTCGGGTCCCCGTAA
>gnl|UG|Ta#S13043869
CGGCACGAGGGCGTCGTGCACCTCGTGGGCACCAGCTACGGCGGGCTGGTGGCGTACCACCTGGCGCGGG
CGCTGCCGCAGGGCGGGGGAGCCGGAGCGTGGACGGTGGGGAAGGTGGCGGTGTGCAGCTCGGACCTGGC
CAAGGGGCCCGAGGACGACCGGGCGCTGGCGGCCAAGGGCGGCGTGGCGGACGTGACGGAGCTGATGGTG
CCGGCGGACACCAAGGCGCTGCGGCGGCTGATGGACATCTGCGCGCACGGCCCGCCCAAGTACCTCCCCG
AGTGCCTCGCCCGCGACCTCCTCCGGAGAGAGGGGAAGATCGAGCTGATCAAGGGGATCGCCTCCGGGCA
CGGCTTCCAGATCACTCCTCTCCCCCAGGAGGTGCTGATCGTGTGGGGCGAGTTCGACCAGATCTTCCCG
GTGGCCAAGGCGCACAAGGTGAAGGAGAAGCTCGGGGAGAAGGCGACGGTGAGGATCATCCCCGACACGG
GCCACCTGCCGCAGCAGGAGGACTCCAAGCTCTTCAACCAGATCCTCCTCGACTTCCTGCTGCCTCCGCC
TTCCTCCTCCAATGGCGCCGCCGCCGCCAAGTAGCTAGCTAGATAGGCCGTCGCTTGGTTGATATGGTGC
AGGTTTTGAGAGAGAATCACCCGGTCGGCTTGGGGTGTGGGGTGGTGTAATATAAGTGGCAGCAGTGGGC
GTGC
>gnl|UG|Ta#S17987937
AAAGCAGGTGGGTACCGGCCCCGGAATGTAATGGGATATCGTCGACCCACGCGTCCGCGGACGCGTGGGC
CAAATACAGTTAACTGATCAGTTCATCATTTTTGCATCTGATGGACTCTGGGAGCATCTTAGTAACCAAA
AAGCTGTTGAGCTAGTCCACAGTAGTCCTCGTAATGGGATTGCTCGAAAGCTAGTGAAGGCTGCAATGCA
GGAAGCAGCAAAGAAGAGGGAGATGCGGTATTCAGATCTCAAGAAAATTGACCGTGGAGTGAGGCGCCAC
TTTCATGATGATATAACGGTCGTTGTGGTATTTTTCGATTCGAATGCCATAGCCATGGATGCCTGGAGCC
GTCCCACAGTTTCTCTGCGAGGTGGCGGCGTTGCCCTCCCAGCAAATTCCCTTGCTCCATTCTCAGGTTC
CTAGCCTTTCACTGGAGTCAAGAAGACACGAAGGCCAGAAAAGAAATGGTGAAGAAGACAAGAAGAGCAG
CAGCCACGGTCAAGTGTAGTGCGTTTCCTGTGCGTTCTCGCAACAAAAAAAAAGACCTTTTAGATTCAAC
CTGGTTACTAGTGTACTGATAGCGGCAAGGTATAAGATTAGATTATTCTTAGTGTACATTCTCCGGATCG
TCTTGTGATAATAGTTCATCTCATCACCATTTCATTTTGTTTAAAAAAAAAAAAAAAAGGGCGGCCGCTC
TAGAGTATCCCTCGAGGGGCCCAAGCTTACGCGTACCCAGCTTTCTTGTACAAAGTGGTCCCTATAGTGA
GTCGTATTATAAGCTAGGCACTGGCCGTCGTTTTACAACGTCGTGACTGGGAAAACTGCTAACTTGGGAT
CTTTGTGAAGGGACCCTTACTTCTGTGGTGTGGAATAATGGGACAAACTAACTACAGAGATTTAAGCTCT
AAGGTAAATATAAAATTTTAAAGGGTATAATGGGGTAAATAACCTGGATATCCTTGCCCGGTTGGAAAGT
TTGGCTTCCTGGGGTTTGTTTATGAAAATTTTAATACCGGGGGCCAGGGGGTCCTAATGTGTGTGGGTTT
TTAAAAATCCAGAGCCCAAGGGCCTATGAGGGCCCCCCAGCCCCTCCAAGGTGGGTTCAGAACAATAATA
GGCCAACACCCATTTGGTGGAGGGTTTACTTTGGGTTTAAAAAACCCCA
>gnl|UG|Ta#S32432054
TCCATGATGAGCAGCAGCAGCGAGGAGAAGGAGGAGCATGAGGTGAGTGATCTTGCCGAGGCGGTCCAGG
CGCTCTCCAACTACATGCTGTACCTCCTCGCCTCACGCCCNTACATGCTTGGTCCCACTGCCAACCACAA
TTCNTACATCGAGGTGTGCTTTGGCCTCATCGCGCGTGGTCCGCGTGATGCTGCTGCTACGCCTTACAGC
TCACCCGAGGAGGTGGCCAGATTTCTCAAGACCTACGGGGATACAGGGAGGGGCAGCCGTTTTCCGCTAC
TACGTGTTGATCACACAACACAAGGCCATCTCGTATCCATGTTGGATAAAGGATGCGAGCTTGGTGCCAA
GATCGTCCAAGATGACGCAGTGGACACGCTGGAGCTGCTCGCCCAGGTGTGGGTGGAGACGCTATGCTAC
GCGGGCCAGCGGTGCAGCGCACTTTGCCATGCCAAGCAGCTCAGCGACGGCGGTGAGCTCATCACCGTCG
CTGCCATTCTAGTGGAGTACTTCAAACGAGGAAAATTCCGTTGAAACAGGAAGAGGCGGGGACGAGGTTC
AGGGAGGAAGGACCTTTTGATATCCCTTGAAACATGGGCAGCACTTCTTTATCCCATTTTCCATTAATTC
TCCATCTGATGAGGGCCAAGGGCAATTGGATCCAGAACAGGGATGAGATCATCTACTAGTGCTCCCGGTG
TCCTTTTAATTACTGCATGTTTGGTTACTCAGAATGCTCTCGTATATTTTATATGCATGTGTGTCGGAAT
ATGGTGNTAAAAGCA
>gnl|UG|Ta#S16230421
CCGCTTTTCTGTCGCACAGATGGCAAATAGAGCTCTCTGGTTCGGTGATGCAGTCTTACAACCTCCTGAA
GTGGCACAAGAAAGCGCATAGAGCTTCCGTCAAAGCACTCGAAAGCGGACATGGTCTCAGCTTCGTCGTT
AGGAGGATCGAAGAAGCCATCGCCTCCGACAGATAGCTGGAGATGTTGATATCTTACACGTATTCGTGCC
GATAAGGTTTACTTAATGAGAGGTTTCAGCAATGCAAAGAAGTTTGACGCACACAAGAAATCTTGCTACT
TGCTGAGGCAAGAAGTGGAGTTAAGCTGGGATTGCACGCGCTCTTCAATGAAAGTGTAACCATATAGTAT
ATCTCGTCGATCCATTGATGTGGGTAAAGGAGGAAAAGGATCATCTGATGCATGTGTAGCTAGATGAGCT
CCCGTGGAAATTTGCAAGCTGGGAAAAAGCTATGTGCTTGGTGTTGTTGCCAGTATGCCATAAATGTGCA
CATATATAGGAGATGTAAAGAAGTGATGATGATGAATATTTTTTTGTACGCTTGACAAATATAAACATAG
GTAACAATAGATATAGCTTTTTGTTTCAGTGCT
>gnl|UG|Ta#S12952497
TTTTTTTTTTAATTTCATGACATCAACTTTTATTTCGCAGAGCACCATTGGCTTCAAAATGCTAAGAAAG
CTCCAAACGTTCATGTTGGAGATATTGTCAAGTCAAGGCTTAAGCAATTTTCGAGAATGAATAGATTCAA
AAGAAGAGCTCTAAGAGTATGCACCTAGCTCTTATGTGTGTGGAGCTGCTGCACCAACACCAAATTAGAA
ACAAGAATGCCCAAAAGCAGAGCAAGAACACCACCCAAGAGAAGAACAGGGGCATCACTCACGTGAACTT
GTTGGATCCATCTGTAGGATGAAGATGAACTTGATACCATCTGGCGAGAGGGAGACGAGGAAGCCGTGGA
GCTCAGCGACGTCTGCTCGATCGATCATGTCAAGGAGGGTGGACGTCGATGGCGACGTGGGGGTCACGGA
TCTGGCCGGAGAAGCGCCTCCCCTTCCTCCTCCTTTGACCTCCATGGAGACGACGAGCACAGCTGGATCC
TGTGAGACTTCATGGCGGCGGCAGCCTCCCAATGATCCTCGTCACCGGCATCCACGCGCACGCGGTGGCG
GCAGGGGCACGGACCCGACGGCAACGGAAAGAGAGAGCACAGGAGAGGGAGGGGGGCAGGAGGCTCAAGA
AGAGC
>gnl|UG|Ta#S12938423
GCGCGGGCGAATTCGTCGACGCGCTGAACAAGNAACATAACGGGGGCGTGGTCGGACAAAGTGCAGGAAT
GGGAGGAGTGCGCCAAGAACCAGACGGCGTGCCCTGACAAATATGGGTCGGAGAGCATCACCGCGGCATG
CGACTCGGCGTACAAGGGCGTGACAGAAGATTCAACGCTGAGTGATGAGTATTTCGGGAGTAGACTGCCG
GTGGTGAACCTGAGGCTGGCGCAAGGCGGCGTCCGATTGGCGGCTACGCTCAACAGGATATTCGGTCAAT
CCAAGGCTTAGTGATTATTATGTCGCTTTTTATAGACTGCAAGTGACCTTTTAAGAGGTAATATCACCGG
GAGTCAAAAAAAAAA
>gnl|UG|Ta#S32499848
TTNNNGGNATNNNATAATNNNNNTNGGGGCNNNAGAAAAGGAGNGGAANNNGGNGATGGGAATGNTGGCT
TNGNCNTNATNTNTGNTGTGATGNNGGNGNTGGTGAAGAAGGNTNTGGAGCAAGGGNTGANCNGCNTGGT
CNTNGTCACCNTCNGGCNTGGTNGNTAACATNTTCNTTGNTCCAATAGCCTTTTTCAAAGAACGGAGCAN
GAGGCCCAAGCTCACATTGGAGGTCNTAGCGTACCTNTTCTTCAGCGCCGTGTTTGGCGCGACGCTCTCA
CAGTACACCTTCTTCTATGGCTTGCAGTACACCACTTCCACCTTCGCCATAACCTTCATCAACCTCTCTC
CTGTGCTCACCTTCCTCATCGCCGTCGTGATGAGGATGGAACCGCTGAAGTTGAAGAGCATGGTGGGAGC
CGCAAAGATCACCGGAACGCTCACGTCGCTGGCCGGCTTGCTGCTGCTGAGTCTCTACAAGGGTGTGCCA
CTGACGCACCAGGCTGCCACTGCACCTAGCCCAGCTGCTCACCATGCAGCACCCTCCGACAGCAGTGGCA
ACAGGAGCTGGATGCTGGGCACCATGGCTTTGCTGTTCAACTGCCTGCGCTTCTCCTTCTGGCTGCTGCT
GCAGACAAAGCTGACCAAGAAGTACCCGGCCATCTACTCCAGCACTGCCATCATGTTCTTCAGTAAATGG
CATCGACATTCCACAGAACAAATGTCAACTAGGATGCGTGTGTATGTATCAAATATGGCAGGATTTGTTC
CTCGCGCCGGAGTACACCAATGCAATGGTGCGGAGGCCGTACAAATTTCTTATTTCCATTGCTACCAAGT
TGAG
>gnl|UG|Ta#S12930847
GCCGCCGCCCCCGACCCGGCGGTCCGGCCGCGTCGCCAGTCTCCCCAAGCAACCCGATTACCGCGACAAG
AAAGCCCCGAGAAGGGGATTACCACCTGATCGTGTGTACGCGACCGACGAAGCTAGAGACTACGCCTTCA
CCAAGGCCAAAGAGCTCAATAACCAGCTGTCCTCCGCTCACCCCTCCTTCATCAAGCCCATGACCCGTAG
TTATGCCACGGGTCACCTGCTGACCATCCCGCAGCAATTCAAGAAGAGCTATCTCCCATGGTTTGATGAG
ATGATCTTTCTGGTGGATGAAGAGGATGGGGAGTTTCCCATGCCTTACATGGCGCAACATGGTGCCATCG
GCTCTGGGTGGAACTTGTTCGCCATCGGTCACAAGCTGGCTGATGGTGATTGCTTGGTGTTCCAGCAAGT
CCAGAGGACAAAGTTTAAGTGCCTTGCAGGATGGAAATATATGACTGAAGCGAAGATCAATGGGAGCCTT
GCTGTCCTGAAGTTTAATCTATTAACATGGAATGAAGAATGGTAGTGGAAACAAAGTATTTCATTTGGTT
AGGTCTTTGTCTCTAGAAACTAGAAAATGTACCCTTTTCAGACCTTAAGTATATTTACCTATGTATTTTC
AGATATATTCGCTTTTAAATTATTTAATGTGC
>gnl|UG|Ta#S12938477
GCAAGATGGATNGGTGCTTAATGGAGTCTGCCTTAAAGTCCCCCAGAAAAGATGAGCATGTTGTTGCTTG
TTCACATAGAAGGTGGCAGGCTTTCAGACTAAGCCGCCGCAGTAACCGCATGCACTCAATAGATTGGACA
ATATTGTCATCTTCTCATAATGATCCAATGGCATCTGATGTTATTGCACCTTCTGCATGGACAATATTTG
GCTGTACAAACGGTAAGCATACAAATTGTCTTTCCTTCTTTATTATATGATTAAAATAAGCTTAATAAGA
GCCATCATGTTCATTCTCAAGGGCTAGAAATCGCCATGTTAACTTGGGAACCATGTTATAACAGGGATAT
TTCATATGATGGGCTAGAAATTACTCCCTCCGTCCCATAATATAAGACGTTTTTGCAAGCTATGTTAGCT
TGCAAAAAAGTCTAATATTATGGGACGGAGGGAGTATATAGTAACAGCCTTTAGCTGTGGAATTTATAGA
AGTATGCGATGGAACCATCCAGACACGTTTGAAA
>gnl|UG|Ta#S13043661
AATTCGGCACGAGGGGCCGAAGATGCTGCAGAATGTACCAAACAGACAAATTTGAGCACTGAGAATGAGC
AACTAGAAAGTGCAGAAGGTACTGAGCGGCATCTGGATGTTTCATTTCATGGTACTGAAGCTAGCACAGA
CGAAGCTGCCTCTGAAGCAGCTGAATCTTCAGTCTCAGCTACTGAGACACAGGCAGAGAGAACAGTTGAT
AAACCAGCTGGCTCATCTGATTTGGACAATCCTATCTCTGAAGCTTCACCCGATCCTGATGTCAATGGGA
GTGATTTGGCTGGCTCGGCATTATCTTCTGAGCAAGCTGTCCGTAACGAAGATGTGGAGGTACCGACCAA
GACTGATGCAGTCGTGGATACTGAAATGAAAACTGATACAGTCGTGGAAACTGATGCAGTCGGGGATGTT
GGAGTGAAAGCTGATGCAGTCGTGGAGGTACCAAGCAAGGAAGTATCTGCCGTGGATGTTGAAGCTAAAA
CTGGCGCAGCAGAAGCAAAAGAGTGAAGTGGCAGCTTATCTCATGGACTGAAATGGCATAGCTGACGAGC
AATTATTAGTCAGACCCCTCAGAAGACAGGCAATCATCTTTGCTTCAAGTGCTCATCAGCCACAAGCAAC
TTCGAAGCAAACTGCTGTACAATAAGCAAGTGTACTATTTTGCCTTCCATTGTGGCCAATCACTGTACAA
ATGGGCACCATTGTCTAACTGCACGCGTACACTTCATCAGAAATTGGTCAATTTGCTTCAAAATTTACCC
TCCGTTTCATGGGGAACAATTGGTTGATGCGAAATGTCATTTGGCGGTAGTCTCGTGTCTTGCG
>gnl|UG|Ta#S17979887
CCACCTGTTGCCTCAAGAACACGGACGATCACCTCGACTTAGCTAGCCCGACGAAGCACCTCACCAGAAC
ACTAGACATAGCTATTAGTGCACATAGACAATTGACAAAAGCAGCTGTACCGTCCGATTCCCGGAATCTC
CANNNNNNNNNNNNNNGCGCGCAAATTGCAGGGGGTGGTTCCTTTTGTCCAAACAAAACCCGGGCCATGA
GGGCNACAAACCNCCACCNATTCCTTGGTGTTTTTTTTTCGGGGCGCTTCTGGGCCTCCTTTTTCCTAAT
GGTGACTAGCAGGAAGCGCCGATACTGCTATGATAAAGATCAGATGCATCACAGGAAACACGAGTTTGTG
GTGGTGCACGGCGGGAAATCCTCAGGCAGGGAAGACGAACGACTACGGGACCTATGACTCAACTCCGACC
ATGGCCAAGCCTCACTTCAAGGACATACCTAACTAACTGACCATCTACATATATATATGAGATCGACGGC
TGGATATATATATACTGCCGCTACGTGCTTCAAAGATCAAGATCTCAACACCGATGCCAGGGTTAAGGCT
TTCATATACATATATATGCGAGAATATGATGTGTGCTACATATTATTTGTCCCTGAATAAATCGTATCTC
ATGTATCAATGCACGACACGCGTGTGGAACTTATATATGTCTATATGTATGTACACTAGTTTTGTGTGGA
AAAAAAAAAAAAAAAAAAAAAAAGGGCGGCCGCTCTAGAGTATCCCTCGAGGGGCCCAAGCTTACGCGTA
CCCAGCTTTCTTGTACAAAGTGGTCCCTATACTAACTCGTATGTAAGCTCCCTAATCAACGGTGTGTTAA
>gnl|UG|Ta#S18006602
AAATCGGGGGTGCCACCTTGGGGGAACGGTTTTTTTCCCCCGGTGTTGAGGTTCGGGCCCTTCGGTTCGT
TGGGGGCCGTTAAAGGGGCTTTTTCGGACCGCATTGGGGAGAACCCTGGCGGTTGGGCCCGCACAGAACC
CCCTGGCCCGATATGGCCCCGTGTGAACCCGACAACCCGATTTTTGGTGTACCTTGGGGACCTGTGACAC
CAAAAAAGTTCGAATCCCCAGGGACCCTTTTATGGGACAGGCCATTTTTAATTCCCGAAGAGGGGCGTCC
CTGGGTCCACCTTTTTCGCCAACCCGACGACATTGCCTTGGAGTGGCCGCCGAGTGGTTTCCGCCGCCGG
CATCCCGCCCGTCAATGCCTATCAGCGCGGCCCATGCAAACCTCAGGGTGCAGCTTCAGAGGGACGCCGC
GCATCGAGCTGATGAAAACCGAGCTCAACCGCGACGGTGCAGACGGGTAATCGCGCTCGTCGGTCGGCCC
CCAGGAGCTCTGGCCCGGCGTCTCCAACTACGTTCTGCAGGTGCTCTCGCACGAGAAGCAACAAGACCCT
GCTCTGCTCATGTATTTCCTCGACTCGGGCGGTGGATCCTACCCGGAAGTCATATCCTCTGCACAGGTCC
GGTGGTTCGGTAACCAGTCTCAGTCCCTCAATCCAGATGGCAGGATTCCTGAGCTGATTTTTTGGCACAT
ACCAAGTACAGCATACGTCAAGGTGGCACCAAAGTCTAAGACTGAGATCTGCAAGCCCTGCGTTGGTTCT
CTCAACGAGGAGGATGTGGCGCCACAAGAAGCCGAATGGGGCGTGATGGACGCTCTTGCCAAGAGGTCTT
CAGTTAAAGCGATCTTCGTGGGGCACAACCACGGGCTAGACTGGTCCCCCCCGCCCGAGAAACTCTGGCT
GTGTTTCGCGCGCCACACGGGTCACGGCGGATATGGTGACTGGCCAAGAGGGGCAAGGATCGTTGAGATA
GCCGAGAAGCCGTTCTCTGTCCACTCCTGGATACGGATGGAGAACGGGAGCACGCACAGCCATATTACAT
TGTCTTGCCTTTGATTCGGATAGGATTCAGAATCGTATGCACCACGCCCACAATTTGTAAAATTTTATTC
GGGGATATCCCACCGCTCCCACCCCAAAAAAAAAAAAAA
>gnl|UG|Ta#S26025959
CGACCCACGCTTCCGCGACTGGAGCACGAGGACACTGACATGGACTGAAGGAGTAGAAAGCCCCCTTTCC
CCCAATGGCGCAGTCGGCTCACTCTCACACGAGCACTCGCTTACCCTAGCTTCAACGCCAGCGCGCTCCT
CCGCTTCCCTTTGTTCAACGATGGCGTCCACACCGCCGCCGGTAATCGGCAAGGCGGGAAACCTCACTGT
CTTCATCACGCCCCCGGCCACGCCGCCGCCAGTGGATACCCCGACCTCTCGTTCGGCCGAGTCGCCAGGA
TCTGAGTTTTCCACCCCCAATTCCACTCCCCGTTCGGTGGCGTCTCCTGCGTCCCCGCCGCCGGAGCATA
TAGCCACATCGCCTCCGCCGGCCAAGATGGTCTCGCCGCCTCCGCCGGTCAAGACGGTCTCCCCGCCACT
GCCGCCAGCCAAACTGTTCCAGGCCTCGCCAGTGCAGGTACCTCCGCCGCAGTTCGAGAAGGCAGAGTCG
AGGACGGATGGATCGGCGTTCGGGTTCTTCTGGGACGCGGTTTTGCGCGTGCAAGAAGCGCACGCAAGCT
TGGATGAGTACATTTCGAATTGGTTCGGGCTGGATCAATCCAAGTACCAGTGGGCGCTCAACGACTATTA
CGAGAGCACCGGAAAGGAGATGGATTCGGGCAAGGCTGCAAAGACAACGGAGCTTAGTGGTAAGATGCAG
AAAGTGTAGTGATATATATTTACGCGCTTGTCGGTAGCCAAGCTGCTATGTGTAAAGTTGGATTTGGAAG
TGCATGGAAGCATGAAGGTCGTTGCCTCTTTTGCTACAACTAGCAGGATCAATCTGCCCCGTGTCAGGGT
ATCAGTCAGTCAAATTAACGAGTGTAGGCAATTTATTTGCTTCCTAAATTGTAGTCCTATAATCCTTTNC
TGTTTGTATCGTGGAACACATAATATTTGCAATGGCAGGCATTGATCTGTTAGAATGGTTGGCTGTGCCA
GTCATAGGGTGACAATTTTAATCTGCATTATCCATGGTAAATTTGACGAAATGAAGGTA
>gnl|UG|Ta#S18009944
TTGTTGACCCCACGGGTCCCGCGATTTGGAGCCCGAGGGACCCTTACCATGGGCTGAAGGAATTAGAAAC
CAATTTTATCTCTTCTGGCCTAGGGCACCAAAATGCAGTGGCCAACCAGTTGAGAAGAAGATGGCTTCCA
ACAACCCTCGGTTCCTCTCCCTCCAAGACTGCCACTGCCAAACTAGGAGGCATCTCCAGATCTTCCCCGT
CCTACACCCAGGTCGCCTTTTGCTCCAGGCATGCTTTCCACAAGATAGAAACCGCTGCCGCCCCGCAAAG
GCCTCAGAATGAGCTCAAGCACGCAAGACCCTGCGCGACCACGGACAACGACCGGGCGGCGCCGNCGGAG
GCGCAGGAAAGTACAACCATCAGCGCTGGCGTGAACCCGGTGGCGTCCGGCAACGGCCAGCAGCCGCAGC
CGGGCGAACCGCCGAAGCGGGTGCCGCTGACGGCGCGGGAGCGGCTGCGCGCGGCGCGCGTGCTGGGCAA
GTACGCGGAGCCAGGGGGCGGGGCGTCGCCGGCGGACAAGAAGGGCTCTTCATCGTCCAAGCCGGAGTTC
GGGAGCCGGGTGCTGGACGCGCTGCGGGAGACGGACGGCGGGAAGAAGGGCGGGCGGAAGCGGTCGGGGC
TGCCGGAGGCGCCGAGCAACCTGCTGGACGACACCAAGCGCGGCATGCCCAAGGACGGGTGGACGTTCGA
CTGGCTGGCGGCGCTGCCCGTGGGCACGGACGTGCTCATCGTCCCCGCGTCCTTCGGGATCATCACCACC
GTCATGTTCGGGACCACGTACCTCGTGTGGAAGCTCGGCGCCATACATTTCAACGAGTACTGATTAATCA
AGCCTGTTTGGCTTTCTCTGCGTGGTTCTGTAAAAATAATGCCGTCTATCGTAATGATGAGGCAGATTTT
GAGCACAGGAATACACCGTGATTTGTAAGAATTAAACCCAACGATTTTGCTGGAGTAAAATAGAAAACGG
TTCATAGATGTTAAGTAAAAAAAAAAAAAAAGGGCGGCCGCTTTNGGATAACC
>gnl|UG|Ta#S32694337
AACTAGAAGATGAGAAAGGCATTGTAGTACGTTTCATAGTTGGAAGAAGTGCAAATCGAGGAGATCGTTT
TGACAGGGAAATCGATGACGAGAATAGAAGTACAAATGATTTTGTGACCATGGATGATCATATAGAGTCT
GATGAAGAGCTCCCTATGAAGACAAAACGTTACTTTGCTAATGCCGCAGAGACATTTGATGCTGAATTTT
ATGCTAAGGTCAATGATGATATATACATAAATGTTGACACTCTGAGTGCAATGCTTGAAACTCACTGGGA
CAAGCCTCGTGTCTACATAGGCTGTATGAAATCTGGGGAGGTCTTTTCTGAAGCGACCCATAAGTGGTAT
GAACCGGATTGGTGGAAATTTGGTGACGGGAAATCATACTTTCGACATGCTTCTGGTGAAATGTTTGTCG
TATCAAGGGCCGTGGCTCAGTTCATTTCTATAAACAGGTCTGTTCTCCGTACTTATGCACATGATGATGT
TAGTGTTGGATCGTGGATGATTGGACTTGCTGTAAAGCATGTAAATGAAGCAAAGCTATGTTGTTCATCA
TGGCCCTCAGGAGCCATGTGTTCAGCTCTTTGATGGGCAGTGCTTCCCTGAAGAAGGGTTTTGTGAAGAG
TGTGTTACACTGAATATATTTTCGTTTTCTCTTGCCATTTCTTTTTTCCTATGCCATCATTGAGCAAGCA
GTGTCGGTTCATAGTGAATGTGGTATCTTCAATGCGAAGGAGAAGTATTGTACCTTTTCCTCGTATGCCG
ACACTACCTGCCGTGGTTTTTTTTGGTCATTCCCTAGATCTCCATCCGTACCATTCTTTGCTGACAAACA
TCACTGTTCGAGTGACAGAAATT
>gnl|UG|Ta#S32740548
ATAGGGACCAACTTGACCATCACCTTGTCTTCCCTAGCTACTTGATCTTACTACAGACAAGCAGCTGCAA
TGTCGACGGTCATCTCTTGCTCCCTCCTGAGCGGCCGTCCGGCGGCCGCACCATCGCTCTCCTCCGGCAA
TCGGTTTCCACCGACGACGGGGAAGGCTACCGCGGTCGCTCTCCCTTGTTTCCAGCGGCAGTCCAGGCCT
TCCTCCGTGTGCTGTGCAAGCAACCCAAAAGGGGATCAGCACGTACCAAAGACGGATTTGCCGCCGTTCG
GCATCTCTCCCGTCGCTCTGCTGCACCCCGGGTCGCCGCAGGGGGAGCGGTGGGGGATACAGGAGAGGGC
CGACACCGTGAGCATGTGGTTCGAGGTGCCGGGCCTGTCCAAGGAGGACCTCGTCGTGGAGCTGGACGAG
GACGTGCTCGTCATACGGAAGATGAAGACCAAGGCGGAGATAGAGGCTGCGAGGGCAGACGCTATCGCCA
GCGGGATATCCAAGGACGCGGCCGGAGCGGCAGCGCACGACGGTGACATGTACGCGCGGCTACTCCGTCC
CGGCGGGCTACAACA
>gnl|UG|Ta#S18012300
CTTCCGCGACTGGAGCACGGGACACTGACATGGACTGAAGGCAGTAGAAAAATGAAGGAAAGAAAGAAGG
AGGATTCACTGCGCCTGCGCCACACACACCCCTCGACACCGAAGGTTTGGTTGGATCGTCGTGCTCCATG
GGGCTTCTTGACCAGCTGTGGGACGACACGGTGGCCGGGCCGCGGCCGGACCACGGCCTCGGCAGGCTCC
GCAAGTACGCGTCCTTCTCCCCGTCCTCCGCCGCCTCCGCGACGACCGCTGCCGTGCCGTCGGCCGACGT
GGCGGCGCCGGCGGTGACGCGGAGCATCACCATCCTCCGCCCGCCGGCTCTGTCCGTGACGTCGCCGCGC
AGCGAGTCCGGCTCCGGCTCCGCGCCCTCGTCCCCGGCCAGCGTCCCCGACTCCCCCTTCGGCACAGCAA
CGACACCCAGGGGAGAGAGTGGTTGGAGTAAGCTGCGGCGCAAAGGCAGGATGGCCGCCGACGGCATGGA
GGCCAGCCCCGGCACCCCCAGGAGCCCCACCGTGTACGACTGGGTGGTGATTAGTTCGCTCGACCGCTAA
CTGTAGAACAAGAAGAAGCAGATCCACCAAGACGGAGAGGTGCACGAGCACAAGGAGAGTAGCTGGAAAC
CATGACCGGAAGATGGAACCATGTCCCAGTATATGTTACTGTATTAGTTATGTACTACTACTACTACTTC
CGTTGTAAACATCCACTCCACGTGAGATGGTGCGAGTTTTCGTAGCNAAGGATGTGCTAGATGGATCCGA
CATCCGAGTGGTAGCTCAAGGAAAACTTGGTAGTAGGCAACCGGCGACGTGCCACGACCTGAGGCGAATG
AGACCGATGTGAAGTGTGTGTGTGTTTGTTAATCCTACCAGTAGATGCACTAGATCAGAGGAGATGTTGA
GCTCTAGCTGCTCCTGTACAAGGCCCGCGGGCAGCATGTGCTAATGCATGTAGTGTAAAATATGTGTGCA
ATATTGCATGGCTAAAAAAAAAAAAAAAAAGGGCGGCCGCCTTAAATATCCCTGAAGGGCCCAGGCTTAC
GGGTCCCAGTTTTTTGGTACAAGTGGCCCCTAAGGGGGTCGATTATAAGCTGGACTGGCCCCTTTTCAA
>gnl|UG|Ta#S17989052
TNAGAAAGAGGACAGGCGTTCCTCGGGGGCAGTTACCCAAAATCTGACGTNGCCAGGNCTANNGNNNGNG
GCTNCANNGCGGGTTAGGGAGCCCCACCTCCTGGGCTCGCCCGAGCCCGATGTCTCCNGGCCNCCCCCGG
NNNNNTTGGCCAGGCCAGTTCGATTTTTTGTGTCCATGGGCAACCCTCTCCCCCTTGACTTTTGCTTCAC
CAAAGGTGCAAGTCCCGCACCGGGGCCTTCGCCTTGNGGAGGACCACCCGTCCACGTTTGGTTTTGGCCA
CACGGCCCACCTCATGGTCGCGGCGCCGCCGAGGGGTTTTACCGGAAATGTTTATACCCGGTGCCGGTAA
ACTTCAACAACCCGAAGTTTCCCCCGGGGAAGTTGTGGACCTGGGGCGCCCGTTGGGGAACCCAAGGAGA
GGTTTCCGGGAACTTGGCGCTTGGCCGTGGGAGGGTTCCCCAGACCCCTACGGGTTGAGGTAACGTAGGA
TTCGTTCTTGTTTCGGACTGAACCGGCTCGGGGTCCTGGAGCGGGACTACGGGTGGGGCGCGCCCACGCA
CGTCGTGCCTTTCTCGTACCACCCCGTTCATGGCCGTCGCCGTCATCGGCACGCCGCCCGGCGCCCAAGA
TCGGCGCGCGGGTCATGACCATGTGCGTCGAGGAGGCGCACCTACCAGAGTTCCGTGACCAGATGNACGC
CTTCGCCGCCGGCAAGTAATTGATCATCGCCGATCAACACCCAAGACCCAAGCAAGTATGCAATGCAAGC
TGTTAATTTCTATTTTTAATCCAGTAGATCTTTATACTTGTCGAAACGGCCGTCACGGTTCGTGTGCGTG
TGTAATTTGGTTTGCTTTGAATTTCCCTAAACAATCTGGTGCAATTAGCGTTGTGCTTGTACGGATTTGT
CCAAGGCTGTCATGTACCGTGAGATGGTCCATGTACCGGGAAGAATATCTCTAGGTGCAATCGATGAATG
ATGAAAACAATAAATAACCATCATTTGTACTCAAATATATGTGGACAATATATATGTCCCTCANAAAAAA
AAAAAAAAAAGGGCGGCCGCTNTNANATATCCTGCACATCAGCCCGG
>gnl|UG|Ta#S18006565
ATTGTTCGCCCACTGAAAGCATCCGCACTCACAATTNCCGGGGGGGGGGTGGTTAGCCCGAGGCGGCGCT
TTTCTCCAGAATCCCGCCCCACGAGAAAACCGGTGTTAGAGGATGGGAAAGGTGCCCTCCCCATTCAGAA
AGGATTAGAAACTTTTGGTCTTTTTTTGACCAAAAATTCGGATCCGAATATGTTATTAAAAAAATGATCC
GGTGTTTGGTCATTTTCCCGGGCTGGTCCCAACCAGCGGATCACCCCAAAGGTGAACCTGTTGATACCAG
CCCAACCCAAACCTACACTTTAATCAGGACATGCTCGTAGTACACCTCCTGCATCGAAATCCAAGCCAAA
GAGGAAATCAGGTGGTGATGATGCCAAAGCATCTAGCGGTGCAGCTTCAAAGAAAGCAAAGGTGGAATCT
GATACAAAAACATCAAGTATCAAAGAGGAGACACCATCTTCCTCAAAACCTACACCAAAGGCCTCTGCTT
CATCAAGAAGTGCCAATGTATCTCCTGTGACAGAGGATGAGATCAGGACTGTTCTTCTTGCAGTGGCTCC
TGTCACTACACAAGATTTAGTCTCCAGATTTAAGTCTAGACTACGAGGTCCAGAGGACAAGAACGCCTTT
GCTGAAATTCTGAAGAAAATTTCGAAAATACAGAAGACTAATGGCCACAACTATGTTGTCCTTAGAGAGG
ATAAGAAATGATGAGCTCAAAAGTGGCGATTTCCTTCATTGCGAAGTATCCTCTTGTGTCTTCCTGGGGG
TAATAGTTTTGTACTGTATTATATTAGACGAATTTGGTCTTCTGACAAGTATATGCCGAAATTCTACCCT
TGCTTCTACTAGAAATTAAATAACCAGTTAGTGCCTGTTCTGAACCTCTCCAATCTTGAAACTCCGCTCC
GCGTAATGAGCTCGGTTTGAGCCACTCCCTGCAATTGTGCTACAGCTTCCTCCGCTCCGGGAGCTGCAGT
TATGGAGCGGAGAGCATCCGAACAGGGCCTTAGTATGTTGTCATCTCCTGGAGTTATTCTAGAAGAAGTT
GGGAATTGCAAGGTTATGATGATGTGTGAGAAGAGGTATATTGATGCCAAGACAGTGTTTTCCGTTTGAC
CAGGTTCTTTAAACCTATGCAATTGAAAGAGGAAAATCTATAAGAAGTTCCTACAAAAAAAAAAAAAAGG
G
>gnl|UG|Ta#S17895115
TATGCTCCAACGCGTCCCGAGCGGCGTCNATGGTCGACCTGCAGGCGGCCGCACTAGTGATTAGCGTGGT
CGCGGCCGAGGTCCAGCCTAGGGTTTCCTCCCGCCGCCCGTCCGCCCCACCCGCCGCCATGGCCCGCCGC
AGCGGAGGAGGAAGGTCTTCCCGCCCTGCTCCACGTGCTGCTCCAGTGAGAAACCCACCAGCGCCAGCCC
GTCCAGCTCCTCCACCTGCTACCACCCAGAGCAGCGGTGGTGGTATCATGAGCGGGATTGGGTCCACCAT
TGCTCAGGGCATGGCTTTCGGTACTGGAAGTGCCATGGCGCACAGGGCTGTTGATGCTGTGATGGGTCCC
CGTACCATTCAGCATGAGACTGTTGTCGGTGAGGCTGCTGCATCTATGACTCCAATGGACAATGCTGCTG
ATGACAAGTGTGGCAACCCTTCCAAGGCCTTCCAAGATTGCATCAACCACTACGGAAGCGATATCAACAA
GTGCCAGTTCTACCTTGACATGCTGAACGAGTGCCGCCGTGGAGGAGCAACTCTTTAAGCTACTATCTTT
GCTTGATTGGGGCTTAATTGGGCAGAACCTGTTTTCAGTCATGATGATGATGATATATATCTCCTAAATA
ATTCATTGGCAATATTATGAACCTATGCCACAGCTTGTGTCTATTACCTACCCTAGTTCGTGGTCTCTGT
TGTCCCGGGAGTATTTCCTTGTATTGATGTTGGAATTACCTTCATGGCAGTGGGGTTATAAATATGGAAG
TTGAATAAACCTCGGCCGCGACCACGCTAATCCCGCGGCCATGGCGGCCGGGAGCATGCGACGTCGGGGC
CCAATTCGCCCTATAGTGAGTCGTATTACAATTCACTGGCCGTCGTTTTACAACGTCGTGACTGGGAAAA
CCCTGGGGTTACCAACTTAATCGCCTTGCAGAAAATCCCCTTTCGCCAACTGGGGTAATACCGAAAAGGC
CCGCACCGATCGCCCTCCCACAATTTCCCCACCTGAATGGCAAATGGCCCCCCTTTTACGGGGCAATAAN
CCCGGGGGGTGTGGTGGTACCCCCAACGTGACCGCTAACATTCCAGGCCCCATAGGCCCGCTCTTTTCGC
TTTTTCCCTTCA
>gnl|UG|Ta#S12960680
GATGCTCGACGAGATCATCAACTATGTTCAGTCCNTGCAAAGACAAGTCGAGTTCTTATCGATGAAGCTG
GCGACAGTAAACCCGAGGCTTGACCTCAACATAGAAGGGCTTCTCTCAAAGGATCTTCTTCGCTTCCCTG
GGGTGTCCTCCTCGTCGATGGGATTCTCCCCGGAGATGATGCACCCGCAGCTGCAGCTGTCGCAGCCGGG
GCTGATGCAGGGAGGCGCCGCCGCCATGGCGAACTCGGACGTGTTCAGAAGAATCATGCAAGCGCAACTA
GGAGCAAAAGATGGATCCCATTCACAGATGGCCCACGCATTGAATGGCCCGTTCAGCGATCACGTTGCGC
AGATGGCGTACCCGTCCATGGGCTCCTCGCACTCGCACTCGCAGGACCTCAGCATCAGGCCGTCCCAGGA
CGCCTACCAAATGTGATTGATGCCATCGCCAGCCAGCCTCCTGAAGAGCCACCCGGCCCGAGTTTGTTTG
TCCAGCTAGCTGGCCTAGGCCTAGCCATCAATCATCTGACCGCCAACGGGACGGGCAGCAGAGCAGAGGC
CACATGCACGAGCAATATGACCACTGAAGCTGCTGCCGCCCGTGCGTGCGTGCGTGCAGTGCACAGCTGG
AGCCTTTAACTGCGCCGTGCGTGCGTGGCCGTGTGTAAATCGATCCATGGATGGATCGGGCGTGTTCTTG
TTGTATTCGGGGCTGGAACNGAAAAAGGGGGCCGAGCAGCCCCAC
>gnl|UG|Ta#S32590759
GGATTGGAGTCTTCCAAAGAACCCATTCAACCAGGCATGCCTGGAAGAGAAATCAAATGGCAGTACTGAA
ATAATGTTGCGTCCTTCCTTTCCTCGGTGGTATAGGGGGCAACAAGCTCCTAAGCACTTTCCGAAGAGCG
AGGTGATAGCACGTGTCCATGATACCTGGAAAGTAGGTGATTGGGTTGACTGGCATAATAAAGATTGCTA
CTGGACTGGGCAGATTATTGAGCTGACCAGTAAAAATGTGGTTGAGGTAAAATTCTTGGATCATCCCATG
GGTGAAGGCCAGCAGTGTCTTGCTAAGAAAAAGGACCTGAGGCCTGCGCTTGATTGGTCCATCATTAAAG
GCTGGACTGTACCTCTTTCGGCCGCAAAAGGGAAAAGCTGGCAAGCTGCTCATCTGGTTCATCCTAAATC
TGATGTAGAAGAGAGGAGCAGCACAGATGAAGATGAAGCGCTGGGATCTTCATCAACTGTCAAAACACAT
TCGTCGGACAGAAACATCGTATCTAAGCTAAGAAATCAGAGGATGGCGACACACGAATCATCAGACCCCA
GTCGACGGCGTACCCGCAGTTCCTGTGGGCTACTGATATCTCCATCGGAGCCTGCCACCGTCNAATCNAA
TGGAAGCGGTTCCCGCCGGTACCCCTTTCGGGTCCGGAGGAACNCANCGG
>gnl|UG|Ta#S12991959
TGACGGCGTATGTGATGTTCATGTCGCAGCTGCTGGGCGGGCCGGAGGACGTGGCCCTGCTGTCGCGGCA
CGGGGTCATTGAGCACCACCTGGGCGACGACGCCGAGGTGTGCGCGCTGTTCCGGGGGCTGGCGCAGGGG
CTCGTCTTCGACCCGTCCGGCGGGCACTACCTGAGCACGGTGGGCGTGAGGCTGCGGTCGCACCACCGGT
CGCGCCTCAAACCGGTGGCGTGCCTGGGTCATGCGGCACCGCTTCCGCAACCCGTGGCTCGCCGTGGCGT
GGGTCTTGGGCTCCATGGCCGTGCTGGGCACCATCGTCCAGACTGTGATCACTCTGCTTCCCTACGTGCA
TCATCAAGGACGCACGCGCAACATCGGAAGCTAGCTATACACGAGTATTCTCGTGAATTCGTGATATCGT
GATCACTCTGCATCCCTACGTGACTCATCCCCTACGTAGTTTAATTTCCTTCAAAAAAAAAAAAAAAAAA
A
>gnl|UG|Ta#S12971153
GGGAAGCATCCCCACGTCCACGTCGGTCAGCGAGTCAGCTGTCATCGACGCGTCTTTCAGCGATGTCTGG
CACCTGATCAAGCTCCAGGACTTCAGCAAGTTCTGGTCCAAGCTCGACAAGAGCGAATTCGTCAAGGGAA
CCTCAGACGAGACGGACATCGTCAAGTGGACCTTCAAGGACGGCGCCGAGCTCGAGGTCAAGCAAGAGGA
GCACTCTTCAATCGACCACTTCATCACATACTCGGTCATTACCTCCAAGCCTGAGCTCTCTTACTCTTCC
GTCGTCTCAACTATCCGCGTATACCCCGTCACTTCCGGCACCCACGAGAACAAGACGTTCATCACATGGT
CTGGCAACTTCAGCAGTGATGCCGATGCTAGCGTGATCCAGGATGCCAAGTTCAAGCGCCGCGAAGCCCT
TGCCGACCTTGCCAAAGTTGTCTCCAAGAAATAGGTTTCGGGCAATGGAGGCCTGACTTTTTCAGAGGTT
GAGAAATTCATGCAGTAAAAGACATGTTATGGTGGCTCGCATTTTGCGATTGGTTCGCAATGACGATGAT
GATGATGATGATCTGAGAATCATGCAGGCAATGGACCCGAGTTCTGTAGTTTAGCATAGCAATACCGATC
AAGATACAACGTTCAAGAAAAAAAAAA
>gnl|UG|Ta#S13049510
AGCGGACGCGACTACCATCCCGGGGCACTACGTGGTGTACTGGGAGCTGATGCTCAAGGACTGCCGCGAG
GGGCTGTGGCCGGAGGCGGCGGTGTTCGAGCGGTGCTGCCTGGAGATGGAGGAGGCGCTCAACTCGGTAT
ACCGGCAGGGGCGGAACGGCGACGCCATCGGGCCGCTGGAGATCAGGGTGGTGCGGGGTGGCACCTTCGA
GGAGGTGATGGACTACGCCATCTCCCGGGGCGCCTCCATCAACCAGTACAAGGCGCCACGGTGCGTCTCC
TTCGGCCCCATCATCGAGCTGCTCAACTCCAGGGTGCTCTCCAAGCACTTCAGCCCCGCCTGCCCCAAGT
ACGGACCGCCCAAGAAGTGACCACCGGCTGCTGGTTGGACTCGATCCAATCGGTCGACGGATTATGGCGT
CGATCGATCCGTCCGTCCGTCCGTCCATGCCATTCAGCTAGCATACATACACTACTTTGCTGCTGCTACT
AGTCGATGTGTCTACTAAAATAATGTGTTGTACGAACCTGTTTGTTGTGTCCTGTGTGACAATTCCTAGC
TACTTTTAATTGCTGTTGGCTGGCTCGTCGTCCAGTACTTATTAAAAAAAAAAAAAAAA
>gnl|UG|Ta#S18007736
CCGGGGTCCGTTTATTGGAACCCTCAGATCCCCTGGAAACCCCATCCACCCTGTTTTTACCTCCCTAGAA
AACCCCGGGGCCCAATCCAGCCTTCCGATTTTAGCCTAGGCCCCGGGACGGATAACAATTTCACCCCGGA
AACAGGTTTGGCCATTAGGCCTATTTAGGTACACCTATAGAACAAGTTTGTACAAAAAAGCAGGCTGTTA
CCGGTCCGGAATTCCCGGATTATCGTCGACCCACGCGTCCGCGACTGGAGCACGAGGACACTGACATGGA
CTGAAGGAGTAGAAAAAAAAGCCTTCCCACTACCTTCCCTTCCATCTCAGACGCCACAGCCCCGACGGGC
GCCGGCCGGCAAGAAGGCGTCGTCCGCACCATCGTCCATGGGGCCCCAGCAGGACCGGTCGGCGTCCAAG
GCGCTCGCCAACGGCACGNCGGTGGCGCCCGAGAGGAAGGACGGCAAGGTGGTGCACTACAAGGAGTGCC
AACGCAACCACGCCGCCGGCATCGGTGGGTACGCCGTCGACGGCTGCCGCGAGTTCATGGCGTCGGCCCC
CGCGGGCGCCGAGGCGCTCCTCTGCGCGGCGTGCGGCTGCCACCGCAGCTTCCACAAGCGCGAGGTGGAG
GCCGTCGACTGCGACTGCTCCTCCGACACCTCCGGCAGGTGATCGCCGCCGCCGTCGCTGCCCAAGTCCG
CTGTTCTCTTGCTGGCTCGTCCGGGTAGACCGGCATCGGCAGGTAAGGTGTGGTGGACGTTGAGATGACT
CCATTCGATCTCGATCGATCTACCCCATACATATATATGGCCCGGTTAATTTATCTTCTTCCTCCTCCTC
TTCCTGGTATTGGGATTAATTTGGTGCTCGATTGTGTGTGATGTAATTAACATATCCGTACGTGTAACAT
ATGCGTGTTGATGAGAATCCAAACTGGTGCGTGTGTAGATCGATCGGTGAGACGAACATCTTGTAACTTG
TACAGATTTGTGCTTCCCGTCCGGAACCAGCAGCAAATTAGATAGGCTCTGAATTATGGATTAAAAAAAA
AAAAAAGGGCGGCCGGTCTGGG
>gnl|UG|Ta#S22370545
ACGCTTGACCTTAGGCCTATTTAGGTGACCTACAGAACAAGTTTGTACAAAAAAGCAGGCTGGTACCGGT
CCGGAATTCCCGGGATATCGTCGACCCACGCGTCCGCGGACGCGTGGGCTGCCGCTCCGAAGCCTGAACC
CTCTCTTCTCCGGCGGCGCGCGGCACCCTCCCGGCGGGCGAGTCGCCGGAGCCCGCTCCCCCTCCTCCTC
CCCCGGCGCCGTCTGGATGGAGCCCAGGTAGGCGCTGTTCCCTCGACCTTATCGCCCCCCTGACTTGCCC
GGCTCTCACGGCGCTCTGTCGGGCAGCTCCCCAGGCTGTTTAGACCGGCGGCCTGCGGCGGCGGCGGGGC
GAGGCCGGGCGCCGGATCCAGCATGCAGAGGGCGGGGCTCCTCACGCCGTTCCCCCTGAGGGCGCGGGCC
ACGGCCAGGACCTGCATGGTCTCCAGCTTCGCCACGGAGTTGCTCGAGATAAGATCCAGGGAGCCTTCGC
CGTCGCTCCACGTTCTGGTCGTCCCTGGCAATCCAGGTATTGTTGGATTCTACAGGGACTTCGTCGAAGC
CCTGTATGAAACCCTCGGGGGGCAGGCATCTGTTACGGCGATAGGGCACATTTCACATGGGCAGAAGGAT
TACGAGCACGGACGATTGTTTTCATTACACGAACAGATTGAGCACAAGATTGATTTTCTTGAGCAAGAGC
TTCTACATACCGAACAGGTCATAATTGGTGGTGGGTCATTTCTATGGGCGCGTACCTAGGTCTGGGAATA
TGCAAAGGATTTCCAAAGAGGGAAATTTTTTTTGGGGGGGCTT
>gnl|UG|Ta#S12906944
GGCACGAGTCGAGGGTGATGTGAGGCTTGCAAACTTCAGGCTTAACGGAGATGATGAGTTGCTTGAGTTC
AGGGTTTTCAACAAGGCCGACATCGTGTCTCCGCTTGATCTTGCCGCGAGCTGGAGGGTATACAAAGAAA
ATTTCCAGCCTTCCAAGGTCCGGGGAATTCCTGATATCAGTATAAATGAAGCACCCACTCATGCGACCGA
GGATGGATCTGGTTCTAGTTTGGAGCTTGACTTAGAGCATTATGTTGTTCCAACGCCAACTGCACCACCA
ACTGAATATGCAGCAAACCTTGCTGCAACCCCAGCATCCTTAGATCAGCCTGAAACACCGTGGACAAATG
ATATGCTTCTTAGTGATGGCATTCAGAGTCCAAGAAGTGCTGCTGCAGATTTTAAAGATGATAGTTACCA
TAATAAGGCCATGCCAGAAGCAGCCGGAGCTGTTTGCAGCTGCAGCTGTACTGATAGGTTGCACGGATCA
AAGGAGGACCGGAAACTGGCTATTGNTCTGGTTGGCCTACCAGCTCGTGGGAAAACCTTCACCCGCAGTT
AAAGCTTACAAGGTACCTTCGTTGGCTANGGTCATTGAAACAAAACATTTNAACGTTGGAAAGTACCCGC
CGTCTGAAGCATGGACGAATCANTCTGAGATTTTTTCCGCCCTTGATAACCCAAAAAGGGGATCNAGGCC
CNTNATNAAGGGGGCTGGTTTTACCNATGGNAGACTTGATANAANTGGANTCCCCGGAGGNAGGTCNAGN
TTGGGTTTNTTTGNNNCCNCCAANCACNCAANGGGAAAANAAANATTTNTTCNTATTNANAAATGGNTTN
AAAGGGAACNTGCNANAAAATNTTTTNNGGANNACACTTTNTNNATNGNCTCCANNNTNN
>gnl|UG|Ta#S18009979
TGGCTGTCATTCGACATGATTCTTCCGGTTTGCTTTGTCGTGCCTTTTTGGGTTAGCAATATCCTTCTTT
GGGTTCTCCTGCAGACGGGCTATCTCAGCTACTGGATTTACGGTCCTTGGTATAGTAAACAAGCTCCTCA
CTGTCGTGATTAATCTGCTTATCTGGGACAAGCATTCATCCCTTGTGGGAACAATTGGGCTGTTGATCTG
CATGTCTGGTGGTGTTCTGTACCAGCAATCCACCACAAAGCCCAAGGCACCAAATTTTGAGCCGAAGGAA
GAGAATGATGAGGAGGAACAGAAGTTGCTTGAGATGCAGCAAGGGCGTGACATCAGTTCAACTGTAGAGC
ATTCCTCATAAGCCTCATCGCTGAAGTTTGTTATTGATACTTCACTTCTGGCAACAGCTTGCGTGGACCA
TTGGAAAGAAATGTTTATCTACAGGGCATAGTTGAGATTAGTTAGGAAATGCAGAGGAACCTCAGTATCA
TTCTACGATTCTTTTTTGTTATTGTTTATCGTTTTCGTTTGTTGGAGAGAATCGCTGAGCTCTAGGGCCT
GATCCCTGAATGCAGATCATATACAGTAGACATTTCCTTATTTAGTTATTTTATCATTTTCTTTCTTTTC
TCTTAGTTGTTAGCAGTAGCGGTGGCACATTGAGTGGAACACATATTGTATGTTCGAACTGTAATGGGCT
ACCTTTTTGGCGGACCCAAAAAAAAAAAAAAGGGCGGCCGCTCT
>gnl|UG|Ta#S16200222
CAGATGACTACCGGTACTTCGACACACAGCTAGACCCCTACGGGAGTCAAGGTGATGCAATGGTCAGCCC
ATCAACTAGTCCAAGGTCATCTCCTCACCGGTTCCAGAAACCACAAGCTAGTTTCCTACCATCAAGCCCA
TATCCTCTCCCCAGCTGCTCCCTCTCATCCGTGGCTTGCTCTCACCCTCGGCGTGGCTCTGAGAATGAAG
GCCGGTTCCCGTCTTCACCCAATGACATGTGCCATGGCGCGGACCTGAGGCGAACGGCACTACTGAGGTC
GGTGCAAATGAGGGTGCATGGTCCCCATGCGTACGACCCATCATTCGGCAGCCGGCAGGAGCAAGAACAT
GTCCATGAGCATGATGATGAACATGGTCATGAGCATCTGGAAGATTTGGGAGGGCCAGAAAGACCATCTT
GCAGGAAATCAATTGATAATGAAGCTAGTGGCTACCAGGGGGCTGAAAACAGCTATGGGCGGCAGGAGCA
TGATATCGATTACATCGACGGCTGCACAGCTGATGATGTCTTGAGTGGCCCCAAGTTCAAGCAAGAAGAT
GATAACCAAGGTAATTCTGACGCCAGCATGGATAAAACTAGATAGGTACTATCAGAGTGCAATCACACCA
TGCAATTGTTGTAGTATTAATTATGGCAATGGGAGATCAGGTTTTTTGCTGTTGTAATTTTCTATGCAGT
TGGATTTGTTGCAATCTGGCTGCTTTCCGCAATTTTGAAATTGTGGCATTTGAGTACC
>gnl|UG|Ta#S16246751
CACGCGTCCGGTGTGGTCTTACCGCGAGTGAAGGCATCATCATGGAGGAGGTGAGCGCCGAGGCCGCGGC
CGTGGCGAGCGGCATGGCGCCTGGCGCCGGAGCCGGAGGAGCAGAGGGCGCGACGATGAAGGTGGTGGCG
GCGGTGGACGCGAGCGAGGAGAGCCTGCACGCGCTGTCGTGGGCGCTCGACAACGTCGTCCGGCCCCACC
CCGGCGCGTCCGTCGTCGTCGTCCACGTCCAGCATCACGCCGACCACTTCGCCTACCCTGTCGCCGGGCA
CGGCCTACAGTACGTCCCGCCCACGGCGGTGGACTCCGTGAGGAAGACGCACGAGGAGAACTCCCGGCGA
GTCGTGTCCGCCGCGCTCGATGTCTGCAGGCAGAAACAGGCGAGCGCCACGGCGGCGGTGGTGGAGGGCG
ACGCCAAGGAGGCCATCTGCCGCGCCGTGGAGGACATGCACGCCGACCTCCTCGTCCTCGGCAGCCGCGG
CCTGGGCATGATCAAGAGGCCTGGCATGTGTTGGGTCATCACCACCACAGGGTTTTAGGAGCACATCAGA
ACTAGTTCAGTCTGGTGAAGCAAGAGGCAATGCAGCTAGGGCGGATGACATGCTGCCACTGAACACATCC
ACAACAGCAGNTGTTAGGAGGCATCAGAATTAGATATGCGTCAAAAGAGATATGCAAATAGGGGCAGAAG
GAAGTGTCGCCAGAGAATAAGGGGTACAACATCAAG
>gnl|UG|Ta#S12905120
GCGAACGCGCCAAGGGGCTGCCGTGGAAGGAGCACCGGCGGCAGGAGCGCGATAGGAGCCAGAGAGAGGA
GGATGCCCGCACGTTGGCCGGNNTGGCAGAGGCCATCCCGGAGAGCAACGTTGGGTTCAAGATGTTGAAG
CAGATGGGATACGACCCGGCAGCCCGCNGCGCCGGCNCCGAGCCGGTCGGAATCGAGATCCGCCGCTCTC
GGGCCGGACTCGGGGCGGAGCAGATGCTTCTGTNGCGCCGCTGCCGCAGCCATCGGAACCCAAGACGCGG
GAGGAGGAAGAAAGGGAGAGAAAGCGGCAGGAGGAGATGGTGGTGGTAGCTGAGGTCGAGGAAGAGCACG
CAATGGAAGGGACGGAGGTTGGTGTGGGACTTCCGCAAGGCTGAGGCGGCGCTCGCGCACTGAGAGAACA
GGGAGGTGGAGCCACCGGCCCCCGATGGGGAGGAGAAGGAGAAGGGAGAAGATGAAGAGGAAGAGGTGAT
CACTGAAGAGGGTTTACAAACCATACTGGATAAGCTGCGTGTTCAACACCACTATTGCCTTTACTGTGGA
TGCAAGTTTGAATCAGCAGGAGCATTGGCAAATGAATGCCCTGGGCCTAATGAAGATGATCACTGACCCA
CTCTGTCAATGGTGACAAGGGCACTGTCCTTCCCACTACAGGTGATGATTCTATGAGCAATGCAATCTGT
ATTCAGTAATGATTGGCATTACCGCATTGGATTCTTCACATACTGGATTACAAACTTGCTGTTTCGTTTT
GCCTCTATCATGCAGATTATGGTAA
>gnl|UG|Ta#S12917219
GCGCGCCCGGGTCGCCGTGGAGACCGGCGGCCGGATCGGGGCCGTGCTCTGGTACCAGGGCGAGAGCGAC
ACCGTGCGCTGGGCCGACGCCAGCGAGTACGGGCGCCGCATGGGCGCCCTCGTCCGCGACCTCCGGCAGG
ACCTCGCCATGCCCCACCTCCTCCTCATCCAGGTTGGGCTGGCATCAGGGCTTGGGCAGTACACCGAAGT
CGTAAGGGAAGCTCAGAAGGGCTTAAAACTTCGGAACGTGAGGTTTGTCGATGCGATGGGGTTGCCGTTC
CAAGACGGCCATCTGCATCTTAACACCCAGGCTCAGGTCCAGCTGGGACATATGCTGGCTCAGTCCTATT
TGACTTATGGTACATTCAAACACTAGTTCTCCCGGTAGCTCTAAAGGGAAACATTATTTATTTGCTCTCT
ACTTTGGTTAATTTCCTCTCTGAACTCTTCGCTGGCACCACCATTCTTAAAATTCATGAATTTGATTGGT
ATAAATATGCCAATGTAATTCAGTACAAGTTCTTCATGATCAATGAGAATGGAGAACCACCGGAGTCCTG
CAGTTCCATAATGGAAGCTGCTTCCTTTTTTGCCAAAAAAAAAAAAAAAAAAC
>gnl|UG|Ta#S17976160
GGGGAACCCCATCCAGGTTGTTTTACCTCCATAGAAGACACCCGGACCGATCCAGCCTCCGGACTCTAGC
CTAGCCCGCGGGACGGATAACAATTTCACACAGGAACNAGCTATGACCATTAGGCCTATTTAGTGACANC
CAATAGGACAAGTTTGTACAAAAAAGCAGGCTGGTACCGTTCCGGAATTCCCGGGATATCGTCGACCCAC
GCGTCCGCAGAAGCGAGTGCGAATGATTCTGCTAGCTCCGATCTCAATTGCGTCCCGACTATAGATAGTA
ATCAGTGCAGATCCAGGAGGCATGGATGTGCTCAGGGAGTGCAGTGAGAGTGGGTTCCATACTCACCGAG
AGACGACGGATGGCGGTCCAATATATGAAACCTGCACCAACGTGCATTTCAAACCTAATTTGCGGTTTGA
GATTGTCGATCTGCGTTCTGGTGCGTGACCAATCAGGCATACCCTCTGGCATACTGTAATATGTAAGTAT
GTGATGTGGCGCATATGCCATAGATGATGATAGATCTTACCGGTGACTGTTAGTCAGCTTGATGGGCGTG
TTAAGAAATGGTGTTACCAACCTATGATGTCAACTATTCCCTAACTCTTAACTGTTCTGTTGTAATGTGG
TGTGCCTGAAAAAACAGCCACGCTCGTCTAATGTATTTTATGTACTACTCCCTCCATTCGCAAATATAAG
TCTTTCCAATATAGTCTACATATGGAGTAAAAAAAAAAAAAAAGGGCGGCCGCTCTAGAGTATCCCTCGA
GGGGCCCAAGCTTACGCGTACCCAGCTTTCTTGTACAAAGTGGTCCCAATNCTAACTCGTATGAAANNNC
ACTANCGCACGGTCGGTGA
>gnl|UG|Ta#S17890113
GGCGTGCCGCCACCCCCGCCTCTGACGCGCGTCCGCGTCCCGCATCCCCGCGACCCCTCCCGATCCCGAG
CTTGTTTGAGCATCCATTCGTACAGTATGTCGGAGAAGCCATCTGATGATACGACTGGCCAGGTGAGGCC
TGAAGGAGATGTTTCTGATGTGAAAGTGGAAACTGCCAACCAGGATAAAGGAAATGAGATGCCATCAGCA
CAGCAAGAGGAAGCAGTAATCAAGAAAAAGTATGGAGGAGTACTGCCCAAAAAGTCACCACTCATATCCA
AGGAGCATGAGCGAGCTTACTTTGATTCTGCTGATTGGGCTCTGGGAAAGCAAGGAGGACATCCTCAAAA
GCCTAAAGGGCCGCTTGAAGCACTTCGACCGAAATTACAGCCTACCCAGCAGCAAGCCCGTTCACGCCGA
TTCCTTCATGCATCTACTGACAGCGACGAGGGCGCCAACTCGCCTACGGAGGTGACGACCCCGACCCAGG
AGTCCACCGAGGAGGCCAAGGCGGCCGAGAACAAGGAAGCCACCGAGTAGCTCCCATGGCCTTTTTTGAA
CGGAACTCTGCCATTTGCTGCGCCCATGCCGTCTCGTTGCAGTAGTAATAAGTATTCTGGACGTCGTGTA
ACGCCTGCTGAATTTTGAACTGAAGTGTCGCAGACATGCCGTTATCCACCGCGCTATGCCATTCCATGGC
TGTTGATGCCTGTAACAGTTCGGTATGGGATCGAGAACATTATGATGATGTCGCACCGAGTGTCGTCCGG
GTCGGACAGAATAAAAGCATGAGCCCTGAACTTATACTGGTACTGTGTNGAANAAAAAAAAAAAAAAAGG
GGCGGCGCTCTAGAGTATCCCTCGAGGGGCCCAGCTTACGCGTACCAGCTTTCTGTACAAAGTGTCCCTA
TAGTGAGTCCGATATAAGCTGGCACTGGCCGTCGTTTAACACGTCGTGACTGGGAAACTGCTAGCTTGGG
ATCTTGTGAAGGAACCTACTCCTGTGGTGTACATAATGGACAAATACTACGAAATTAAGGCTCTAGGTAA
TATAAATTTTAAGTGTTAAAGGGTTAACTACCTCAATTGCTGCCGGTGAAAATTGGCTTCGGCCTTGTTT
TTAAATTTTTTCAGGGGCTTTG
>gnl|UG|Ta#S16250812
CCCACGCGTCCGCGTCCGTTTGCTTCCACTCTGACGGGTGCCCCAGGCGTTCCTCTGCTTCCTCTGGGAT
GGCGGATCAGTCGGCATGCAACGTTCACAGTGGGGCGCCAAGAATTAGATGGACAAGTCATCTGTGAAGC
AGCAGGTAGAAGGCTACCTGGCAGTGCCTCCAGGGATTCGCTGTACAATACATGTCACCACAGCTATGTC
GATGAAGACTCAAAGTGATGCTTTCATTATATCACTTGCCAAGTTTACATCACTTCACTCTGCTGCCAAG
GTTGAAACCCCACTCTGTAGTTTCTCTTCAGATCTTGCAGTAGCAAAGCAAGGGAATGTGATGCAAGACT
GGAGAGTGGCAAAGTGGCAGATGACATCTATGTGGAGGGTGATGATGATCCATGTGGCAATGAGCAATAT
GATAACTAGGGCGATGACGGTGATAAACTCGACGTTCTCTTCAAGTAATGCAACAAAGAGAAGTTCTAAA
GTTTGTGGAAAATTTAGCTTATGTAAAATCTTTGTACAAGTTACTACTTAGTCACGTATTTGACAATTTT
AAGATGGATCATAATGGTCAATGTAACTTCGGATGCAACTAATTAGGCCTATGATACTTTCCGAGGTTAT
CCTAAATA
>gnl|UG|Ta#S17879291
CACCAGCTATTAGCTTGATTACGCCCAGCTATTTATGTGACACTATAGAATACTCAAGCTATGCATCCAA
CGCGTTGGGAGCTCTCCCATATGGTCGACCTGCAGGCGGCCGCACTAGTGATTGGTCGCGGCCGAGGTAA
ACATACCTCCACTCATTGGAGAGCCGCTGCGCTGCTGCTCGTCGTCCCTCCCTCGGTTCCCCATTTCTCC
ACCTCGGAGCAGCCGAGCCGACGCTTCCCTCGCCGCCGACGTCTCTGTGACCGTAACTCACCATGTCGGG
GATGAAGGATACCAATGCTGCTGGGCAAGATAATGTTGGAAATTCTGAACCTATGGACCAAAGTGGAGAT
AATCCCATGCCCTCGGCTCAGCAACAGGAACAAGCAATCAAGAAGAAGTTTGGAGGATTAATTCCTAAAA
AGCCACCGCTCATCTCAAAGGACCATGAGCGGGCCTATTTTGATTCTGCTGATTGGGCTCTCGGGAAGTC
TGGACAGCAAGGTGTTGCGAAACCCAAAGGACCGCTCGAGGCACTCAGGCCAAAGTTGCAGCCCACACGA
CAACAGCAACAGCGTTCAAGGAGCTCTATCTACAGTTCATCCGAAAACGAGGATGGAGATGGCGCTGGGT
CGGAGGACTGAATATCACTGATCACAGCGTGGAACTCCAACTCCTGTTGTCGGTGCGAAGGCGCCTCGTC
GTCTGAAGAAGCAGCTTGCTTTCATTGTTTGGTGGACCGCAGGGAAGGGATGTATGCTTGCGTCCATAGA
TTAGAAAAGAGACGGTTGTGATTTCANGGACTGCGGCTGCGGGTTTTGTATCATCGAACAGCTACCTTGC
TATGTGCCCCAATGTACTGTTATAGACTGGACCATTGTCCTATTTGTGAATG
>gnl|UG|Ta#S32428703
GAGATCATCAANTACGTCCAGTCGNTGCAGCGTCAGGTNGAGTTTCTGTCCATGAAATTGTCGACCATGA
ATCCTCAGTTGGAGCTNGACGAGCAGCACATCCCGTCCAAAGAGATGAACCAGATGGCAGTGCCCGGCTT
CTCNTACGCCGGTTCACCCGTCGCCGTCGCGACCGGCCACGGCCACGGGGCAGAGCTAGAAGGCACCTTC
AGCTGGGAGCATGACCTCCAGAGCATGGTGCAGATGGGGGGAGCCAGCAGCAGCCATAGGCAGGACCCCC
AAGCTTTCTACGGCGAGTGAAATACTACCAATCACCTTTCCTTGGTTGCTTCATGTCCTGAAAACGGCCG
GTTCTCGATTCTGTGCTGAGGTTGCCCTGTCTGGCCCGTTCCATGTCATTGAATGCAGGCAGTGGCCAGC
CGGCGACTACAGTAAATCACATGAAGGTTGAACCATAAATGTGCCTGCCCCTGCCTTCTGTACATACGCC
AGCCGCCCCTCTTTTCTCTTCTCCCTGCACAGCAGCTCAGAAACTACAACAATCATTACCACATGACAAA
CGAGAACCAGCAGGTTTCAGGCTTTTGGGTGCAGATGCAGTGGCATGACAGAGTATGAATTTGGGTGTAT
GTGTGTTGAAAACAGGCAATGCATGCCCTAACTGTAGAAAGTATGTAGTGGTAGTTTCTCAACCCGGAGA
GGAGCCTAGGAAGGATGGCAACTTGGAAAGCATGAAAATGCAGAGAACAAAGAAAGCT
>gnl|UG|Ta#S32603517
TGATGCAGGACCATGAAAGCTGATGCGGCATGATGGGTGATGTGGATAATGTGCATGTTAAGAGAATTGT
TAGTAGTGGGGATCAACTTCTTAAGATTGTAGGATGATGGAATCGGGAAGTACTTGTGCATTAAATGAAG
TGCTAATCATTTTTAGTTAGATGGCTATTGTGTTCTTTGTTTACCCATTGTTGATTATACTTACAGGGCC
TAGATCAATGTAAAGCTGTGGGATGCGCAGCAGAAGGATTTGAATGCTGGAAATAAGAGGGTGAGATGGA
TAGATAGAGAACCTTATGCTTACTGGAAAGGGAATCCAGAGATCGCAACTATAAGGCAAGAGCTTATCAA
GTGTGATGTTTCCAGTAAACAAGAATGAAATACACGGATCTACAAACAGGATTGGATCAAAGAGAGCAAG
GCAGGATACAAGAAATCATATTTGGCCAGTCTATGCACCCATAGGTACAAGATCTACATTGAAGGATCAA
CATGGCCAGTTAGTGAGAAGTATATCATAGCTTGTGATTAAACCAAAATACTGCGATTTCTTTTCAAGGG
TGTTGATGCCCACTCAGCATTATTGGCCAGTTCGAGATGATAGGTTATAGCATGTTCAGTTCATCATTGA
GATATCCCCTCTGGTTACCTTTTTTCATTGTGCTATGTGCATCTAGCTGGTGGCCACCAGCTAAAAAGGT
GAGAGCAGCCATGAAGGACTTGCCAGTCGAACTAAAGTGAGAGCGACCATTAAGAAAGCTCGATTTGTGG
TCGAAGGCTGCAAAAAATTATTACAATGAGCAGTCTAGCCAATTAATTACAGTTAGTCCTTTAAGTTAGA
TTTAGTATTAGCTGAATTACTTGCTTCTATTGACAGGAAAAAGTACCATAT
>gnl|UG|Ta#S26023310
CGGACAGCCGCCGACACACGACGACCCACGCGTCCGCACTCTGTCGGGCTTCTTTTCCCCCACCCCGCCA
ACAACAACACCGCTCGGCGGCGCAGCTGCAAAAGCTGGTCATCCGGTTGAGTCCAGTGAGCTGCCTCGCC
CTGCCATGTCCTTCTCCCCCTGCCGAAATAACGGGGCTCCGGTCGGGAGTGTGGAATTCATGCCCGTCAG
CAGAGACAAGAACGACATCCTCACCATCGACCAGGATGGCCGAACCTTGATGTACAGTGTTGCCTCACGT
GCCTTCCACATCCTACCGCCACTGCAGACACCCATATGGGAGCCTACCTCCGTGATCGCTGGTGGCAAGC
TCTATGTGATGAAAAGCTCCCCCTTCCCCACCACCTCCCACTGCTTTGAGGCTCTCATCTATGGCCACCA
CCCTGGAATCGACTATCTCCCAGAGTGCTGGTACTGGCGTTCTCTCCCACCGCCTCCCTTCAGGAACAGC
AACCATCGTCTCGATGACAACCAATTTATTGGTGGAGGCTATGCAGATGAGGATGGCGACCTATCTAGAG
TCACTGCCTACACGGTTGTGAATGATTTAGATATCTGGGTGTCACAGGGTGGAACGACCTACTCCTTTGA
CACGGTGAGCAGTGCATGGACCAGTCTTGGAGAGTGGACGCTGCCATTCCGAGGCCATGCTGAGTACATC
CCGGAGAACAAGCTCTGGTTTGGCTTGTCATCTGATGGGGACTTGCTTTGCACCTCTGACCTCAGTAGCA
CGTCAAGGCCTCCTCAGCTGCACAATCTGTGGAAGGAGCTAGCGCCACCTAAGGAATGGTCCTTCACAAC
TCCTACCTTGTGCACTTAGGCTCTGGCAAGTTTTGCATCGCCAAGTTCTTTGAGACAGGTCGGATATCCA
NNNNNATAAAGTCGCCTGGACTGATGAACTGACGCGCACAAAACGTAAGAAGGAGTGGCTGCTAGCGCGC
GGCGCGGAGAATATTTTTNTNNNNNNNNNNNNCCTGGGGCGGGGGCGGGGGCGGGCGCCGCCCCCCCCCC
CCCCTAAAAAAAAAAAAAAANNNNNNNNNNNNNNNNNNNNNNNNNNNNA
>gnl|UG|Ta#S17881894
CGACGTTGTAAACGACGGCCCAGTGAATTGTATACCGACTCACTATAGGGCGATTGGGGCCNGACGTCGC
ATGCTCCCGGCCGCCATGGCCGCGGGATTAGCGTGGTCGCGGCCGAGGTGCTAACCCAATAGTTGATGAT
CCGGTTATTGCTGAGCAAAACAAGGAAAAGGTATTCGAAGAATGGAAATCTGTGCGCAGAACGGAGCTGT
CCCAGTTCCAAAAGCAAGTCGAGGAGCAGTATCTGTCTAATGTTGAGAGGCAGCTGGAAAGGATTCAGAA
TGCCCGGAATGCTCGGAGGGGGAACGTGCCTGCTAACATGCAGGAAATGGACCAGGAGCTTGACACGCAC
AGGGCGGAGCATGGCCCGAAGGCTCGGCGGATCCCCGACGGTGGCAACGACGAGGATGATGATGTGGACG
TGGACGACATGGCCGCGGAAGACGACCTGATGGATGAGGTGCTCGGCGTTAACGAGGCGATCAACGAGGA
CCCAGGCAAGCCGTCTGAGGAGGCTACTGATGTTGCGCCTGTACCCGAGGAGGCACAATAGGCAAGGTTA
TTTGCGAGGTAGGCACTTAGGCATTGCGATTCTGTATCTTCTGCTGTGACTGTATTGTTGTTGGGTTTTT
TTGTCTTTGGGAATGCTGTGAGCTGTGTTTGCTGTTGAGGCCATATACATACTTTTTCATTATTGTTATT
GTCATTTGTAAACCTCGGCCGCGACCACGCTAATCACTAGTGCGGCCGCCTGCAGGTCGACCATATGGAA
GTGCTCCGCAACGGCGTTGGATGCATAGCTTGAGTATTCTATAGTGTCACCAAAATAGCTGGGCGTAATC
AAGCTAATAGCTGGTGG
>gnl|UG|Ta#S12918477
CCGCCCGGCGGCCACGCCAAGACACTCCTCGCGGCCGGCGGCTCCGCCGCGCGCCTCGTCGAGCTCGGCG
AGGAGCACCGGGAGCTCGAGGCGGAGCTCAGGAAGATGGCGCCCCCCAACGGCCGCTCCGTGCTCATCTT
CCGCTCCCCCTGCGGCTGCGCCAAGGGCAGGATGGAGGTCTGGGGCGCCAAGAAGGTGCGCCGGATCAAG
AAGTAGTAGTGGTAGCAGCTATGAGTGGATGACAGACACCAGCGCTCACTGCTCTCCATAATAAACTAGT
TTTCTAGTTATTGCATACTCTATAATACAGTGCTCTTGCTCTTGTGGCAAGTATAGTTGAGAATAAGGAG
AGGAACAAAGGAATAGATACATGTCTTCTTATATCACTTGTGATGCACATCACACCCCAAGATTATACAT
AGCTTTGCTCTTTCAAAAAAAAAAAAAAAAAAAC
>gnl|UG|Ta#S13170609
CCGTTNCNAATTGNAGNGTTCCGAGCGCNTTTCCTCGGAGCAGAATCCTCGGTTGGTTGGAGCTTCGGAG
ATGAAGAGCTTTTGATGGCTTNGTCCGAATNCGGCACGAGAGAAAGTTGATAGCAGCAGGTCNTCCGGAG
TTTAGATCATCGCGAAGCGCAACGCTAGCCCAGGCGACGACATGGCCCGTTTGGTTGANGCCAGATGTTT
ACCCGCTNATCGGCGCGATGTCGCTTGGTGACGGGGATGTGCGTCTTCCAGCTCACCCGGAACGTCTTCC
TCAACCCAGACGTCAGGGTGAGCAAGAGCAACCGGCAGAGCGCGGTGCTGGAGAACGCGGAGGAGGGCGA
GAGGTACAGCCAGCACGCCTTCCGCCGCTTCGTCAGCGCGCACCGCCCGGAGGTCTTCCCCGCCATCAAC
CGCTTCTTCTCAGGGTTCGCCGGCAAGTGATGGGCCGACGTACGCCGTCTCCACCGAACCGGCCGGGTGC
ATTGCATCTGTGTGTACGTGTGTCGCGTGTGAATATGTTGGCGATTGTGTTATTTGCGTGGAGGCGTGCC
ATGGATATGCACTAGACATGCCCGGGTAAATAAATGGTTTGAGAAATATAAGAGCAACTCGCGCGGAGTT
ATC
>gnl|UG|Ta#S17987439
GGTAGCTGCATGTGCGNCGACCCACGCGTCCGCGGACGCGTGTTAAGGACGCATGGGTGGACGCGTGGCC
TGCGAGAAGATGTACGCATCTTGAGAGAACTGCCTCCAAGGGTAAAGCGAAGAGTTGAACTTGGTATGTT
CCACTCAATGCCACCCATCAGTTGGTCTGATATCTCCTATTACCATAATCAGATTCTTCCATTGATTCGG
AAACACAAGGTTCTGCATTTGAATAGAACTGACGCTAGGCTAGCAAACAATGGTTTACCTATGGAGATTC
AAAAACTGAGATGCCGAGTAAAGGGGGCCTCTCTAAGATTTACCGCCGAGATTGAAGATCTGGGCAAGCG
TGTAATTAGAATACTTCGCCAAAATGGTCCTTTCTTGGTACTTCATTTACGTTACGAAATGGATATGCTG
GCTTTCTCTGGTTGTACTCAAGGGTGCAGTAACGAAGAGGCAGAAGAGCTCACAAGAATGAGGTATGCTT
ATCCATGGTGGAAAGAGAAAATCATCGACTCGGATTTGAAAAGAAAAGATGGATTTTGCCCATTGACGCC
AGAGGAGACCGCTCTTGTTCTCAGAGCATTGGACATCGATAGAAGTATGCAAATATACATCGCAGCTGGG
GAAATATATGGTGGAAAACGCAGGATGGCAGCTCTCACTTCAGCTTATCCGAATGTGGTGAGGAAAGAGA
CACTTCTGGAACCTTCTGATCTAATGTTCTTCCAGAACCATCCGTTCCAGATGGCTAAAGTTGTCGAGGG
TCATCGCAGGGTCCATGGGTTTCAAAAAGACAACTTGGCTAGATCGAAAACTCATTGTCGGACCTAAGAG
ACCAGTACAAAAACGGCTCGTTGGCAATGGGATTAGTTTTCTTTGCTGATTAAGGGCTGCCCCGCCAGGG
GGGTTGGGATCAGCCCTCAAACGGGACAGGGCTTTCCCGACAGACCCAGGGGGGGGGGATTCTTTTTGGC
GGAACCCCCGGGGGTGGCTTGGAAGAACCCCAACCGCCTTACGCCGGTATGATAAAACCGCGGGACCCCG
TGTTCAAATTTCCCCGCCCACCTTTTTCAGTCTTTTTTCAGAAACCCCACAGGCCGAACACAAAGCCAGG
TTTGCGTGTTACTTCGAAAAAACCACCCAGAAAGAGTGCGGCTTCGGTCCCCTAGGGGTTAACAGCGT
>gnl|UG|Ta#S17884333
CCACCAGCTATGAGATAGATTACGCCCCGCTATTTTGGTGTCACTATAGAATACTCAAGCTATGCATCCA
ACGCCTTGGGAGCTCTCTCCATATGGTCGACCTGCAGGCGGCCGCACTAGTGATTAGCGTGGTCGCGGCC
GAGGTATCAACGCAGAGCCCCCCCAAGGAGTTCACCACCGTCATTGACGTCGCCGGTTTTCTCTCTTCAG
GCCAGGAAAATCGTTTACGTCAAGAGATTGAAGACCTAGAGAAGGACACTGGATATAAGTTGAGAGTTCT
CGCACAAAATTATCCAGATACACCAGGATTGGCTATCAAGGATTTTTGGCAAGTTGATGACAGAACTATT
GTCTTTGTTGCAGATCCTACCTTCGGTAACATTATAAATTTCAACATTGGTTCGTTGATTGATCTAGACA
TTCCTCAGAGCTTCTGGAGTCGTGTTGCAGGGAAGTATGGGAACATGTTCTATTGGAAAGAAAAGGGAGA
GGATGCGTCAATTGAAGGCGCTGTGATGGCAATATCGCGCTGCCTGAGAGAGCCCACAGGGGCAAGTAAT
TGTTCCGAGGTGTTTTAGAGGTGGAAGTTCGTCGCGGAAGGACTGAGACATGAGGAACATAAGACCAGCG
AATACTATATGTACATAATCGAAATGCCAGTTACATTAACTGAACATATTTTCGCGCTTATTTTTTAAAG
GCCAAAAAAAAAAAAAGCCCACTCGGGCGCGACCACGCTAATCCCGCGGCCATGGCGGCCGGGAGCATGC
GACGTCNGGCCCATTTCGCCTATAGTGAGTCGTATTACAATTACTGGGCCGTCGTTTTAAACCGTCGTGA
CTGGGAAAACCTGGCGGTACCAA
>gnl|UG|Ta#S32733479
AAAATAGGGCTAAAAAGTAAAATAGAGAGGAAAGCTGGTTGAAATGATGTGCAGTGTTTTTTGTTGCTTT
CTTGGACTGGAGTGATTCAAGTACCATGGACCACGCCCAAGCTCACGACCTTATCAGGTATTTGTTGCAA
ACCATACATCGATGATAGATTTTATTATTCTGGAGCAGATGACAGCATTTGCTGTCATCATGCAAAAGCA
TCCTGGATGGGTTGGATTTATTCAGAAGACTATTCTGGAAAGTGTGGGTTGCATCTGGTTTAACCGTAAT
GATCTCAAGGATCGTGAAGTAGTTGGAAGAAAGTTACGTGATCATGTTCAGCATCCAGACAACAATCCTC
TCTTGATTTTCCCGGAAGGAACTTGTGTTAATAATCAGTACACTGTGATGTTCAAGAAGGGTGCTTTTGA
GCTTGGCTGTGCTGTATGTCCAATAGCTATCAAATATAATAAAATATTTGTTGACGCCTTCTGGAATAGT
AAGAAGCAATCTTTTACAATGCATTTGGTTCGTCTTATGACATCATGGGCTGTTGTTTGTGATGTTTGGT
TCTTGGAACCTCAGTATCTCAGGGAAGGGGAGACAGCGATAGAATTTACTGAAAGAGTGAGGGACATGAT
AGCTGCTCGGGCTGGTCTTAAGAAGGTTCCATGGGATGGCTATCTGAAACATAACCGCCCTAGTCCAAAA
CATACTGAGGAAAAGCAGCGCATGTTTGCTGAATCTGTGTTGAGGAGACTAGAGGAAAACTAAATAGCTA
TCAATCAACTCTGGCGCTCCTGGTTAGTTGAGGGATTTCCCCTTTAGTTGCCTTGTAATTTGTTAATCAC
CCAAGTGAGACCTGGGGCATGTGGAAATGACCACCGCAGTTTTGCTGTAAATTTGTTTGCAGTTGACAGA
ATCAGTAGCAT
>gnl|UG|Ta#S17889550
GGACGACCCACGCTTCCGCAAATTTAGTGTTTTTTTGGANGAAGATCGTTTTATCGCGGACACTCAGATA
ACATGTAAGAGTGGTGAAGGAACTCCCAAAAGATGTTCTGCTGCGTTTCAATCATAATATAAGCAGCATA
CCAAATATGCGAACTAAAGCCTACTCATCCCCAGATCATTATGTTCAGAAGGTGCTTCCGAAATTAATGG
AGTTAGGGGTTGTGCGCATCGCCCCATTCTCGAATAGATTGGCTCAGTCAGTTCCATCGAATATCCAGGC
CTTGAGGTGTGGGGTAAACTACGAGGCTTTGCGGTTTGCCGAACCAATAAGGGTTCTTGCAGACGATATG
GTTGTTCGAATGATGAAAAAGAGTTCTTTGGCTGGTGGGAAATATGTCTCGGTGCATCTCCGTTTCGAAG
AGGATATGGTAGCCTTTTCATGCTGTACATATGATGGTGGCCGGAAGGAGAAAATTGAAATGGAAAATGC
CCGTGAAAGGAGCTGGAGAGGGAAGTTTCACCGACCTGGTCGAGTTATCAATCCCGAGGCAAACAGAAGG
GATGGGAAATGCCCACTTACTCCTCTAGAGGTTGGTATGATGCTGCGAGGCATGGGGTTTGACAATACAA
CCTTCCTCTACGTTGCCTCCGGTAAAATATACAATGCTGCAAAATACATGGCTCCCCTTCGCCAGATGTT
CCCTCTTTTACAAACCAAGGACACTCTTGCATTGTCTGAAGAGCTTGCTGAGTTTGAGGGGTACTCTTCT
CGGTTAGCAGCATTAGATTACACCGTCTGTGTTCAGAGCGAAGTGTTTGTGACGACTCAAGGGGGGGACT
TCCCTCACTTTTTGATGGGACACAGGCGTTTACCTGTTAGGGAGGGGATGCAAAGACCAATAAAACCCGG
ACAAAGGGAGCTTGGGTCTTATCTTTTGGCGGACCCAAAATATCAGATGGGGGTCGAATCAAGCCCCCAC
ATGCTGGAAATACTGGACCATTAGTGAACTAAGGGGGCATCGCATTCAGGGAACCTTATGGAGTTCCATT
TCACCCC
>gnl|UG|Ta#S13031663
CGGGGGCGGCGCTTACNCCCCATCCACTAACCTAGCGATGCCTCCCAAGCGCAAGTCCCCGGTTGCGACG
GCGGCGGCCCCCGCAATGCCGCCTAGGATGACCCGGAGCATGGCCGCCGGGAAGCGGGGCGCCGACGCTC
CGGCTAAAAAGGAGGAAGCAGAGGCGGCGCCGGCGGCGGCCGGGGGGAAGGGCAGGAAGAAGGCCAAGAA
GGAGGTGTCTGCGGTGGAGACGGTACTGTCGCCTCCTGCAGCGGCCAAGCAGAAGGTGAAGAAAAATGCC
AAGAAGGAGGTGGTGGCGGCCGCGGTAGATGATGGCGGTGCTGGCGCTGAAAGCGGGAAGCGCGTCATCG
TCGAGGCCTGCACCCAGTGCCAACAGTTCAAGAGAAGAGCTTTAAAGGTGAAGGAGGATCTTGAAAGTGC
TGTCCCTGGGGTTTCTGTGACAATCAACCCTGAGAAGCCACGCCGTGGATGCCTTGAGATACGGGAGGAA
GGTGGTGATGTGTTCATTTCACTGCAGAACATGCCCCGGCCCTTCAAAAAGATGAGGGAGCTCGACATGG
ACAAGGTTATCAAGGACATTGCCCAGAAAATTGCTTGAATCTGACGTGGCATTAATGTATGGATGCGCTC
CTTTTGCAATTGATGTTTAGGGCTTATTTTGTGTGGGAACTTGGTATTGCAGTGGCCGTAAAATGTGGGA
TCAGTGTTTCGTTATTGTGCCCTATGTGGGCTAAGACCATGGCTGAAATTATCGCATTAACCAATGGGAT
TATTTACTCCTCCC
>gnl|UG|Ta#S32707857
CNTNNCCGCACNGTNCNGTGGNGGAGGCCACNTTNGTGNGGNTCNTCAANGANGAGGTGGACAGGTTCAA
CGCNTTNTTCNTGGAGCAGGAGGAGGAGTTCATCATCCGCCATAAGGAAGTAAGGGAGACGGTGAAGGCG
GTGGCCGGCGAGGAGCCGTCGGAGGCGGAGCGTGCGGTGGAGATGAGGAAGGTGAGGAGAGAGATCGTGG
ATTTGCACGGGGAGATGGTGCTGCTCCTCAACTACAGCGCCGTCAACTACACAGGGCTGGCCAAGATCCT
GAAGAAGTACGACAAGCGTACGGGGCGGCTGCTCCGGCTGCCCTTCATCGAGGAGGTGCTCAAGCAGCCC
TTCTACACGACGGAGCTCATGTCGAGGCTCGTCCGCGAGTGCGAGGAGACCATGGCGGCCGTGTTCGCCT
CCGACAACAGTGGTGACCAGTGGACGAGGAAGTGCTGCACCGACACTGGCATGGCTCCTATGGCACCAGA
GCAGGGCATTTTAAGGAACACCGTCGCGGCGCTGGTGGCCATGCGGGAGCTCCGCAGCGGGAGCTCCACG
TACGGGCACTTCTCGCTGCCACCCTTGGCAAAGGAGACGGAGCATGGCCTGCTGCTGTCCATCCAGGTTG
CCGATCTCGTTCAATCTGAGGCACATGGTATTGTCCGGGTGGTTTGACAGAGTGCATGAGTATAATTGTA
GGTACAGGTTTCGATGGCTACTTACCGGCGTCCGATTATATGATACGAGTAACGCATACTGCGGACTTTT
TATTTAT
>gnl|UG|Ta#S32726408
CAGAAAAGGAGAAAAATAACGTTTTGTCAAATATTCATCACCAAGAGCAGTTGAATGGAGCAACAAATAT
TCATCACCAGGAGCAGCTGAATGGAGCAACAACAAGCTCACCGTCACCTACACCAGCGACAGCCCAAGAT
TCCATGGCACCTCCAAATATTGGGCCATATCAATNTAGAGAATCAGGAGGGGGGAATCCAGAACCTCAGC
CGTCTCCAGCACAAGCAAACAACAGCAATCTACCAGCGTGGATGCTCCGCACCGTCAGCAACAGATGAAG
GCTGGCGACAGCCTCATATGACTCCACCTGAAGGCGAGAATGGCGCCTGACATGCGCCCACTATGGAAGC
TAGACGCCGGTGTGCAGTCCATCTCCGGCAATGGCTTCCGGTGTAGCCACTAATAAGACCACGCGTCTTT
GCTGCTGGGTGAATGGGGTCTTCCTGTCTTAAGCTTTTCCTGCACTATAAGATACTTGTTTCCACGTTTC
GGTTCCATTTTTTCTCCTATCGATGAGCACGATCTTGTGGTTGGAGTTTCGTGTGTAACCTTTAATGGAG
TTGCGGTATGTTTTTACGTGTTGTGACGGTTTTTGTATTCCATCCGTTGTAAAAAAAGCAAAAGGGCGCT
GCCTTCTCTTTACATTGTTATTAAAAAAAAAGAGCAGGGCA
>gnl|UG|Ta#S32498871
CCTNTACGGCAGCCCCAGCCTTGACNTANGCATNGAGGCNTANGTAACGAGCGAGAGCGAGCCCCGCACC
GGCAACGACGCGCACAAGCGGCCTTGTCAACAGGTNTGGTTCAAGCCGTGGCCGTCGGACGCGCCCGTCT
CCCCGGCGCTCGGCTCCAACGGGTGGCTCTGGCTCGGCGCCGTCGTGTCCTCGTCGTTCGCCGCGTTCCT
CCTGCTCGTCGCCGCGCTACAGCGGTTCTACATCTACCCGGTTGACCGAGACAGCAACCACGTGTACCCG
TGGGCGGCCAGAACGATGCTGAACCTGCTGTTCCTCGGCGTCAGCGTCGCCGGCGTCACCGGTGCGGCGT
TCCTGTGGAGTAAGCGGAGGAGCGCCAGGGAGGCCAAGAAGATAAAGAGCGTGGACGGGCCGACGCCGGC
GATGTCGCCGGTGTCGTTGCTCCACTGGGCAGGTGGGGGCGGCGTGGAGCGGGAGCTGGAGAGCTTGCCT
GCGCAGCCTCTTGCGCAGGCTACCAATGTGCACTTCGGCCACCGTCCAGATCTCAAGAAGATGCTGCTGG
GGATTCACGACGAGAACGTTGGGGTGATGGCCAGCGGTCCGTCGGGGATGCTTGAGGAGGTCGCGACTAT
CTGCTCGTCTGGGCTGGCGAGCAACCTGCATTTCCAGTCTATAAGCTTCACCTGGTGAACAACCAATTCC
GAGCATCTAGCTCAAGAGGAAGAGGCTTTGGTTCTACTTTCCAGTTCGTACATCACCGTAGTATGTTGTG
TAGTGTTTTTTCTGTTTTCTTTTTGCCGGGTAANCTGTTGTGTACCTAT
>gnl|UG|Ta#S12948289
GAGGAGTGTCGATATGCTACTTCATGGCAAGAAGCCACTAGTTNAGGTCAGGAAAAGGGATAACGAGTNT
GAGGTTGTCATTGAAAGATGGGCAACATATGATGGAGATGGACTCTGAATCCCAAATTTCAAGNTATTAT
TTCTTCCGCCANGCTTCCTTTTCTTCANACCTGCGGTCTTTGTGGANATTTGGTNCAAATTCTATGGAGC
CTGNTANTAAAAGGT
>gnl|UG|Ta#S32522653
TAGAGGAAGGAAGCATCATTTTGAAGAAGTCAAAGACCTTCAGCTTTTGCAAAGAAGGTGTGCTTGTTGA
AGGTGAACCTTCGTTGGTAAAGAGTGACATAGTTATCTTCGGAACAGGATTCAATGGTGATGAAAACATC
AAGAACATGTTCACATCGAAATACTTCCAGAGTATTTCCATTGGCTCGGCATCCACTACTGTACCACTCT
ATAGGTCAACACAATAGACATAATTTTAAATTTTCTTCAAGTAATTGCTGAAGAGTTTGTTAATTAATTT
GAATTATTTACATAGGGAGTGCATACATCCTAATATTCCACAACTTGCGGTCATTGGATATTCTGAGAGC
TATACAAATCTGCACACTTCAGAACTACGGACCAAGTGGCTGGCTCATTTCATGGATGGTGGATTTAGGT
TACCAAATGTTAAAGCAATGCAGAGGGATGTCCTTGAATGGGAGAAGTTCATGAAGCGCTACTCTCGTGG
GGAATTCCGTTCGTCATGCATTGGACTTCTTAATACCTGGTACAAAGATAACTTATGTCGGGACATGGGA
TGCAACCCAAGAAGGAAGAATGGTTTTTTTGCTGAACTATTTGAGGTCTATGGTCCCAGCGATTATATTG
ATCTTCACCCTAAGTAAGGGCGGATCTTAAGCCAGGATTCTCATCTATGGGGCTTGATTACCTAGTCTAT
GCTTCTTCAAACATGTACATGCTTTCTGGCTATACTATGTTACCAGTT
>gnl|UG|Ta#S17888799
GACTACCGAGGCCCCGAGTTGGTCCACCCGCTTCAGATCTCCGGCCAGCGCCGTTTGTGTTCCTGCCGGC
CGCCGTCTTCATCCTCCTCCTCCTCCTTCTGCGCCGCCCGACCATGGACCCCTATGCTCCCGCCGCTCCT
CGCAGTCCCGTGTCTTCCCGGCGCGCCGATCTGTACGGCAGGATGGCGCGGGACCTTGACGAGCGCGGCG
CGGCCTTCTTGAAGGGCGGCGAGACGTCGCAGTCCCTCACGCTCTCGGACCTCTTCGACATCAGGGACGG
CGCCGTCGTGCCCAGGCTCAAGGCCGCCGACCCGCCGGTGCGTGCAAACGTGCTCTACCTGGACCCGGTG
TTCGCCGCCGAGATAGCGAAGGCCGTGAAGGAAGTATTTCTTCCTTATTTTGATAAAGCTATCTGGTTCC
AAAATTCGAGCATGTATCACTTCAGTATGTTTCATGCCTCCCATCATCTGGAGCCAATCTTAGCAACCAA
GGACGAGATTGAAGCCGAAGTCGATGCTGTAAAAAGAGTTACTGAGGCTGCTTGTCCCCTTAAAATTTCC
TTGGATCGAGTGGTCTTGACAGCAACTGGAGTTCTTCTTGGCCTGGGGCAGGTTGAATCTGGTACTGATC
CTGCCGACATCCGCTCAAAATTGAGAGAAGCTCTACCTCGAGCACCCCAAAAGCAGTTGTATGATCCTGT
TCTCCTCCACACATCCTTTGCGCGAATTCTGGGACCTCCTAAGCTCCCACAACAGGAGGACACATCATCT
TTCAGTCACATCAAATTCTTCCATGATCTCGTTGCACAGGTTAATGGGAAAATCCGTGGCTCCCAGGCAA
GGTATCAGAGCTGTGGTATGTAGAAGAGTACGATGTGCTAGCCCTAGCACTGAACGGAAAGATGAGAGTG
CGGAGGCTCCCACCTTGGCTGCATGAGAGCCCAAGATACTGATGATAGTAAAGAGAACACCACCGGGGAT
CAGTGCGCAATGCATCGTCTCTATAAAGTAAGCATGCTGGGGAGTGCCTCTAGATTAACATATACAAATG
TGTGGCTTTAACGGGGGGTGGGAACCCCCGCTATTATAATTTACAGAAGCGTTGGGTTGGGATTCACCCC
TAAGGGTTTTCTCCCAAAGGTTGGA
>gnl|UG|Ta#S16260104
TCGGCGGGCCACGACTTCCACTCGGCGTGGGCGGACATCAACCTGGCGTGGGCCGTGCTGCGCCCCGGCG
GCGTCATGTTCGGCCACGACTACTTCACGGCCGCCGACGACCGCGGCGTCCGGCGCGCCGTGACGCTGTT
CGCCAGGGTGAAGGGCCTCACCGTGCGGCCCCACGGCCAGCACTGGATCCTCTCCCCGAAGCCGCGCAGC
GACGGCCGGTGACGCGCGCGTGCTCTCGGTCGGTCTCTCCGGTGTGCGTGCTCGTGCTTGTCGCCGTCAC
CGGCGGGGCCTGCCACGCACTCTCGCGAGGCATCCAGCGGAACGGAAACCCACCATACGTGTCCACGTCC
CAGAGCAGAGCAGGACGAAAAGCTTACGTACGCGCCTTGTCCCCGGTCTCTCTGAACTTGCGATCGAGGT
GTACGTACGTTTGGGCCGCCATTTTTCTTTTCTCCACCAAAGAACACATCCTTCTTACACGGCGAGGAAT
CAACAA
>gnl|UG|Ta#S12920195
CTGTCCAGTTGCTGCCCAAGGACATCCTCTGAACCCTTCTGCAAGAATTAGTGATCGAGCGTTGTCCGTT
CGTCAAATCTCCTGCCCAAGGACGGCCTGACAAGTTCACTATGGAAATTAGAAGTTTTTAGTGGCATCAG
CGAGGAGCTAAAAAGGAAGTGCCGCAAGTTAAAAGGAATCATTCCTATAATCAAAGGCTACACCTAATCC
AAGGGCTCTTCTTGGATTTATACATTCTTCTAGCTTAGCCTTGTAGACCCAGTTCTTTGTGTCCAAGCAC
AGTTCCTGAAGTTGCTGCCCATGCATGCATGAAGATCCCCCTTTATAGCATCCATCCATTGCTAAACTGG
TTAATATTCTCTATGTGCAGAGCCATTCTTGGATGCGCACATTCTTCTAGCCTTGCCTTGTTATGTCTTT
CACGAAGTTGGCAATCCATCTGTAAATGCCTCCATGTACATAAACTGCCTACTTTGCAGGCCTCTGCATG
GAGTCGCAAATTCTTCTGCCCTTGCATTCACACATAGTGTGTGCTTCATGTC
>gnl|UG|Ta#S16058221
GCACGAGGCAGCGATGAGATCTCAGATCTTGTGTCAGAGAATGAAACTTCTGGGTATATTTTTATTCATG
CCGAGGGAGGATTGAACCAGCAACGAATAGCTATATGTAATGCTGTTGCAATTGCTAAGATAATGAACGC
CACACTTATTTTGCCTGTGCTGAAGCAGGATCAAATATGGAAAGATCAAACGAAATTTGAAGATATCTTC
GATGTAGATCATTTTATAAATTATTTGAAGGATGATGTCCGCATTGTTCGAGATATTCCTGACTGGTTCA
CAGAAAAAGATGAGCTGTTCACCAGTATAAGGCGTACTGTAAAAAATATCCCAAAAATATGCACCAGCGC
AGTTTTATGTCGATAATGTACTTCCAAGGATCAAAGAGAAAAAGATAATGTCTATCAAACCATTCGTTGA
TAGATTGGGGTATGATAATGTTCCAATGAAGATTAACCGGCTCAGATGCAGAGTTAATTATCACGCCTTA
AAGTTTCTACCTGGCATTGAAGAAATGGCTGACAAACTGGCAACAAGGATGCGGAATCGAACTGGGAGCG
TAAATCCATACATGGCTCTTCATCTTAGATTCGAGAAAGGAATGGTGGGTTTATCCTTTTGTGATTTTGC
TGGAACCAGAGAGGAGAAAGCAATGATGGCTGAATATAGACAGAAACAATGGCCAAGACGCTTCAAGAAT
GGATCTCACCTTTGGTCTTTAGCACTGGAAAAGAGAAAAGAAGGCCGCTGCCCGCTTGAGCCTGGGGAAA
TAGGCTTCATTCTGCGTGCAATGGGGATAATACGAAGGGAGACTCAGATATATGTTGCATCAGGGCAAGT
GTATGGTGGAAACAATCGAATGGCGCCGCTGAGGAATGTGTTCCCCAATTTGGTTACCACAGAAGATCTC
GCAAGCAAGGAGGAGATAGAGCATTTCAAGAAGCATGTAACCAGCCTTGCTGCATTGGACTTCCTGGTAT
GCCTGAAGTCCGACGTATTCGTCATGACCCATGGCGGCAATTTTGCGAAGCTGATCATCGGCTTCCGCCG
CTACATGGGGCGACATAGGCTCAAGTCTATCAAGCCGGACAAGGGGCTCATGTCGAAGTTCTTCGGCGAC
CCCTACATGCCATGGGCGAATTTCGTGGAGGATGTGATGATCACTCACCAGACACGAACAGGCCTCCCTG
AGGCCACCTTCCCGCACTATGACCTCTGGGAGAACCCTCTCTCCCATTGCATGTGTAGAGCATAAACTAT
ATAGACTACAAGTGATTGTGCATAGCTTAATTAATTCCTTTGTTCATACAATCCATCCTATAACTGTAAG
TTCTAACTATTTTTTTCCACTTCCAGTTTTGTTTGTGTAGAGTTTTTCATCTAGAAACACTACATGTATA
TGAAAGTTCAGTTGATGCAAAAAAAAAAAAAAAAAAAAAAAAAAAAAAAAAAAAAAAAAAAAAAAAAAAA
AAAA
>gnl|UG|Ta#S17884424
AATTCAAATATCCAATGCCCAGAAATTGTGTTGGTGGAGACACTGATGTCATTGTCAATGGCAGAGAACT
TCATCAGAGAGATTTAGATTTGCTTGTAGGAAGAGGACTTCCACGTATCTCTGACAAATCATATTCCATT
GAGATTTCTGGAATATTACCGATGATGCTGGAAATAAGCTACGCAGTCTTGGCAAACTTGCTCCCACAAT
TGAGAAGCTGAAGCGTGGTTTTGGTATGCACGTTCCTGAAGGGTTTAGGTAGCTGGATATAATGCCGGGT
TCCTGCATTTTTAATAATCAGTTTAATCACCTCCCTCGCAGCTACCTATTGGAGGGCAAGTTTGTGATTT
CTACTGAACCTGACATGGACGCTTTTTAAGTAGTACTTGGGAGTGCTGGTGTGCAGCAGATGTAGTACTC
AAGAAGCTATGATCACATGATCTTGTGGTTTTACTACTGATGACCTTGGTCCTACTAATTCAGTTTATTT
GCTGAAAGCAATGTTGAAAATGATGCAATCTGCCAGGCAGCGCTAATTTCTCTGCAGCTTTTTCTTACGA
GTGTCATTGTCTTGTGTATTTTCTCACCACGGGAAGCATTAGGTATATGTGCAATTATCGGCTTGTAATA
TGTTCCTAGCGCTATACCTTCTCTAATATATTTATGTGTAAATATGTTACTATTATAAAAAAAAAAAAAA
AAAAAGCCCACCTGCCCGGGCGGCCGCTCGAAATCACTAGCGCGGCCGCCTGCAGGTCGACCATATGGGA
GAGCTCCCAACGCGTTGGATGCATAGCTTGAGTATTCTATAGTGTACACTAAAATAGCNGGGCGTAATCA
ATGCAAGAGCTGTG
>gnl|UG|Ta#S17988269
TACAAGGGCCCGTGTTTTTGGACCTGGGGGCCCCCCCCCCGGTCCAGGTGTTGGGTTGGAGACCCCACAA
CCCACCCCTCCCCTTGAGGCCCCAACTTAATAGTTTTCCCCCCCCCCCCCCCCCAAAAAAACGCCTAATG
GATCTGGGCTTAAATTGTATTCACCATCCCATCATTCCAGAGGGGGCGGCATGGATCTCTCCCCTGTGAG
CAGCAAGCCCCGGAAGGAGGCAATCCCACATGCCATGGATGAGGAGTGCTTCCTGCCTCTGAACCCTGCA
AACGGGAGGACACAACAAGATGTCGACATGCAATCAGCAGTGCAGCCTTCATGGATGCACGAGTTCACCG
GGGTGATGAGGAAAGCCTCCGGGCCGGCAACTGCTGCCAAGTCCATTTACGAGGATGACCAGGGCTACTT
GATAATGGTCAGCTTACCATTTGTCGATCAGCAGAGGGTAAAGGTTTCATGGAAGAACACCCCCACTCAC
GGCATAGTTAAAATCTTCTGTGTTAGCACGGCCCGGATGCCATACATAAGGAGACATGACAGGGTCTTCA
AGCTCACCGACGCCATGCCGGAGCACTGCCCTCCCGGGGAGTTCATCCGCGAAATACCTCTAGCCACCCG
TATCCCCGAAGACGCCAAGCTTGAGGCATGCTTTGACGAGGCCGCTGCGGTTCTTGAGATCATGGTCCCC
AAACGGGGGAACGAGCCGGAAGAACATGAAGTCAGGGTCTCCATGCGCCCTCCTCACCTGGGAGTGAACG
ACCTGCTTATGACATAGGTAATGGAAGGCCTATCTTTCTTGTCTGTGATCACCAGATCGTGGGTATGCTC
GAAGGGGCTACTGTTAGCATCTTGTTCCGGGACTGTTACTGTTGATTACTGTGCTAGGCCTCTTCAGCAA
CAAGCTTTTGCTCAAGATTAGTTGGTTCTAGCTTGTATGTGACGGGTGTCTTTTTAACCCTCGTGTTCTC
TTCTCCTAGCGTCATATTGTGGGTGGCCTGTTTGTCCTTGAATCTGTACCAAGTTCAGTTATCAGAATAA
AATTTATAAATGGTGGGTTAGTGCTCAATTTTTGGGTCANAAAAAAAAAAAAAGGGCGGCCGCT
>gnl|UG|Ta#S17878543
ACCCGCCCCTGCGATGATTACGCCACGCTATTTTTGTGACACTATAGAATACTCAAGCTATGCATCCAAC
GCGTTGGGAGCTCTCCCATATGGTCGACCTGCAGGCGGCCGGACTAGTGATTCGAGCGGCCGCCCGGGCA
GGTGCTAGAGTCACAGTGCAAAGAGCTCTCAAACGCTTCAGAGGTCCTGAAGCTGCAGGCCGGAGCGAGT
CGAGCTTCACTTTTTTGTTTGGTTCAGTTAGTGCTGCTGTGCATCGCAGTGTGGACATTCGTCGCGCGGT
TCTTGCCGGCTCCCCCCGAATTTGTACCTACTTGATGAGGTTAGAAAATTTCTCTGCGGATGAGCCTCTG
TGTAGACATTATTGAGAAGTTACTTCCTGTAATCTATTAGGCATTGGTGGCCTTAAAAATTTTCTGTTTG
TAACATCAACTCAGATTTTGCTAGTTACCATCACTTTACTGTACTTATTCACAAATCTTGTTGCTGGTTC
TCTCTTCGCTGTATCCTGGAAATGCTAATGAATTCCAACATCCAANANANAAAAAAAAAAAAAAAAAAAA
AAAAAAAAAAAAAAANAAAANCCCCCNNNNNANACCCCCTTNATCGCGACCCCNTTAATCCCGGGGCCAT
GCCGGCTGGGACCATTCGAGGCCCGGGCCCAATTCGCCCTATAGTGAGTCGAATGACAATTCACTGGGCG
TAGCCTTGGAAAATCCCTGACTGGAACAACCCTGGCGCCCCCCACTGTAATCCCCTTGGAGACAATCCCC
CTTATCCCCAATGGGGCCATATCGGAAAGCGCCCCCACCATTGGGCCTTCCATGAATTGCCCCTGCCTTA
CCCGCGAATGGGCGCCCCTTG
>gnl|UG|Ta#S12979611
GGCCATGACGAACATCGGATAAGTGAGAAGTACCCTGATCATGATGGTACAGAACCCTACATGATGGCAA
TGGGTGCCCGTCTAACGGAAGTGCAGGACAAGATAGTTTTGGAGAAAGTTGGAGCCATTGCGTCAGATCT
GCCCATTTACGTGGCAGTCATGACAAAGACCAATGTCCGCGTCTCACTAACCTTTGGGACAGAGTACACT
GCCAAGTACCTTCGACAAGGAGGCCATAATTTGGAGCTTCAGCTGGAGGGGAAGAGCCAAAGATGGCATG
GCAAGATGCGCGACAAGAAAGGTGCCCTGAGGATAAGCGGAGGCTGGACTTCTTTTGCGAGCGAGAACGG
CCTGCGGGAGGGGGACATCTGCCTCTTCGAGCTGATGAAAAACAAGGGGGGACTGAAGATGATGGTCTAC
ATCATTTGCTGAGAATTGTTTGTTTGATGGCATTGACGGAACAGACATGTCTCGGCTCTCTGTGCTGGCA
TTTTGTATATCCATGGGCTCGTTGATGCTTTTGTGATTTGGAAGTGGAAACGGTGGGGATGGGACCATTT
CGCTGAGTATGGCCAACTACTGTAGTAATTATCATCATACTTCAGTGCCAGCTTTATTTTGTATCCTAAG
TTTAAACAAGTTAA
>gnl|UG|Ta#S32572980
CTCACAAAAATGATGCACATGGGGGCACGCAGGATTCATATAGTAGTGGTGATCATACCCCAGGCAGCAA
GCCCACATATCAGAATCAGAAAGACGCCGAGAGGGCCCAGCTACTGGACGCTCTTCGCCATTCGCAGACA
CGGGCTAGGGAAGCCGAGGTGGCTGCCAAGAATGCTCATGATGAGAAAGACCATGTCGTCAAGCTATTGT
TTCGTCAGGCCTCGCACCTCTTTGCGTGTAAGCAGTGGCTGAAAATGCTGCAACTGGAGAACATATGCCT
CCAGCTCACGCTGAAAGAGCATCAGATAGCAGCCATGTTCCCGGAGCTTCCCTGGACGGTGATGAAGGAG
GAGAAGGCGGAGCCAGAAGAGGGGCGGAAAGGCAGGGCAAAGAAGAAAGGCAGGAGGCAGAGCAAGGAAG
GTGGCTTCTGCAAGGCCATCATGTTTGCAGTTGGCGTAGGCATCGTCGGCGCGGGGTTGCTCCTTGGCTG
GACCTTTGGGTGGCTGCTGCCCAGGTTGTAAGTTCTTCTACCTAGCGTGCAGTTCGACGAATAGGTGGTG
GTAGGTAAAGAAAGCTCCCGATATCTGCTTTGTGGAGTAGGAGGATGAAATGATGGAATTCTTAGAACCA
CTCGTATTTGGAAGCCTTGCTGGTGATATCTTTCTCTCCGCGGTCCACGCCACGCCTTCGTGTATATATA
GGAAGGGTTTTAGTGTACATATTTGCCAGAAATGGGTATTTCTGGCACACCTGTTGGTTCCATGGGTGAT
GGGTTGAAGGTGTAAATAGTGTGCCTGAGTGGTGGTGGAACTCCAAAATCAGTCGACTTCAACGGTGTGT
AAGCCTGTACTGTAAGTATGTCTGTCTTCTTGATGTAAGAGGAGTTGTATTAGTCGCTGGTTGGTAGCGA
GCTACATGTAAAGCCTGGGCT
>gnl|UG|Ta#S12991623
CAGAAGAGCGGTGTCATGGCTGGGAAGCAAGCCGTTGAGTGAGAGCACGAAGAGGAATGAGTACCATCTA
AACGCCAAGGGCGGCGACCACCAGAGTAGGACGATGCTGCTGAATGGCGTCCAGCTGGAGTTGGCAGGCG
ATGGCTGCGTCCCGGTCCTGAACCTCGTGCCGTCCGCGTGGATTCGACCGTGCACCTGGCCCCGACGTCA
ATTGCGTTTGTGGTCCTACCGAGGTTCGAGGCCAAGGCCTGTTCTTCAAGGGAAGAAGGTTCTTTTGTTC
GTTTTGTGGTGTAAGGTAGAATCATATACATGAGGAAAATAAGCAGAAGGACATCACCAAGGGCATTTTT
ACTTAAAAAAAAAAAAAAAAAAAAA
>gnl|UG|Ta#S12914811
CATGGCAATCTGTTGCTATAAAAACGTTTGATCAGGACGGTTNGTNTTTTCCTANAATTCCNTCCCTCCC
GCCCNTCCCAATTTTGGCACNCAGCCAAAACAATCCCAGAAAAATTCAAAGCAATGCAAGAACTAGCCGC
TGATTCCACCCCATTCCCCTCTTTCCTTCGGGTTTCGTCGGACGGCAACCATGGACAGCGGCAACGACGG
CAACGACAAACGGCGGCGGCGGGATCTTGNAAGGGGACAGGATNTGGATGGGCGCGAGCGTGGTCCCGGC
ATTNTTCATCTCCATGGAACGGTTNTCCTGCATTCACATCCACNCCATGGACGACGAGGATGACTACGAC
CCTGAGGAGGCCAAGGATCGCCCCCTCATGCTNTCCCGCCCCCAGGCCCTCCCCGAGTACTACTACGACC
GATCCGGGTCCTCCGCCTCCTTCGCCAAAATGTGAACAGGTCCTGGCCCGTATTGGGATCATATTGCTAT
TTCTTTGACCTGTTTATTGATTAGCATTTTTGTGTGTGTTGTTTTGTGATTCATTCANCCGCGCCATGAT
CTGATTGTGTCGTCGTGTGAGGTGTTCAANAAANATAGCCCTGCATTNTTCCAAAAAAAAAAAAAAAA
>gnl|UG|Ta#S17987309
GTGCGCTTTTAGCGNCGACCCACGCGTCCGGGCCACAGAGAACAGAAGGACGAGTGGCAACCTCGCCTTG
TTGAAATATTTCAAAGGCACAATGTTCTGCCTCCCAATGCTATTCTGTCAGCTGGTTCTGCAAATTGTGC
ATGCACTGCTGGCGGGGGGCAGTTGTACATGTGGGGAAAGATGAAGACTACAGGCGATGACACGATGTAT
CCGAAGCCACTAATGGATTTGAGTGGTTGGAACATCCGCTGCATGGCTTCTGGTACCATGCACCACGTTG
TTGGTGCAGATGATTCTTGCGGAAGCTGGGGTAATGCCCAATATGGAGAGCTTGGTTACGGTCCTATGGG
ACAGAAGTCATCTGCGAATCCTAAGAAGGTTGACAGTCTTGAAGGAATGCATGTTACAGGTGTTGGTTGT
GGATTCGGACTGTCTCTGATTATTGTGGACAGAGCAAAAGCTGGTGATAAGCTTGATCAGCTGGATATTT
ATGATGGTGATGCCTCCACCCCAGTAGAAGAGACCGTGGAGCCAAAGGTGACCAAGAAGGCGCCTGCTAG
CGCCAATTCCAAGTCCAACAAGCGGAAGAAAACCAAGGACCTCTCCGAATCAGAAGAGGAGGACGAGGAC
GAGGATGATAGCGAAGACGATGAGAATGGTGATGCGAGGGGTGCAAAGGGCAAGCGTGGCCGCAAACCAT
CGGGCAGGGGCAGAGGCAGGGGAGCCAAGAAGGCTACCCCAGAGCCGAAGTCATCTGGAAGGGGCAGAGG
CCGCCCGAGGAAAACTGAGAGCCCGGCTGAAAGCTCGGGACGAGGTGGGAAGAAAAGCCCAGGCACACCC
CCGGAAGTCGTAAAGCTCTGGCCAGCCCTTTTCGCCGGAAATAGGGTCAAGCGGGATATTTAACACCGGA
TGTGATTGGGTCCAGGCCCACCCATTCGAGAGTTCCTCTCTGACTGCCCTGTATTCGAAAGAATTTTTTC
CGGGTTAGGGGGAACCTTGTGAATGGTGACCCTGTAAATTTAACACTGCCCACCCGTATTTTTCCAAAAA
AAAAAAAAAAGGGGGGCCCCCCTAAAGTTTCCCCTGGGGGGGCCCAACCTTTACGGTTCCCAGGCTGTTC
GTGTACAAAGGGGGCCCCAAAGGGGGGCCCTTTTATAACATCAGCACCCGGC
>gnl|UG|Ta#S16236637
AGGGAGCTTCATCTTTGAAGGTGGAAGATGCTGTTGTGGTTGCACTTGGTCAGCACCGGAGACCTAGCAT
AGTTCGGCAATTCACATCAGATTATAAATCACCTGGCGAACCTAAATTCTTGGAGGCATTTGACCTTAGC
AACGAGGAGGCGGAGGATGTTAGCTTCAAGCATGCATGGCTTATATACTTCTGGAGAAGAGCCAAAACTC
ATGGTATCGAGGAAGATATTGCTGACGAACGGCTTCAGTTTTGGATTGCTCGCAACGCGGTTGCTCCAAA
TTCTCATGATGCTATAGATGTGGAGCGAGGTCTGACGGAGCTCAGGAAGTTGGGCATAGAGCAGCAGTTG
TGGGAGGGCACGCGTGCAGACATCGACGAAGCAGCCTCAGCGGCGATGGAGGACGAATAGGGAGGGCACG
CGTCATGAATTCATGATCGATTGTCTATGCTAGTGTATCATCCCAGTTTTGGACAAACGGGAGCTCCGGT
TCCCAGCAGGTCTTCAGGCCCTTGGTATACCATCAAATCGAATGAGTCTCCGAGCACGCAGCGATGCGTC
AGTCCTACAGCGTCAAGCAATGGACTTTGTCCAGATTCCGAAGATGTTTGTGTAGCCGATTTTATCTCTT
TGTTGCATTAGTTCCGTGAAATGTGTAATTGGCTTTGTCCTGGCAAAGACGATGATGACCTCACCTCAGC
TGGTAATTTGTGAATTTCTGTGATTT
>gnl|UG|Ta#S17988371
ATTTTTCATCCCCCAATCATGGGGGAATTCCAAAGCGGGTTTTCCAGAGAAAATGTTTTAAATTTGAAAA
AAGCTGGAAAAATTTAACCATTTGCCCAGGAACTGCCATGCATTGATAAGGGCTGCTCAGCTTGAAGAAG
AAAATACCAACCTGGCTTGTGTTGTCAACCTTTCAAAACAAAATGGTGATGCCGGACATCCCTGAACAGA
AAGAAAAACCTGAGTGTATCTTAAGCCAGCTGATGACAGTAGCCAGGAGTGTGAAATGACCATGATAGAA
AGTAGTACTGAAGAAGGAACACAAGAAGCTGAAATTATGCAGGATACCGACTGTGGGGATAAGCTGATCT
TGCTTGAGAGTATCAGTGAAGATAATAACAACATAAGTGGGACAAATGGCTTCATAGACGAGGACAACAC
CATCATTCCTGAGAGAACCAGTGTCTTGGAAGGCAGAGAAGAGCTGCTGGACTGTATCTCCAGCATGTCG
AAAAGCGCCGAGGGGCTTCGGCTTGGGTTGGATTCGTTGTCGAAGCGTGTCGGGGACTTCTTCCAGATCG
TGCTTACAGGACGTGACGCTTTGCTCTGCAATCTAAGGATGTCAGATGCAGCAAGCAAGGTCACTGAGGT
TAGGTCTTGATTCGCTACGTTTCAGATGTGTATGTTCTCTGTAGGTGTGGTGTAACATGTGTATAGACGG
CTTGGCAGCGCATACTTGTACACCGCTCTTCTGACATGTGGCCCCTGCTCAGCCTCAGCGGAACTAAGTC
AGGGCACCATATTTCAGCGGCGATGTGCATAATCTTGGGCTGCCAGTTGTGTTGTGTGGGGTCGTAGGTT
TGATAGTCCTTGTGTTCTTAGTTTTTTGTCGAGTAGAGGTAATAGTAGACAAAGTGTGCAGTATCAGTGG
AATGTACAATGCCGAGAGGACAGTAACTGTTTCATATGTATGCCGAAGTGTGTTGCCAGCAATGTTAGAT
ATGAAAGGTGCATCGTGAAGGGCAAAAAAAAAAAAAAAAAAAAAAAAAAAAAAAAAAAAAAAAGGGCGGC
CG
>gnl|UG|Ta#S12994131
CAGTTTTCATTGTGGACGACATACAAGATGTTGATCTGGAGGAGACCCAAACAGGTGAGTCACATGCCGA
TGGAAAAGGGAAGAGACTTGGCAGGTATGTGGATGGCAATAACAAGAAGCCAAAGACATCTCTTGTTATA
CAAGAACAGATAACCAGGGTTGGAGATATAGCAGAGAGGACCCAATCCAGCTTTGAGTCATACATGAAGA
AAGAAGAGAGTTCATCGATTACTTCTGTGATGGATCTGGTTGTTGAGTGTGGTGCAATAGTAGGCAGTGA
TGAATATTTCATTGCTAGTGAACTATTTGTGAAGCGAGAGCAGAGAGAGATGTTCCTGCATATGACTGAA
AGTGCTGCTCGTTTAGATTGGTTGCGTAGGAAATACAACAGCAAGTATGGGCATTAGATGCTACTGCTGT
TGTTTTTGCCTATTGGGATGTAATACTAATTTAAAGTTTGAACTTAGTTATGTACTCTGGTTTACTTGTA
AGACTATTTGGGTTGTAACATTATTATGTTAGTCCCAAAAAAAAAAAAAAAAAAAAAAAAAAAAAA
>gnl|UG|Ta#S12957805
GGTTTTNATNTGCTGAATACAAGTAAGGGAATTCGGATTTCTAAGGCATTGAATGATTCCAGGACTGGCT
GTGACCATCTGTCTGAGAACTGGCTGTTTACACTCGCGGAGCTAAATAGTTCTCACTACATGTCAGTTTG
TATAGAGGACAGCTCCAGAAGTCAAGGCCCTGAAGACAGCCCAGCACCAGTAGGATTGAAAGTATGGAAG
ACCATACCATTTGTCGAAGATACACTCGTCTCTGGAACAGAAGCTGTAAAACTTATTGCCTGACTACCGA
AACATCGTTGTGAAATACACTTGGTCCAGTACCGATAGGTTTTGGTCTCTGCCCACTGAAACATCATTTT
TCCTGTGTGTTGGCTCTCTTCTGTTGGTGGAAACATTGTTGGTCTGAGCTGCCATTCAATGGCTGTTACT
ACATTACCATATGTGTCTTCAGAGTTTGTTTGCTCACAACATTTTTTTTTATCGGAGACGAATCTTGCGA
TTTGAAGCTGTTGGAGAAGGGCTTCAGAGAAGCATATTGGTCGAAAGGCCTGTATTTGCATTTTTAGGGC
GAGTGATTGCTCCATCTAGTTTGTTCTATACCTAAACAGAGTTGCCCTGTTTTAAGAGAAAGAGTTGCTC
AATTTTTATCAGGAAAAAAAAAA
>gnl|UG|Ta#S12990163
GATTCGGGTGGCGGAGGTGGAGGTGTGGTGGTCGATGGGAAGGGGAGCTACAGCTGGGTCGGGAGGATGA
CGGCGTCGACAATTGGCAGCTGAAGTTGTGTGGCAAGGATGTCGGTTTTGTTTCAGCGGCGGAGGAGGAA
GAGGGTGCAGATGGCTTTCGGTGCGAAGCGCACAGCGATCGATGTTGTTCTACCCGGCGCTGATCTACAA
TGTCGTCAGGAACCAATTTGAGTCTCACTTCCACTGGTGAGATCACGTCGACAAGGTTGGGAATTTTATA
TCTCTTTTGATTTTGGTTGTTTTGATTCATCCCGTGTCGGCTAAGCCGAGGGAGAGGGGGAGGACCACCA
CGCCGGTCAGGGAAGGAGGGGGTAGGAGTTGATGCCAGCAAGGGAGGCGGCTCAGCACCGCCGACTCTCC
ATCGTCATCCTTTGTTTCCCAGCTACAGCCGGCTCCAACCCCTGCTATATTGTGGTGATTTGGAAGCAAG
AAGAGAAGGCATCGTTTCTCCCTACATCCGGCATCCACGCGGCCAGATCGATGGTACTAAACTCTGTATG
AGCTCCTCTATGACCCGATTTCTTACACTGCTGGTTTTCTCATACGGGTATTAGCATTTGATTGATGAAT
ATCTCAGTTTTACTAAAAAAAAAAAAAAAAAAAAAAAAA
>gnl|UG|Ta#S32586130
TTGNTGCAGCCAATCATTGCCGATCATGAAATGCTGATAGCTTGACCCTCACGGATGCTGACGGGCAGGG
TGTGCTCACTATGGACAAGAAGCAGTTACAGGAGCTGCGAGTGCGGCCTGTGTCGGTTTCTGGCAATTCA
CACCGCACGCTCATGCCAGCGCTCATTATGAGGCTTTGGTATGCCCCGCATATTGAACTTCCCGGGGGAG
TACTGCTGAAGGGCGCCACGCTGGTGGCGATCAGACCAAGTGACGATGTGCTGAGGGAGGGAGGAGGGGT
TGAGGCTGCTGGTCCGGCAGGAGCTAGCTGGATCTCAGATGCCTTTGAGGAGCCATATCGCACAGCGGCA
AAGGTGCTTTTCAAGCGGCGGACATACAGCCTTGAAATGAACTCATTCTGAGCTTCAGAGTTTAACTTTC
TAGGAGGATGATGGGATGCCCTTCAGGCGTATCAGCGTATGTAGTAGTGGTGGACCTGACGCATATGCAG
ATTATATACACCCTGCTTTTGCTGGGCTTTTCAGCAATGTGGAATGGAATGTCTCATCTACAGCAAAAGT
ACCCTGAAGTGAAGCCTCTAGATGCTAGGTTGGTTGGCCATTGTTGACTATCCGCCTATTGGACATATTC
GATCGAGTAGCATCCCTTTTTCACTGTTACTCTGCTAGTTCTATACCAAATTATAGGCTGAAACATTCTG
TCGTTTCGAGACACATTTTAGCTGTGCTGTGGCATATGTGACTCAAAAGCTGTTGAACTTTTGTGTGTAT
CAGACTAGTAATGTCT
>gnl|UG|Ta#S12990470
TGCGAAGATTTCGGACATCAGTTTCGGCGATGACTGGAAAGAAGGCGAGGACGAATTCGATGAGCCTGAA
GAGTGCACCATAGTGTATAGGTTTGCCTTGCTTCTGCTTGAGACGATCTCTGGAAGGCGTCCGTTCTCCA
ATGACACTGGCCTCCTGATTCTATGGGCGCACCGATACCTCACCGGCGAGAAGCCCTTGGCGGGTATGGT
CGACCCGACCCTCAGATCAGTCCCCTTGGAGCAGGTCGCGGCGCTGACAGAGCTGGTGAAATTGTGCATA
AGAGATGACCCCTGGCGGAGGCCGTCGGTTGGGGAGGTAACCCGGAGGATGCAAGAGATCACTGGGTTCT
CTCAGGATCAGTCGACCCCAAGGAATAGCGCGTTGTGGTGGGCTGAGCTTGAAATCCTAACGGTATAGAG
AAATGGTAGCCCATTGTGGAATTGCCTTGAAGCCATTCTGCAGTCCATTTGGTAGAAGGATCAGAGGAAA
TTGTACAGTTTGGTTTTCTTACTCTTTAGGCAGGCATACAGTTGTACAGATATGCCTGCACTGCTCACAC
TATTCTTTCGTTCTTTTGGTAGATGGGATCTGTTCTTTTTTTCCTTCTTAAATTTGACTAGTGAAATCCT
GCAGAAGCTTGTAAGGCGCAAATATGTGCCAAACGTTTGTAAATAAAGTTTGAAATGTGAAACAACTTGT
TTCAACAAAAAAAAAAAAAAAAAA
>gnl|UG|Ta#S22385713
AGCTTGACCTTAGGCCTATTTAGGTGACACTATAGAACAAGTTTGTACAAAAAAGCAGGCTGGTACCGGT
CCGGAATTCCCGGGATATCGTCGACCCACGCGTCCGCTCGGCTAACAAGGATGAAGGGTCAGACGGCAGG
GCTGTGTTTGAGGACGAAGAGCGTAAAGAGCGCTCTCAGGAGGATCAAGAGAAGAGTTTCCATGGTGATG
ATGTCTCTAGCGCTGTAACACATGACCCTCCGTCATCGCAGCAAGATGTGCTGACCCATCATGCCCAAGA
GAAGATCTTGTTCGTGGATGATGCTTCAACTGCAGTTCCTCATGAAAACCAGGAACCTGAGCACAAGGAG
GAGGAAGATCGTAAGGCTAGGGAGAAGAGTTCTGGAGGTGAGAACGTTTCAAGTTCTGTGGACCATGATG
CCCAACTCACGAATCCTCTCCCGGACGAACAGCTGAAGAACATGGATAGGATCTTTGAAGGCACCACCAA
TTTATCAAATGGATTTACATTCCGGGGTCCTGGAGTGAATGGAAGCAATGCTGTCGGGGAGCACGAGGCT
TCAGGATCTAATGCGTCGTCCAACCCAAACATGAGCACTCCCAGCATGGTCTCGGAAAGCAAGACTGATC
CAACTCCAGTAAATGTGACAAGCAACTATGCTGGATCAGTGACAAGTAATTCAACCTCTTTGNAAGGGTC
ACATGAGCAGCCAGTAAATTCACAGCAGCATCAAACAACAAACACAACTCTTAGCTGACCTGACATCAGC
CGAGCTGAATTCTCCANCCGATGGGACTACCGTGGNCTTCGGGTTCAACCGATGCCCANNAGGCACATCT
AGAGACGGAA
>gnl|UG|Ta#S18012397
CGGCGACCCACGCTTCCGCGACTGGAGCACGAGGACACTGACATGGACTGAAGGCGTAGAAAATCTATCC
CCATCCCCACCGCCGCAATTCTCCCTACTCACCTTCATCCAGATCCACAGAGCGAGAGACAAGGGCCGCC
GGATCAAGAGATCAAGAAGTTTCCGTCGGATCTCATTCACCATGGTGGTCGCGCTCGGTCCGGGCAGGTT
CTACGGCGGCGGCCTGCCTCGCCCCCGCGTCTTCCCGGGCGACCGTGTCGACCCGCCGGCGCCCGTCACC
GACGCGCTGCGCTGCTGGGCGCGGGACGCGCACTGGTCCATGGGCGGGCTCGGCGCCAAGCGCCTCCGCC
TGCAGGGCCGCATCGAGGGCAACCTCATCAAGCTCCGCCGCACCGCGCGCCGCGACGCCAGGGTCTCCGC
CAAGTCCGCCAAGGCCTCCAAGTCCAAGGTCCGCGCCGCGGGGCACGGGCCCGCGCCTGCCACCCTCGAC
GACGCGCTCGGCTCCGACGACGACGACTCCGAGGACGAGGCGGAGGTCGCGGCCCAGGAGAAGGCGATGC
GGCGCGAGGTGGTGGATGATGATGAGGACTCCGAGTCCGGCGAGTCCGAGGGCGAGGGGGTGCCGCTCGT
GACCATCGCCGCCGCCGGCAAGAGGAAGCGCGCCAGGAAGCTCTCCGACGAGTTCGACCGCATCGCCGCC
GCGCAGCTCGAGGGCGGCGCGAAGAAAGAGCCCATGGCCGCGGCTCCGGCCAAGGCGTCGCTCAGGAAGA
AGGCTGCTGCTTCTGCTGCGGCGGTTCCTGCTCCGGCCGCTGAGGCACCTGCCCAGAAGTCGCTGAAGAG
GAAGGCGGTGGCCCTGCCGCTGGTGCGGAGCCGAGGACGTCACCGAANGAGGAGGCTCGGAAGTTGCCGG
GGCAAGGAGGACGTCGCCGAGTTCAAACCACTGATGGATAGGGTGCCCGTTTCATTTGGCATCCCGGTCC
TGGTTCGGCAGATTGGGGGGTTTAGCGATTGAGTGTGATCTGAAAAGGCAGTTACTGTGTGTTGGCCAAA
TGGTTGAATGGAATCTAGTGGCGGCTCCTTTCGGTTTTGAAAAAAAAAAAAAAAAAAAGGGGGGCCGCTT
AAATTCCCCTGGGGGC
>gnl|UG|Ta#S18012572
ATACGGCGACCCACGCGTCCGCGACTGGAGCACGAGGACACTGACATGGACTGAAGGCAGTAGAAAACTG
CAGCCACAGCGCGCTCCGGATCGGCGGATCTCGTCGGGCGGCGGCCGCCACGATGATGAGCAGCGTCTCC
CCTCCGGCGCCGTCGCTCCCCTCCGGGGGTGGAAGCTTCTTCAGAGGGTACACGAAGCTCTGCAAGGGCC
TCGCCGTCATATTGCTTCTCGTGCACCTCTTGGTCCAGCTGTTCCCTTCAGCCGTCAACTATCTCGCGCT
TATCCCCGCAAGGACAATCCCTTTCGCCTGGAACTTGATAACTGCTGGCTATGTCGAGCAAACTATTCCA
GGGGTGATTATCAGCATAATTGGTCTTCTTTTATTTGGGAAATTATTAGAGCCTCTATGGGGCACAAAGG
AGTTATCAAAGTTCGTTTTTATTGTCAACTTCTCAACTTCAATGTGTGTCTTCGTAACTGCTATTGCTGT
GTACTATGTAACACAACAAGAGAGCTACCTCTACACTCCTCTTTCTGGTTTTTATGGGGTTCTGTCAGGA
TTGCTGGTGGGCATCAAGCAACTTATGCCAGAGATGGAGCTTAATCTTTTCGTGCTGAAGATTAAGGGAA
AGGTTAATAACTGATACTGTTNATAGAATGACTCTGTTTGATGTTATCGTCTGATCTGACATGTTTATTT
TTGTCCCTACTCAGTGGATCCCATCTCTTATTGCACTGATTTCCGTTGTTGTAAGCTTCTTCATGAAGGA
CTTGGTATCTTACCTCCCAGTTATACTGTTTGGCGTTTATATGAGTTGGATTTACCTGGGTTACTCCCAA
AAGAGGCTAGAGACAGGCCCTGAAAGGGATCCAGCGGAGGAGTCCTCTTTCTCAAGTTTCTTCCCGTGAA
TTCTGAGAACAATTCTGGGATCCATTAGCCTCCAAATTCCATAAGGCTTCTTGGGGAAAAATCTGATAGG
GAGAACCGGGGGTAAAAAATGGAAAACCTAATCATGGCCGGGTTAGATTTTACTGGGGGGAAACGGAAGG
GGGGAAGGGGTTAAAGGGGCCGGAGCAAAAGCTTGGGTAAAAAGTGGGTTGGGCCCAAATTCAGGAGAGA
ATTCTTCGGGGCCTTTCAAAATTTG
>gnl|UG|Ta#S22385500
GACATTAGGCCTATTTAGGTGATCTATAGAACAAGTTTGTACAAAAAAGCAGGCTGGTACCGGTCCGGAA
TTCCCGGGATATCGTCGACCCACGCGTCCGGAGCGAGGGCGCTCCATCATCGGGATCTGACAGAGTGGCC
ATGGACTACACCAACGCCATCCATATCATCCCGGACGCCGCCGGTCCCGAAAGCTGGGCCAACTCTGCGG
CGCCTCCTGGCGGGGACTCTGGGATTTGGGCCACCGAGGACGACTACAGCCAGTGGAACGGCGACCAGGG
GCTTAGCGGGGGTTGCTATGGCGGTGACAGGAACTCGTCGCAGCCGCATTCAAGGGCCGGCGGCGAGCAG
CCGCCGCCGGGCAAGAAGCCCAGGGGCAGTGGGCCGTCGGGCGGCGGCGACGCCGGGAGCACGAGCAAGT
CGCGCGCGATTGGGAAGATGTTCTTCAAGACGAAGCTCTGCTGCAAGTTCCGGGCAGGGACGTGCCCGTA
TGTGACAAACTGCAACTTCGCTCATGGGATGGAGGAGCTGCGCAAGCCGCCCCCCAACTGGCAGGAGATC
GTGGCAGCACACGAGGAGGCGACGGAACAGAGAGAGGAGCACCCGATCCCGATCATGACGTCGTCCAACG
TGGTGCCGGGTGACAGCGTGTCTGGGAGGGCGTACAAGGAGCGGGCACTGGCAAGAAGCTCTCCACCCAA
GAAGGGGAGCCCCTATGGCGACCCATGGACTTTCTTGCATGATGAGCAATCCAAAGGCGCGTGAAAAACG
TCCCGATTAGCCCAATCGCCCTCCGGTTGGGCGGGGGGAAGCTACAAACTTCTGCCTGCTGGGCGGCTGG
CCCCCCTCCTCCAAAAGGGACCCGACAATT
>gnl|UG|Ta#S12983278
GGCTGCAGGNAATTCGGTACGAGGCACCTCGCCGTCGCGTACCGGGCCAGCTGCCGCGAGCGCCGCCGCC
TGCTCGTCTACCGGATCGACGTGGAGGCCGTACGGCTGAAAGGGGGCCACCAGACACCCAAGGGGCTGAA
GCAGTGCAGCGTCTGACATGGTGTTCTCAACTTCTGATCCGTACTTGTAGTACAGTAGTAGTAGGTGGAG
ATAGTTTTTCTTGCTAGCCAAAATTTTGTCAAGTTATTATGCAAAAATTGTGAGGTCCAAAAAAAAAA
>gnl|UG|Ta#S12962508
ACCAAGAAAAGCTTGCCCCCATCCGCCGCAAGGCCGACGAGCTCTCCGCCCCCATCCGGCTCGCTAAACC
TAAGCGACCGTATCAGGTCAGGCCCAAGGCCCCGACGGGCCCCGTCCGCTCCTCCGGCCGCGCCCGCGGC
ATCGCTCCCGACAACCTGCCCCCGGATCTCAGCCTCACACCCTCGCTCGCCTCCTCCATCCTCGGGGGCG
GGGCTGGGACCAATGTTCGTGCGGCGGACGACTTCAATGCTGGGAGGGGCATGGTGCTGATGCGCGCACA
CGTGAGAAACGTGGTGCCCTGTAGCATAGAGTCGATGCGGGTCCTCCCGCTCGCCGACCAGACCGTGGTG
GCGGCGGGGGACAAAAGGGGGAATATCGGGTACTGGGACGTCGACGGTGTCTCGGAGGATGCCGACGGTG
TGGATGGGGTCGTCTTCAGTTATTGGCCACACAAGTGCCCTGTGTCAGCAATCGTGGCGCACCAGGTGGC
ACCACACAAGGTGACCTTCCTTCGGCTCTTTTTTCATTTTCTTGGGACTCCTCGTTAGAGTCATCCAATA
GGTGCATCTGCTAATCATGATCAAGGTAGCTAAATTAGGTTGGATTTATCCCATTTCCAGTGCGCAAATA
GTTATTTGATGTTGTATATCTCATNAATTTCTCTATCAAT
>gnl|UG|Ta#S32587867
ATCAAAAAGTGCAAGACTAAAATATGATATCTGGAGTGTTGGAGTTGTCATGCTGGAGTTGATAGTTGGT
TCTCCACATGTTTTCCAGATAAGTGACCGTGCACGTATTTTAATGGATCAACGCCTTGAAGGGTGGAGTG
AGGAAACAAAGGAGCTTGCATACAAGTTGAGGTCTTACATGGAACTGTGCATTTTAGTACCGGGGATTTC
TACGCAGCAGCAAGGCAGCATTAATTCCGAACGGGGCCACGGCGGGTTAGCTTCTTGGAAATGCTCTGAA
GAATCATTTGCCCGTCAAGTGAAAATCCTAGACCCTCTTAAAATGGGCTTTCCTAATTTGTGGGCATTGC
GACTAGCGCGCCAGCTACTAGTGTGGCATCATGAGGACCGTCTAAGCGTTGATGAAGCATTGAACCATCC
GTACTTCCAAGAGCCACCATAATCGATAGTCCATGAATAGACCACGAAGAGATGTAATCAGACAACCTTC
AATAGGTCTTTCAGGTTTAACTAGCTTCGTTTGGCAAGGTTGTTCAACGGAATCATGAATCCTGCCCATC
AGATGCTGTAAATATCACACAGTGCAATGCAACGTAGGCAGAGAAAGATTGTTGGAAGGTGGAGAAACAC
TTGTATAGTTAGATCCAAAATGAATGGAAGGAAGAAGGTGCATTTCAGGACTTTCAGCTGTTCCGCAGAT
ATGTGCTTTTAAGACATGACTGGCGAGCTTCAACCATGCCACAGCGTGATCCATTAACGGTTGCATCAGG
AGTACTACTTGTTGTGGAACGTATAGTATACTGAGCTCACTAGTTGTTTGGATCACAAAGTGGAAGCACT
>gnl|UG|Ta#S12906993
CANCCNAAAATTAAANGGGGGCAAATCCTNGNNCATGGGGTTTATGGTTGGAGGGNAAGACAAAAAAAGG
CTCCTTTTNTTTCCNCCATCCCCACTTGCCCTAATTCCCAGGAATAGCTGGGNCGNCATCAGACATTANC
TTCTAATTGNCAANAGTTTCCANGGCTACCTCTCTGTTCCCCATTGGCTGGTTNGAGGCCCAAGAAATAC
CCCAATAAAAGTGCTGCTGCTGTTGACCNACAGTGCTCTCATGTGGTAGGGTTTTCAACCCCATTTCGCT
GCAAAACCNTTGCTCCGGGGAGGGAAGAAATTAGATGCATCAGACAGCATAGTCGAGAAAAAATTCACTG
GATGGATCAGTTTGGGATATCTTCTAGNAATGTTTGCTATAGAATTCTGGTCTCGACTATTCCATCCCCA
TGTATTTGGGGATAGACTTCCGTTCCNACCTCTCATGATGGTTTCAGTGTACTGTGGCGTCGGAATGATG
TACTCATGGATATGGCAGCTATCTTGGATTATCAGGCACNCTTGATATGATCTTCAGTGATCAGTACCAG
CACTCTTTTTAACCCATCAGCCGAGACAAAGTTTGATGACTCGCCCCCTTGACTGATGCATTGGGCAATC
ATTGTTGCTGCTTCCAAGGACATTTTCTTATGGTTTATACATTCAATTNTACAGCGTCAACGAAATTTGG
GGGATGTAATCTTGTTATGATGTAATATCTGTTACAGTGTAGCTGCATGTATAAGCCCAGTCTTCATGGT
TGGGAATATCTTTCCCTGACAATTTTGACAACCTGATGTGTTGAGTGTGTGATGTAAAAAGGAAAATTTC
CAGTTTTTCATTACAGAAAAAAAAAAAAAAAAAACCTCGTGCC
>gnl|UG|Ta#S13180345
ACCAGCCCTCCTCCCACCGAATCGGAAAGACAGAGAAGCAAATCGCGACTCGCCATGGCTCCTCCGGCCA
CGCCTCTCCCCTTCCTCCTCCTCGCCACGCTCCTCGCGGCCGCCGCCACCTCTCCACTGTCACCAGGTAC
GATGTGTCCAGGGCGTCCAACAGCGTGGTCTCCGCGCCCTCTATCTCGGATGAGTGCCGCGTGATCCACC
TCAATCTCGTCGCAAGACATGGGACCCGTGCTCCTACCAAGAAGAGAATCAAGGAGTTGGATAGGCTGGC
TGTGCGGTTGGGGACTTTAGTAGATGAGGCAAAACAAGGATCTGACACTGCTTCTCTGAAGAAAATTCCA
TCATGGATGAAGGGGTGGGAGTCACGTTGGAAGGGTAGGGTCAAAGGGGGCGAACTGGTTAGCGAAGGTG
AGGAAGAGCTGTTCAATTTTGCTAACCGAGTGAAGGAGAGGTTTCAGGACCTGTTTGATGAGGAATATCA
TCCAGACGTGTACTCAATAAGAGCAACCCAGGTTCCTCGAGCATCAGCTAGTGCAGTAGCATTTGGTTTG
GGGCTACTTTCTGGGAAAGGAAAGCTTGGAGCAGGAAATAACCGTGCCTTCTCTGTTCTGAGTGAGAGTC
GTGCAAGTGATATTTGTCTGCGATTCTTTGATAGCTGTAAAACATACAAGGACTACAGGAAAAGAAAGGA
GCCTGATGTTGACAAGCAAAAGGAACCAATTCTAGAACATGTCACATCTGCTTTAGTCAGCCGTTATCAC
CTCAAGTTTACAACACAGGATGTTTCTTCCCTCTGGTTCCTCTGCAAACAGGAAGCATCTTTGCTGAATA
TTACCAATCAAGCTTGTCAACTTTTCAATGAAGATGAGGTTCATTTGCTAGAGTGGACAGATGATTTGGA
GGGTTTTGTGCTTAAAGGTTATGGTGAGTCAATAAACTATAAAATGGGACTGCCATTGCTCAAGGATGTT
GTCCAGTCGATGGAAGAAGCAATCATAGCTAGAGAAGAAAACTACCCTGATGGTACGTATGAGAAAGCAA
GGCTCCGATTTGCACATGCAGAAACTCTTGTTCCTTTCACATGTCTACTTGGTCTTTTTCTTGAAGGATC
AGATTTTGAGAAGATTCAACGGGAGGAACCATTGGATCTACCTCCGATGCCACCACAGAGAAGAAATTGG
AAGGGCGCTCTTGTAGCACCTTTTGCTAGCAACAATATGTTGGCTTTATACCAATGCCCTGGCAAAAATG
ATGGCAAAAAAACATCTCAGGACCAAAAAAGCTCATATTTTTTGCAAGTTCTACACAATGAAGCCCCAGT
TTCGATGCCGGGCTGCAGCAACAAGGATTTATGCCCATTCGAGGAGTTCAAGGAAAAGATAGTGAAGCCG
CACCTGAAGCACGACTACAATATGCTATGCAAGAAGCCGGGGGTGGCAGCAGAGGAGGAGCCATCCTCTT
TCAGCTCCAAGCTCAACTTCTTCCTTGATCTGCTCTCGCGGAAAGGTTACCGTTTTAAGGGGCAAGATGT
TAAGACGGAGCTGTAGAGTACAGGCGCCTTGTGCCGCGACGACCTTGGATTAGGACTGACAA
>gnl|UG|Ta#S12991359
CGCGGCGCTGGAGGACGGCGTCGTACTGGCCAGATGCCTCGGAGAGGCCATCCTCGGTGGCGATGGCGAC
GGAGCGACAGGCGGCACAGATGAGAAGGAGAGGATCGAGTCGGGCCTGCGCAGGTTTGCGGGGATACGGC
GGTGGAGGAGCATCGAGCTAATCGGAACGGCCTACGCTGTCGGCTTCGTGCAGCAGAGTGGTAATAGGAT
CATCAGCTTTCTGCGGGAGAAAGTGCTGGCCGGAGTGCTCGCGGGAAGGCTCCTCAAAATGTCAGACTAC
AACTGCGGGACCCTGTCAAGCTAGGGAGTAGTACATTTGAGGCAACCAAAAGAGCATAGGAAACTAGTTT
TCCTTAAACCCGATTTCTGGTGTAACAACCTAAAACATTGGTTGGATCCTCTAACTAACTCGTGGATATA
CTAAAAAAAAAAAAAAAAAAA
>gnl|UG|Ta#S17977034
AACCGCTACTGTCGTTAGGCCTATCCAGGTGACATAATATAACAAGTTTGTACAAAAAAGCAGGCTGGTA
CCGGTCCGGAATTCCCGGGATATCGTCGACCCACGCGTCCGGTCGCCATAGGGTCGTCAACACAGATATC
TATGTTTGTGATTCCATTCTGTGTGGTAATTGGCTGGATGATGGGGGAAGAGATGGACTTGAACTTTCAA
TTGTTTGAGACAGCAACTCTTTTTATAACAGTACTTGTGGTGGCATTTATGCTACAGGAAGGCACGTCGA
ACTATTTTAAAGGCTTTATGCTCATATTATGCTATCTCATAGTTGCCGCAAGCTTTTTTGTGCACGTTGA
TCCCAAATCAAGTGACAACAAATGACAAGTTCCCAACAGAACTGTGAAGTGATGGGGAAGGCAGAATGTA
GCAATGTAGCACCCGTGGATTCCTGAGTTTGAAGAACTTGCTGGTAGCAGCATCCCATTAAGGCTTTAAG
TTTCAGCTTGAAATCACAAGGCGCTGATGCGGCTTTTTTAAGATAGCAACGACATCACCCTTCGAGAAAC
TGTAACTATATGGAATAGCGCACGAGGACCACTAGTCTGTATTTGCTGTAAGCTACACCTGGTTGCAGTT
ATGTAATTGTTCTATCACGCGAGGTGATTATANTATCGAATTGGATTTGTATGNGTCAAAAAAAAAAGAA
ACAAAAGAAGGGCGGCCGCTCTAGAGTATCCCTCGAAGGGGCCCAAGCTCTACGCGTACCCANGCTTTCT
TGTTCCAATGTGGTCCCTATAGTGAGTCGTATNATANGCTAGGCACTGGCCNGTCGGTTTAACACGTCGT
GACTTGGGAAAACTGCTAGCTTTGG
>gnl|UG|Ta#S32605625
ATGATGATGTGATCAATGCATATATATGTTGTATGAAGGACCAAATACATGTCCAGAATGATAATAAAGT
ATATTTTGAGAGTCCATTTGTTACCTCACTATTTAAACGAGATGGCGAACATGGAATACAAAAAGATAGT
GCCTTCATGACAAAGACCGTCATTGAATATATGCAACATGACATGATTAAACTTCCAATAAATGCTCACA
ACACACATTGGTATCTAGCTGTTGTGAATACAAAAAAACGTGAGGTTCAAGTATTGGACTCATTGTGCTG
GAACTTTGACCGTGATGATCTCGCTCATACGCTACGAGGAGTACAATTTCATTTGGACCTTCTTAAGAGT
CAAAACTTGGTAAAAGACAATTGGAAAGACATTGATCTCACCGAATGGAAGATCACGGAACAATTACAAA
AGGCAATTCAAGAGGACAGTTATTCATGTGGTTCGTTTATGGTCAAATTTATGGAATATTTCACTGGATG
TGCACTATCTTACCCAATTGCACAGGTATATATCTTTTTAAATTAAAAAGTATGTTAATTTCATAAAAAA
ATATGTTATTTTTTAAATAACTTACTAATAATTGTTTGTGTTGCACAGGAAATGATTAAATCTTTTAGGT
TTAAGTTAGCCAGCATGCTATTATGTTGGAAAACAAACACTGCAGGAAGGTCTACAATCGTTGAAGAAAG
TAACGATGACACTAATGGAGATCCTGATGATGTTCAAATATTANAAAGCCTANATGATATAAAAAAAATG
AAGCAAAAAATCCCATTATCTGTTGAAAATAAATACAGATCACTAATATCTATTCTTTCTAATATGAGCG
TACATGAA
>gnl|UG|Ta#S32569865
CGAAGATCTCGCCAGGATGTAATAAAAAATCACACATTAGAGTGGATTGAGAAGTTTTATCCAGGCTTAT
TTGAGCAGATCCATTTTGGGAATCATTTTGCTTTGGAAGGCCAATCAAGGCCAAAGTCGGAGATTTGCAG
ATCTTTTGGTGCTCAGGTCTTAATAGATGATAACCCGAGATACGCTTTAGAATGCGCTGAGGATGGAATG
AGGGTTCTGCTCTTTGATTATGATAACACGTATCCCTGGTGCAAAACTGGTGTGGATCAATCACATCCGC
TGGTGACCAAGGTTCATAACTGGCAGGAGGTTGAGCAAAAACTTCTCTCGTGGGTAGCACCTGAGAGCTG
ACATTCTTATTTGTCCGATGTGAGCAGCAGAATTATGCTCAGCAGACAATATCTCACTTTCTGAAGGAAG
ATGTTGCTTCCCTTTCAACATCTCAATACATAAACATGTCAAGGGTAGAATACTCCATGTCTTTGTTTGA
GAGAATGACGATTGAACATCGCCTCACTGCAGTATGCTGGGTGGAAGGCAATCAGACTCAGTCTAGTATG
CCCTGAGATGATCCAAGATCTGCACACACAGTCGCATGTCGAAGATTGAATTCTTTTTCAGCATGTTAGC
TTCTGTGGTACTGTGGTGTATATACTGCCACTGCTATATGCATTTGTGAATCAAAT
>gnl|UG|Ta#S17981386
CACCAGCTATTACTTTAGGCCTATTTAGGTGACACTATAGAACAAGTTTGTACAAAAAAGCAGGCTGGTA
CCGGTCCGGAATTCCCGGGATATCGTCGACCCACGCGTCCGTACTACTTCATGCTGGTGAATGTATTTCT
TGGAAGCATAATTGCTGGCACAGCTTTTGAACAGCTAGACTCTTTTTTTCACGATCCTCCTTCACAAATA
CCAAGGACCATTGGAGTGGCTGTACCAATGAAAGCAACATTCTTCATGACATACATAATGGTCGATGGCT
GGGCCGGCATCGCCAATGAGATTCTTCGAGTGAAGCCACTGGTCATATACCATCTGAAGAACATGTTCAT
CGTGAAAACCGAGCGGGACAGGGAGAGGGCGATGGATCCACGGAGCATCGCCTCNGGAGAACTTCATCTG
CATNTACTCTCTTGGCTCTTAGCGTTCCACCCATCTCTNCTNATATCTTTCTNGCTNNCTNCTTTTTNNT
TNCTTCTTTTTTCCCTTTCTTTCTTTGGGNGNNNTNATTNGTTTCAGATCATCAATTTGTATCCCCCGAT
TATAGGAATCCGCGGGGTATTTCTGTCTCCGGGTCCATTCGGCCATTTTAGAGGGTCCGGGCTATTTTCC
ATGTTAGCCCCTTTTTGGGGGGGGTCTGAACAAGATAAAAGCTCCNTATCCCCCCGTTGTTCATTNCTTG
TCGTGGGTAAAATTCTGTCCCCCATTGTTCCCCCCCACAATTTTAAAATACAAAATTTTGTTCCNCCCCC
CTCTTACCCTCAATTTTTCTTTCTAAAATAACACCTNTTCAAAAAGGGTCTTTTTGGGNCCCCCTTCATT
TTACCCCCC
>gnl|UG|Ta#S32502944
ATCCTTGTAAATATCTGGGCTTATCACAGTGGAAGGAAGATGGGTGTACCTTAACCCTGTCACTGGAGAG
AGCAAAGAGCAGCATCTGCGCGAGGAAAGAAACGAGATGTGGGTGAAGTTCTTCGATTTCACCCTCCTGA
AAAGCATGGACGAGGATCTAGCAGAGGAAGCGGATGACGGCATGCACCCCGGGACGGACCAATGGCTGTG
GCCGTTAACTGGGCAAGTGTTCTGGCCGGGCATTGCCGACCGCGAAAGGGAAGAGAAATACATTAAGAAA
CTGGACAAGAAGCTCAAGAGCAAGGTGAAGTTGCTAGAGAGGCAGAAGTCGGGTTACAAACAAAAGCCGC
TGGGACAATAACAGTAGTAAAACCGGAAGAACCAAAAGAGATATCCGAAAATCGATCACGCCAGCTGCAA
GATCCGGCCCATCAGTGTTGATACACCATGTTTTCTCTCGCGGCAATCCGACAAGAGGCGAGCATGTCAC
ATTATTGCTGCAGAAGAGACGAAGCGTGAAGGCGCCGTGGTTGTGAATACGCATTCTTTCCTCTAACCCC
CGGATCTCCCCTCTCCAAAGGAGCTTGGCAACGCTGGAGGACACGGAACAGTTTTTCTTCCTGCTCATAC
AAAAATAGGTTACATAGTTCCACTGGTTTCCATTATTTATTTTTGTCTTCCCCGTTCTGCTATGGAACTG
GTAGTAGCTGCATGCACGGGGAGCAGAATTTTGGTAGGACTTGTAACCGACCACACGCCGTTGTACATGT
AAATTCCCAGTAGAGAGCCA
>gnl|UG|Ta#S32589603
CNGGGTTNGTAATGGGGGAACGTAGAAAATAGTTCCCCCATGGATNTAAGCAGCNCCAGCTAACTGCTCC
CATTAACTGTGTGAATTACTCTGATGTTGATGAAAATGGCATCATCTATATGATGCTGTGCCGGGTTGTA
ATGGGGAACGTAGAAATAGTTCACCATGGATCTAAGCAGCACCAGCCTAGTAACGAGTATTTTGATAGCG
GTGTAGATGACCTTAAAAACCCGCAGCATTACATCGTATGGGATATGAATCTGAATAGTCACATCTATTC
TGAATTTGTAGTCACCATCAAATTGCCATCTAAAGCCAAAGATTCCCTCTTCACACAAGAAGATTGTCAG
GATTCATCTGATGCCTCACTGGTCTTGAGTCCAAGTTCGGCCGACAGTGTATCACAGGACATGAATCTTG
AGGCATCTCCAGCATTGGGTGGTCAGTATGAAGCCCCCATGTTAGGAGGATCAATGGCAAAAGCTCCAAG
TACACCTTGGATGCCTTTTTCCATGTTATTTGCAGCTATTTCAACCAAACTTCCTCGCGAGAAAATGGAC
ATGATCAATAACTGTTATGAAGAATTCAAGGCCAAGAAAATAAGCAGAATTGACCTAGTGAAGAGGCTGC
GGCTCATAGTTGGTGACAGAATGCTGGTATCCACAATAATTCGGCTCCAAGATAAGTTGCCTCCGATGGT
GAAGCGAGAAGCAGCAGATGCTCCAGCCAAGGCATGAGGTCAGTGACCATGGTGGATTGGAGGAAGGAAC
TGGTCGACTTGTTATCATGAGTTGGAAAGGAATGTAGTCTTCTGAGTTTATTTGCGTCTGTATGAATCTG
CCGCTCTGTCTGTCTGTTTTAGTAGTTGCAAAGAGGAAACTGTTATACTTGTGAACCTAAGATGGTTTCA
AGGGAGAAGAATCCTTGTTTACCCTCCTAGTTTGGTTTTTGTCCAATCAACATG
>gnl|UG|Ta#S22368665
TTTTNNNNNNNNTTTTNTTTTTTTTTTTTTTGTCCTCCGCTTTTGGNNGTGNGGGGAGAGAGGGGCGAAA
GCTAGCACATTAGGCCTATTTAGGTGACCTACAGAACAAGGGTGTACAAAAAAGCATTTTCCGCACGGGC
CGGAATTCCCGGGATATCGTCGACCCACGCGTCCGGATAATTTAATCACTTGCCTAGCCCGTTGTTCTCG
GTCTGATTATGGCTCCATTGCATCACTGAAGCGGAACTTCCGTTCCCTTGTCCGTGATGGTGGTCTGTAC
AGAGAACGGCGGAGGTTAGGGATTGCAGAACATTGGGTATATTTCTCCTGCAATGTGCAGGAGTGGGAGG
CATATGACCCATACCGTGAACGGTGGATGACGCTCCCAAGGATGCCACCTAATGAGTGTTTCATGTGCTC
AGACAAGGAGTCACTAGCTGTGGGCACTGAACTTCTGGTGTTTGGCAAGGAGATTCTATCACATATTGTT
CTTAGCTATAGCATTCAAGACAACTCATGGTCAAGAGGTGTTGAAATGAATGCCCCTAGATGTTTGTTTG
GCTCGGCTAGGTTTGGAAAGAAGGCAATTATAGCTGGGGGAATGGATTCTTTTGAGAGTGTGCTTAGTTC
GGCTGAGTTGAACAACTCTGAAAATAAAAGTGGGAATACACTTCCCAAGCATGAACAAGCGTCGGGAGAA
GGGGTTCCTGGAGGCTTTCATGGAAGGGCAAATTTCAATGGTAATGGGAGGGAAAGGGCCAACTAAAACC
GGGAAGGGGCTTGAAATGGAGGGGGAAGAAATAATGATTTTAAAGAAAGGGCACCCTGGAAGGTTGAATA
GAAAAAAAAGTTCCGAAGGGGGGTACAAAGGGGGACCAATGGGTGGACTCCCTCCCCCTTTGTTGGCTGG
GAACTTGGAACACCTGGGGCCATATAAGTCCGCGGTCCAAAAAAAGA
>gnl|UG|Ta#S17986554
TCTCAAAAAAAACGCGGCCGAATCACCCCGCGGATATACTTAGGCCGGGGGGGGAAACATTTTACCCGGG
AACGGTTTGCCCTTGGCCTTTTTGGGGCCCCATAGGCCAGTTTTACCAAAAACCGGCTGGACCGGTCCGG
ATTCCCGGAAATTTTTGACCCCAGGTTCCGCAAAACCTTACGAGCTTCCCACCGGGGCCATTCCACCCCC
GCGCAGCCTTCTAACCGGGGCCATTCCAACCCCGCCGCAGGCCCAAGCAACCGTAGCCCGATGGAAATTC
GACAGAGCCCCGGCCCGTTGCCGCGGGAGGAGGATCCTCCTCCGGCGCGATTGCCGTGACCCGGCCCGCC
GGCTTGAGAAAGCCGCGGTTTGACGCGCTGATCCCAAGCGAGATGAGCGGCGGGAGCCCACAGTACCGCA
AGGTCCAGGTGCCTCCGCACCGCTTTGCGCCGCTGAAGAAGGCGTGGCTGGAGATCTACACCCCCGTCTA
CGAGCACATGAAGGTCGACATCCGCATGAACCTCAAGCCAAAAAGGGTCGAGCTGAAGACAAGGCATGAT
ACACCAGATGTGAGCAACCTTCAGAAGTGCGCGGACTTCGTGCATGCTTTTATGCTTGGATTTGACATTG
CCGATGCTGTTGCCTTGCTTCGTCTTGATGACCTGTATGTGGACTCCTTCGAGATCAAGGATGTGAAGAC
ACTCAGAGGGGAGCATCTGTCGCGTGCCATTGGGCGCCTATCAGGGAAAGGAGGCAAGACCAAGTATGCC
ATCGAGAACTCTACCAGGACTCGCATAGTTATCGCTGATACGAAGATCCACATACTCGGATCCTTTGTTA
ACATCAAGGTTGCCAGGGATTCACTCTGTAGTCTTATCTTAGGTTCTCCTGCCGGCAAGGTCTATTCTCC
CCTTAGGCCTGTATCTGCTAGGTTGGCAGAAAGGTATTAGTTGAGTCTCGGTCACATTATATAGCTGCAG
TTTTGGCCTTGTAAGGTGTTGTATCCGCTGATTTGTGTCACTGTGCTATGCATTGTCTTGATACGAAGAA
CAACTTGGATGTGCCGAGAGATCTGTGGTGATATTCCTTGTGTTCTGTTCTCGGCTTTTTCTTGAGAAAC
CGCCGTTCTGATACAGCAATTTGTTTGCGGCGACTACTCGTTCTNAAAGCCCAAAAAAAAAAAAAAGGGC
GGCC
>gnl|UG|Ta#S32581540
GTCCGGGTCAATGAGACGTTGTGGTACGAGGTGAATCGGCGGCAAGCCCGGCGCCAGCGNTACGCGCCGC
CTCTCCGACTCCTCACTCCGTCCTCGTCCACAATGGCCGCTGCCGCCCTCACCTGCGCTCGTGCCCTCTT
CATCTCCGGCCGTGAGCTCCATCCCGTCCAACCTCATCTTCCCGGATCTTCTTGGTTTTGGTCCGGGAGC
ATACGGGTGCGGATCAAAGCGTTGATGGACAGGTTCGTGAAGGAGTTGCAGAAGGCGCTGGACGCGGACA
TCCAGGATCGCATCATGAAGGAGCGGGAGATGCCAGCTACATCAGGAACGCAAACGCGAGGTCGCCGAGA
GGGAGGCCGTTTGGAAGGCCGAGCTCTCCCGCCGCGAGATGGCAACTTCTTTGGGGTTGTGTCAGCAAGC
TTTATTCAACTTCTTTGGAATGTCGTAGGATAATTGCCATGATTTAGCTTTAGATTCCCACATGTTTCTT
GATCTGAGTGTATGCTCATGTGGTAGTTAATTATTTGGTTCCATGACGAGGAATATGGAGATCAAGTTGC
ACACTATCAAGAGGCCTTCTCCAGAGGTATTCTACAAGTTATCGGAATAGATCCTCTTCATTCCCTGTAC
CTTGCAGCATCTCCATCTAAGGCTGGAGTTCTGCACCTACCTACCTGTTG
>gnl|UG|Ta#S16227091
CACGCGTCCGGACACTCAAACCCAAAGAGGCTGATTGGTTCTACATACCAGTTTATACTACATGTGACCT
AACTCCTGCTGGTCTTCCCTTGCCATTCAAGTCACCACGGNGTGATGAGGAGTTCGATCCAGTATATTTC
GAATAAGTGGCCCTTTTGGAACCGAACTGATGGCGCAGATCACTTCTTTGTTGTCCCACATGATTTTGGA
GCTTGTTTCCATTATCAGGAAGAAAAAGCTATTGAACGTGGCATTCTCCCATTGCTGCGACGTGCTACAT
TGGTGCAAACTTTTGGACAGGAGAATCATGTTTGCCTGAAGGAGGGGTCTATCATCATTCCACCCTTTGC
TCCTCCTCAGAAAATGCAGGCTCACCTTATTCCCCGGGACACACCACGGTCAATCTTCGTTTACTTTAGG
GGTTTGTTCTATGACACCGGAAATGACCCTGAGGGTGGTTACTATGCAAGAGGTGCGCGGGCTTCCCTGT
GGGAGAACTTCAAGAACAATCCTCTGTTTGACATTTCCACCGACCACCCTGCCACTTACTATGAAGACAT
GCAGCGTGCGGTCTTCTGCCTGTGCCCGTTGGGCTGGGCACATGGAGCCCTAGGTTGGTTGAGGCTGTGG
TCTTTGGCTGCATTCCAGTCATCATAGCTGACGATATTGTGCTGCCATTTGCTGATGCTATCCCATGGGA
A
>gnl|UG|Ta#S32605014
TCGGTCAGAGTTTAGGGGCCAAGTACTCACTGAAAATGACTCTTCCCTATGCTTGACTGGCCCTTCTCGT
GCAATTGTAGCGGAGGATCCTGTTGACTTCGAAGTCGAACTAAGAATTATTGAGGGTGATGATGAGATCA
AAGACAGAGTATTGATGAGTCTTAGCAAGCGTTACGACGGTGCAGACCAACCTTTATGCTTCCATGGCTC
CATGTGCAACGCAGAGTTGAGCCTTGGGCGACTTGCTGCAACGGTCCAGGCAACTATCGTGGGGGTTCAT
GTTCATAAAGGGAGGTGGCCTTTTGAATTCGGAGGCCGAGTTACTTGCTCCTTGTATTCTGCAGAGGTTG
ATGATCAGTCATGTGATGAAGTTGTTTTGCTTGATTCCGCTGAAAAAATTCCTGAAGATGGTTTAGATGG
GTATATTTCTCTTTCAAGGAGCGTTGTGTCAGTACAACTGCAAGGACGATTGAAAGTTAGCATACAAGCA
TACGGGAGATCTGAACCTCCAGCAGATGTTGAATTCCATCCCCAGGATTGCAACATAACTATGGGTAGTT
GTTTTGTCTATGGCACTAAGGTGGACATCACAGTTGCTTGGTCCCGACTTGTCCGGGACAAGATGGATTT
ACTAATTGAGGGTTATTCTACCCAGGCGTAGTGTGCTGTCTTGCCCATCTAATATGTTTGCTAGTGGTAT
GTTATTTGTATGTCGGCCAGCTATGCAAGTAGGATGATGTCCCAACTATTTGTGTATTGACTCTCTATTG
TTATCTGATCTGACTATAACNTATTGTNCTATGTTATTTGTGTATCGACTTTATA
>gnl|UG|Ta#S32696417
GCTGCATGAAAATCAGGCCCGGGTCCTCGCTCAGGAGGGTGTGAAATNCCATGAGCCGGAGTACTGGAAA
TTCGGCGAGTGGGGAAACAAGTACTTCCGGCACGCGAGCGGTCAGCTGTACGCCATCTCCAAGGATCTGG
CCTCCTACATATCAATCAACCAGCATGTTCTCCACAAATATGCCAACGAGGATGTGTCGATAGGGGCCTG
GTTCATCGGAGTAGATGCCGAGCACGTCGACGATCGCCGGCTCTGCTGCGGCACGCATCCAGACTGTGAA
CGGAAGGCTCAGGCGGGGAACGTGTGTGCTGCGTCGTTTGACTGGAGCTGCAGCGGCATCTGCAAGTCGG
CGGATCGGATCAAGGAGGTCCATCGGCGCTGCGGCGAGAGTGCGAACACTATCTGGAACGCAACCTTCTG
AACTGAAGATTCTTCAGACTTTAAGCGCTGCTGAAAGGAGAAAGACACATAACATCCGTATACAATTATT
GCTTTAACGGAGGGTGGCCGGATATTATAGCGATCAACTGGTATATGTCAAGGTGGTGGATGAAAGAAAA
TTCATTGGTGGCCCCTTCAGAGCGTGGGATGCTTGTACACTCATGTACAAGTACAAGCTCGGCCGACATG
AGGAGCTTTGTTCTTCCTTCTTACGTTAATTTTTTTAAATCTTGTAGTGGTTTGATTGATTAGGAATTGT
ATNCAGTGTANCGTATGGGGAGCTT
>gnl|UG|Ta#S13267372
GCACGAGGAGGCTCTGCGCCTACTCCAGAGCCGTGGCGCACTTCCCGACCGCTGTCAAAGAGTTCAAGTG
GAGGAACGGTTGGTTCTACTCGCTCACCGAGAAGGCCCTCGCGCAAGGGAAGCCTGATCCATGCCCGCTC
CACACAGCTTGGCTCAAGGAGATTAAGGTCATATAGACAAGGGTTTTTGTTTCATGTGCAAACAACGCAA
CGCAATGCCGTTTTGGGTTAAATCTTGAAGCAGTTTTTCAAGTGTTTAACCATTGATTGATGTTGTGTAT
AGACTATAGAGTATAGAGAACTCTCTGCGCATATATCCTCCATGTACGCCTATCGATCGAAAATAACCTT
ATGTATGTATGGGAAACACAAGTGCTGTGTAATTTATATTATTGGCAGCAAGCTTTTATGCGGTGGAGAA
AAAAAAAAAA
>gnl|UG|Ta#S17973075
NGANNNNNTANNNNNNNNTGTGTGACTACATGATCCGTCCACGCATTAGGCATGACAGCNATTATCAGGC
TCCATTGCAATAAGAGTTAGCACACCAGCTGCCTGACAATCAATAATGGAAGGGGCGTGGACTTAAGTAA
CTCCAGGAAGTGATAACAGCATCATCTCGGAATCTGACTGGTGTACATACGGTGTGCAGCAAAACATGCT
ACTCCATGGGATGGAGCATCAAGGTTTTATCACTGCGGAAGGAATATTTCTTGCCGGCTGGTCAGAAGAT
GGATACGGGTATTGGTTCCAAACACCGGAAGGATGGACCACAGATGGGCATTACAGGTCGCTGGTATACA
TGCGGCCTCTTGCTATCTGGGCAATGCAGTGGGCATTGTCACCCCCAAAGGCGATTCTCGAGGCACCCAA
GGTAAACCTGATGGACAGAATACATATATCCCCTCAAGCAGTCCGAGCAGTCGGTGAGATAGGTGTTCGA
AAGATCGCCCCCGATAACAGATGTATTCCGAGCTCCACGTTCCAGTGCGAATGCTAACCACGGGAAGAAG
GTAACGTGTAACGACTGATGAGTAAATCATGGTTTTTTTCCGGCTTTTGCTTGCTCCCCTCCGAGATCCA
GGGGGGTTCAGGTCTTTTTTTTCCCTTTACAGTCAGAGGGAATACCTATGGGACAGTTAAACTCACAGCT
CCAAAGAGCTCTTGTTGTATAATTTGTACAGTGAACTATTACGTAACATATTCAAGAAGTTTGCGAAAAA
AAAAAAAAAAAAGGGCGGCCGCTCTAGAGTATCCCTCGAGGGGCCCAAGCTTACGCGTACCCAGCTTTCT
TGTACAAAGTGGTCCCTATACTAAGTCGTATGTAAGNTCACTAACGAACGGTNGGTTCA
>gnl|UG|Ta#S18006811
CAGGGGGTACAAATGTTTGCGGGCAAGAACCTTTATGTAACATCTCATTCTCGAGCCCTTGCGGCGTTTT
GGCGGGCTTCTTTCGACATTTTCAACCCACGCGAGAACACGGCCGGTTGCGACAATTTTATCCTGGACGT
GGAGGTTCCGGCCGGCCCAAAAAATTTCTGGGAGTCGTGCGCACAAACCGTGCCCCATGAGACGGGGGGT
TTTTTAACCTCCTCCAGTCACCGCCGTTTTTTTGGAAGGGACCAGGAGCCCAAAGCCCGGTCAACCCCTT
TCACGAACGGAAATGGGAGCGACCTCCACCTTTTGCAGGGAAGCGGCAAATTTTGGCAATCGCTTGGCCA
ACACCCTTTCGGAGAAAGCGGCCTTGGGCCTTGGCCATGAACAGAGGGGATGGACATGGTGGCCATCAAC
GCCGGCCTGCTCACCGGGGCGGGGCTTTCCTCCGCCCACACCTGCCTCAAGGGGGTCCCCGAGATGTACG
AGCACGGCGTCCTCGTCACCGTCGACGCCGACTTCCTCGCCGACGCCCACGTGGCCGCCTACGAGTGCCC
CACGGCCTTCGGCCGCTACCTCTGCTTCAACAACGTCGTGTGCCGGCCCGAGGACGCCCTCCAGTTCGCC
CAGATGCTCACCCCGTCCGCTCCATGCTACCCGCCGAGTGATGAGCTGAAGGTGATCCCACAAAGGATTC
AGAACAAGAAGCTGAACAACCTGATGGTGGAGTTTGCCAGTGCCATATACGGGGACTTGGATTAGAGAAT
CACTAGTTCATTGATTTACATCTCAAGGGCAGCTAGGGTTGTATTCTTTATGAACCTAAATATCTGTATT
CTTTTTCCTCCTGAAAAGGGAAATATGGTTGGTCAGATGTACAAATCTGTACAAGGCCAAGCATGCCGCA
TGTATTCCACCACTCTTACCAGGATGGTAGGAGCATTTGAGCCAGTGCTTAGCAATGTAGTAGTAATCCT
TAGGTCCAACAAAAGGGAAAATAAGTCCACAGTTATGTTACTACTGCCTTGTACAGCAGCATTATATGAA
TATGATGAAGCGAAATGTTGAAAGCTTCGAAAAAAAAAAAAAAAAGGGCGGCCGCTGTG
>gnl|UG|Ta#S32522237
CTAAATGAGATTATCAAGTTAGAGCAGAAACTGGATGCCAAACAGAAGCTTGAGTTAGAAATAAAACAGA
TGCAGGGAAAATTGGAAGTGATGAAGCATATGCCAGGTGTGGAAGACTCCGAATCAAAAAGGAAGATAGA
TGAACTTAGTGCCGAGCTTCAGGAAAAGTATGATGAAATGGATGCAATGGAATCGCTCCACCATACTCTA
CTTATGAAGGAAAGGATAAGCAATGATGAGTTGCAAGATGCTCGGAAGAAGCTAATAGATGGTTTGCGGG
ATCTTACAACTGGCCGAGGAATTATAGGAATTAAAAGAATGGGTGATCTTGATCTGAAATCATTTGCGAT
TGCTTGCAAAAATAAAATGTCAAAAGAAGATGCAGGCGTTACTGCTTCCATTCTTTGTTCAAAGTGGGAG
GAGGAGATTAAAGATCCAGAATGGCACCCTTTTAAAGTTATCGTGGATGAAGGCAAAGAGAAGGAAATTC
TCCGCGAGGATGATGAGAAGCTGCGAGAACTGAAAGAAGAGTATGGCGAAGAAGTGTATGGCTTGGTAAC
AAAGGCTCTGCTTGAAGTTAACGAGTATAACCCTAGTGGCCGCTATCCTGTACCCGAGCTGTGGAACTTC
AAAGAGAAGAGGAAAGCAACTCTCAAAGAAGCTGTCCAGTACGTCCTGAGACAGTGGCGCACACAGAAGA
GGAAGCGCTGAGCCCAGATATCTAGATTCCTGTAGTGAACTAGAAGTGTGTTTCTGTTATTTTCCTCATG
AATGTTGGTAAACGTTTAGTTGTCTAGGTTTCCTTGGATTATTCAGCTTGGTGTAGCATTGACCATGAAT
GCTAGTACCTTGGAGATTGTGAACCGCCC
>gnl|UG|Ta#S12990472
AGGATTGACAGCCCTGATAAGACCGACGAGGAACAGCACGAGGGTGATGCTACCAACGGCCAGAAGGAGA
ACATTCCCACCACTGAGGCTGCCCCTGTGGCTGCCCCTGCTACTGGCGCCGCGGCTGCAGCCCCTGCTGC
CACCAAGGCTGCCGAGGCCACTCCTGCCTCTACCACTCCCGCCACTACTGCCTAAGTAAAGGCACGGCGC
GAGTTTCACGGACATGAACCTCGTACTATGTCATGATGATTACTCTAACGATTTGGGCATGCGATTTCAA
CGATTCTCTTACAGTAGATTCTCGCTACAACGATGAAAAGAAAGATTGAGTTTTTCCACCTTAAAAAAAA
AAAAAAAAAA
>gnl|UG|Ta#S12874361
CCACCACCACCATGCCTCTGTCTCCTTCGACAGGAGCCACACTTCAGCCCAACACCGTCTCCACGCCTCA
GTGGCCCCCGTCCCAGCACCCGTTCCTGATGCAGAGGTTCTCTGCTGCTCCAGCCGAGCCTTCGCCTATG
TTTCCCTTCTTTCTTGGAGGCAACAACGCTGCTGCTGCGGCTGCTCCTGCGGCGGCCAATGCGCCGGAGC
GGAGGCTGCAGCTCTGGGACTTCAAGGAGGAAAGGAAGACATAGTTTCTTCTTGGGAGATTCGGCGGTGT
ACCAAACTACCAAGTCATATGATCCATTCAGCACAGCAAAACCCAGAAGGAGAGAAGATGCAAGGCAACG
AAGGAGTCGGCGCCATGGAGCCGCGTGGAATGCAATCGCTTTGCTGGATCTCCGAATCTTCTCCGCGCGG
TTTTCGTTTTGCCGTTGTCATCCTCTGACCTATGTTTTTGTGATTGGAAACCAAATGTTTTTGAGCTGCA
CTCTGTTGCTGTGCCCTCTATCTTTCTCCTTACTAAAAAGATGTTTTTTTTTTTAACTTT
>gnl|UG|Ta#S32585851
TTTCCTACGATCCGAAGATAGAGCAGCAGGATATTGAGATGATTGGATTGATACCCAATCTGATCGATTT
GACACTGTCTTTACCGGGAACAGACGACGCTGGGCGGTTCATCATCACGCGTGAAGGATTTCAACAGTTG
CAGAGTTTTGAGCTTTCCGGTAGTCGTATGGGAGTTTTATTTGAACCGGGGGCTATGCCGAGGCTCAAGG
AGCTTATACTCGACGACTTCATCAGAAAGCCCAAATCTGCTGCGGTCGATTTCGACTTTGGCATCCAACG
CCTCTCCAGCCTTGCTCGCCTCACTGTCAGCTTAGCCTGCTATCGCTCGACGGCGGCAGAAGTAGAGGCT
ACGGAGGATGCTTTCAAGAGCATGGCCGAGGCGAACCCCAACCGTCCAATACTGGAGATGACAAGACTTT
ATCCGCAGCATATGGTACGAGACGAGCAAATAGATATGGCAGGCTCAGCTACAACGCCGGCCGTCAAGTC
CTAGATGCCTAAACCGAGATGCGCCTTTGGTTATGGAGCCCAAGTCACGTACTCTGATTGGATGCTGCAA
CAAATGAAGCTCCACATTTCTATTCGGGCTACCTCTTTGTCGCAAAGCTGGTGTACTCTTGTGATTTGTG
TTGCGCAACTGATTCTTCTGTACATGTCTGGAAGTATCACGAATTAGTGGAATGATTAGGAATAAGTAAG
ACAAGTATCACGAATTCAGAGTCAGATGCAATTTTTTTCTTTTCTTTTGGGCATAAGTAGATTGTCATTT
GAGTATTTTTTCCATTAATACTGCGTGTATTCTTAGATTGNGACTTNGATATGTAACCCAG
>gnl|UG|Ta#S26018723
GATAGCGTGTCCNNGNCNGAGTCCCANGCAGTAACCCTCNGGCAATGCGTTCCTTGGTTCAGCTGGACGA
GCTTTACTCCCCCACATCATCACAGCATCTCCTTCAGAGGACGTCGCGGGAAGATCGCGGCATTCGCGAG
CCAGCCACCGAGGNCGGTGTGCGTGCTCTCAGCGATGGGGTCCGTCTCCAGGCCCGTCNTGCGCCACCCG
GCAGATCATCCTCCTTCNTACAATAACCCTGCCATNTACGAGGGATTGTATGAAATCCTGAGTTANTCCG
GCTCTTACAATCCGAACGAGGGCCAGCAAAATCAAACCGACGGGATNAGCGTCACGCTCTGCAGCCCGGA
GAGGCATGTCATTGGAGGTGTCCTGGGTGGAGCATTGGTGGCTGCCAGTACTGTGCAGGTGGTGCTAGGG
ACTTTTGTGCAAGGAGGATCCAAATCAAAGTCCAAGAAAGCCGCGAAACCACCGGCTTTCGGTCCCGACT
CGCTCACCGGCGCTGGGCCAGATGTGGTGTCGCCCAGCTCAGGACATAACCAAAACCTAACGTCGCCGCC
CTCCGTTGTATCGACGGGAGGGTGGCCTAGCTCTGGGATATTTGACACACGAAGTTCCAACATTGATATC
AACTCTTCTAGAGGATAGCTCATATTTGTCGACACTTCCATCTCTTGAGAGATTTTTCTGTTCCCAAAAA
GAATACCAAATGTATACTTTGGAATAGCCCATTCGGTTTTTGAGATCATTCACCTCGGCCGCGACAAATC
ACTAGTGCGGCCGCCTGCAGGTCGACCATATGGGAGAGCTCCCAACGCGTTGGATGCATAGCTTGAGTAT
TCTATAGTGTCACCTAAATAGCGTGGCGTAATCATCGTACATAGCTGTT
>gnl|UG|Ta#S32728581
AGCTCATAANCATTATGAGACTATGAAGCAGCAAGGGTTAACTCCTGACTCGATAACTTACTCAATACTT
GAGCGGTTGGAAAGTAGATCTCAGCGAACAGTACGAATACGAAAGTCAGCTCGGGCTACAAGTTGGGTTG
TCAGTCCTCTAAGATGATGGTGGCAGGGATCTGCCCTGGTTCTTCAGCTTGTGTACTGGAGTCTGCCTAC
AATGTTGAATTGTATTTCAATGCTCCAATGATATCAAACTATGTGTTCAGTCACCATTGAAAATTTCTGG
CTTTCTTCTTTTGAATGACAAGTTAGGGATCACTTGGTCAGGCATAATACATGGTTACTTGGGTTGCAAT
CCTGAACAAATCATGAACCATATACTGGATAAGCTATTGTGTAAAATTCAAAATCAACAGTTCAAGAAGC
AAGTATCCCTATTCCAAGTTCCTGCAGATATGTGGGTTCTTGCAATTAATACTTACAGGGTATCCAACAC
GATGATTGCAAGTCTGTAATTTGGTTATCCTATGTTATGCAACTGAGACAGATTAGAAGAGTCATGACAT
CAAAAAGAGAGAACTTGGTGATTTTTGAGGTTGTTGGATTAAAGGATGCTTGTCATGGCAAAGTTCTGGT
TGACATTGATGATACACTCCAAAACAGGTAAGAGTTGTACTGTGCCATGTTAACTACCTTTAAGATGTGA
AGAAGATATCTTATAAATCTCAGAGGTCATATTTGTAGTCACCGGTCTTACCCTGATAAC
>gnl|UG|Ta#S22366146
ACGCTTGACCTTAGGCCTATTTAGGTGACACTCTAGAACAAGTTTGTACAAAAAAGCAGGCTGGTACCGG
TCCGGAATTCCCGGGATATCGTCGACCCACGCGTCCGATGCCAGCAAGCTCCAACACCCTCCGCCCTCCA
GCACTCTCTCGGCCCTCCAACTCCAAGATCTGAATCAAGAAAACCGCCGGCGATGGGCTGCTTGGGCCGG
TGCTGGGACAAATGCAAGTGGCCACTAGCGTGCTTCACCGCCCTCGCCGCCGTCATCATCATCGTCGTCA
TGGTCGCCGCCTACAGCTTCGCCATCCAGCCATCCATCACCGTCGAGGACGCCTCGCTGGCCAGGTTCGC
GCTGGCGACCACCCCGACGACGTCGCTCGGGTACAACCTCTCGCTGCGGCTCGTCGTCCGCAACCGCAAC
TGGGCGACGACCATGAAGAACACGGAGCCGCTTGAGGCGGCGTACAAGTTCGACGGCCAGCAGTTCGACC
GCGTGCAGGTCGCCGACAAGGGCGACAAGCACGGCCCCAGGAAGACCCGGGTGTACCGCCTCGTCACGGG
CCAAGAGAGCGGCTACGTGGCGCTGGGCAACGCCGGCGTCGCCGCGTACAAGGAGCAGAACAAGACGGGG
GAGTTCGAGCTGGAGGTGGCGGTCACCGGCGAAGTGCGGTACACGCTGCAGCTGAAGAAGAANCAGCTGG
CGGGGACCTGCAAACTCAAGCTTAAGCTCGACTCGCCGGCGACGGGCTCCGTTGTGTTCCAGAGGGTGAA
ATGCAAGCTCGAGAGGAGAAGAAAGACCATGAGTAATTAATTT
>gnl|UG|Ta#S32637349
CCCCAAGCAGAAGAGCAGATTATTTCGGTTGCAATCTCGTTTGGATGCGATGAAAAAGGAGTTACATGAC
CTGAAGAGGAAAAATTNTGCCCTTCAAATGCAACAGTTTGTTGGGGAAGAGAAAAATGATCTGCTAGACT
ATNTAAGATCCCTAACACCAGAGAAGGTTGCTGAACTCTCGGAATCCACCTGTCCTGGTGTGCAAGAGGC
TATCCAGTCTGTTGTGCATGGTTTGCTTGCTACTCTTTCCCCCAAGGTACACTCGAAGTCTCCTCCACCA
GTAGAGAATGCTGGGGGAGCCCTAAATTGTGGGGGTGAGGACGATGACTGTGCAGAGCTTGTCGAGAATA
CTTCCCTCCCGTTTCAGCCCCTAATATCTGTCCCACGTGATTATCTTGCACGTTTGTTATTCTGGTGCAT
GTTGCTGGGTCACTACATCCGAGGTCTGGAATACCGGTTAGAGCTGGCACACCTTCTCAGAATATCTAGC
GACGTGGGGTCTTTCCCCATTGATGACGATCATTTTATTTGAGAAAGCTTCGCTGGCTTATTGAGATCCG
TCAGCGAAGAGGATGAAAATGCACTGGCCAAGAGGCCGCAGAAGTTGCTGTTTGGGGCATTTCCTGACAA
TGAAACAGGGAGTTCTGGGCCATAGCTCCTGTTGTAGTTCTTGTAAAGTCGGAACGAAGGCGTTCGGGTG
TAAAGTTAGTGTTACATATCAATGTGAACAATATATTTTATTTCCTTCTATTTATTGTGTCGTATACAAA
ATAAACATGTTGCTCTTGCTGCTAATCTCGTGGTAGCATGGTGGATACTGGGTATTAGGCATCCTTTGTA
CTCATATGTTGTATGTATT
>gnl|UG|Ta#S19223906
GATTCGGCCGAGGCTCCTTCCCTGTTTCATCCTCCACAAGCCCACAAGACAAGCATGGCGCACCACGTGC
CATCCAACTCTCTCATACTTCTCCTGGTCCTCGCCTCCATCCAAGCCGGCAGAGGTGCGACGTCGCGTCC
ATCGCCGGCCCCGGCGGGATACGTGCCGGTTCGCGCCGTGGTGTACCGATCGGTGGCGCTCCCGGCCGCG
AGGGTAGCCGCCGCCGGGGACGAGGCGCCGGGCGGAGGAAGGTACGAGCCGTTCCAGCTGTGCATGGGGT
GCCGGTGCTGCGCGGCGGCAGGGAGCGGCAGCAACGCCAGCGCGAGCAGCTCATGCGTGGACACGCGGTG
CTGCTACGCCATCGACTGCAACGTCCCCGGCAAGCCCTTCGGCGTCTGCGCCTTCTCCCCACGCACATGC
TGGCTGCGGCGCCGACGCCGGCGCCGGCAACAACTGCACCGCCACCTAGGGACACCGATCGCCCTCGTCA
CCGATCGTCCTCATCAACCTGCTAGCTGTTTTCGACATGCTATTACTTTTACTTCGATTTGGAAAAAGGT
TATATGCCTACCAAATGGCACTGCAGATATAGCTCACGATTTGTTTTTCATTTCTTTGTACTACCGATGT
CAATTCTTTTGGGTACTGTCGAAATAATTTCTACTCGTCTCTAGAAAAAAAAAAAAAAAAAAA
>gnl|UG|Ta#S12983864
AATTCGGCACGAGGGAGAGTTTAAGGCAAAGTATGCCATTAACAGCTTGCAACATCCTCATTTGCGAATC
ATGTCCCGTATGCTACAGAGAAAGGAGTATGATGTATGCTATCGGCGACGTACTGAAGAGATCTACGATT
TTTTGGTCGAACTTATCAATTTGAAACCTTACGTTAAGCAAACTGATTGTTCGGATGATGTTATGGATCG
TCTTGTGGAAAGCTGTCAACCACAATCTGATCTTTGGCGAAGTTATGCACTAAGGGCAGTTGATATTTTC
CTTGATTCGTTGTTGATTTTCTGGGAGCCTCAGTTTCATCCCTTGATACGTGAGCGCCACAAGGAGCAAC
TGCTAATAAGTGCCCGTGAGTTAGCTGAAGGGTGTGCAATTATTGAGCCACTGGAACCTGACCCTGATGA
TTTCTTGGCGCACTTGCGGCCATATGCATCGGTATACTTTGAGAGTAAGAAGGAACAGTTTGGGTATTAT
ACAGCGAAAAAACAAGTACGTCTGCATGAAGAGTTCGATAATTATTTGGCTACATGCACATGGGATGATG
CTATTGACTTGTCTTCTTTCATGGAAAGTGCTCGTAGAGATGATGAGAAGTTTGCAGAACTGGATCCTGA
TCTTGCCAAAATGTCCTTTGAGCGGATGACCAATATTGCTGAGCGGAAACACAAAATGAACTC
>gnl|UG|Ta#S12945738
TTCTAGATTAACAGAATAGAGAACATGTACTTGTTCTTAGGGTGATAATACGATGAAACATATAGTATCT
ACAAACGACTTGGTGTATAGGGTGAGCAGTATATTCTTCTTTCCAACAAGTAGTGCTCATACACAACAGC
CATCATGCTTTTCTTTAAAATGGTTCCAGCTTTTTACCTCATTAAACAAAATCTTCCTCGGCATACATCC
AGCCATCATGACAGCAGGGCATTTCCTTGCAGGGCCATTGGTAGTACTGCTGCTATTTAGATTGCCATTG
ATCCTGTGAAAGTGTGAAGCATGAGTTAACCAAGCATACTGGTGTGGATGCTTCTTTATAATGTTCCCAC
TGCCAACAATCAACAATATGTCTCAAATATGTTCCATCGCAAGTAGCGCATTTCTTCAACAAGGCTCAAA
CTTGAGAACAATGTAGGGTTCATGTTCTCAAACTCAATGATCTAGGCAGGCTCGAGGTCCATGTATATCC
TTGTACTCCATTCACATTTCTGTGAGAGCAACAGGAAACTGAGGACAAATATTCTATATACTGGCTTCTG
AGGAGTATAGTGCATAGGCATTGGGGCCCATAGAGGAACAATTAGGTAAAAGAGCAAAGGCCAATCAACT
AGAGGGGATCTCATATTCTCCCGGCCTTGGTGCATTTACAGTTGGGTCTAGTCGGTGAGTAACTTGCGCA
GGGAAGCATTGCTTGTAGTACTTC
>gnl|UG|Ta#S22371093
ACGCTTGACCTTAGGCCTATTTAGGTGACACTATCGAACAAGTTTGTACAAAAAAGCAGGCTGGCACCGG
TCCGGAATTCCCGGGATATCGTCGACCCACGCGTCCGGGCCGCCGTCTGCCCGTCTCCACGTCCATGGCC
ACCCTCGCGCCACGCCCCGACCTCCTCCTCGTCGCTCTGAGAAGGTCCCGCGCTAGGACACTTCGCGCAC
GCGCCGCCGCCGTCCCACGTGCCTGCCGCCCTCCGGTGCCGCCGCATGCAGCGCGGCGCGTCTTCCTCGG
CCTCGGCGCCGCTTTCGTCGACCAGCTCGCCCGCATGGCCTCCGGTGGTGCCCCATCCCGCTCGTTCGTG
GCCGCGGCGCGGCCAAGGCAGGGGGTCTCCCCGGTCGAACAGATTTTGAAGAATGTGGAGTGGCCGGACG
AGTTCCCTTTCAAGCCCGATGACTTCAGCCGCTTCGACGAGTCATCAGATACTGTGTTCTATTCGGCTCC
CCGTTTTGTCACGCACATTGACGACCCAGCAATCAGAGCGCTCACAGAATACTACTCCCAAGTTCTTCCT
CCAAGCAACACTCCAGGCGTGGCCATCCTGGACATGTGCAGTAGCTGGGTGAGCCATTATCCAGGTGGGT
ACAAGCAAGAGAAGATCGTAGGGATGGGTATGAATGAAGACGAGCTGAAAAAGAATCCGGTTTTGACAGA
GTATGTTGTGCAAGACCTCAATGTGAACCCGAAGCTTCCTTTCGACGATAACACCTTTGATGTTATACCA
ACGTGTGTAGACTACTTGACAAACCAATGGATGTTTTTAAGGAGATGAGACGAATACTTTAACCATCTGG
GGTACCTATCATGAGC
>gnl|UG|Ta#S17989179
TACCCCTTGGGGTTTTAATATTCCCCAAACCCCAAGAGGTTGCGGGGGATTTTAAAAAAAGGGGCCCCTT
GTACTTCAAAAATTCCGTGCCAGGGCACATTTTAACCTTTACATTTGGGCGTGGGTTTAAAAGGGAGCAT
GGACCTCTGGCACTTCGCTNAACAGAAATAATGGTCAGGTAAAAGACTGCAACAGCTTAGCCCAAAAGCT
GAAGGAACTGATCGATGATGACAATACGATGATGTTGATGACTGTCTTCATTTCCAGCAAGCACCCGGAA
AGATCACCGGAGCAAGAGGACAGGGGCCGATACTCGGACTGACATGGCCAGAACTGTAGCCGTCAAGGAA
GAAAATACTGACAACCAAGGACCAAGTGGAAGGAGGATAGCCAGGAGCTCTTCAGACATCAGCCATCTGT
ACAACAACAAANTAACAGATTTGATCAGAAGGAACGCGGCGCTTGAGGACCAGCTTGCAGCCGCACTGGC
AAGCAAAGAGCAGGCAGAGAAGAACCTGTCCTTGGTCATGAGTAGTAGGGAGCAGCTGGAGAAGAGGCTG
GCCAGTAGGGGGAAAGATGCTGAGCTGCTCAAGGAGAAGATAGCAGGCTTGGAGTTGGCACAGGAGGAGT
CTAACAGCCTGTCTAATGCCGTGCACGCCGACAATGTGCGCCTCGAGCGGGAAGTGGCGTTCCTCAAGGC
CATCGCGGATGAGACCCGAAAGGAGATGCATTCCACCCGCAGAGTTTTGGCGGGAGAGCAGTCGCGGACG
TTCCAGCTACAGGTCGAGGTGTTCCATCTGAAGCAGGGGCTGCAGACGGCGGAAGGAAGATCCGTCACGC
CAAGGAAGCCTCATAATCCTTAGTATTCAAAACAAGAAGCGGGGCGAGTTCATGATCATGTACTTATGCT
AAATCTATGGGCTGTGGTTTGTAAATTGGCTTGTACATCCATTTTATAGTTGAGCCTATATGTAACAACA
GGTTCTGTGTGTGAATCATTGTGCTTCGTGGATTGATGTTTGAAAGATTTACTGTAGATAGTCGCCTGCG
AGCAACTTCTTTAAAATTGTCAACGTAATAACTGAAGTAATTTCCCAAAAAAAAAAAAAAGGGCGGGCGC
TGTC
>gnl|UG|Ta#S12990930
GTGGGAGCTGCTTGAGTTTGATAGGCTTGAGCTGATTTTCCCTTCGAGATAAACAAGCCGATACCGTGTT
CACTTCAGCTAACCAACATAACCAATGATTATGTTGCCTTTGATGTCGAAATGACAGGCTCACTGCAATA
CTGCATAGAGCTGGAGAAATGTGTTGTGCCGCCACGATCCAAGTGCAATATCATGGTAACACTGCAAGCG
CAAAAGAGGGCGCCACATGCGACGGTGTGCAAGGACGAGTTCTTCATTATGCGGTGCGTCTCCGTGAATG
AGGGCCTCGGTGCTGAGGATATCAACATAGACATGTTCAATGAGGAGTCGGGTAAAGAGGTCGATGAGGT
GACCTTGAAGGTTGTTGTTATTACAGAATTATTGGTGAACTAAATTGTGATTGACAATTACAATCTCCAT
GCCAAAACAGACTCCATCCAAATGTGACATAAATCCTCTTTTACATGTGTGTGTAACAGTTTATCCAATT
AATAAAAGACCTTTTATGGGTTTTTTTTAAAAAAAAAAAAAAAAAAAAAAAA
>gnl|UG|Ta#S26027300
TACGGCGACCCACGCGTCCGATTTCCCTGCGCCTCCCCAGCAAACCCAATTTTCAAACCCTAGATCCATA
AAAAGAAAAAAAAACTCCAAACCTAGACCTCCACGCCGCCCCCATGACGACCCGACGACACCACAGGCAT
GGTGATCTCTACAGAGAAGTCCCCGTCACCCAGACTAGGCGACGCTCTCGTCTGGTGGCTCTTCCCGACG
GCAGTCATATCCTTGACCCTCACGGCGATGCCAACGAGGTATCTCGACTCTTGAGATATGCACACTTGGG
CGACTACTCCGACCTCCACCACCCGAGACCAAGCGTACCAGATGGACGCATGGAAGTCGTCCGCTCCGAC
ATCCAGACGAGGCCCTACGATCGGCCACAGCCTCCACAGTGTGAGCCAGAGAACATGGCCTCAAATCAGT
CGGTCGATAGCTCGTCTATCACCAACACTTCCTCATCCTCCAAGCAGGCAGATTTGGTAACTCATGACGT
CTCACCAACATCAACGCACTCATCTCCACTCATCTCAGCTCGAAAACCTTCTGGTTGGCCTATAGAGCTT
TTCATCAGAATTGATCTGGGGGGTTCTTTCCACACGTATCCTTGTCTGGGGGGGCCATTCCGGAGCTTGG
AGGAAGCTGAAGATGCCATCAAAAGCCATCTTGATGGCCTGCGCTCTCCACTAATGCGCAAAGATAAGAT
TTCGCCAGAGGAATTTGCGGTACGATATCGCCTTTACTGGCCTGATGGCACGAGGGAGATGTCGTCCAAA
TGCAATTATGAAAGCAGCAATAGGAAGCTATGGGTTCAAGCTTTACTCGATAAATACAATGGAGATCCCC
ATCTTTGGGGGGATCTTGCATATGACCTTGATGATGTTTTGAGCCTTCCGACAAATTTTGGAGGAGGACG
GGCTGCCTTGTTACCATGTTCTATCATATTAATTTGGGCTGGAAAAATTAAAGGAGATTGATGGTTTCAA
AAAAATATTTTTTTTGGTTGAGTCCCCCGATTAAAAGGGGGAAAATGAAAAAATCGTTCCCCCAATGTTT
GGGGTTGTGTAAACCCTTTTGAAAAGGGCCGATTCCCAGGTGTTTCCAGGGGTTTGGCCCGTTTTTTTTG
AGCCCCCCCCGTGT
>gnl|UG|Ta#S32427697
TGAGGATGATGGATGGGATGACAATANCAAGACTATTGCTGTGGCCCATCAAGTGCAGGGAAGTTGCCAG
TGGGAAACTCTTGAACTATATTTGGATAAATATAAAGATTTGCATCCGAGGCTGCCTGTCATTGTTGCTG
AAACACTTCTTTACACTGATCCTGAGATTGAGCTCCCTCTTTGGCTGGTTCAGATGTTCAAGACCACCAA
GGGTGGAAATAGGATGATTTCATGGGGAATGTCTGGCAAAGAGGCAGATCCAGCTGCATTATTTCGACTA
TATACAAATTATGGCCGGCACACAGAAGCAGCCAACTTGTTGGTGGAGTACCTGGATTCTTTTGCTTCAT
CGAGACCGATGGACGTGCTGCACCGCAAAAAGATGTCTGCCGCCTGGTTCCCGTACACCACTGTCGAGAG
GTTTTGGTGTCAGCTTGAAGAGATGCAAAGTGCTGGCCACAGTGCTGATCAATGTGATAGGCTCAAGAAG
TTGCTGCATGGAGCCCTGATGAACCACCTGCAACAAGTGGTCGTCGATTCAGAAGACGTACTGTCATCAG
TTGGAGGAGGTCAAGGAGTGGAGAGCCAAAGCAGCTGAGATCACGGTGGTCGTGGATTACACAGTCCAAG
CATTGTTGTATCTTGTATGTGGGTTTTGTATGTTTTCTTTTCAGAACCGTAGGCTCTGTATGGCTGATAG
TGTCTATGCGAGACGTTTGACAGAAAATGGTTACGACAGCTGCTAACCGTTCGTC
>gnl|UG|Ta#S32629574
TTTGTGGCTTGCGCAACGGGCGAGGCGAGGCGAGGCGTGGTGCCAGAGGAGGCGAAATATAGCCACCCTC
TCCATCCAATCCACCCCGCCCCCGATTGCTTTGCACCGCCGGAACCTCGCCCCTCCCCGCCGACCGCCGT
AACCGCAAGGCTGCTGAGTCAAGATATAGGAATTGATGGATCTGTCCACAACCTCTGTTATGGCGGCTAA
GGCCTACTCGTACAAAGCAGAGTCACTGGTTAAGGAATACCTTCTTGCAGATGCATATGTTTCGTACACT
GCTATGCTTGGTGGGATCCTGATGTGCAAGATGGTCTATGACATCACACACTTAGTCAGCTCATTCTTCT
ACAAGTGTTATGCTTCTCTTACAAAAGCCCAAAAGCTTGAGTGGAACAACAGGGGCATCTCCACTGTCCA
TGCAATTTTCATCACATTCATGTCAGTGTACCTAGTATTCTTCTCCGACCTATACTCTGATAAGCTGGAT
GGACCAGTAACTTTCCGGAGTTCAAACCTCTCTAATATTACACTAGCGGTATCTGTCGGGTACTTCATCA
CTGACATTGCTATGATATTTTGGGTTTATCCTTCCCTAGGTGGAATGGAGTATGTTCTTCATCACTTCCT
GTCACTTGTTTCCATAGTCTATTCTGTGAATTCTGGGGAAGGCCAGTTGTATACATACATGGTTCTTATC
TCTGAAGGAACCACACCTGGGAATCAACCTCCGCTGGTATCTTGATACTGCTGGACTGAAAAGATCCAAG
GNCCTATGTTGTGAACGGTANCTTTATGGTTGTTGCATGGCTGGTGGCACGGATAATTCTCTTCATCTAC
TTGTTC
>gnl|UG|Ta#S32570149
GACTGGCAAGATTGAGAAGTATTCTTGATGAAGGAAAAAGTCTACAGCTGCAGTTCCCTGCAGAGGATCT
TGGCTTCCGATATGGAAAAGGAGCCCTAGTTGCTGAAGATTGTGCTGAGAGCACTTATCAAGCAGAAGAC
CTGAAGCATTCTAAGAGGTCATCAGGAGAGTACATCCCTTCTGCTAAGGTTGGTTCACGGCTACCACACA
TGCTGGTGAGACCACTGTCCGCTTCGAGTGAGGGCGTGTTCTCAACACTGGACCTAGTAAGTGGGGATAA
AATTGAGTTTGTTATCATCATCGCACCACTGAAAGAGTCATATAAGCTTGCCCAGGCTATGCTGAGGATA
GCAGATGAATTCGAGCTATCAGCCAAAGTTTGTGTCATGTGGCCACAAGGTTCAAGGGACGTGGAAGCGA
AAGGGAGCATATCTGAGTTGGCACCCTGGACAAACTATGTCGATGTCGAGGAAATACCAAGGGCAACTGT
GAACTCATCATGGTGGGAGATGTGTCAGGTAAGTAACAGAAGTGTTATTTTGGTTAGGCCTGATGAGCAC
ATAGCATGGAGAACAGAACCTGACATGGTGAGAGATGCTTATTCAGACGTTAGGAGAGTCTTTTCTCAGA
TTTTGAGTTTAAATAGGCCCCAGGTGTAAGAATGCCCAGATATACATTCAGTAACTGACTGGGTTCCAGT
GCCAAACTTAGAACTTCGGCCACTAGACGTGGACATTAACCGTTCCATGCTGCATTATTTGCATGTACAT
GACCGTCAGGTTTGTTTCTTGATATCTTCTCACACATGTTGGTTACATTATCATACATTTGACATGAACT
TCCCCCGGAGATGTACATC
>gnl|UG|Ta#S17890908
GTACCGGTACGACGGCGGCCGGCGGCAGCGTCCATGACCACAGTCGCCTCGCTCTCCCTGGTGCCGCACC
TGCTCCTCAAGCCCTCCCTCCGCTGCCTCTCCCGAAAGGGAGTTGGCAGGTATGGTGGAATCAAGGTGTA
CGCGGTGCTCAGGGATGATAGTGCCGACTACCTGAAGGATAACCACCACTGGGAGGCCCTGTTCCATGTC
GACGACCCCGGCCCGAGGGTTCCGATCGAGAAGGGCCAGTACCTGGAGGCCAAGCAGGCGCTCGACGTCG
TCCGCTTCGACATCCAGTACTGCGACTGGAGGGCCCGGCAGGACCTGCTCACCATCATGGTGCTTCACAA
CAAGGTGGTGGAGGTTCTTAATCCTTTAGCAAGGGACTTCAAGTCGGTCGGGAACCTGAGGAAAGACCTC
GACGGGCTACAGGAGGAACTGGCAAAGGCTCACAACCAGCTTTATTTATCTGAATCCAGAGTGTCGTCGG
CCCTCGATAAGCTAGCGCAAATGGAGACGGTGGTCAATGAGAGGCTGTTGTCGGATGGGAGTGCTTTCGC
AAACACGGCCGATTGCGCTTCCCTTGATCCGAGTACTTCTCTTGATACAACTACAAGCACTTCCTCCACG
GTCCGAGTCGGAGCTAAAAAACCGAAGCGTCGCAGTCTCAACATTTCTGGCCCTGTGAAGCCTTACAGTG
CCAATCTGAAGAACTTCTGGTACCCAGTGGCTTTCTCCAGTGACCTGAAGGATGACACAATGGTACCCAT
AGATGGTTTTGAGGAACAGTGGGTAATATTCCGCGGAAAAGATAAAGGCCTGGATGTGTCAGAATACATG
TGCTCACAGAGCTTGTCCTCTTGATCTTGGTTCAGTGAATGAGGGTAGAATCACTTGCCCCTACCATGGG
TGGGAGTATTCGACTGATGGAAATGCGAGAAANTGCCATCNAACAAGATGCTCAACGTGCGCATCNGGGC
ATTGGCGTGCTTCCAGCAAAAGGAATGGTCTGNATCTGGCCCGGGGATAAAAGCCGAAACGGACCATCCT
TCCTGGTGCCCCCTTAGGGTTAAAACCATGCCAAAATTGGTTGGGCTTCCGGGGAAAAGGGATTTTTTGG
GAAACTAATAAACTGTTTATGCCCCTTTACCCAAATA
>gnl|UG|Ta#S16259281
CCCACGCGTCCGCTTCACGACTGAGATACCCTGGTTATCATGACCAGGATGTACTTAATTTTATTAAGCA
TGATCCTTACATTATGGATATTGGATTAACCATTAAGTTTTTAAGTACTACATACTTTGGTGGTATTTGT
GAGCCAAGCAAAGATTTAAATGAGGTTTGCACAATGCATGCTAACTGTTGCATTGGATTGCAAAGCAAAC
TTCATGATTTAAGAATCATCATGGAAGATTGGAGGGATTATATGTCTATGCCACCAAGCTTAAAAACACC
TGGGGCATTCTCATGGAGGGTACCACAAAATTGCAGTCTTTCATTGTTAAACCAGTGAGACATGTTTTGG
GATGCAAATGGTGTGGTATAGTCAAACATGTCAATTTCTGAGAATTTGGTTGGCAGCTGGAAAGAACAAT
GTACTTGAAAGGAAAAACCAGTGCATGAGGAACTCCACCTTTGGTTTGAGAAAGACCCGGCTTAGCAGAT
TATATCTTGAGGACTCTGCCAGTTGATGCCTTCATCAGTGTTATGCATCCTCTACTTGGGAAAATAACCA
ACACGAAGGGAACATTCCAAGTTCAAGGGTCGAAGGCATCGGCACAGCAAAAGATGAACTGGCTATGACT
TCCCAGTGTATCATCCATGACCATGCAGAATGACTGAATGAGGGGTGGAATGGTATCTCAGTGTTTATAG
GATTCCTGTAGTATCTAATGCATTGAGGCTCACTTGATTC
>gnl|UG|Ta#S32504836
AAGAAGATTAAAAGAGTTCTTGCTTAAGTACCAGGGGATATTTTACATATCAACAAGAGGAAACCAGGGG
AAGCTGCACACTGTGTTCCTCCGGGAGGCCTACTATAAAGGGGAGCTTTTAGATTCCAATGAGATACATG
ACGCAAGGCGGAAGCTGGAGGAGCTGCTCTTGATGAGCCGAGAGAAGGCGAATTTGGATCGTATGTTCAC
CAGCATGGGTCGTGGATGGGATGAGCTTGGTGGTGGTCGTCGTGGTGGAGCAGAATTGAGGGAGAAGTTT
CTTGGGGATGCAGGTGGCAGAAAGAGGAAAGTTGGTGCTGACGATGAGGACGATGGTGCCGATAGTGGGG
AGGACTCGGGAGTTGAATCACTCTACATCGACTGAGGAACAGAATCATACAACGACACTGAATGTCATAT
AGTGAAGCCTGAGTTCTGAATCTGGCATGGGAACCATATTGGAAGATTGATTTATCATGCTAGCATCTAC
ACCATGGTGTAGTGATCTTGATCGATAAGAGAGTGTTATATTCTGAGGTGAAAATTTGAGTGAGAGGTCT
TATCCTAAACTTGCGGACACTATGAATTGGGGAAGTTATCACCCTCAATGCTGCCATGCATCTGCACTAG
AATGGTTGATGGAATCTTCATTTGCTCAGCATTATGTGAAGGGACAAAGACACAAGCAAGAGAACTCCTT
TCTGCCCCCAAGCTAATTTGATCAGTGTCATTTGACTTGTGAGTACTCTGGATCTATTTCATTCATTTCT
CCCATGGAAAACTGTTTGTGTTACGGATGGAATATCACCATAGCAACGTCCTGTCATTCAGTTCTATGTT
TTGCAACATATTGTAACCAAACAAT
>gnl|UG|Ta#S32645153
TTGGCCCCAAATGAATGAAGACATTGCTAAGGNCCAGTCTNTTATTTCAGCTGAGGCCATACCTGTACTA
CAGATGCTTATGAAGACCTGTCCTCCCAGTTTTCATGACAGAGCTGATAACCTACTGCATTGCTTGCCTG
GTTGCTTGACAGTGACGATCTTACGTGGGAATAACTTAAAACAGACAATGGGGAGTACAAATGCATTTTG
TTGCCTGCAAATAGGAAATGGTCCTCCAAGGCAAACCAAGCTGGTTAACCAGAGCATCTGCCCGGTATGG
AACGAGGGATTCACTTGGTTATTCGACATCCCCCCAAAAGGGCAGAAGCTGTACATCTTGTGCAAAAGCA
AAAATACATTTGGAAAGTCAACCCTCGGAAGAGTAACCATCCAGATCGACAAAGTTGTCACTGAGGGAGT
TTACAGTGGGTTCTTTAGCCTCAGCCATGACGGCGGTAAGGATGGCTCAAGAACACTAGAGATAGAGATT
GTATGGTCAAATAGACCGGCCAACGACAATATGTAGCATGGCTAATTTCGCATGGTGCCAATATTATTGT
CGGGGCGCTTAGATGTAAATCAGCCCCATAAACATCCACATTCATCGCAGTGTAGAAAATTACATGGTTT
ACAGACATCTGCCTCAACATTATTTCGAGGTCGTTCTTGGTTTAGCCCCTGTAGCTGCATACGGATTTTG
GACCGGCTATTTTGTTNGTACCAGGTTTATTTCCTGTAAT
>gnl|UG|Ta#S12990145
TCCCGGGTTTAAATGCCCCAGTATCTCCAGGAGACAGTTTTGATGATGCACCAGGGGAGTGGGGAAATCC
TCCTATTGGCGAGGAAGAACCTCTCGATCGCAGTAAGCACTGGGGAGAATTGGAGGAAGAGGAGGAGGTG
GAGCAGGAACCAATGGAGGACGAGGAAATAGAAGAAGGCATTCGATCTGTTGACACCATCTCAAGTACTC
CAGCCGGTGCCGAAACACCTGATGTTATTGACCTTGGGAGGACGCAGCCTGAGAGGCAGGCAGAAAGGCT
ATACAAGGTTCTTGAACGGAAAGAAGAAAGGATAGCCACTGGGACGCTGTTTGGATCGACGCACACGTAT
CGTTTTTAGAAACAGAAACAGCTGCTGATGTTTCAAATAGATAACTCTGAACTATTACTATGTTTCAAAT
AGACTTATGTTAGTATTTTTGTTGATCTCACAAGGCCAGAGAATGCGGCACAACTAATTTGAAAAGAGCA
CGCCGGGTTCGAACTTTGAGGCTCAACTGCTTGTCCAAACACGGAGTTTTGTCTTTGTATATGCTCTTCT
CTCACTGAAATGCTTCAAAGATTCGGTCACGAGATTTGTAAAAAAAAAAAAAAAAAAA
>gnl|UG|Ta#S13167089
CCGGCGCAGATGCTCTTCGGCATCCGCTTCCAGCGCGCCTGGATCCAGGGCGTGGTGGTGCGCGCGGACT
ACAGCGTCGGCGACGGGAGGCTGTTCGTGGATGACGGCTCCTGCGTCACCGAGCTCATGCTCCGGCCCGA
GGATGCCAAGGGCCAGCCCTGGCGCCCAGGGATGTATGTGCTGATTATTGGGGCATATATTGCTCCCCAG
TCTACTGAAAGTCTGCCAATGGTCAAGGTGCACAAGATAGTGGATCTCTCTGGGNACCCGGACCNTGAAG
CNATGTGGTACATGGAAGTGGCCGAGGCATACAACTTCTTCNAAAGGCTGACGCCTCCCGTGCCGGCTCA
CCGCCATGAGCACTCNTTGGTCTCTCNGACATTGTTTAAGTGCGGCACTCTCTANATNGCTGCATTGCGT
AATTGCTGCTGGTAACTCACCTCAGAAATCTTGCTTCCTTTGTTGTGGAGGCGGATCATATNGCTAACTA
CTTAGCTCCTCATTCGAACAAACACAGATCAGTCACACCAAACTCGTTTCGACATNTGATNCAAAAAA
>gnl|UG|Ta#S17988855
ACGCGTACCGGTGCACCACAGTGAACTAACAAAAATCGGGATAATTCCCCCCCTAGAAAGTTGCCAGAGT
AGAGCGGAAGGTTCCGTACGTTATTTTCTCGTGCTCCTCCATATCGCACGGATGATTACCCTGGGGATCT
TAGAGTTGCTGCATCAAACTGGAGTGGGGAAGGCTCTTTCCTGTGTACATTAGGTACTGGCGAGTATGAC
TGCAATGACAATGGATTTTGTGGCGAGGATTCTCCTTGTGTGCCGATTGGTATGAGTCCTCGGACTGAGG
TCCGCGGGAGAAGCAGAAAATGTCGTCCTCGAGGCAGGAGGCTGTGCCCTGAGGCTAGCAGGGCTTTATA
AAAAGGATCAAGGTCCTCATGTTTTCTGGTTGTCAAAAGGAACTGTAGATGCACGACCAGATCTCATAAT
CAGTATGATCCATTATGAAGATGCTGCTTCGCTTGGAATTGCCATCATGAAGAGGAGACTTCGCGGGCGT
GTCTTTGTGGGCTGTGACAACCAACCTCTGTCCAGGCAAGAAATAATGGACCGTGTTAACAGGAGCGGGA
AATCTGATGGCAAGTTTGAGGGCTTCACAGGTACAGACGGTCCATTGCGGAAGAGGATGGATAATTCCAA
AACTCGGGCTGAGATCGGCTGGGAGCCCAAATATCCTAGTTTCACAGAATTCCTTGGTCTCAGCAATTGA
CATCTTGCCAGCTGCCACATCCCTCTGGATCCATATGTAAATCAATACCGATCGGATACCAAATACCATC
TGCATTATGAATTTCTTCGACAGTTGTCCCTAAGTCCTCCTCCTTATGTTAGTGTAGCCATGAGTAGGTA
CCTCCCAAGTTATCTGGACCCCTTTGATCGGTTTAAGTCCAATACAAATATCGATCCCAGCCAAAGGGAA
AAGGGCGCATTCCAACCAAAAATATGGGGGGGCCGCCTCTAAAATACCCTCGGGGGGGCCCAAACTTTAG
GGTACCCGGTTTTTTTGTACAAGGGGGCCCCATTATGGAGGTTGTTTAATAAACAAGGCCCCGGCCGGCG
CTTTAAAAAAGG
>gnl|UG|Ta#S32684804
ACATTTCAGGCAGCATATCCCTATGTTGTTAGGAAGCTTCTGTNTGATAACTCACTTGATACTAGGAAGG
TCCTGCATCAGGTGATTTTCAACAAAAGAAAAGAGTTCCAGTGGCACAAGATTGCAGTGTTTCTAAAGCT
GGCATCAGCAAGGGGTAACTTCAGGCAAAACACTGGCGCTCTGCCCAAGAGAAAGGGCCTGGATGTTTCA
AACCTTGCAGAGATCAGCGACGCATCTTCCCTCGACCGCGCGACACCAGAAAGGGCGATGCACACTGCAA
ACCTTTGCCTGAGGCTCTTGCTATCAAGGGATAGCATTGTGATAAGGAGGCTTATAATGACAGCAAACCA
CAAGTCTCTTGCCCGGGACCTGATCTCCAAAGACGCGGCGATATTCCGGGCCCTCCTGAGCCGGGCTCTC
GCCGACGTCGTCTGCCAGTGGATGGTCAAGGTGTCCGGGCTGAAACGATCCAGGGACAGCATGGGTGACG
ACCTTGGCATGTCCCTGTCCAAAGAAGCACCGATTTCACCCATGGTGTCGTCGTTACAGGAGGTCGTGAG
GGACCGAAGGCTGAAGGTCATATTCTCAAAGTTTGTCAAAGATCTCAGGGAGGAGCCATTGCTGATGGCC
AAGGTGGGCTTGAGCGCGCTCGTCGTCTCGGCCGTGTCCGCCGCCATCGGCGCACACCGCTTCGCCGTCC
TCCTCTCGGAGGAGTATCTGCCGACACTGCGGGCGCCCGCGCCTCCGCCGCCGCAGTTAGCTCGTAGCTA
AGAGTTTGTAAATGAGCACGCCCACACTTTTGTGCAGTATAATCATGTAGAGTATTAGTATTATGGTATG
GGTCATGAGTTTTTGAGAAATATATATACATCCA
>gnl|UG|Ta#S16264453
CCAGCCTTTACCTCTGATGGAGAGGTGGAGATCCAGAGGATCATGTGACTGTGGTGGGTGGGATGAAGGT
TGCACGCTGAGTGTCCTCACCGACAACACCCAAGGAAACCAAGGATGCAAGTCTATTCAGGTGAACCANA
CGCAGGATGGCAGCCATCGATTCGACTTGCTCTCTCAGGGTCGATCACGGGAGGATCGTCATGCCTTCAG
TATGGTTTCGTTTAAAGAAGGGTTATATGCAGTCGAATTCAGATCATCCATTGCTTTACTTCAGGCCTTC
GCTATGTGTATAGTGATGCTTCATGGGAGGAGCCCTGTGAGGACGCAGGCCGATTTGCCAACCTCGCAAG
ACGATGCAGTCTTTGCCGATCATAAGCTGAAGGCTATGGCAGCAGCCGGCCAAGGTAGAGCTCCGGCCAG
CTATGTGCCGCGTCAGCCACCTCTATCTCCCGTAGGGCGAGCCTACCCAACAAGCTTGTCGCGATAAAAA
CGATGTGTTTCTTTTCATTTTTCTCTTGTAATTTGAGCAGTGCTGCTGGGCCAACATATAATGGTCCTTG
TGCGATTCTCACACATGGCAAGAATCTTATGGAACTGGCTTTAGGCATAAGCTATAGCTAGCTGTACATG
TAAATGTGACTATCTGATCCTGCTGCAAGGCTCATCTCAGTGCTTATTTACCCC
>gnl|UG|Ta#S12858367
GAATTCGGCACGAGCTCCTACTCGCTCTCGCCGCGCCGCTCCACCTATCCGCTCTCCTTCGTTTATGTGC
GACGGCGGCGGCTGATTGATGTGGGACGTGGCGGTAGCGACGACGGCCTCAAGCAGGGATATGAGGATGA
AGGAATATTGTCCAAGATCCCTGAGGAGCACGAGGTGGGGAGCCAGAATAGATCGGCGCCAGGGCGTGAG
GACCATGCCGTCATCACGGCGAGCCCAAGCCAGCATCCTATTGGGCTTTCTGACGCGGTTCAGCATCATG
GTGGCGCGGAGTAAGGCCTTCTTTGACTCCAGGTCGGCCGCAAACACGACATCCAGATGAAGCCCGGCTG
TTCAGGCATCTGGATCGGCCGCTGCTCCCTCGCTGACTACGACGACGGGCTCATCAACATCACACACCAG
AGCACCGTCATCATCGTATCTAGTATTTGGCTGCAGATCATCGATACTACCTCGTCGAAGTCACACGGGA
CCCAGTGCTTCACACTACCTCCAAAGCATTCGAAGCAGGTGTCCGCGTACATGGTATAATTGTCCCCTGC
ACATATATCACCATACATTCAAATGAAGAACGAAAGCGTCTAAAAGATTCTGAAGCTTCATTCTGGAATT
ACATGAATCTGGNGCTGACTGAGGGAGATCAAAATGGTACTAGATGGTAACATTA
>gnl|UG|Ta#S12990346
GCAAATCAGTGGTCCGGTTCATCGAGTCGGAATGATCGTTCATACGGCTCCAACTCTTCGTACCAAACAC
CAAACATCTATACGAAAACACCAGCTGCGAAGTCGGTATCAGCTTCTGGCCAGAACTTTAAGATGCGTCC
GGGCACACAGCAGCAACATCAACAACAGCCACAGCATGCTCACGGCAGCAGCAACTCTTATAGCCAACAG
CAACAGGCAACCTATCCAGCATACTCTGGATCTACACATCAGAACCAACAAGGTCAGACGTCCAACCAGC
AGCAGCAGCAACAACCACCAAGCTGGTACTTTCAAAACTCGCACAACCCTTCTATGCATCATGGGAGTCA
GTCATCTGGCTACAACTATGAGTCATGGTCAGGCGTCTAAGGGTTGGTAATGTCTGATTGCATAATTGCG
TCTTCTCTATTCACGGTTTCACAAATGAGACCGATATTTATTTTGGTTGGGTTTGGCAGCACATATTATT
TAGCGGATAGCCTCCTGGTTGCTATGCGACTGCAATTCGAATTCATGTACTCGTGCCTGAAGATACCCAT
ACATGTTAGATAGCAGAGTAATGTTGATAAACATAGCTTTTCACTAGTGAAAAAAAAAAAAAAAAAAAA
>gnl|UG|Ta#S17975870
GAACCGCTAGTTAGGTAAGGGCTATCCAGGTGACGAAGTATAACAAGTTTGTACAAAAAAGCAGGCTGGT
ACCGGCCCGGAATTCCCGTGATATCGTCGACCCACGCGTCCGCCATCCACCCGGCCGCCATCATCTCATT
CTTCGTCCCCTCCCGTCTATTTGTGCTCTGCTCACAAGCCAAGCCCAAGCAGCAGCAGACACACGCGAAA
GCAAACTCACAAGGAGGGGCGAAGAAGAAACCCAAGGGCGGCTGCTGCGTTGGAGCAGGAGACCAATGGC
GGGCCTCGGGTTCGAGGAGACCGAGCTCCGGCTCGGCCTGCCAGGCGGCAGCAACGAGGCCGAGGAGGCG
GCCGCCGCGGTGAGGAGCTCCGGCAAGAGGGGCTACGCCGAGACCATCGACCTCGTGCTGAAGCTGGAGC
CGGCGTCGGGGGCCGGCCCGCCGTCCGAGGACGGCGAGCAAGTGGCCGACGGCGTCGCGGAGGGGCAGCC
GTCTCCGGCTGCTGGCGACGGGCAGTTGGAGCGGTCGCCGAGCCAGAGCAGCGTGGTCACCACCCCGCAG
CTGGACGCGGACCCCGAGAAGCCGCGCGCGCCCAGGCCCAGGCTGTGGGGTTGGCGCCGGTGCGGTCGGC
CGCCGACCCCTGGGCGGAGAGAGGGGGGGCCGGGCCTGGTTAAGGTGAGCATGGACGGGGGGCCCTACCT
TGCCCAGGGTGGACCTGGGCCCCTACAAAAAGCTAACAGGGGCTTGCCCAGGGCCTGGGAGAAAATTTCA
GGTTCCTTCACAATTGGAAACGATTGCTCTCAAGGCTCCGGCTCCAGGGGATGACGGGGATTGAA
>gnl|UG|Ta#S12964617
GTGGAAGCTGCACACGGTGTCCGCCGCCACGGACAGGAACGGCAAGGTCGTCCTCCGGATAAGAAGATGA
ACTTGGTCATGCAGGCCTTCTCCAACGCCAAAGAATGCGTGGTGGAGGACGTCCGGCCGTGCGCGCCGGA
GAAGGCGAGCCGGGAGGAGGACGCGACGTACCCGGTGGAGGTGAGGACGAGCAGGGGCAAGGTGGAGCTC
CGCGCCGACGACTACGCCGTGTACAAGAGGTGGGTCACCACCGTGACGCACATGCTCACCTCCTCCACCG
CCATCACCATGCGCAATTAACCATCGATCGATCCCGCCACTGCCGACCGATCGAATCCAATCCACTGACG
TACGTGCGCGACCGGAAGTAACAAAGGGGTCGTACGTGTACATGTGTTCGATTTCAGATCTCACGCTTCT
GGTTTTAATCCCCTCCCAGATTGATGTGTAACTAAATTTAGCCTCTTGATGTGGTGACTTTGTCAATTTT
AAAATTTGTTGGCTCGGTCTTTAAAAAAAAAA
>gnl|UG|Ta#S32631307
CTCGCGCACCCCTTCTCCCTCGCCGCCCTCCTCGCGCTCCTCGCCGCCTGGTGCTTCCTCTACCTCCTCC
GCCCCGCCGACGCCGCCCCGCTCAACGCCTTCGGCCGCACCTTCTCCGACAGGGAGACGCTCGGGGGCCT
CATCGCCGCCTCCGTCTTCGTCGTCTTCCTCACGTCTGTCGGTGGGATCATCTTCTCCGCGCTGGCGCTC
GGCGCCGCCGTCGTCTGCGCGCACGGTGCCTTCCGCGTGCCTGAGGATCTGTTCCTCGACGAGGTGCCCG
ACCAGGGCCTCGTAGGAAACGGCGCCACCATCAACCTCCTCTCCTTCATCAACGGCGCTGCCGGAGGAGG
AGGACGCGCCTGAGCCAGCCTCCTGTCCTCAGCTCTCTGATCTGCTACTCGGAACAGACAAGTAAAGTCA
GTGGCTGGTTGATTCGTTTTTCCAGAAACGAAGTACTTCTACTTGTTTATTAAGATCATACTACGCGTTG
CCTTTAAGAGCGTGAGGAGGAGATTAGAAGAGGATGCATTGGAGTTATACTACACACAGGATATACACAA
AAGAAGGAACCTTGGGATCTAGTTTTGTTTCATTTTGCATTTGATATTGCTGTATGATGACAAAGTTGAG
CTTATTAGTATTGATATTCATAAAAAAAAAA
>gnl|UG|Ta#S33259564
AAGAACCGGACGCGGCTGTGGCTCGGCACCTTCGACACCGCCGAGGACGCGGCGCTCGCCTACGACAAGG
CGGCCTTCCGCCTCCGCGGCGACGCGGCGCGCCTCAACTTTCCCAACCTCCGCCGCGGCGGCGCGCACCT
CGCCGGCCCGCTCCACGCCTCCGTCAACGCCAAGCTCGACTCCATCTGCCAGACCATCGCCGCCCCCGCG
CCGTCGTCCAAGTCGTCCCCACCGGACTCGCCCAAGGCCTCCACGTCGACGTCGTCGACGGAGGGAGACG
GGTCGGTGCTCTCCGCCGGCTCGACGCCCCTCCCACCGCAGTCGTCGCAGCACCAGCAGCCCGCGGCGCC
GCTCCACGAGATGGCCAAGCTGGACTTCTCGGAGGCGCCGTGGGACGAGTCGGACGCCTTCCACCTCCAC
CAGGACCTCCACAAGTGCCCGTCGTGGGAGATCGACTGGGACTCCATCCTCTCGTGATCGCCAGAGCAAA
CGGAAGCTCCATGAACGAATTAATCATTAAGCAGTGTAATTAATCCTGCAGCGGCCGAGGCTCGATGGAA
TATTAGACATCGGCCGCCGCCGCTGCGGTTAGGGTTTAAGGAGTTCGCCATCGTCGTCGTCGTAGTAGCA
GTCGTTAAGAAGGGTTTAAGCTTAAGTTTGCTTACTTAGCTGCGTACGTACTTTATTGTATTATTAGTGA
TCTCCTGGTTGCTTCGCCGGTTGTTTT
>gnl|UG|Ta#S32682391
ATCTTGGGCCTGGAGTTTACCTTGGTGCTGTTGAGAGAGCCACTTCTTTTATCACGGATGATGTTTGGTA
TGGTATCTATGCGGGAACGAACCCAGAAACATTTGTCCGGGCTGATGGTGCATTTATACCATTTGCGGAC
GACTTTGACATTACTAATGTCAGCACTTCAGTTAAAGGAGTTGGACTCATCGGTGACATCAAGGCAATCG
ATCTGCAGTCCCCGATTGGTAGTCTCATCGGGAAGCAAGTTGTGAAAGTTGGAAGAAGCTCAGGCCATAC
GACAGGGACCGTCATGGCATATGCTCTTGAATACAACGACGAGAAGGGCATATGCTTTTTCACTGACTTC
CTTGTCGTCGGGGAGAACCAGCAAACGTTTGATCTTGAAGGGGACAGCGGAAGCCTTATAATCTTAACAG
GACAAGATGGTGAGAAGCCACAGCCTATAGGGATTATATGGGGTGGCACGGCCAACCGCGGAAGGTTGAA
GCTGAAAAGTGGGCAGGGCCCAGAGAACTGGACGAGTGGTGTTGATCTGGGGCGCCTTCTTGACCTCCTC
GAGCTCGATCTGATCACGACAAGCGAAGGGCTGCAAGAGGCTCTGGAGGAGCAGAGGATCACGGTAGCGG
CGGCCAATTCTACGGGTACCGAGTCGTCGCCCGTGGCCACCACCCCGCAAGAAGCCGAGAAAGTGGACAA
GATCTACGAGCCCCTGGGGATCAACATACAGCAGCTTCCACGGGACGGCTCCGCCAACTCGATGGACCAG
CCCCTTTGGGCCTGAC
>gnl|UG|Ta#S32586973
GNNCNTNNCNNGNCNTTCNNGGTCAGCAGNCCGNCCAAACCCCATNTCAGNTACAGTTCCGCCACCGTTG
CAGCACACTTCTGTAGTGCTGGACCATGATCAGTTTCACGTGCCAGCAATTTTTCTCCACCACGAAAAAT
TTCAGAACATGCAACAACAACACCAGCACCAGCAAAAGATTGACCGCAGGTCTGCTGGCTTGGAAGAACT
GGTAATGGGGTGCACGTCTACATGCACAAAAGGAGAGACTTCGATTCCTCACTCCCAAGAGACAGAATGG
CCTTACCCATACTGGCCTCCTGACAACCAAGATCATCATGGATAGTAGCAACAAGACTGGTAAATACCAG
ATTAAACAAAAGCAACCACGACCTCTTTCTCTAGCTAGTATGGTCTCTCCCTCCTTGAATATACGGGACT
GCGTTCTTGGAGAATGCACTACTGTTAATTGGGAGAAGAACCGGGAGATCTCATAGATCTTGCTCTGTCA
ATGGGGGGAAAAGGATACAATTTAACTTTGCAAAGGTGTTGAGGGAAAAGAGGAGAAGAACGGTTGGGGG
AAAGGTATTGTTGTGCTGACATCAGAATGGAGCCTGATCGAAGCATAACTAATGAACCTTGATCCAAGTT
TGATTATAAGCACATCATCGTTTGTCACAACCTTTGATGTGCATTAGATATTTTTCAATTGTAAAAAGTA
ATACTGTTTGCATGTACATTAACTTTGTTTTTCCGCTTAGTTTGAGACGCCTTCTTTTTCTTTTAGTGAC
GCAAAAATTGTTTAGTTTTAATTGCTTACTGTTACTTTACTTTGTAACGAGTTGGATTTACATCCAAATG
T
>gnl|UG|Ta#S22380330
ACGCTATGACATTAGGCCTATTTAGGTGAACTATAGAACAAGTTTGTACAAAAAAGCAGGCTGGTACCGG
TCCGGAATTCCCGGGATATCGTCGACCCACGCGTCCGCGATGGTGACAACGGCATGGTCACCAAATTCAG
CAAAATCAAATCCCAATTTGGCCTGTCGAGCATGTCTTTGGACATGCCCGGCATGGACGGCTACTTGCAG
CCGCAGCAGGACTTCGTCGCCTGCATAGTCTTGAGACAAGCGTGTCTGCGCCACTCACCCGTGAAGCATC
GCTAAGAGGCAAAGAAGAACAAGGATTAGCAAGAGGCTAAGGAGGCTGCAAGACCTCGTACCCAACATGG
ACAAGGGTTGTGTGCTGGACGTTTTGGCTGCTATAGGGGTTATTCAGTCTCGCCATTTCTGGCTGGACGT
CGAGCGCATACAGGATGCAATCCAGAATGTCTTGATTATCGTAGAAAGGGTTTATCTTCTTGGTCCTCTA
GCAATATGTGTACCATGTCGCTCCGTACAGTGGCGCTGATAAGGCAAAATCCGGGAAGAAAGAATGATTC
AGGGCTTCGTGCCAAGCAACATCTGCAGTACACCAATTAATTCTCGATACATTTCGCGTATTCAGCTTTT
TCATTAACTATACAAAGTGCTCATCTTGCTTCAGATTCAAGTGATCAGATCTTGATGAGAAGCATGGCCG
AATGCACCTCCAACCACTAGATTTCTGTGCCAAAAGTTCGATTGATGTAATTTTCGATGCATCTAAGGTT
TATGTGAATGGCGGGGATGGAACAATGAAGAGGACCAGTGCCAAATTTCCAAAAGTTTAAACGGGGGGGG
TTTGAAGGATATCCATAC
>gnl|UG|Ta#S22383035
CGCTATGACCATTAGGCCTATTTAGGTGACTCATAGAACAAGTTTGTACAAAAAAGCAGTCCGGTACCGG
TCCGGAATTCCCGGGATATCGTCGACCCACGCGTCCGCCTTCACCTCGAGCGTCTGACGCTGGTTCACGC
CTTCCATGCGTTACTACTGAGGGAGGGAGAGCGCATGCATCGCGTGAGTAACCCGGAGATGAGGATGCCC
CGGAGATCCGCCTCCCTCTTCGCCCTCGCCTTCTTCGCCCTGCTGCTCTCCACTTCCCTGGCAGGGAGAC
AGCGGCCGAGCTTCATTGTAGATCGGGAGGAGTCTCTTGGTCAGCAAGGAGAGGCCCAGGACGAAGCAGC
TATGGCACAGTCTGTGCACTCCCGGATGCTCAAGGACGTCACCACCAGTGACTACGGCACCTACGACCCA
ACCCCGTCCATGCAGAAGCCCCACTTCAAGCTCATACCCAACTGATCGAACACCCTGGCTATACGTGATA
TGATCCATCTATATATCTACGTCCATGTGAATGTATATGTATATATATCGCACCCAGGTACTTCTCGCTC
GCACCGCTAATGTCATCACACTAACATTTTTACCCCCCTTCCCTTCCTGACCTTTCGTCTTTCATCTCCT
TCTCCTCCTCTATTTTTTCTTCCCTTCTCCCTCGCTCCTGCGCCACCCCCTTCCTTGACTCTCTTCGCAA
ACAACCGTTCACACTTGCTATCCTGTATTCTTTTTCTCTTAATTTTCATTAATTTCTGTCTTTNTCCTTT
CTCTTCTCTACTTCTAGTTTATCTTTCTTCTTCTCTCCCCTTATTCTCCTGTCTGCACTCTTTCCCCTTC
TCCCTGTGTTCTACTCACTACTGCGTGCAGCCATTCTTCTCTGTTCCCGACTTCTGTCTCTCCTCTCCAC
TTCTCTACACCCTCTCCGCTCTT
>gnl|UG|Ta#S12921368
GCACGAGCTCCGCGAGAAGCGCCTCGAGGTCCCCGTGTGCGGCTAGCTAGATCGGTGGCGCCTCCCCTCC
CTCCTCCCCCGCGGAAGGCGCTCGCCCCCTTCATTCCCGGAACCGATTCTCGCAAGGGATTCCTCGCTGC
TCGTTTCTTCTTGAGGCATGCAGAGCCAGATCGTGTGCCATGGGTGCAGGAGCGTTCTACTCTACCCCAG
AGGGGCCCCCAGCGTGTGCTGCGCCGTGTGCCACGCCGTCACCAGCGCGCCGCCTCCAGGAATGGAGATG
GCTCAGCTTATATGCGTCGGCTGTCGAACTTTATTGATGTATACTCGCAATGCAACTACTGTCAGATGCT
CATGTTGTGATACAGTCAACCTTGCCAGACCAGCACCGCCAGTGAATAGTATAGCTCATGTGAACTGTGG
CCAGTGCCAGACGGTGTTAATGTATCCATACGGAGCATCTTCTGTCAAATGTGCTATCTGCAATTTTATT
ACGAACATCGGAATGAACACCGTGAGACCTTTGCCACCTACAATGCATGCACCAAACGGAATTTCATATA
GTGTCCCATCGACCTCTGCGCCATCCGCTCAATCGCAGAATGTAACGGTGGTCGTCGAAAACCCAATGAC
AGTAGATGACAAGGGAAAATTGGTGAGCAACGTCGTAGTCNGGGTTACGTCCGGCGGGAAAAAGTAGCAA
AACATGTCAGCGCTTGTACCAAGTGATGCCCTGTTCTGTGTCTTATAATCTGGAGTTGGGACACTTTGTT
TATACTCGTGTCTGGGGATCGACCGATCGGCCATAAAAGAAACCCCGAACGCGTAACCGACTCNCCAACA
AAAAAAGATGCCGGTGTGGTATACGGAAAAACTGATTTTGCTACCCCTAATTCTTTGTTGTAAAGTGGCC
TGCAACCTACTGGAACAATCTTTTGCCGCCCTGGCCGGCCGAGGGCCTTGTTTGATAATACCAAACTTGT
ATGGTGCCCACCGAGATGG
>gnl|UG|Ta#S17881699
AAGAAACCTACACGCATGAGATCCTTACCCTCCGGCTGGGGGCCTTCCTCTACCTCGTCCCAAGTTATGG
CTGGGTGATAAGGTTGGAGGGCCTTCGGTACCCAGATTCCCGGGGCTCGGAACTCGGGGTATGCCCCTTT
CCCGGCCGCCTGCCGCCCTTCTTGCCAGATTCAGGGGGGCATCGGCAGTTTTGCTTTCCGGTACATAATG
GATTTGGTCTTCCAAAATGAAAGCCTACAGCCATGTGGCCCGGATCAGGTTCAGCTACTTCGTGAACCCG
AAAAGATTCCAGCATGTGATATGCCAAGGGGCTGATCTCTTTGATATGCTTCCGGAGGAGTACACGTTCC
AAGAGATCATCGCCAAGCTTGGCCCGATCCCAAGTACGTATTCGCCGGTTCATCTTCCCGCCTATCTGCT
CGAGAAGGCTGATCAGTACAGATATCTTCTTCCTGGCAACTGCATGAGAGAAAGTGGGTAGCCTCCGCTG
TTTGCCTCAAGATGTGATGCCCCCTTGGGGAAGAGCGTGGCTTAGCGGTTGTATTTGATACCAGTGGCTG
GCTGACTTAGTTGGAATGGCGGTTGTGTTGGGTTCATGATTTTGTACCATGTAATTCAAAACAATGCACG
GAGGGCCTGACAGCATAGCGCATGCTCCATCGGCCGCTGTGTGCTTGTTTTATTTTTGGAAGAGGAGCTT
AGCCACCTGAGTCTCTTGTTGATTCATTGCTTCCATGATTGATTTATGAACTCAGAAAATATATTGTAGA
TTACACCTGCCCGGGCGGCCGCTCGAAATCACTAGTGCGGCCGCCTGCAGGTCGACCATATAGGGAGAGC
TCCCAACGCGTTGGATGCATAGCTTGAGTATTCTATAGTATCACTATAAATAGCGTNGCGTAATCATCCT
AGGAGCTGTCN
>gnl|UG|Ta#S17980281
CCCGTCCGTCGTGACTCGAACCACGTCCACGATCTCTAATGTGGCAGATCAGGCAAGAGCNACTCTTNCA
TGATCTGGAAAGTGTTGGCTTCAGTCTCAGTCGGAATCTGATGAGTACGCACTGTGGCTATCGGACCTGC
GGCATGACGACCATACGTGAGTCCTTCGTGACTTCGNCGACATGCCGAACGCGAACGGGGAGGAGCTCGT
CGCGACGGCGGCCGCTGCCGGCACGATGTTCTGCCCGGACGCAGAGGTGGACAGCTGGNGTGGATTCAGG
TTCCACCAGCTCGATTTTGGCACCGGCGCACCGTCCGCTTTCGTGCCGCCGGACTGCCTTTTGAGGGGGT
TCATGATCTTCATGCCGTCGCGCAAGGCGAACGGTGGCGTAGATCTCTTCATGGCCGTCGCGGAGGAGCA
CGTCGCGGCGTTCCAGCAGATCTGCTACTCGTTAGATTGATCGACCCGCCAGGGGCAAGATGGAATCGCT
TCCGCTTGCATTCATGGATGCATGTCATTAGAAATGTCACGTTTATTACTACGAAACAATTGCACTGGAA
TTATGCAGTGTATGTACTTTTCTTTAGGGGTATGCAGTGTATGTACTGTATGTAGATGTTATCTGTAAAA
TCACCTGCAGTTGAGTTGTTAGCCAAAAACGTGGAGGTTGACCTGTGTAAGTAGTTCGATCATTTAAGAA
TAAAAATATTTATGAGAACTCTTTTTTTAAAAAAAAAAAAAAAAAAGGGCGGCCGCTCTAGAGTATCCCT
CGAGGGGCCCAAGCTTAGGCGTACCCAGCTTTCTTGTACAAAGTGGTCCCTAAACTAACTCGTATTGTAA
GCTACCTANCGCACGGCGTGTTCA
>gnl|UG|Ta#S15881709
AGAGGAAGAACGAGTCCTTCTTCTGGAAGGGGGTCGCCGGGGACTGGAGCAACCACATGACGCCGGCGAT
GGCTGTGCGGCTGGACAAGATTGTCGAGGATGCACTCCAAGGGTCGGAGTTCACCTTCAACGCCATGGCT
GACCGGTAGGCCGGCAGGGACGATCGATGCTGAGAAACTAGCACGGCCGGGCCGGCCGGCCGCTCCATGA
ACACAAGGAGTGAAGCAGAAGGAATATCGATGCGATGTTCAGTAGTTCATGTAAAACTGAGAGAGGAGTC
CACTTTACTTTCTGGACTTGTTGCCATTTACTCCTCCACTTTAGCTATACTTGCGTGTGTTGCAACGGGA
AAAAAAGTAGTATACATTTAAATTTATTGACAATTATATGTGCAAGCAAAACCGCGTGTGCACATCAAGA
ATGAACTTTTAGATTCTGAGTTTCTATCAAAAAAAAAAAAAAAAAA
>gnl|UG|Ta#S32521596
GACGCAAAGTATCAAGCATCAAGAGAGGTTAAATAAAATAGTATAATGCCTTAACCAGTGGGNTAATGCA
AACATAAAAGCATGGAAGTTTACTTCAAGACATACAAATTGTTACCCTATATTCTGAAATCTTATTCCTC
GGTGTTCAGCTGCAGACTGTGCTCAGATTGTTTTCGTGCCAGAAATGAAACAGGCATGGTTTTCACAAAC
GCGTCCTGTTTCAATGGCTTAAACTGTTGGTCCTCGCATGGCAATGTCCCTGCTGGTGTTCGTGGAGTTG
GTCAGCAACTATTTTATGGCCAGCAACCTCCAACGTTTATTAATCCACTACAGATATGAGAAAGAAGAGA
AGAAGAAGAATCTTGAAGAAGATTTTAGTGAAGAACAAGGATCTTGGAAAATGTTTTCTCATTGTGGTTC
AGGTTAAATTATTGTCCTACTGTTCCTGCTCAGCCTCCTAATGTTCTATGTCTTTGCTGCGCCTTCTTCC
AGCTTCTCTATTAGTTTTCTCTTCACACCGATTAATGTATGCAGTGTTGGCAAAGAACCTGCGGAACCTA
AGTTGGTTGAATGGACCGAAAGAGCCAACATGTTTGACCGCTGCCGATGGAAGCTTTCCAGAGAGGTGGC
TCAGCAGGTGGGCGATGGCGGACGCGGATCTCACGCGGCTCCTGCTCCCAGCCACCATCTCCTCCCTAGC
TAAGCAAGAGGTTCGACGACCACCGCTACCTCTTCCTTGCCGCCAAGCAGGAGGGGCACTAGGAAAATTA
CATATCAGGAGAGGCATTTATTAGAGGATCTTCTAGAAAGCTTTTTATATTTGGTTCCTGGAAGGCTGGT
ACGGAGC
>gnl|UG|Ta#S12972613
GGCTCTGCACCTACAACGAGAGAGATGACAGGGCACTTGAGGAGGAAGTTGAGAAGAAATTTGGATGGAT
ATTAAAGATATTCTTCATAGGGACTGCTGGCCTTGTTGGTTGGCAATTCTTTCCCTACATGGTTTACAGG
GGATAACCTACTACAGCAATCCATTACGCTTTTACATGTCAAAGATCCCTTGTTCAAGCGGATGGGGGCC
TCCCGATTAGCTCGTTTTGCCGTTGATGATGAAAGGAGAATGAAGGTGGTAGAGATGGGGGGAGCTCAAG
AAATTCTGAATGTGTTAGAAGGCGCTAAAGATGATAAAACACGCAAAGAAGCTCTGAAAGCTCTTGTGGC
ACTTGCAAAGTTGGATAAAGCTGCGGGGTTTTTGGACAAGGCAGGTGCCTACGCCATCGTCTCCTCCACT
CCTAATTCCCCTGAATATGCCGAGATCGAGGCCTGCAAGACTAGCCTTCTCAAGACGTTTGATCAACTGA
AGTCGTGATGGTAAATGCCCGTGTGGATATATCTACATGTTTTCTCCAAACTGGACTAGGCAGTTCTTTT
TGGCGATGGGATTGAAATCACTAGTGTTCTCGTTATGTGCCAGCATCTGACCTGATTATCAAACGCTCTT
TAATAAGAATATACGATATGCCGGGCATGAACTTTTTCGTTGCTTCATTTGCGAAGAGCCCACCGATCTT
AAACTGGACTTATTTGGCTTTTGTTCTACAGTGTAACTTATAGACATTCT
>gnl|UG|Ta#S17888305
CGGGCTTTTTTTGGCAAAATTTNGCTNTNATGCGGCCTGCATCCAAGAGAGCTTTACGCATGCTGTCTTC
ATGCGTTTCCAACAGAAAGAAGACATTGCAAAGTTCCAGAGTAGCTCCTACTATTCCAAAGTTCTCGACG
AGCACGTCAAACCCGTTTCCTATATTTTGAGTCTGAGGTGGAAGATGACATTATCCCTCTCTTTCGGAGG
GGCGAGGATTTCAACTACGGTGTCGAGTTTATGTTGTTGATATCTTTCTTGGAGACTGCATCCAGAGAGT
CTGTGGAGGATGCATTAGCCCATCTTCAAAAGCTGATCATCCACTACAGTTCTTTCATTGTTCAGGCAAC
GTCAGGTTGCTGTCTGGATCATATGGATAGTCTGTACAGTCACGCTTCAGTTATCCGTTTTCCATCAATT
GACGACTTCAAATTATTCAAGGAGAGCACGGAATACAAGGATGTAAGACTTCTGCATTTTCACCGATAGG
AATTTGAGAGTCGGTAAATACTGTAGAACATTCAGAACCTAGAACCTTTTGGGGACCTAAAAAAGAAGAA
CCAAGTAACTGTTGCAGTCTAAAAAATGATCGGAAAATATCATTTGGTGCATTGCCAAACTAGAAGCTCA
AGCTAGGCTCACAGAATGATGATGATTAGTTGCCTAAAATCAGGAGACACGGAGTTCAACAACTCTGAAA
GTCCCTACCCATGACAGCAAGAATAATGCAGAGCAAGCACCATGCTCGATTTTGTCACAAATGCCTGATG
AAGTTCCATTTTTAATAGTTTCTTTGTGCCTGTCTTGTGAGATGCAGATGTGGACATCCAAATTTCATCC
GGTAACTGAGAGATGTCTGGAGCTGCATTTTGTCGTCGACCCGGTCGGAACCAGCTGATGTAGATCTGAG
CCCTTGTGCTCTGGAACTGAACCTGAAATGGACCNTGCCAAATCGAAAAAAGAGTCTGGGGTAATGTGGC
GGTTTATCATTCATTTTCTTTCGGTTGGGTATCTCCGGCCATTTCAAATGGGCTCCAGAGGATGACTGAT
ACGATGTTACCTGAACTGTGGAAAAATCAAATCGGCCCTCTTTTTTNGNAAAGANCNANNGNNAAAACAA
AAAAAAAGGGGGGCGCTCTAATTTCCCATGGCCAAAAGGGGCCCCTTTAATCCC
>gnl|UG|Ta#S17890004
ACGACGTTCCCGCCGGTCCGGATTTCAGTTTGGNAGAACATGGAAAAAAGCGTCACCACCATCAGCAGCA
GCAGCACAACCATCTCATAAAGAACTCCATCAGTGACGACGAGGAGCATGATATGACTGAGGATGCTACT
GATGCCCAGAGTGGCAAGGGCAAGAAAGGCTCAGCATGGCATCGGATGAAGTGGACTGGTTCGATGGTTA
AGCTTTTGATTACCGCAGCATCTTACACGGGGGAGGATCCTGGGGCGGATTTGGGCGGCGGGAGGAGGAA
CATTACAGTAATGCAGAAGAGGGATGCAAGTGGAGATGCTGAAGAAGATGACCATAGTGCAGATTCTGAT
TACGAGGATCATGACGAAGAGCATCAAGCAGTTCATCACAGTATGAGGGATCCTTCCATGAATAAAAGGA
TGTGTCATGCATTGGATCATGGTGATGCAGGTTTTCTCACCTCAAGCTCGAATGATGGTAGTGGGAGTTT
GGATCCCCATGGCATCGCATTGGATATCAACAAGGGTTTTACGGATGGAACCAACCTGTCTGTTGTGCGG
AAGGAACTGGCTTCCCAAGCAATAGAGCTTCGGAAACGTCGCTTGCAGATTGAAGCACAGGAACTGGAAG
TAACAGAGCAACGTCTAAAGTGGGAGAGATTCAAGAGGAAGAAGGACAGGGAAATTGAAAGGATGGAATC
GGAGAATGAAGAAATGATGCTCGAGAACAAGCGTTTGGAACTTCAGCTAAAGCACAAGGAGCTAGAAGTT
GAGCTTAAGCTAAAAGGCAATCCCAGACATGAATGATTTATGTTGGATCAGTCAAAAGCTTTGGTTTGCA
GTATGGTCGAAGTGGCCTTTTGACAAGAATATGGCTGTTCCAGAAAAAACCCTGAAGAACCACTCGAGAC
CGGTTGGACATTGTCGAGTGATCTTCTAGTGGCCTCTCCGTTGTGGTGGTGTCACCATTGTTGTACTACC
GGCTTGCAGTAAGCATGTGACTCATGGTGATACTAAGTCCCCAGCTCTTCGGGGAAGGTTTCTCCGGTTA
CGGGGACATAATATAATGTGTGCCGAAAAGGGAATTCCCGTGAAATTTGAAAACACCCTAAGTTCCAAAG
TTCCCTTTATAAATTCAACTACCTTTT
>gnl|UG|Ta#S18006685
AGGGCGGAGCCGAGTTATTAACGAGCAGACACCTTCTGGGGAATTTCCTGATCGTGGAGGGCCCCCCCCA
AGGGGGCCACTTTGGTGAATCTCAACGCCGCGGCTAAACGCCAATGCCTATGGCCCGCCAATTCCATTTC
TGTCGTGGGGCGGGATTTCGTCTTTCAACCGCTTTTTCCCGGGGGCGGGCCCCACCAAAAAGACAAATTG
GCTGGGCCGCAAGGGGGGCCCCCCCGGGCAAGGGGTTGGCAGAAATTCGGGGTCTTGGAGGAAGAAGGGC
CTCCTCGACGAGGAAGACCAGGGGCGCCCCATGCCCCAAGCGCTGCAAGTATTGCCTCATTTTTGTCGGC
GACTTCACGGTGCTCTTCACCTTCTTCGCCCTCGTGCTCTGGGGCGCCAACCGCTCCCAGAAGCCGCAGA
TCGCCATGAAGAGCATCACGTTCGAGAACTTCATCATCCAGGCGGGCACGGACGCGTCGCTGGTGCCGAC
GGACATGGCCACCACCAACGCCACCGTCAAGTTCACCTACAAGAACACCGGCACCTTCTTCGGCATCCAC
GTCACCGCCGACCCCTTCACGCTCTCCTACTCCCAGCTCAACCTCGCCGCCGGAGACCTCAAGAAGTTCT
ACCAGGGGCGGAGCGGGCGGCGGACGGCGAGCGTGAACGTGAAGGGGAACAAGGTGCCGCTGTACGGCAG
CGGGCCGACGCTGATGGCGCAGCCGGCGGGGGGCAAGGGCGGCGCCGGCAAGGTGATCCCGGTGCCGATG
GTGCTGCGGACGACGGTGCGGTCGCAGGCGTACGTGCTGGGGGCGCTGGTGAAGCCCCGGTTCACCAAGG
AGGTGGAGCCCCAGGTGGTGATGAACCCCTACAAGCTCAACAAGCCCGTCTCGCTGGAGAAGGCCTGCAA
ATACTCATGATTTGCTCACTCATGATCCGTCCATGGTTGGTTGATTGATCGGTTGATTGAGTAATCGGAT
CAATTGGTTGATCGGTTGATGAGTAAATTGTTGTTCTTCTTCTTTTGCTCTGTGCATTTTTCTCACGTAT
GGCCTCGCTCCTCCTCTTTTTGTGAAATTATATATAGGATATGTTGCCACTATTAAAAAAAAAAAAAAAA
AGAGGGCGACCGC
>gnl|UG|Ta#S32655601
CATGGGCTCTCTGTCGGACTCGCAGGCGAATGGCGACCGTCAGCCGCCGCCGGCGGAGGCGGAGGATGCT
GGGGCGCAGGTCGAGGAGGGAGATACCGGCCAGAAGATGGAGGGCGTCGCGTCCATCGCGCTGCTGCCCT
CTGGCGCCATCTCCGGCCACTTCATCCGCCTCCCGGACTCCGCCTGCTACGGCCTCCAGGGCACCCCGAT
ACCATGCGAGAGGGAATGTAGCCGAGGAGATGATTACCGCCTTATAAAGCTCTCCATCATTAATTTTAAG
AGGAAGACAGAGAAGGTGGTTGTGGTGGAATGCAGGGGACATGATGCTGCTCGATTACAAAACATTGACC
ATTTGCATGGATGGGAAGATGACGTTGTTGGGTTGGTTCAAAAGAAACATGGGAATAAGAAAGTCTTGGT
CTCTTTCGAATGCGAGACGCTGAAGGCCGATAAAGCCGCCGAGGAGCATATTAGCAAGTATATGCCAAAT
CTTTGTGGACTGGATGCAGTTGTGAACACGGGGAAGATGAGCATCTCTGGCATCAACCTCGACGAGGACG
ATGAACCAAGCGGAGACAGCTGAGAGCAGAAGCATTTTGTGACGGTGTGTTAACAGCCACGGTTGCTATC
CCTAGTCAATACTGTCCACAAATCAGGATTGTGTCTCGCTGTTACCACAGCACTGCATGAGTTTTATGCG
ACAAATCAGCGCTTGTGTTTCTGCACTTGAAACGGTGCGCTTTGTAGCAAGTCTCTTAACGGAATGTGTG
TTTGCTGTTGCTGCAAAAAAAAAA
>gnl|UG|Ta#S32583802
AAGTTCTTGAAAAATTCTTCAAGAAAAATGAAGATCTTGAAACTGAGATGCTGAAATTGTCAGAACTTGG
CAAGGAGTTTGTGGCTGAGGATTCACATGATGGCAACATAGGTTTGCCTTATATAGGGGCTGATGTACTG
GGGATGAATCAAAAGATGGAATGTCTTGAACTGAAACTGAAAGAAGCGTCAGATACTATCACAGAGAAGG
ATTCAAGATTATCCGAGCTCCAGTCACTTATCAACAGTGCACATACACCAACGCTGCAGACGGAGCCCGT
CAACGTTGATGAGTTGGAGACCGAGCTTGAGAGCCACCTTCAGGACAAAATCGAAGCCGAGATTCAGTGT
CTGGTCATGGTGAAAGCAAGGCAAAACTGGCAAGCCCGGGCCGAGGACCAGATTGCCTTGGAGGAGCACA
AGCTCTCCGCCGGGGAAGACACAAGGATGTTGCTCAAGCTACAAGACACGGAGAAGAAGATCGTGATGCT
GAAGGAGCAGGTGGACAGACTAGAGGCCCACGAGAAGGAGCTGTCGGTGACGACGGAGGTCCTGAGGATG
CAAAGCAAGACCTTCAAAATCGGCCTCTTCGGTCTCCTCCAGCTGATCATGCTGTGCCTTTCCCTCAAGA
TGTTCTTCGCCCAGGACTCTGCCCGCTTCGGCGATCTCGTGCCGACATGATGGCTAACTAGTTAGCGCTT
GTTTTANTCTGTATGTATGTAAATTTCANTCNATTGATTTGCCTCGTGTTANGTCTGACCTCGGCACGGT
GAANCTGCTGCCACNCTGTGAAAGTGTAACCCGTGTGAAACTACNCGTGTCCTGCTGTAAATTATGTGTG
TGCATAAATATATATGGTATATCTAGGTTTGCCTGACTAANCTCATTGGCTG
>gnl|UG|Ta#S16264118
GCCGCCGCGAGGAGGAGCGCCTGCGCCTCGAGCGCGAGGCCGAGGCCGCCAAGAAGCGCGCCGCGCGCAC
CGCCGAGGAGGAGGAGTACGAGCGCGTCGTCCTCGTCGCCAACACCAACAGGGACGACTCCGTCATCGAG
GCCTCGGGTGTCGACGAGGCCATCGTGCGGCTGTCGCTTGTTGACACAGACGCGGCCTTGCCCGCTGACA
GGCATCCTGAGCGCCGCCTCAAGGCATCATTCAAGGCATTTGAAGAGGCAGAGCTCCCTAGGCTGAAGGA
AGAAAAGCCAGGCCTAACACTGAAACAGTACAAAGACATGATATGGAAGCTATGGAAGAAATCCCCAGAC
AACCCTCTGAACAAGGCAACTGAGTGAGGATGCAGTCCCAGTTTCTTACTGAATGATATGGATTCTAAGG
CATCCAATGGAACAGAACTGCAGCTGCCTTGGTATCTTTGTGCGTGGAGTGAAATGATGTGTGACATAGC
TTGAACCAAATACTCAAGCTTCTCAGCTAATAATCAACAAATCGATGCAATGTATATTCTGAGGGTTTGC
TTTTGATTAGAGAGATTTTTTCCAAGTTCATGTTGTACTTAGTTATGTTTGGGGCTTGTTAGTACTTGAA
TTTTGAACAGTTGGGCTAATACAGGATGATTATGCC
>gnl|UG|Ta#S18010153
GGCGGAATTTTAGTTTTATGCACCCTTTTCCCCGGGAAACGGTTTGGCCAAACACAATGGGCGGGACACG
GTTAGTTCCGGGGTTTCCAAGTTCCACCCCCTTGAGTTCAAGGGATTTGTTTGGCCCCAAAATTAAGGGA
CTTTCCCAATGTGTAACAACTCCGCCCCTTACCCCAATGGGCGGTAGGGGTTACGGGGGAGGTTATATAA
GCAGGGTTCTTTAGTGACCCTCCGATTGCCTGGAACGCCATCCACCCTGGTTTGACCTCCATAGAAACAC
CGGGCCCGATCCAGCCTCCGGACTCTAGCCTAGCCCCCGGGGACGGATAACAATTTCACACAGGAACCAG
CTATGACCATTAGGCCTATTTAGGTGACACTGAAGAACAAGTTTGTACAAAAAAGCAGGCTGTACCCGGT
CCGGAATTCCCGGGATATCGTCGACCCACGCGTCCGCGACTGGAGCACGAGGACACTGACATGGACTGAA
GGAGTAGAAAGCGACTCTGCCCTCCTGCCCCTCCCTAGGGTTTTACCCGGCGATCTCCCCCCACCCCCTC
TGCCCCCGCTCTTGCCCTGTCGAGGCGCCCGCTGGAAAATGGGGGAAGTGGAGGACGTCAGTAACAGGAT
GGAGGCGCAGCTGCGCGTCCACGCGGCGGAGGACGACGCCGATCTCCCGCTCCCCGCCCTCTTCGACAGG
GCGTCCCACCTCCACTCGCTCGCCTCCAGCTCCTCCCTCGACCAGGAAGGGATCCGGAAGGGGGTCGACC
TGCTGCGGCGCTGCGACGACATGGTCAGCAAGCTCGGCCTCTTCTCTTCCAACGAGACCAAGGAAGACGT
ATCCACCGCCCCCTCTCAAGTACCTGCTCGTGCCGTACTACCTTGGGGAAATGACTGAGCAAGTGGAGCA
GGAGGACCGGATTCCGGTCCTCAAGGCATCGCAGGACCATTTGAAGGAGTTCATTTCTGTATGTGAAGCA
TTGGAGCTTATTCCAGAGGACGAGCTTCAGTTATATAGGCAGGGCCCGTCTGAAACAGGGGCAAACCGAA
GAGCACAAAACCTTCCCAGGTTCAACGCACATAAGGCTGGAGAAACGAAGCTCCAAGGGTTCCAAAAAAA
AAAAAAAAGGGCGGCCG
>gnl|UG|Ta#S16232464
CCCCAATGTGAAGATGTTGATGAATGCCAGGAAAGGACTGCATGCCAGTGCTAGGAATGTAAATGCCAGA
ACACNTGGGGAAGCTACGAGTGCGGGTGTGGTGGTGGCTTGCTGTACATGAAGGAGCATGATACGTGCAT
AAGCAAAGATGCAGGAGCACGGGTAGGCTGGAATTTCCTATGGTTTCTATTGTTTGGCCTAGCGGCAGTA
GGAATCGCAGGATACGCGGTGTACAAGTACAGGATCCGGAGCTACATGGATTCAGAGATCCGCGCTATCA
TGGCACAGTACATGCCCCTGGACAACCAAGGAGAGATCCCCAACCATTCTCACCATATTGAGATGTGAAG
GGCAGCAGCACAGGCTGATAGGCAGTTTGTTTCAGCTTACGGGAGGGATGATTGGGGGAAGAGAAGAACA
CTTGTCTTGCATATGTTGTGTGTGGCCATCCTGTAAATTCAGTCGTAGATCAAACTGGAAGAGAAACACT
TGTCTTGAATGGTGTGATCATCTCTTTCTTTTCTGTTCTCTAATCAGAAAAGAGATGGCAAACTCATGTC
ATGTGTGCTTCTTTTTCCTAGGTTCTCCTTTTTAACCCCTGGTGATGATTGTCCT
>gnl|UG|Ta#S17985066
CGACGACCCACGCTTCCGAGCAGCAGCCATTGCCCATTGCTAACCAGAGTGGAGTGCTAGAGCAGTTCTG
AGTTTGCTTTTCTCTCTTGCTTGATTGATCGGTGCCTCGATCCATCGTTCGTCGGAGGTGCATATAGTTA
GCGAGGAATTCTCCGGCCGGCCACCGGCGACGACGACCGCAAGTGATCCGTGAGGATGGTGAACACGACG
GCGGCTATGGTGAGCGGCGGCGGCAAGGGCGGCGTGCTGCCGCTGGCGTCCCTGAACCACATCAGCATAG
TGTGCAGGTCGGTGGAGGAGTCGCTCGACTTCTACATGAACGTCCTCGGGTTCACCCCCATCCGCCGCCC
CGGCTCTTTCGACTTCGACGGCGCATGGCTGTTCAACTACGGGATCGGCATCCACCTGCTGCAGTCGGAG
CATCCCGAGAGCTTACCGGCGAAGAAGGAGATCAACCCCAAGGATAACCACATCTCCTTCCAGTGCGAGA
GCATGGTGGCGGTGGAGCGGCGGCTCAAGGAGCTGGGCATCCCGTACATCCAGCGGTGCGTGGAGGAGGG
CGGCATCTACGTCGACCAGATCTTCTTCCACGACCCCGACGGCTTCATGATCGAGATCTGCAACTGCGAC
AAGCTCCCGGTCGTCCCGCTCGCCGGCCAGACCTTCGCCATGGCCGCCTGCAAGAGGGTCGCCTCCGTCA
AGCAACAGCAGCTGCCCATGCCAGTCGCACAAGTAGCGCAAGCAACCCCCGCTCCGGCGGCGGCCGCGGC
TTCGCAGTGCATTCCGGCGCCGAACCCGGNNCTGCAGCGCGTCGGCGGCGAGGAGGCGGCGCATATCTCG
TGCGCGTGAGGGGTGGGGGGCCGGGGTAGCCAGGGCGCCCACCTGGTGGGTGGCGCGCTCCGTGGNAGTG
TGGTTTTTGTACATTGTGATATGACATTGTGCGTATGAATAAAGCGAGAGGAGCAGAGTGGTAGTTCAGC
CTCAAAAAAAAAAAAAAAAAGGGGCGGCCGCTCAAAAGTATCCTCGGAGGGGCCCAA
>gnl|UG|Ta#S26026779
CCACGCTTCCGATNAGTTCTAGANCGCGAGCGGCCGCCCTTTTTTTTCCTTTTTTTTTTTTGTATAAGGC
TTCATCATATACAGTACTTATTACGAGCAGCCAGCGGCAAGTCTGTTACATCAGAGGCGCCCTGTTATTG
ATCATCAAACATGCGCCAGTACCACCATCATGGCAGTATAACAACTCAAGGAACCCGAGCATCATGCTAA
CGATCGTGCAATGATCGAACAGGCCGCAAGCGTCGGTGAATTGCCGTGATGTTACAAGAAACTTGTGCTG
CACAAGAAAGTATTACAGGACTCTCAGATGGAGGCCAGGAGGTACGGTGTTCGTCAACATTGCTACAACA
CTGACATGCAATCCTATTATCTTCTGGGGAAGATACGGGACAACGATAGCAATCTCGGGACCAATACATG
TGGTTGGCGGTAGACCCCTAGAAACTGACCAAAAATCTTCTGGCTACCAAAGATAACGGTGACCCAATTG
CACGGCCAAAACATGGGAGCCGTGAATGAACGGTTCGGGACGGTCTAGACAGAAAACAGTGTCTCCTTGG
CTCCATCTGAGAGTTCCGTAATACTTGCTTGTGGAGAACAAGTTCTTGTAAAATCACGGGAATCCACCGA
CGCTTGCGGCCTGTTGGACATTGCACGATCAGTCGCATGAAGCTCCGGGTCCTTTAAGTCGGTTACAGCC
ATAATGGTGGTACCGGCGCAGTGTCGGAGATCAAATACAAGGCCCCTCTGATGTAACAAAATTGACGCTG
GCTGCGCGGTCATAGGGTCCGGAGTATTGTGAACCCGTTTCCGCGCCAAAAACCAAAAAATGACGGGCGG
GGGGCCCCCAATTATAACCCAGCTGGACGCGGGCGGAGAGAAACCCCCGGGAAATGCGCGACGGGGTCCA
CCCGGAGTTTCTCAGAACAAAACGTCGTGCCATTGGGTCACGCTCAAACCCGCGTAAGGGCGGCGCACCG
CGCGCTCGGGAACAAGGCGACACCGGCAACCCGCGCGGTCGCAAGGCAGCGTGACCACGGTCGTCAGCCC
GAGATCGTCCCGCGGGGGCTTTCGCCGACACGACGCGGGTCGCGACCGCGGTCACGCGGGAGGGCGGTGC
GCACGCCCCCCAAGTCTA
>gnl|UG|Ta#S24512656
ACCGCGGTGGCGGCCGCTCTAGAACTAGTGGATCCCCCGGGCTGCAGGCCGCCGCTTCCTCGTCTGGTTC
AGCGTCGTCCGCGTCAAGGTCGACCTGCCCCCGCCCCCGCGCTTCGTCTACCTCGACATCGGCTGGATCA
CCCGCAAGCTGCCCGCCGCCGACTTCCAGTCCGTCCACGCCTGCGAGGCCGGCAAGCGGAGGAGGCGGTG
CCGCCTCTCCTCCGCGCTCGCCGCCGCCGCCGCTTGGTTCCAGGACTTGTTTGCCCAATTTTAGGGGATG
CAGAAGGTCTAATTTTGTGGCAGCATCACACGAGCTTACAGCCTTCCGCATCATAAAGGAATTGAAGCAC
TACACTCCCATTTGTTGATTGTTACACACGGTGTATGTCTACCGGTACTCGACGCTGCTGTCTGAGCTCT
ACATTTGTTCGAGAGACGCACGATCTTTAAGAAAGATTTCTATTGGTTATTTTTGTCCAAACTGATGATG
TGCATCAATACAATAGCACTTCTGTAGTGGCATGTAACATCATTTTGTTGCAACTTTAAAAAGTCTCCGC
AGAAAAAAAAAAAAAAAAAAACTCGAGGGGGGGCCCGGTACCCAATTCCCCCTATAGTGAGTCGTATTAC
AATTCACTGGCC
>gnl|UG|Ta#S17888906
TGCCGAAAGAGAGCGCGGACTTNTTGNCAATGGCGACCGTAGCCCTGCTCGTATCAGTGCCACCACCAAG
TATCGCGAGGCCCCCGGCTCTGCGCTCCCGTCACCTCGGCTTTCTCCCAAGATCCTGCGAGCTCGGCTCG
TCGCGAGTAACCGCCGCCATGTCGTCGTCCGATCCGTCGCTGGCGACCGAGGCGCCCCAGGCGGCCGTCA
CCAGCGAGCGCAAGCTCAGCCCCGACCTGCAGGAGCAGCTCGCCAAGCCATATCTGGCCAGAGCAATGGC
GGCGGTTGACCCGAGCCACCCGGAGGGCAGCAAGGGTCGGGACACCAAGGGGATGAGCGTGCTCCAGCAG
CACGCCGCCTTCTTCGACCGCAACGGCGACGGGGTCATCTACCCATGGGAGACCTTCCAAAGCCTCCGAG
CAATCGGGCTTGGGTCGCCTTCGGCCTTCGGAACATCCATACTCCTCCACCTCGTCCTCACTTATCCTAC
TCAACCGGGATGGATGCCTTCCCCTCTGCTCTCGATCCATATAAAGAACATCCACAGGGGCAAGCACGGG
AGCGACTCTGAGACGTATGACACTGAAGGGAGGTTTGAACCAGCGAAATTCGATGCTATATTCAGCAAGT
TTGGCAAAACTCGGCCGAATGCTTTGTCAGAAGATGAGATCAACGCCATGCTTAAACACAACCGCAATAT
GTATGATTTCCTGGGCTGGGCCGCAGCCAACCTCGAATGGAAGCTGCTGCACAAAGTGGCAAAGGANTAA
GAAGGCTTNNTACAGCGAGAAATCGTGAGGGGCGCCTTCGATGGCAGCCTGTTCGAGCGCCTGCAGGAGA
GCAAGAAATCTACCTGAATGCGGCAGTGAGCCGTGCGCAGTCCAGACCCGAGCGTCGTCATGAAACATCT
GCACTTGAAATTTGAAAAGCCTCCCTGCATTGTAGTTTGAGTTCTGCACGTCAAATAAGAGGTTGTTGGC
CCGTCTACGGCGGCCTAAACATTTCATTTGANNANNNNNNNNNNNNNNNNNNNNNNNNNNNNNNNNNNNN
NNNNNNNNNAAAAAGGCGGCCGCTTAAATTTCCCCGGGGGCCCAGTTTACGCTTCCCGTTTTTGTACAAG
GGCCATATAGGGGCGTTTAAGCGAGGCCGGCCCCTTTTAAAGGGGAAGGA
>gnl|UG|Ta#S17984273
CTCCGACGCTGGAAGCGGTGGACGCGGTTCCCTACATTCAGCGGGAATTACCGCAAACCCGCCGATGAAG
GCCCAAGGTTTACCCCCTTCTTCGAGAAGGAGATGGCCCGCGCTCACCCGAAAACCCCCCAATTTCCTCC
GGGAACTTCCCCCCCCGTTCCCATCAATGGATTTGAGGAATCATCCCAAGCTTGCGGAAGAGTACGGAAC
GGGTTAGAGCTGGCAAGCCACCTGTTACCATAGAGATGTCGCGCTATTTTTTGAAGCACCCCCAGCGAAC
CAGAGGAATGATGTTGTTGGTTGGAGGCAGGCTTTACCGGATTGCCCAGAGCCAGCTGCAGCATCAAATT
GTGCGGATTGAGAATCTGGAGCTTATGCTGAAGCACGGTGTTGAGGTTTGGAAGCTCCAGAACAGAAAGA
TGGAATCAGTTTTGTCTAGGACACAAAAAATGACTCTGGAATACAATGAAAAGATAGAAACTGTCAACCG
TGAGAGGAAATTTCATCAGCAAAACACTGGTGGACAACTCCATGCCTTGACAGTAGAATGGCAGGAACTG
TGTCAGAAAAACATGGCTATTCAAGCTGCCTGTGTTGATCTACAGAATCAAATTGATCTGCTTAAACTTG
AAGCTAAAGAACAGGGAATGCCAATGGCTGGTAGCAATGAAACTAACCCACAAGCATCAGTAGGGATTTG
AGATACAGATGGAGGAAGGCAGAAGCTGTGACTCCATGAGATGTCAGCTAGAGCTCCCAGTAGCCACTAT
GCTTACCTGACCCACACNTGAAAATTCCCCCCCCCCCTACCATTGTGGAATGTGTGTTATGCAACGTGAT
GGCATGTGCTGGTGGACACCTGGTAGAGAAACAGCTTAAACGCATGTATTGTTCCGTGACAAGAGAAAGA
GAATCAGAATGCCCATCTCTTTTGTTGATCACAAATGGGTGTCAACTTTTCGGGGTGTACACTTGTACCG
TAACATGGAAGTGTCAGATGAATGTCTCCCCTAGTAAGCTCCCAAATTTCCAGGGGGAGTCATGAAACCT
GCTGCCAAAAAAAAAGAAAAA
>gnl|UG|Ta#S17987918
AAGCAGGTGGTACCGGCCCGGAATGCTCGGGATATCGTCGACCCACGCGTCCGCAAACTTTCAGCGCCAG
TACCAACCTGCTGCACATTCTTATACGTCCGAGGTAGCTTACAGGAGGTTGCACTGCGGGCAGGCGGTCA
GGGTGATCGATGATGATGAAGGTTAGCCCAAGGGTCAGCGTTCACGTTTGCTTGTGCAGCACTAGACATG
GGAAGGAGTGCCCCCATTACAACAATAAAAGAGGGGACGGCGCCACAGCCGACTCACCAGAGAAAATGAA
GCCGGAGCAGGCCACCCACAACAAGATGACCACGGCGGCCTCCTCCCCGTCCCCCGTCGTCGGCCTGCGG
GGCGTGGTCAGCTCCCTCGTCGCCTTCTTCATCGTCGTCAGCTCCGTCTCCCTGCTCTTCGACCGCGGCC
ACGAGTCGCAGGTGCAGCTGGCGGTGCAGCACCGGCACCAGGAGGTGAAGGTGGCCGCGGCCGGCCGCCG
CGAGGCGCAGGTGCAGTGGACGGACCAGCTCATGGGCGAGGCTGTAAGGGGCTCTGGCGAGGAGTGCAAC
TGGTCCGTGGGGCGTTGGGTGTACGACAACGCCTCCCAGCCGCTCTACTCCGGCCTCAACTGCTCCTTCA
TCTTCCACGAGGTCGCCTGCGAGAAGTATGGCCGGAATGACACCAGGTACCAGTATTGGAGATGGCAGCC
CGATGCATGTGATCTTCCAAGGTTCAATGCCACAAAACTGCTCGAAAAACTGAGGAACAAGAGGATCGTC
TTCGTCGGCGACTCAATCAACAGGAACCAATGGGTCTCCATGGTGTGCATGGTGGAGGCCTCCATCCCTT
GAGGGCCAGAAGATGCGCGTTTACAACGGGTTCGCTCATCTCCTTCACGCAATCCGAATACATGGCAACA
TTGCACTTCTATGGGTCGCCGTTTATACTGGAATCCAACAGGGACAACCCGGATATTCACGGGGTTGAGT
ACCGGATAATACGGGCGGAAAAAATGATCAAGATGCCCGGGCCTGGGGGAAAGCCTAATTTCACTGGTTT
TCAACCCTTACCCTTTGGGGGGGGAAACCAAAACCCCCAAATTAAAAATAAGGCCACTTTTGGGCTACAT
TTGGGGACGGGGGTTTCCAAACCTTAACAAAAGGGGAGATGGGGGAGAGTTCTCAAAATGG
>gnl|UG|Ta#S12989974
GTGTGCTCAGTCCCATGTTGCAGAAAGAAGTCACAACATATTCGGAGAGCTGCGGAACACAGTCTGGCTA
CCGACTAGGCATGTCTGAGGAGGAAATGCCTTGCCAGATGTACAGAGGGGAAAACTCGGCATCAAGCTCA
CAAAAATTCCGGGCAACATACAACCCCCAACATTTGGGTCATGTCAACTCTGTTGGAATACCAGAACTTC
TGCCGGAGAGGGAGAATTCACATTCAAGCAAAGGCAAAAGCAAAATGGTATATTCTTCGGACAAATCTGC
ACAACAGGATATATGTGCTCAGGCTCTGTCTCTCTCTGGTGTGGCCACAAATGCTGCAACTCGTGGAAGG
AGTTGAAAGTTACATGGTGAAGGCATGTAACCTTGCATGTGCCTTAACGTGTCAAGTGCATAATCTTTTT
TGTTTGAAAGCGCATACATGTTTTTGGTTGTCTTGTCAAGTTGTGTGGAAGGAGTTGGATTATCACCATA
GTATGAGTTGGTTGTCTTGTACTCTATAATGTTTTGACATGTAATGTCTCGGAGTCGGGTACCAAACGTG
GGTCGTTGAATAAGTGTAATTTGTACACCTGTGAATTGATGTTTTTCATCCTTCCAAAAAAAAAAAAAAA
AA
>gnl|UG|Ta#S22386120
GACCATTAGGCCTATTTAGGTGACACTATAGAACAAGTTTGTACAAAAAAGCAGGCTGGTACCGGTCCGG
AATTCCCGGGATATCGTCGACCCACGCGTCCGGAGCAAGCTAACCTGTTGAAAACAAACAATACTAGTGT
CCAGCTAGATGGCCAAAGTGAGACCAGCATCCCACCAGAACTGGTCACAGAGAATCTTTCTCTAAAGGAT
GAACTTGTCAAAGAACAGAGCAGATCTGAGGGATTATCGGCAGAGATAATGAAACTTTCAGCTCAGCTTA
GAAAGGCAGTCCAAGCACAGAATAACCTGACACGCTTATATAGACCTGTATTAAAAGACATCGAGGGTAA
TCTGATGAAAATGAAACAAGAAACTTATACGACAATTATATGATTTTGCCGAGGTATGAGTGCAAACAGC
GATGACGCCACTTGCACCACAAATTGATCGGTATACTTTTTTGCTGTATCTGCCTACCTTCATTAGGCAG
TTCTTAATTTGTAGAGTTCAATCAACATTGTTGTACATGTGCGGTACTGATGTATTTATCGTTTATGCTG
ATGTATTTTGTAAACTGGCTGANATGATGAAAGGGAAAATCAGTATACAAATTGTCATCCCTGTGGACAT
TTATTTAGCTTGCGCTGGATCATTTGTGTTTGCCTCGTGCCTACACAAACATGTGCCTACAAAATTAGTT
TGCCTCGTGCCTAACTTTGCACCTTAAAATAAGGGCAAAATAGTCAGGATGTGATTTCATGATATTGTAG
ATGATTATCATTTCATGATACTATTAAGCAGCATTAGCAAAAAAAAAAAAAAAAAA
>gnl|UG|Ta#S26026537
AAAGCAGGTGGTACCGGTCCGGAATTCCCTGGATATCGTCGACCCACGCGTCCGCTCCTCCTCCTCCCCC
CTTCCCCTCCGTCTCGCTCCTCGCCCTTATCCCCGTCCCTTTCCCCTTCCTCCCACCCGCAGCCGACGAA
ACTTTCCCCACGCCCCTCGGCGGATCGGACCGCCGCGCTCCATCCATGTCGGAGGAATCTGGTCGCCCTT
TGCCCAAGTTTGGCGAATGGGACGTCAACGACCCAGCTTCTGCTGATGGGTTCACTGTTATATTCAACAA
AGCCAGGGATGAGAAAAAGGCTGGGAATGGACAAGATACCGAATCCCCTTGCAAAGATGCCAGGACTGAG
AGGGTGGAATCTTATGCCACCAAGGCAAATTCAAAGAAGTGGTTTTGCTGCGTGACACCAAGTCCTACAC
AATCTTGAGGAGGACAAGCGTCGCCCGAAGAAAAAATGGTTGCGAAAGTATGGTCGTTTAATTTTGCTAT
ATACATACTATCCATAAGACCTTGTAAGAGGTACCCAGCCCCCCTGGGCATATCGCGATGGGTATCTCGT
AAAACTCTGAAGTGTGTATGTATGGTGTGAGGGTTGTCAGACACTCATTTGGATAAGTGAACTTCTGATT
GTAATTCTGGTCTCCTTGTCGGTCTCCTTTTGTGTAGTAGTAGTGGTGAAGTTGATATGTGATTTGAGTC
TCGCCTATTGCCAGAACTGCATACATCCAAAATTCCAATCCCCACCTGTGATTTGGCCCCACCAAANAAA
CNNACCACCCCCACCAGCATCAATATCTCCAAGGAAGAGGACATGTGATTCGACCCTTCACCGGAAAAGG
GGGGCCGGCTAAAATTTTCCCCGGGGGGCCCAAGTTTACCGTTCCCAATTTTTTGGAAAAAAGGGGCCCC
CTAAGGGGGGTTGTTTTATAAGCTTGGGCCGGGCGCGTGGTTTCAAAACCTGGGGAATGGGAAAACGGGC
CCACTGGGGAACTTTGGGAAAGGAACCCTACTTCTGTGGGGGGGGGACAAAGGGGGGAAACACCCTACAG
AGATTTAAGGCCCCTAGGGAAAATTAAAATTTTGAGGGTGATAAAGGGGTTAACAAAACCGGGATTGTGG
GG
>gnl|UG|Ta#S12932044
TAAAGGACAAGGATGATGCAATTGANGATGTTAGCAAAGAAAGTAGACACCTTAACCAAAGCCATGGAAG
TGGAGGCTAAAAAGATGAGGAGAGAGGTAGCTGCTATGGAGAAAGAAGTTTCTGCTATGCGCCTTGAGAA
GGAACAAGAGAACAAGGCCAAGCGTCTTGGTAGTTTGAGAGGACCTGGCACAGTTTCTCAGGCACTTCCC
GGAAGAAGTGCACCACGTGGCGGGTTGTCGCGCAACATCCAGTGACGCATCGCACCTCTAACACCAGGCA
GCATGAAATTCTTTGATAGGTTCTGTTTTCCCTTCGTGTCCCCCAATTAATTTTGTGATTGAGATTAGCA
CAGATGACCCTCNTGATACCTAGATTGGGGAAAAGAGTAGGCTTTGCATCATCTGACACCGACTCGCTGT
AATGTAGTGGTGAAGGTGTAGTAAACCCTTCGGGTAAGGCTTACTTGACCTTGCGGCACGCTCTCATTTT
GTCAAGGCAGTGCGCGTTGTGGTTGTATAGGCTGGAGGAAGACCGACCCCGCGTCTTCGTGGATCTTCTC
TTCTCCCCATCTGTAATTTTTTAGCTAGT
>gnl|UG|Ta#S26027478
TGTACGCGGTGTNCGNCGACCCACGCGTCCGCAACCGCAGTGGAGGTTTTGCAGCATCCCTTCTTTCAGC
CATGCTTCTATGTCCCCCCTTCACTTCGTTTTAGATCGACCGGATATGCAACAACACCACCATCAGTTGG
GGCTAAAGGAGCTATGGACCAGAAGAATGCTAGGAGATACCCTGTGGGGACTTTATCCAACGGGAGACCG
GCAGTCAATAACTCGTACCTGAGCACCAACGCCCCAGCAAGAGCAGCTGGCGTGCAAAGGAAGCTAGAGT
TGGATCATCAGGTGAAACCAATGGGAGACCATAAGCTGACGAAGGAGAACGCCATGAACCAGCCCTGGTC
CAGACTACCACCAGCACCAGTGAGGAGCAACGGGAACTACCTCGCCCCGAAGGAGCACATCCCTCGCGGC
GGCGGCGCGCCTGACATAGCCGAGAAGCTGTCCCAGCTGTCGATGGCCTCCACCACCAACCGGGCGCCGA
CCGTGCCTTCCGGCAGGTTTGCTGACCTGAAGGGCACTAGTAGAGCCCACCAACCGGAGCCCGTGAGGCG
GCCCGTGCCTCTGGGACCCAGGGACACGTGGCACGCCCGGAACGACCCCTTCCGGCGCACCTACGAGATG
CCGGGCGAGAGGGCCCTCCTCCAGAGGAAGCTCGTCAGCTGAGGACCATCCCACCGACTCCCGCCCGCCA
CAATAATCCAGCGGCCTCCTTCCCGGGTGGTCGCCGNCGCCAAGTTTATGTCTCTTTCATCGTTCGTGTN
GTGATTGAAAATAAAAGCAGTCCCCGGCCCTCGCGTCTGCTCGGAGGCGGTGGGGAGACTCAAGAGTACT
GCCCGTGTTCCTTTGGGCTTTCGAGTTTGAGAAACGTGGATGATGATTATATGCTTTTAAAAAAAAAAAA
AAAAAGGGCGGCGCTCTAGAGTATCCCTCGAGGGGCCCAGCTTACGCGTACCCAGCTTCTTGTACAAAGT
GTCCCTATAGTGAGTCGATAATAAGCTAGGCCTGGCCGGCGTTTTAAAACGTCGTAACTGGGAAACCTGC
TACCTTGGGACTTTGGGAGGGAACTTAACTCTGTGGGGTGAATATTGGCCAAACTACCTCCGGAATTAAG
GCCTAAGGTAATTTAAATTTTAAGGTTTAAGGG
>gnl|UG|Ta#S12952620
GCCGACATCATGGCCGCCGCCGGCGACGGTGAGAAGATCAACCGCGGGGTGGCCATCTGTCACCTTGACA
CGTCTGACTGGAGCCCGAGCCACGGCGCGTTCGTGCTCCTGGGCGGTGAGCCCGGCAAGACGGAGGTCTG
CCATTGGATCTTCGAGGGCGACATGACATGGACGGTGGCAGATTGACTGATTGGTGCCAAAGCATGTGCT
TAAGCCAAACTAAAGACAAGTAGCGGTACATTTACAAGTTCCCATTCATCACTGGTGGTCTTCACGTGTG
TATGGACCATCGTCCAAAAAGAACAAAGAGTTGATGAAAGAAAGTGTGAGCTGAGCTGAAAAAAAAAA
>gnl|UG|Ta#S22379955
CGCTTGACCTTAGGCCTATTTAGGTGAACTATAGAACAAGTTTGTACAAAAAAGCAGGCTGGTACCGGTC
CGGAATTCCCGGGATATCGTCGACCCACGCGTCCGGAGCGGCCCTCCCTCCGTCAGCGACCCGGCGAATC
CGACGCTCTTTTGATTCCCCCCTGAACCGTCCCTGGTTATTTTGATCTCGAGTTTTTCCCTGCCAAGAAG
AGAATTCATCAGAAAAGAAAAGAGGAACAAGCGATTTTGATTGATAGGTTTCGTTTGATTTGATTGATTG
ACCGTCGCTATGGCTGTTGCTGTGCCGTCGACGCTGCCGATGAAGCTTAGGAAGGTTGAGCTCCGTGGCA
AGGCAGCGGCGACAGGGGTTGCCGGCCGCGCGCGCGTGCTGGTGACGGTTACCGTCCTCGGGAGCGCCGG
CCCGCTACGGTTCTTGGTCGACGAGGGCGAGTCGGTCGACGGACTAATCCGTGCTGCGCTCCGCTGCTAT
GCCCGCGAGGGCCGCATGCCGCTGCTCGGCTCCGACGCTGCCAACTTCCTCCTCTACACGGCCAATGGCA
GATCCGACGCTCTCAAGTCCGATGAGAGGATCAGCTTNCATGGATGCAGGAGCTTCATGCTCTGGCAGAT
GAACGTCGCCGACAACCATGGGTCTGAGCCGGCGGTGGCTACCACGGTTAATTCCTGCCCAGNCAGGAAG
GGGATCAGCGGCTGGAAATTTGGCGCTGACAAGATCCTTCGTCACTTCAGCTTCAAGGTGTGAGCCATCA
TTGAGTTTGAATCGAATAAGTGCGCTCGATTCAGCGAATCATTGCTGTAATCCGCTGTCAATTTTACTGC
ATCGGGGTGTCT
>gnl|UG|Ta#S18006528
GAATCCCGGGGGACTTCCCAAAATTTGGTAACAACCCCGCCCCCATAAACCCAAATTGGCGGTAAGCCTT
TAACGTGGGAGTTCAAAAAAACCAGGGCTCCTTTTATAACCCTCAGATTCCCTGGAAACCCCATCCCCCG
TGTTTTGCCCTCCATAGAAACACCGGGACCGATCCACCTCCGGACTTTAACTAAGGCCGCGGGAAGGAAA
ACAATTTCACACAGGAAACAGTTATACCCATTAGGCCTATTTAGGTGACACTATAGACCAAGTTTGTACC
AAAAAACAAGCTTGTACCGGTCGGGATTCCCGGGATATCGTCGACCCACGCGTCCCCGGACGCGTGGGCG
ACTGGAGCACGAGGACACTGACATGGACTGAAGGAGTAGAAAAATCACCTTCAACAAGCTCATCTACCAA
CCCAGCAAACTAAAACCCCACTTCCCAAGCAAACAATTCCTAGACAAGACACTGCTCAAATGGCATCCCA
GCTGGTCGAGAGCCACCGTGCCGGTGCCGAGGTCCACAAGGGGAACGATATCTGCAAGAAGAAGACGGTT
GAGCTTCTCGAAGAGCTCGGCCTCCCAAAAGGCCTCTTTCCTATGGATGACATCGAGGAGGTCGGGCACA
ACTGTGAGACTGGGTTCGTCTGGATAGTCCAGAAGAAGAAGAAAGAACACACATTCCGGAAGATCAACCA
GACCGTCTCCTACGACACCGAGGTGACCGCTTTTGTGGAGAAGGGCAAGATCAAGGAGGTCACCGGGGTC
AAGATCGAGGCGCTCTCTTTGGTCGAGGTCCCTGTGGATGAGTCTTCTGCTGATAAGGTCACTGTCAAGA
CCGACACCGGTCTGTCTGACACCCATGATGCGTCCGCGTTCGCGCTCTGGGAATAGGGAGCTACTAGCTA
AAAAGACCAGAAGAATAAAGTCAGTGAATGGTTCGGCACTAAGTTCACGTGTTATGGAGAAGTATATGTT
TCCGTTGTCTTTGTAATCTAATCAAAAGGCTGCTACAGCAATTTTGCTTCCGTTCCAAAAAAAAAAAAAA
AAAAAAAAAAAAAGGGCGGCCGCTCTG
>gnl|UG|Ta#S12947402
GCACTCATGTTTTCCTGTATGGCATCGCATGGTCGTACTGGGTGCCATATTTTGCTGCATCGTTTATAAT
TTTGAGTGCTTTTGTTCACCCATCTATAAGGACCAATGTATCAAAAAGCGTTGGATCAAATGAGCAGGGA
ATTGCTCAAGGTTGTATATCTGGAATTAGTTCTTTTGCCAGCATATTAGCTCCACTTGTCTTTACTCCGT
TGACAGCATGGTTCCTTTCAGAAACAACGCCGTTCAACTTCAAAGGCTTCAGCATTATGGTTGCTGGTTT
TTGTACGCTCATTGCCTTTGTCATCAGCATTAGGATGCGCGCGGCGAGATGTGGAGTTAGCGAGAAAGTG
AGCCTTGTGCAGCATGAGCAAGCATGACATACAGAACACCCTGGTTAAGAGTGGCTTGCTCCATGCTTCC
AGGAGAATGAATGGCCCTCGGCATGCAAAAGCACCTTTCTCTATTACATGAACGCTGCAGATGTCGAATT
GGGCAGTAAACCTCCTACTGTCCTACCAGTACATAGCTGACCGGAATAGTTAACTGTATGTAGCTTGCTT
CAGAAAGGGGGTCAGTGGGTAAGCACTTAGCATTCAGAGTTGGCGCAGTTCTGTTTCTGAATGCAGAATG
TATGGTGGATGAATTACAAAGTACTAGTACATCCGTTCCTAAATATAAGATGTTTTGGCAGTTAATTTAA
ACTGCCAAAACGTTCATATTTAGGAACAGAGGTGGCAATATGTAAATACAACGACTTCGGNATAAATTCG
A
>gnl|UG|Ta#S12935897
AGTGAGCAGAGTATAGATGCCACATCAGAGGACCAGCAGATGGGCGATGACCCTGATGCCATTACATTTG
ATGAGGCTTTGATGTCCAATCTTCAAAAGCAGTTTGAGAAGGCTGCCGCAGAAGCTGGGATGCCGGTGAC
ACCAAGTTACTGCTAAAGTGGCAAAGAAGAGGAAGCGCTCAAAATCTTCTGATAGGTCATCAGAAGTTTC
TGGTGGAGGTGTGGGTAGCGAAGGTAATGTTCCTGCTCAGGATGGAGATAAGAGTGGTAAGAAAGTGAGG
TTCTCAATGAAGAGTAATCTAGTTTGGAACCCTCCTACTCCTTTACCACCACAGTGCTTGAGGCTCCCAC
CATCTGCTACTCCAAGAGGGAGTGCACTAAAAAGTGGAGTTCGGCCTGGGCCTATAAAGGAAAGCTCCAC
GCCGGTGAAGAAGGCCAAGGCAAAAGCAAAGTCTGCAAAGAAGATGTTGAAGAAGAGCCCTTCCTCGGCT
GTGAAGCGCTTGCGGAAGTTGCAAACCTTCTCCGCGTGAAACTCTTGAATGTATGATGGCATGTCGGCCG
TACCATTCTGCCTTTTAAATTGTGCTCTCATCATAACTTGATTCTTCTCCATTAGGTAGTCTTATACACT
GTTGGCTTGCTACCTTTGCATTATTTAGGATGCTTAATTATGTGTCTGTCATAGGCATTCT
>gnl|UG|Ta#S17987967
CAGGTCGGTACCGGCCCGGGATGCTCGGGATATCGTCGACCCACGCGTCCGCTCCTCCTCGGCCCGATCC
AGCTCCGCCGACCGACTGCTGTTGTTCTCTCTGTCTTCTCGGTGCGTGCGTGGGTGATCCAAGGGAGTGA
AGGGGGAGCGGGGAGTGGAGAGTTAGGGGGGCGGATGGATCCGTCGGGCGCGTTCGCGCGGAGCTCGAGC
AATGTGTCGCTGGCGTCACTGGTGAGGAGCGGGAGCGGCGGCAGCGGGAGCAGCCGCGGGAGGGGCGGCG
CCGGCGGCAGCCGGAGGATGGTGCGCCGGGTGCTCCGCGGCGTCATCACCTTCATCTTCGCCATCGCCGG
CCTGTTCCTGGGAGCCGTCACCGGCGGGCTGATCGGACTGGCCACCGAGAGCGGCCTCTTCCGCGGCACC
GGCATCGGCGCCATCACTGGGGCGCTCGTGTCCATCGAGGTCGTCGACTCCTCCATCCGCCTCTGGCGCT
CCCGCCGGTCCGGGATCTGGAGCATCTTGTACGTGCTTAATGTGATCTACAGCCTCCTGACGGGCAGGCT
CGTCCGCGAGAAGGTTGATCCGGCAGTGCAGCGGGTGGTCCGCAGCCAGATGAATGCAGTGGACTCATCA
CAGTTCAGGGAGGCCCCTGACCTCTTCGAGATCGAGGGAACCAACGGGATGCCGAGGGCGTCCATCGACC
AACTGCCCGAGGGAATCATCACCGAGGAGTATAACCGGAATGCCGTCGGTGACCTCTCTGGGTGCTCAGT
ATGCCTGCAGGATTTCCAGATTGGGGAGAAGGTGCGGAGCTTGCCCGATTGGCTGCACGTGTTCCACGTG
CCGTGCATCGACGGGTGGGCTGATCAAGCACGGATTCGGCCGCTCCGCAGGAGGGAGCTCTAGATCATCA
TTACTACCATCATCCACGACGGACGACGAATACCCGCGAGGAACTTCTAAAATCTGGCTGGTGGTATTAG
GAAGGGGGCTGGCCCCTGCTGGCGTGTTTGAATGCTGGGTGTGCCCCCCCTATCCCTGTTTTCCTGTTGC
TCCTGTTAGAGGCTGAATTTTCTTAGAACGAACCCTAAATTTAAGAGCCTTTTTTTTTGCGCCTCTTTTC
CTTGGGATTTGGAGTTTGAACCCTCCCTTCCCCGGGGGGTGTAATTAGGATTCGGCCCCCCCCGA
>gnl|UG|Ta#S13054785
KACATGAAGCATCCATTGCCAAGATTGAGGTGCTCCTGCATAACAAGAAGGTTGTCAACGGGCAGTTGCT
CATGTATGATTTGCAGTATAATGTCGCTGTTGTTTCCATTGATATTCAAGCCAATCTCCCTGTAGTGGTG
CTCAGTGACCTCCCTGAATCCTACTTCTTGACACCTAGTCCGGTGGTTGCCATTGCCCGGAAATTTGAGT
CTCAAAGTTTGCAGATGAAACGCGGTAACACATGCCGCACAGTTAGCGACTTAGACTGTAATGAACTTAT
GATCAGCACTTGCCAAATTGAGCAGGTTTTCATTGGAGGGCTTCTGATAGATTTAGAGGAAAAAATTGTT
GGGATGAATTTCATAGACGATGAAACTACTCCTTTCTTGCCAGTTCAGGTCGTTCGGGGATGCCTGACAC
ACTTTAAAAAATTTCGGGAAATCAAACAACCTTGGCTTGGAATACGGGGACGAGCCCTTCACGTGTTGGA
ATTAGCCAAGCTGGAGAAAATATGCCATCGATGCCCTAAGCCACATTCCGGTATTCTTGTGGATATGATT
CCTGAAGCATCACGTGCAAATTGTGAGGGCGTTGAGGTTGGTGATATCCTTAATCAGCTTGATGGAGTTG
TTTTACACTCTCCAGGACAGCTCACTGCGATGCTCCTAGACAAAATGGTGGTTGCGATGGATACACGGAA
ACCAGTCGTCATCAAGGCGTTCGTCCGGAGACCCAGGGATGGTATGACATTTGATGCAGACTTGAAARTG
ATGGAGCGCCCCCTGGTGAATGCGATCTTTTATTTAAAAACAGGTGGACATTGCCCCAGCCAGAGATGTA
TTATTGGGTCCCGCGGAGACAGGTGAATGGGTTGACGAATCAGACTAATTTTCAGCAGCGGG
>gnl|UG|Ta#S12892089
GATCCAACCCAAAATCCAAAAAGTGACCGACGAAGACGAAGCCGGCAATGCACCGGATAGCTCGCATGGA
TCAGAAGAGCCATATGGATACAGAGAGTACCAAGCCGTCCCAAGGTTCCAGTACGAGAGGAGGAGCAGCG
ACCCAATCCTGGGCATAGTGGCGGTCTCCTCGGACGAGACCGAGAGCAGCGACGACGACGAGGACGGCGT
TGACGCCTACTCCACGAGGACGAACTCGCCGAGGGAGTCGCCGCCGACGCCGGAGGTGGACGAGAACGAG
GTGGACAAGAAGGCGGAGGAGTTCATCGCAAGGTTCAGAGAGCAGATCAGGCTGCAGAGGATCGCGTCCA
TCAAGAAGTCTGCCGGACCCCGCGGCCTCAAGCACGGCAAGTAGCTCGCTCGGCTCGACTGGCTCGTCGC
CGGTGTTCATCCGTCTCCGGCCGGCGATGGTTTTGCTAATTAAGCTTTTCGGTGAACTAGTAGCTAATGT
TCAGAGATAACATACTACATCGCTATAGTATCAAGAACCACCTGTAAACATTCGTA
>gnl|UG|Ta#S13020530
GAGGCCGGCCTCCCCTCTCCTCCTCCACCTCCCCCGTGTCGCGAGAAACCCTCGTCCCATCCTCTCCTCC
CTCGTCCCTCCTCCCATGGCGGAGTCGCCCGAGAACGCCGCCGCGGCGCCCGCGCCACCCGCCGCTCCCG
CCCCGGCCCCGGCGCCGGCAACCAAGCCGTCCCCGCCCACCAGGTCCGGGATCCCGCCGCGGTACGACCT
CGACGCCAAGTGGGACGCCTGCCTCGACCTCTCCATCCGCCGCGTCGCCTACTCCTCCCTCGCCGGCGCC
TTCGGCGGCCTCATCCTCTTCCGTAGCCCAACAACCCGCTGGGCATCAGTTGCCCTTGGAGCTGGCGTGG
GGATAGGGGCTGCGTTCACTGAATGCTCATACATATTCAATGGTTCTCCTCCAAAGTGGTCGGCCAAAGC
TTCGACTGTTCCTGCTCATTCTGAAGGGGGAGACAATTAAAACACTGTCGGGCGGGATGAGTAGCCCAAT
CTTGGCGGAGTTTTGGAGTGCTTGCTGATTGAACCTAGCTGTTTCGTGTCTGATGATATCGCCACTCGTC
ATAGTATGTCCTGAAAGTTAGCATGTGCCCCCTCTCGTGAATTTTCTTCACACATTACGCGGAAACCATT
ACTGACTGAGGTCTGATGATATGACCCTATGGCTCCGTAAGTTCGGTCTGTCCTGAGGTTTTATGTCTGG
CAATAAATTTTTGGTCATGTGAAAA
>gnl|UG|Ta#S15880730
TCAGGGGCGCCCTCGACACGCTCGTGCAGCTCAAGCTGCCCATGTGGATGACCGAGGTCGACGTCGTCAA
GGGCCCCAACCAGGTCAAGTACCTCGAGCAGGTGCTCAGGGAAGGCTACGCCCACCCCAGGGGTGCAGGG
CATCGTCATGTGGGCCGCATGGCACGCCAACGGATGCTACGTTATGTGCCTCACCGACAACAGCTTCAAG
AACCTCCCCGTCGGTGCCCTCGTAGACAAGCTCATCGCCGAGTGGAAGACGCACGCGACGTCTGCCACCA
CCGACGCCAATGGGCTCGTCGAGTTCGACCTCGCCCACGGCGANTACAAGTTGACGGTGAACCACCCTTC
TTTGGTAGCCGCGTCCCACACCATCACGGTGGATGCAGCGTCATCCGAGCACACCATCAGTTTGAAAGTG
TAGGAATTACTTAGGCTTATAGAGTCATTCATTCTCTTTCTTTTCTTCTCTTCTTTCTCTAGGGATTCTT
TTCCTATAGGGATTTTCTCTCTCTTTTTTCGTGGAGAATAACCACTGCCTCGGCGGTTACCTTGCAGCCG
ATGCAAGGGGCTAAAATTTTGTGAGTCGTGTAGAGAGATGGAATAAATCAATAATCTAAGAGGCAGCAAC
TTCAAAGAAAAAAAAAA
>gnl|UG|Ta#S12955608
TGATCAACGCGGCATGTCAATACTGGCGGAAGGACTGCCACGGAAGGTGGCCGACCCGTTCGACTATGGA
GGTGGGAACATCAACCCTTCTAGGGCAGCCCATCCAGGACTGGTTTACGACATTAATCCACGCAATTACA
ACAAATTCTTCCAATGTGCAATCATCAATCAGAGGACATCGACATCCGTGGGCTGCAACGCCACACTACT
GGCGTACAACCTCAACTTGCCGTCCATTTCAGTTCCCGACCTGAGGGGTCCGATCACCATCCCAAGGATG
GTGACAAATGTCGGCGATGTCCATTCAGTGTATCATGCCATAGTGCAAAGCCCAGACGGAGTCAAGATGG
AGGTTTTCCCACCTGTTCTTGTGTTCGACAATGCGAACAAAGTTCAAAAGTTTGATGTGAAGCTGTCACC
TATGTGGAACTTGCAAGGGGACTACACGTTTGGCAGTCTTACTTGGCATAACGACCTACATACTGTGAGG
ATTCCAGTTGCGGCCCGGATTACAAATCAGGATTTCTATGCGGATGTTGCATAATAAAATGTAAATCCCA
TCACCTCACTTGCAATAAAAATCAGACCTATA
>gnl|UG|Ta#S12994243
ACCCGCGCTACCTGCTCTCCATGTACGGCAACGCGCTCGGGGACCTGGTGAAGGGGGCCTTCCTCTGGAC
CAAGGCCGGCAAGGACTACCGTGAGGGCCCCGTCTCCCTGCTTTACCGCGCCTCCGGCCTGTTTGTCCCC
GGCCTCGCCTCCCACAGCCCGCGGGAGTACGTCAACGCCGTCCGCCTCGGCCGCATCGCACCCAAGTCAC
TCCTCTAACAGCAACTCCAACCAGGCGACCCAAACATACGCACACGTTTTATCTTTGAGTCGACCCCCCG
TGCTCGGGTGGCTGGGCGCTGTGTACGAGAGAGAGAATTGGTGAGTGAGATGAGATCGATCTCTGCCTTG
CCTCTGGAGAGAGACGATGAATAAGTTGTTGTTTCCTGTGTGTGCTATATTAAGCATAGTACAGTACTAC
TTACGTGTTAAAAAAAAAAAAAAAAAAAAAAAAAAA
>gnl|UG|Ta#S17976904
TTCAAACAAATACAGGTCTCTTTGTACAACAATGAAGTGATTACGGGAAAATATATCTTGGAAAATACCT
CAGNNNNNNNNNNNNNNNNNNNNNTNTCAGTTTCAGTGAATGACGAATGACAGATATGGAGATCATTTAT
TCCGAGAAAATACAANTGGAACTATTGAGGGAAGCATCAGTGTTCTAGGTTCAAGAGACATGCGAGTGGT
TGTAACAGTTAAAAAGGCGCATCTTGGCATTGTTACTACATTAGCGTTTTCTCAAGATTAAAAGCCCTTG
CTGTCGACTTCCTTTGACTCAACNCCGCAAGGGTGACATCGACTGAATCACCCAAGAGCGATGTAATAAG
CCTCTGGTCCACGTGAACAGAGATATAATACTCGCAATTTTGGTATATTACTATATGCAGCACAAAGAAG
ATCTCTTGGCAATGTTGCCACAATGAAAATTTTGTTCAGCATCTACTGATATCTCACTGCTTACCTCTGA
TTATCTGATCTTGCACTGGAGATGAATGTTGTATCGTGTCGGAGTTAGAGCAATTTTTGTATTTAGGTGA
AAGAAAAACGACTCAAACGCGTCCAGATCTTTTTTATCATGTCACGCTGGTATAAGAAGGCCATCCTCTC
CTGGTTTGTACAATTGGTGGCCATTTATGAGTTATACTATATATAGGAGTATATGATAACTTGTGCTATG
CAATATAGCTATGGTTTATGCTATCAAAGCCATCAAAAAAAAAAAAAAAAAAAAAAAAAAGGGCGGCCGC
TCTAGAGTATCCCTCGAAGGGCCCAAGCTTACGCGTACCCAGCTTTCTTGTACAAAGTGGTCCCAATCTA
AAGTCGTATGTAAGNCTACTAACTAACGGTGGGGTACA
>gnl|UG|Ta#S22369222
CGCATGACATTAGGCCTATTTAGGTGACACTACAGAACAAGTTTGTACAAAAAAGCAGGCTGGTACCGGT
CCGGAATTCCCGGGATATCGTCGACCCACGCGTCCGCCCCCTTCCTCTGTCATTCCCTCGTCTTCCCCCG
CCCCCTCCCCACCCGCGTCAACCAAACCCTAACTCGCCCCACCCCCAAATCCCTCCCCGCCTCTCGATCT
CGCCGCCGCCGCAGCCAAAACCCTACGCCCTTCCCGCCGCCGCCACCGGTAAACAACCTTTCGGCTATTC
GTTTTGGAAATGCCGTCTGCATCCAAATCCAAGGCAAAGGATAGGGCAGCTGCTTTCAAAGCAGCAAAAG
AGCAACCTAAGGTGGCTGTCAAGCCAGTGGGGAATGGCACCGGTGCAAGTACTTTTAATAACCTCTCTGG
AAAATTTCATCTTTTGGAGCCATCATCCTCTTTGCTCGGTAGCCAGGGTAACGAAAAGTTGAGGAATACA
GATGAAATAGACGAGCATTCTCGTAGCTCGCATGGTACAGGGGACTTTGATTGCACCTCAAATAATGGTA
GCTGTTCTGGAGAGTCAGAAGATACAAAGGAAAAATCAACCAGCACTGCGCCTCGAGTGGACTCTATTCC
TGGATGTGATCTTGATAAACGTGAGAAGATCNGACAAAAGAATGAGAAGAAGCATCAAAGGCAGAAAGAG
AAGCGTGCCCAGGAATTGCATGAACGTTGCAAGGGATACCTAATGTCCAGAAAGGTGGAGACACTTGCTC
AGAAACTTGTTGGCAATGGGTTTCTCATCAAAACAGGCAACGATGGCCCCTATACATAACAAGGGCTGTC
>gnl|UG|Ta#S12992096
TCGGCGGCGACGACGACGAGGGCTCCACCAACTACAAGCCGCTCAACTGGAAGTGCCGGTGCGCCGACAG
GAGGCCGATCCTCAACCCGTGACCGAGGCCTGCTCAAGAAGATGATGTTTGATGAGCCTCCAGCATCTTT
GATCCGTCCCATCACAGATCACATGGCTACTGTAAGTTGTTGGGAGAGGCTGCATGCGCTAAGATCAACT
ACACTACATGGCTGTGCAAGGAGTGGTTGTTGGGATAAGTTTTGGTCAGTTTGTTTAGGTATAGAGTTTA
TGATGATGATGCTGAATGATCCACTACATACTGCTAGTAGTTTGGAGCCGGTGTTGGCGCTGCACTAATT
GATCAAGGAGCTGCTATGTTAACAGCTGCTTCTGAGTTCCCTATATTGTACTATAAGCTTGGTGGTGTAA
TTAAGAGACTGATTTCACTTAAAAAAAAAAAAAAAAAAAAAAAAAAAA
>gnl|UG|Ta#S17972840
TTACCGCCTATTCGATTAAGGCCTATCTAGGTGAGCTACGTTAACAAGTTTGTACAAAAAAGCAGGCTGG
TACCGCTCCGGAATTCCCTGGATATCGTCGACCCACGCGTCCGGTCCCTGCTGACTACACCCCGTCCGCG
GCCTCGGCCAGTGGTTCTCGAGGAAAGAAGGCGGGGGCGCATGGGGAGGTAGGCGTCGTCGTCGGTCGCT
GCTGGAGTGATTTTGGCTGCCGGAAATGGTGCTGGTGGTGAAGCAGCACCGCTGCACGCACTCGGCGTCC
TGCTCCTGCACCATGGGCCACCTCAGCGAGGACGCGCTGTTCCTCGTCTTCCGCCACATGAACTGGAACC
CCAGGCTGATCGCCAACCTCTCCTGCGTCTGCAAGTGGTTCGACGAGGTCGCCAAGCAGGTGCTGTGGAA
GGAGTTCTGCCATGCCAGGGCGCCCAAGATGATGCTGGATCTGCATTCCGACGGCAGCCACATTGTCGAC
GGCAACTGGAAGGCGCTCGGGAAGCTGCTGATCTACTGCAACGGCTGCACAAAGGGGGGCTTGTTCGGAA
ACATCCATGTCCCCGGACACTTTGTGTTCCGGACGCGCTTCTCAAGGACCGCAGGCAAGAGCTTCCTGCC
TCTGCAGTGTAGGATGGATGTCTTGTATGTGTCCGATCCATGCGAACATCTCGATCAGGGGGAAGAAGGC
GACCCTGGGTTTTTTCCGTGGCATCTTCAAGTCGTTTGCCACTTCAAGGGTTCAGAAGATCCTGATTGAG
AAGCAGGCTAGGTTCCATCCAACGGAGGGTTGCCCCTATTGA
>gnl|UG|Ta#S22390630
TTTTTTTTNNTTTTTTTTTTNNNNTNNNTTTTTNNNNTTTTNTTTTTCCCGTCCCTACNNACCAGGTTTG
ACATTAGGCCTATTTAGGTGACTCCATAGAACAAGTTTGTACAAAAAAGCAGGCTGGTACCGGTCCGGAA
TTCCCGGGATATCGTCGACCCACGCGTCCGTGAAAACCAATTTCGGAACAGACTCTAATGGGGAGGTTGA
CTCAGAGCTTCTTGAGAGTATTGAGCAGTATGGTAACCAGTTTAGAGGTTCACAGAACTCAGTTTCTTCA
GTGGAAGGAAAAGACGAAGCAGATGCTAGTCAGTCCAAGAGCACTGGATGGACATCAACTTATATATCAA
GGTTGAAAAATATGTTGCACTCAATAGCCGACCATGTCTCACAGGTTCCACTTTCTCTGGCGATAAAAAT
CACGTCCTTTAGAGGTACCTTGCGCATACATCTGAAGCCCCCTCCGTCGGATCAACTCTGGTATGGATTC
ACATCTATGCCTGAACTGGAGTGGGACTTGGAATCTTCCGTCGGAGACAGGAAAATTACCAACAGTCGCA
TCGCGTCATTTATAGGTAACAGAATCAAGGTTTCGCTCCGTGATAGCTTGGTGCTCCCAAACTGCGAATG
CATTTCCATTCCAGGGATGCTGCCAGAGAAGGACGAATGGGTGCCCCGCAAGGAGGGACCTTATATCTGG
GTTCTACCACGAAACCCACCGAAGGCCAAAAAGGCATGTCTACAATGCCGCCATCACCAAAACCATTCCT
CGAAGGATAGCCTGGCCCCCCAAAGAAGGAATGCCCATCCAACAAAAATAACAAAACACCCCAGAGCTGG
CCCTGCATCCCCTCAAGGCCGAGAAGTGGGAGTAGTCCCCTGTAACTCCACCCCGAACGAAAGCTATTCA
AAAAAACCCTTGCAGGGAGAAATAAAGTTGTTATGGAGCGCACATCCACTC
>gnl|UG|Ta#S12940331
TTGAAAGCTTGNATGCTGCAAGGTCTGGTTTAAGTATCAAGTTAATGCAGGAAGGTCGAATGCGGGGCCA
AGCTTTTGTGACATTTCCCATCTGTCGAACTTGCTCAACGTGCCACTGAATTTAGCGCATGGTTATGCGT
TCAAGGGCAAGCCGATGATCATTCAGTTTGGTAGAAGCCCTGCTGCTACCAAAACTTCTTCCTAGGAGGT
TGCATTCTTTCCGACTCTGATGTGCTGTGAAGCTGTTGGAGTTGGCAACCAAGATTCTCATTTTTACCTG
TGCTGGTGCCGTTGTTGCTGTTAAATTCCAAGTCGCTCTTACCGTGTTGCTAGAACTTTAGGTAAGCAAC
GACGTCGGTTAATTTGACCCGCTTACGTCTATCTAACGTACTGCATCTCTCCATGAGAACAAATTCTGTA
ACTATTCTACGCTATATATGCACACTGCCCTGAATGGTGTTGGACTTGGACTGTAAGACAGCTAGGCATG
TCGTGTGGAAGAAACAGCTGTATCTACTATCTTGTGCTTCTCTTCTCCAGATTCTGAATTCGGGGTAATG
TACTTCTTCTGTCCGGAATTACTTATGTCGCACCTGAGTGGTAGTAGCTGTGGCTGCAAAGGTCTGCATG
TTGTGCTGACCGCCTTGCGCCCACGTCCATTTGAGGTGGAGGGTGAGTTTTTAGGGGCAGTCGTGTGTGC
CACGGCTTGGAGCGCACTTCAACTTCTCNAATGAACAAGCTTTTGTGTNATCTCGTCGGAAC
>gnl|UG|Ta#S32692053
CTGCTTCCACTGCTGATATTTTTGAGCTCTTTGATCAGAGCAAGCACCATGGGAAGGAAAGATGTTGGGG
GCGTGAACTGTCCCGACAATGACACTGTTGCCTGCTGACTATGTGCAGGACTACCTGGCTGGACCTCTAT
CTCAATGTCAGAAAATTAGGAACCTGAAGGGAAAATGGAAGGCGCCTTTGATGGACATTCAGCCCGGAGT
ACAAGGATGATCCCTACATCTATACTTTTGATATGCTGAAGCACATTGGCATTGAGCCAAGGCAGATGTA
GGGCAGCGGTGGCGGGTGCATATATAGGGAAGCAACAGCGGGTACAACCGTCTTAGGGAGATCCTCTTCT
CATATCATGCCCAGTTGTTACTCCTCCATTCGCTCGCCTCTCACCATATGTTCTACAATAGTGCGGTGGT
GGCGGGTACAGGCGCAGCGCGATGACCTTTCGGCGCACCGGCTCTAGGATGACTAGGGGCTTGGTAGCTG
GGTCCGACATCCCTATGGTGGACAGAGCTGATGGCGTATGGAAGTGGCCGGTGGTGGGCAGGGAACAATG
TGGCCCCGTCGTCGTCCTCTTCGTTCAGCTTGACATGACCGTTGTTCAGCTGAAGACAAGATTACATGGG
GACGATTAAAACTGGGGCATGAATGCACAATACATATGTGATGTGATTTTTCTAAATGGAATTAATTTTG
TATAGCTTGCATCCCTTTCTTCTGTTAGTAGTTG
>gnl|UG|Ta#S22382855
ACGCTATGACCTTAGGCCTATTTAGGTGACACTATAGAACAAGTTTGTACAAAAAAGCAGGCTGGTACCG
GTCCGGAATTCCCGGGATATCGTCGACCCACGCGTCCGAGGACCCCTACGTCATCGTCGAGTACGCCAAC
ACCAAGCTGCGCACCCGCACCTGCACCGATGGGGGAAGGAACCCGTCCTTCGACGAGAAGTTTCATATAC
CACTCATCGAGGGGCTCCGTGAGCTGAGTATCAACGTGTGGAACAGCAACACAATCAACACCGATGACTT
CATTGGCAGCTGCAGGGTGCCGCTGAACAAGGTGCTCACGAGTGGCTACGATGATGCCTCATGGCCCCTC
CAGACACGCCATATGAAGTCTGCTGGGGAAGTTAAGCTTATCATGCACTTTGATGTCTCAGCAATGAAGA
ACAAGATGGCAGGTAAAACTTCTGGCCAGTACGCTCCTTCGCCATACGGTGCCTCCTCAGCTTCGTACCC
AGCGCCTTCAGCATATGCTGCAGCACCCCCGCCGCACCAAGCTTATGGAGCTCCTAGCCATGCACCATAT
CCCGCGCCTTCTGCGTACTCAACTCCGCCTCCTCAGCAGCCATACCCAACTCCACCTCCTCAGCAGCCAT
ACCCGCAGCAGGGAGGTCCTCCTACAAGTCACCCACACAGCCATATGGGCAACCGTACCCGCCGCAGCCA
TACGGGCAACCGTACCCACACAACCTTATGGGCAGCAACCGTACCCGCCACAGCCATTTGGGCAACCCTA
CCCACACCTTTCAGCAGCACATCCCCTTTATCACCTGCGCCGTACCCTGAAGCTAATCCCCGGCGGCCAT
ATTGATACACCCAGCTTCGGGG
>gnl|UG|Ta#S12965245
GGCATGCCGGAGATACGGAGCAGCAGCTGCACTGGTGCGAGGAGAAGATGGGCCGGCTCCGTGTCGACCC
GCAGCAGGGCACCATGGAGCGAGACCCCTCACCCCTCTTCTTCCCCGCGCACTGAGATCTCATCAGAACC
TCCATAGATCCATCCATGGACACTCTTTGACTGTAACCCTACTTTTCCTTTTGTTTATTTCGTTCACCTT
ATCTTCCCTTTCTCTTTTTATTGTTGTAGCGACAAAAGAAAAGATAAAGCTGTAGTGTTTGCGTAAAAAA
AAAA
>gnl|UG|Ta#S12962257
GAAAAGAGGAGCATAGACGGCAAAGAAGAATGGCACCCAAAACAGCGCTCATGGCTCTGCTTCTGCTCGT
CCTTGTGGCCGGCGATCTTGTCCATGGCCACACCATTCCGCCGCCTCTCGCACGCACCCCGGCGGAGCCT
CGGCTGGATGCAAGGCATGAAGGGAGGGCCGCCCAGTGGCATGCAGCCATCAGATACTGCTGCTTCCGCC
GCCCGCCGCCGCGCCATTTCTTGGGTGCAAAAAGGTAAGGAATGGCTGCTTCATGTCCTTGACCCATTGC
CAGAAATCGAGAGGTGCATGCTTCTTATGACTTTGTGGAGGATTTGGCACATCCGTAACGAAGTGTTACA
CCATAAACCTGCGCCCCCAATGGAAGCGTCCAGGAGGTATTTGGCGAGGAAAGCCGCCGGGACGCCAGCA
GGGAGGAAGGCAAGTTCATCGCGGCCGTGCCTGGTTTCAAGCTCCTGCCCCTTCCTCCCAACGCTCCCTG
AGAAGAGATCGCATCACAGGGTGAGCATGCATGCATGTCATGCCATTGACCACCACTAGGTTTGTCATCA
AAGGTGTGGGAGTGTTCAACGATGCTTTATATATTGTTCAATAAGTAAGGCAGCATCGTCTGCCTTCGTT
CAGTAACTGTAAGGTTGCAGTATCAGCTGTAATAAAGGGAGAAAACAGCGAGCATACTC
>gnl|UG|Ta#S26020709
ACGCTATGACCTTAGGCCTATTTAGGTGAACTATCGAACAAGTTTGTACAAAAAAGCAGGCTGGCACCGG
TCCGGAATTCCCGGGATATCGTCGACCCACGCGTCCGGGAGCATCTTGGAAATCATTATAGACCTCCGAT
ATTTCTTCTTTCAGTATGCAATTGTTTACCGGCTTCACATTGCCAATGGGAGTAGAAGCATCCTTGTCTA
TCTTCTTTCATGGACATGCATACTGCTGGCTTTTGTGGCTCTTGTCGCAGTTGCTTACTTCCGAGACAGA
TACGCAGCAAAGAAGCACATAAGGTATCGGCTTGTCCAAGCTATAATTGTTGGTGCCACTGTGACTGGTA
TTGTCCTGTTGATAGAATTCACAAATTTCAAGTTCATTGATGCCTTTACTAGTCTCTTGGCTTTTCTGCC
AACTGGCTGGGGAATCATATCTATTGCTCTGGTGTTCAAGCCATACCTGAGGAGGTCTGAGACAGTCTGG
AAAACTATTGTCACAGTGGCACGCCTGTATGATATACTGTTTGGAGTAATTGTTATGACACCTGTAGCTG
TGTTGTCATGGTTGCCGGGGCTTCCAGAAATGCAAACAAGGATCCTATTCAATGAAGCCTTCCGCCCGAG
GACTTCCTATTTCTCAAATGTTTACTGGCAAACAAAGGACATGGAATTTTAAGCTCCACCCCATTTTCAT
TTCCTCAAAAGGGACCTGCTTCATTTATTTCTGGGAGGGGGCCGTTCCTTCCTCAGGGGAAAATACCGGT
TCCCACGAAGGCTTCCTGGGAGTTAAAAGAAAAATGGGATGGCTAGTTTCTCTCGGACGAGGGGGAACAC
CTCTTATACACCTTACATATTCTTATAAACCCTGNACGTGATACACCCTGCGCATTCTTCCG
>gnl|UG|Ta#S12968893
AAAAGGCATGCTATTGTTGCTTTGGAAAATGTTATTGGATCTTATAAAGATTTTTGGACCGGTTATTCAT
TCAACATTGTCAAGTAGTTCACCTGTTGGAGTAGATCTTCAAGCCGAACAAAGGTTGCAGCGTTGCACCC
GGTGTTTTAACCATTTGCAAAAGATTGTGCAAGCTCTACAACCGTTGATGATGCGGAGCGGCCAGTCGGC
GCAGCTTGCTCAAGAGCTGAACATGTCCTTGCAAGACCTGGTGGTCTTCTGAAGCTAGCCGGAAGCTCAA
GTTCACTGTCAGAGTAGATACCATTCTTTTTGTTACAGGAAATGGAAGCGCCATATGGTGGCGGGGTAGC
CTGTTGTCTGTTGTGGTGGTCGTGTAATTGTTTGTTGTTCCGTGTTGTACATGTGAGCGAGCGAGCGAGA
GAGCTTGGCTGTTCATCAGTCTGTAATTAGCCCCCATTTTACTGCTTGGACAGCCCCGGACGGACGGCGG
AGGGAG
>gnl|UG|Ta#S18008137
CACGCTGCCGCGATTGGAGCACGAGGACACTGACATGGACTGAAGCAGTAGAAAATTTGAAGCAGGGAGC
GGGTGGGGCCACCGACGAAGAAAGAGAGGGCGGCAGAGGCCAGGGCGAGCTCGTCAAAACCGATCGTCGC
GGGGGCTTCCCAGGTTCAGCGGCGGAGGGTGAGCGGAGGCGGGTGGACGAGCCGCCGGATATCCTTCTAC
GCCTCCCGCGTGTACTTCCTGCTCATCATCCTCCAGATCCCGCTCTTCAGGGTCCCTTGTAGAGCAGGCG
GGTGCACTACACCTATTCAAATTACATCTTCACAGTTGGTCTCAAATGAGATATTCCCACCATCTGTTGT
GAAGGCCATGCTCTACCCTGGAGCTATAGTGCGCAACCTCACTACAAGCATGAGCATGACATTTCCAAGG
TGGAGTGACCTGTTTGACATATACAATCTGACAGAAGCTAAGAATGCTTCAGCAGTAATTGATCTACAGC
GTCTAGAGATGCTTGCTGGAAGCTACTTCTGTGTTGCTGGAGCACTCGTTGGCATCATTAATCCTGGGAG
GATGATCTTGTTTGGTACGCTTGGGGTTATCTGGGGTCTCGTGAAAGATGCGCTCTTCCGGAAGCCTGTG
ATCAGTGATCTAACAGAACCAGTATATGTCTATCCTACCATTTTGATTGCCCTGATTGGTTCATTCATGT
CAATAACTTACATTGTGAAGAATAAGGGGATGAGCACCCAGGTTGTTCCTATCTCTAAACCACTGGAAAG
TTCTGCCAAGTTCAAACTGAAGTAGGGTCTTATTGGCCAGGTGGTCAGCCTTTATCGATGTAACTCAACT
CCATCATTGGATTGCTGAGCTACTCCAGACTGGTTTTGGGTCTCATGTTCCCACTCTTAATACGGGAACC
ACCCAATTTTTCCCATTTTTTATCGAAGTTCTCCCAACAATCCAGAACTTCGGATTCATTGCAATTCCGG
GGCCCCACCGGCCACCGGGGTGCGCTGGTTCACACCCCTTCCCCCCCTTGGCGGCTTCCCGCCTCGGGGG
CGGCCGCCCAAAATTTCCCCCAGGG
>gnl|UG|Ta#S22372274
ACGCTATGACCTTAGGCCTATTTAGGTGACCTCTAGAACAAGTTTGTACAAAAAAGCAGGCTGGTACCGG
TCCGGAATTCCCGGGATATCGTCGACCCACGCGTCCGGGAAGAAGAGGAAGAGGAAGAAGAAGAGGAAGA
CCAGGAGGAGCTGGTGGCTGCATCAGGTGATGAGGAGGAAGAGAACCCAGAGGAAGTAGAAAATGAAACA
CAGGAGGACCCAGAGGAAGCGGGGATGGAAGCACTGAAGGAGAAGAAGGGAGAAGAGGTAAAGGTGGAGG
TTCCTGCTGATGAGAAGATAGCTGAAGAAGCAGGGAAGAGCGAAGTTAAGGAAGAAACAAAGGCAATGGG
GGAAGTTGACAAGGAAGGGGAGAAGGGTGCACTGGGGCAAGTAGAAGCACATTTATTCCTGCAGATGGTT
GCGGCATTTGGACTGAAAGACAAGTTTGATGGAGAGTTCTTGAAGAGCCTGTTTGTTGCTAACCGTCGAA
GGAAGGAACTTGCGAGGTTTGCCTTTATCCTCGGGTTTGAGGAGACCGTCGCAGATGTTGTTCAGGAATT
GGTTACTTCAGGAAATGTAATTGAGGCTATATATATTGCTCATGAGGCATGTTTGCTTGAGCGATTTCCT
CCTGCACCTCTTNCTAACTCTTATATAAAGGACTCAACTGAGAAGGCCCAGGCCATTCTGAGTAGTGGAA
GACGCTCCAGTTCTGCTGTTGAGGAGTCTAAGACCTTGGAGTGCAACGCCTGCCAGGCTGTCATCAGGTG
TGTCGAGTCCTGCCAGCTAGTATCCGGTATTTAACATCCAGCACTTTAAAAAAAAAGTGG
>gnl|UG|Ta#S18005953
GGGGAGCGGGGCGCGGTGTTTGAAAACTCTCCGTTCGGATACGCGGCGGGGGGGGGGAGGGGGTGATTCC
TTTAAGGGACCCGGGAGCGGTTGTCCTCGCCTTTTTTGGGGGTGGGGGGGGGGGGGAAGTTCCCGGGAAA
ATTTNGTGCACCCTTTGACCCTAGGGTGTGGTAGGGGATTCCGGGGGTGCTGCGGGTTATAACTTNTCCC
CAAGTTTTGCCCCATGTGGGCGTCCGCTCCCGGAGTCTAACCTTTGGCCCCGGGGTTGGGGTTTCCATTT
ATCCCGTTTATCTGGCGGTGGCGCATGAGGCTATTCAATATTTGCCGAAGCCTCTTTTGAGGTGCTGTAC
TTGGATCCACAATCTGGCTCCGGATGGTCGTGGGACTGGCTCCCACATCCCCCATTCCAAATTTAGGAGG
TCTGCTCGTACACTTTGTACGGACATTCTGGCGGGGTGAGCACCGAGGGCGAAGCCTTTGCTGCCACGTT
CACCTTTGACACGGTAAAAAGTTCATGGAAACGACTTGGCAAGTGGGTGCTGCCTTTCGAGGGTCGTGGT
CACTTCGACCCTCTCCTGGGCGCATTTGTTGGGCTCTCGAAAGACCCAGACACCGTGGGCCAAGTCATTT
GCTGCTACATGCACACCTCCGACACTGGCCACACCCTTGAGTTGAAGCTCAGCAAGGAGAANCTGTTCAG
CGAGGACCCAGCCTTGAGGCACATAGGCGCCACCCTTGTGTACATGGAAAGCCAGAGCAAATTCTGCCTC
GTAGAATGTGTCTCCATTGTTGACGACAGTGCTGATCAGGAGCTCAAGGAAGAGGAAGACCTGCCCCAAT
CTGGCTGCTGTCTTTGTTGTTTGACTACATTCTATCTCTGTCATGACATGAATGGAGACCCGACGACCGG
CAGGAGCTGTATGGTGCAGTACTACGAAGTGCCTAGAGCAACCTCTATGTTGTTCCTCCAAGATCCTGTT
GCATTTTGGATGTAAAATGCTAAAATCATGTTATGATGACCGAGTTCCTATGTTTATTTTTCACTCAGTT
GTGACTGCTGCATTTCTATGTTTTAATAATGTGATTACTCGTCGGGAAAAAAAAAAAAAAAAAAAAAAAA
AAAAAAAAAGGGCGGCCGCTCTA
>gnl|UG|Ta#S32694151
CTCTGTAGAAGATGGGGAGGAGGTTGAGCAAGTGCGCAGTAGCCCAGCGTGTGTTCAAAGTCGGAGCCCC
ATCAGAGCTCCGTTGGGGATTCCGTTGGGGATTCCAAAGGCTCACACTCCTCAGCCTTCTACCTCTTACA
GTTATGAAACATGCTCTAATAATGAGGAGTTGCCAGATACTCGGTCATTGTGGAATGTACTTCAGCACAG
ATTGCAAGCACAAGGCCTGAATGTATCCATGGAGTTTGCTCATGTACTGAATTCTGGGTTGAACTCACAT
TTAACTCGCTTGCTCAAGTCTTCTTTGGATGTCGCTAAAGCAAGGGGAAATGGAACAAGGATACCTCAAG
CAAATGGAAGAGCAGGTCCTTCATGGAATGGTGGACAGAACCATGGCTTTCCTCCAGAATCAGGCCAGTT
CTACCAAGCTTCGTTACAAGATGTTAAGGTAGCAGTGGAGTCCAACCGTCAGTTATTGAGTTGTGACCAT
TCCAAGCAGCATGAGAAGCTTAGCTTTCGTCTTATGGACCAGTGAAAGTCACAAATGCAATTTTGTTGTC
TGTTAGCAAATACTATCTTGACCGTATACCCTGTCTGTTATGTTTCTGCCGGCCCTGCCGCGAAACTACA
GTTAGATTAAGCTGAGATGAATGAACTTGGAATAGTAGGATCAAGTTATACATCCATGATTCTTGGACTT
TGTATGTGTAAGTGAACTTTAATAACAAGTGCCTTCGCACACATAGAAAAGATCTGTCA
>gnl|UG|Ta#S32653909
TCACCAAAGAGGATTCGTGCTTGGTAATGACAGGTCCTACCCGTCCTATTGTTATGTTGGGTGCCGCAAC
CTTTGAGATTGCGCTGAAAGTGAAGGAAGGCAGCACTGAGTCTAGGGATAAAGTATTAAGCTTCTTGGCG
GTTCCTCATGACAATGCTAGCTATTTGGAGCTTTCCTGCGCAACAGATAGGAAATACATCAGCAAGCTTA
GCACACTGGAGTTTACAATGAGTCAAATTGCTCGCTCCCTGGAGGCGACAATCAGCGTGCAAATGGTCGA
TGGGTCGTCATGGCCACACGGTGTCCGAGGTGAATTTTCCGCCTGTACCACCAGTATGGCCGACAGGAAA
GTAGTTTTACTCGATTCTGGAAGCGAGAAGGATGTGGAGGTTGGTGCAGATGGCATGATCCAGCTATCTA
GGCGTGTCGCTTCCGTCGAATTCACCGGAGAGCTGAAGGTTTGTGTGGATGCATGGTGGCAAGGCGAGAT
GAAACCCAAGAAAGCCTGGAAGGTTTTCAAGCCCAAGAAAGCTGGTAGGAACTATGGCACCTTCAATCTT
GTCGGCATGTGTAAGATGAAAGTCACCGTTGCCTGGTCGCTTCTTTCCTACTATCCGGTTAACCGCCCCA
ATAGTCCTTACGGTTCACTGGCTTTACTCAGGGAGGCAGAAGGACGTACTGTTTAGTAGTGTTAGAGTTA
CGATATACTTCTGGTGCGCCTTGTTCAGGCGTTGCATGAACACATGAAGTTTAGATTGTACTAGTAATCA
TGTATTGTAGTTTCATTTCGAATCCCATGGCCAACTTTGTGTGGATGCAAAGCAGCGCTATGGGTTGAGT
TGCCTTTGGTGGTGCCCAAGTTATCCCGTCG
>gnl|UG|Ta#S12898164
CATGAACTGCGTGGAGAGTGCAGCCATCGACAGGCCGAGCATGACCGAGGTTGTGTCAAGGCTAAAAGTG
TTGTTGCCAACGACTCCAAGCCAGAAACAGTATGCTTCCCCGTCCTCCACGAAGTCCATGAATGATGAAA
TGCGAAAGCAGTTCCAGCTGTTGATTTCTGGAGAGGTCAACGAGGAGAGCTCCAGCTCCTTCCAGTCTGG
CTATACCAGTCGGATGACACAACTGATCCCCTTATCTGGACGGTGAAAGGAAAATGGCCACCGAGTTATT
GTTGCGTCTGCTTAGATAAAGTTTGGTAGTTTGCTCAACTTGTGATGATTGGTTGTAGATAAACAGAAAT
CCAGTCATTTTGTTTCCATTTTGCGATCTTGCTTGTTATTTGGATGAGGGGTATAAAAAAAATTGTGCGA
ACTTTGGTATTTTTGTTCAAGTGTTTTCAACCAAAAAAAAAAAAAAAAAAAAA
>gnl|UG|Ta#S22377679
ACGCTTGACCTTAGGCCTATTTAGGTGACATTCTAGAACAAGTTTGTACAAAAAAGCAGGCTCGTACCGG
TCCGGAATTCCCGGGATATCGTCGACCCACGCGTCCGAGCAGTTCGGAAACCCCGCAACAACCCAAGCAA
AGCGGCCAGCGCCGTCTGGAATTTTCCGGGGCGGCGCTAGGGTTTCGGATGGAGCCCGAGGAGGCGGAGG
CCGTGCTGGAGACCATCTGGGACCTCCACGACAAGGTCAGCGACGCCATACACGCCCTCTCGCGCGCCCA
TTTCCTGCGCACCGTGCGCCGCCGCGCCGGGGGCAAGCCCGCGGGCGTCGTCCACATCAAGGGGGTCCCC
GCGGACGGCGACGAGGCGGCCGACCTGAATGCGGTGGCCGAGGAGGCCAGGAGCCTCCACGCTATCCGCG
CCGCGCTCGAGGACCTCGAGGACCAATTCGAGTGCTTTCTCGCTGTTTGTTCACAGCAACAAGCAGAACG
AGATATTGCATTAGCAAGGCTGCAACAAAGTCACATCATGCTTACCATAAGATTAAAAGAGCACCATGGG
AATAATCACAAAGTCATAGATGAGGCGTTGGATTTCGTCCACAATGTCTACCATGATTTCTGGTCTTTTC
TGTCAGTAAACAAGCCTGGAAAAATCAAGAACTCATTCTGGCGCTAACAGTACCCAAGAGACGGGAGATG
GTTCAGATTTCTTAGGGTGGATGGTTCCTTCTAGTCTTGATGTTGTCCGGAACAGTTTCAATATTGAAAA
ATTTTGGGTGGTTTTCCTAAGGGAACAAGGCAAGTGCTTTGCTTGTTGGCATGAATAACA
>gnl|UG|Ta#S17878506
ACCCAGCTATTACATGATTACGCCCAGCTATTTATGTGACACTATAGAATACTCAAGCTATGCATCCAAC
GCGTTGGGAGCTCTCCCATATGGTCGACCTGCAGGCGGCCGCGACTAGTGATTAGCGTGGTCGCGGCCGA
GGTCACCAACAGCTCGAGCAGAAGCAAGGCGGTGTTGCCTCCCCAAGACCCCGAGATGGAGGTAGACCCC
TGGACCTTGCTCGAGGACGGCACCAGCTGCCCCTCCACATCATCAGGAAGCAACAGCGCCAGCGGCATCG
CCCCCGACCACTCCAACCTGAAGGCGTGCAGCTGGCTCAAGGGCGCGGTCAGGGTGCGGAGGGCGGAGCT
GACATACATCGGGTCTCTGGACGACGACAGCTGACGCACAGCCACGCCGGCGCAGCGAGGGCGACCTGTC
CTCGCACCGGACCGAACTCTTCTCCAGTGTACAAGAGGGTGGAAACCGCCGCCTTATGTGGCGGCCCCCG
TGTAGAATACCGACCGACCGACCTTGCCCCTGTTTTGTTGCTAGGGCGCCTCGCAGGAGCGACGGTGTAC
ATAGTGGGGGACATTAGTCCGCTCCGCGAGCAGCGGGCCCTGTCTGTGTAGCTTAATTNATTATCCAGGG
TTAGGAGAGATGATGATGATGGTGATGCACCTTAGCTGATTCGCCGAAGAGGTCATACCTCGGCCGCGAC
CACGCTAATCCCGCGGCCATGGCGGCCGGGAGCATGCGACGTCNGGCCCAATTCGCCCTATAGTGAGTCG
TATTACAATTCACTGGCCGTCGTTTTACAACGTCGTGACTGGGAAAACCCTGGCGTTACCCAGCTTANTC
GGCTTGCAGC
>gnl|UG|Ta#S12933186
AAAATCGTCACAGGGGATCGTGGGGCTGGAAACAAGTGCCGGCACGCTTCGCGTTCAATTGCTGCCTGAT
TGTGCACCCCATTCTGTGGATTACTTCATCGAGCTGTTGCGCCTGCACAACTGCGCCGGATGCAGATTCT
ATCGTGCCGAAGGCCGTGGGCACCTGTGGGACGCAAAAGGAGACCACGTAAAAAATGCTGCATTTGGTCC
ACCATACGCGCTGCTGCAAGGGACACTGGAAGTCGACGGCGTGGCCTTCAAGGAGATGCCGAAGGAAGGG
TGCTCGACAGTGAGAAGGGGGTCCGTGGCGTGGATCGGGTCAGGGCCGGAGTTCCTGATCAGCCTGGCGG
ACCACGAGGAGTGGAGAGACGCCTACACGGTGTTCGGGTCCGTGGTGCCGGAGGACATGGCCATCGCCGA
GGAGATGGCGATGCTCCCCACCAGCACAGACGTCTGGAGCGGTGTGACCGTCAGGCTGCTGAAGGACCCG
GTGTATATCAAGGTGAAGAGGAGAAGCAACGCGACCGCCTACTGAGCTCGCCGGCGATTTTGTTGTTCCT
CTTCTTCTTTCACTTGAGATGTCAAAAGATAAGAACACAAATTACATGTCCAAAGGAAGAAAGAAAGAAA
AATAGAGGAGGTTTGAAGAGAACTGTTACACCTGNGATTTTATCT
>gnl|UG|Ta#S17986152
GTGCCGGAATTACCCCCATTNCCGACGCGACCGCGAAACCCTAGCCCCCCGGCAACCTTCGCTGGACCCG
GAGAGCCGCTCCGGCGCCATGGCATCCCCGGAAGGATCAAACTGGGTATTCGACTGCCCTCTCATGGACG
ACCTTGCTGCCGCCGACTTCGCCGCGGCATCCACAGGAGGCTTCTACTGGACCCCGCCGATGCAGCCGCA
GATGCACACTCTTGCGCAGGCCGTCTCCGCCACCCCGGCTCCCAATCCCTGTGCTGAAATCAATAGCTCT
GTTTCGGTGGACTGGGACCATGCCAAAGGACAACCGAAAAATAAACGTCCTAGGTCAGAAACTGGTGCTC
AACCTAGCTCCAAAGCATGCAGGGAGAAAGTGAGAAGGGACAAGCTAAACGAGAGGTTCTTGGAATTGGG
TGCTGTCTTGGATCCGGGGAAAACACCTAAAATCGACAAATGTGCTATATTAAATGATGCTATCCGTGCA
GTAACTGAATTGCGTAGTGAGGCAGAGAAGTTGAAGGATTCAAACGACTCTCTCCAAGAGAAGATTAGAG
AGCTAAAGGCTGAGAAGAATGAGCTGCGAGATGAGAAGNCAAAGTTGAAGGCGGAGAAAGAGAGCCTGGA
GCAGCAGATTAAGTTCATGAATGCCCGTCAGAGCCTCGTACCACACCCTTCTGTCATCCCAGCTGCTGCA
TTCGCTGCCGCCCAAGGCCAAGCGGCAGGGCACAAGCTGATGATGCCCTGTATGAGCTACCCAGGGATTT
CCATGTGGCAGTTCATGCCGCCCTCAGATGTTGATACCTCGGATGACCCCAGTCATGCCCTCGGGTGCCT
AGGGCAGCAGAATCATTTCCTCATCTATCTCATGGGGAGGATGCTAAAAAGCCTTCGTTAAAGTATATCT
ACTAGTCTCAGGGTTATATGCAGAATCCGGTAGTGGTCTACTATTTGGTAAACCAGAACCGAACGGAGCT
TGTTCCACGGGGAAATTGATATTTTTGAACCCGTGTTTTTGTAGTAATTATAACCCCCGTGGACAAAAAA
AAAAAAAGGGGGGCCCTTAAGTTCCCCGAGGGGCGATTAACGTACCCCTTTTGGAAAGGGCCTAAGGGCG
ATTAAAAGAGCGGCCCGTTAAACCTTTTGGAATGTATTTGTT
>gnl|UG|Ta#S32664695
CAAAATGACCTTATTAAACAAGAGAACAAATCTGTTAAATGGAATGAAGCTACCTCCAAGGACTGTTAAT
GGCATGGATTTCTATTTTGATGTGTCTGCACTAGGTGAAAAGGAACAACTCAGTATGTTTCAGAGGATAG
AGAACTCCATGGAAAGAGCTTATTTGCTTCCTTCAGCTTTTTCAACAGCTCAAGATGTGAACGGAAATCT
TGGAACAAATGATCTATGTATCAGTGAGCAAGTGGTCAATAACGACCAGATCGACCGGATTGCAGCAGAT
ACAACAGAATTTATTTCAGCAGAGCCACTAGAGAATGTGTCCTCACCTGCTAATAAGTCTAAGATGAGAT
GGGTACGTGGAAGACTAGTTGAAGGAGAAGAATAAACTTGGTCTAAGGAGTCAAATCCTCGGGAGACTCA
TCATCCGAAAATGCTTAGATTTGCTTCCATTCTGCCAGGATCTGCAATTTGCAACAGGGAAATGCAATAC
TTGGAAGCAGATGCTCGTTGTTATCTAACTGGTGTGGACGGGATTGAGTGGGATTCATTTATTGTTGGTA
TGTTCCTCCCTGGAAGAAATTGACGAGCATTCCAGGGAACGGCCTTCTGATGAGCATTGTAATTAGTAGT
TGGGACTTTAGAAATTGCCCTCGGGTGTAGTCAGTTTTAGGAGAAAACTGACTATAAATCATGATTAAGA
CGATATATTTATGGAATGCAATTCCCCTCTGGCCGTGTTTGTTAGGCCCCTCACACTTTGAGCCAAAGTT
CGACCATACAGCGTAACAAAATATTTGTTATATGTAACNAAANCTATATAAATGAAAACTTCTTTCCAAT
AAAAAAAA
>gnl|UG|Ta#S32684395
TTAAGAACAGCATGGATGAGTTCAATCCATTCAAGATGCTGGACCACTTATTTGCTGAATGCAAGCGGCA
GGGAGAGGTTTTGGTGAATGAAGGAGTGATAACAATGAAAGACATCCAAGAAACGAAGTCAGGCAAAGTT
GGCAGTGGGGTTCTTAACGTTGGTTTACCGGCATATGTAATCCTTAATGCACTCCTTCGATCTGCAAAAT
CTAACTCTAATGGCCTAATCTTGAGTGATGGCACTGAGATTACATCTGATAATAGGCCTAAAAGCACTCT
CTTTGACTGGTTCTTCGACCCTCTTATGATCATCAAGGAACAAATTAAAGCCGAAAATTTCACAGAAGAA
GAGGAAGAATGCCTCAAAATGCGAGTCTTGATGGTTGGTGAGCCCAGTAACCTCAAGGTCACTCTTCCTC
ATGTGCCATCACTGAATGAGCGGAAAAAAGCAGAAATCGACGCATTTGCTCGAAGATTGCAAGGAATCAC
AAAGTCGATATCGAGATATCCTACATCCAAGCGTCGTTTCGATGTTCTTGTGAAGTCTCTCTTGTCGGAG
CTCGAGAGGACGATGGGTGGCAGCGCGCCTGTCAATGGATCCCAAGCGTTAAGGTTGAGAGGCGGTATTG
CCCGAATGCTTAGCCAGAAATCCGTTGGGAAGACGGCAAACATCATGGATGAAGATCCAGAAGCGCAAGT
GGCAAGGAAGGCTCTCACTCCATGATAACTTTGATGATGTATTGTGTAGCTGACAAGCTAGCGAGAGGCC
AACTCTGTAAAAAATGTGTAAAAGAGAAGCAGCTATGAGCTACTAGTATGAACGTTCTTAGGTGTAGCTT
GGGTTNTTGTAAGTTTTGTTGTGCAAACAT
>gnl|UG|Ta#S17984492
AAAGGAGGAACCTCTTTCATAAAAAAGGAGTTGGGGCTTTAAAAAAAAAGTTCAAAGATGGGGAAGTTAC
GCCAAATTTATTGGAGCAACAGAATTGTTTTGTTTTGGACATGTCCACCCTATTAATAGTAAGGGGCAGA
AAAGATCATTGAGCCACCAGGAAGTGCCATCTCAAGGACCTCTGAGAATTGATGCTGACAAACCTGACCT
GGCAGAAGAGCGTCCTGGGAGCATGCTGTAAACAACCCCATTGTTGGCCAAACCTCAGTTGTTCCACCAA
GCACAGATGATGACATGGTGGCCCTGCGTGNACATCTGATCAAGCAATTCCTTGAAATCGACAAATACGG
CGGGCGGATCATCGGGATAAAGGAAATGGGCAAACTGAATGTGAAGGCATTTGAGATTGCTTGCGCTGAG
AAGTTCCGTACCACAAAAGCCGCTGATGCGTCAAGTAAGCTGTACTCACTGTGGCAGCAGCGGATCACTG
ACGTAAGCTGGAATCCCTTCCACACGGTCACGGTCGAGGGCAATCATCAGGAGGTTCTGAATGTCAATGA
TGATAAGCTGCAAGAACTGAAGAAGGAATGGGGAGAAGGCCCCTACAAAGCTGTCATCGATGCGCTGATG
GAGATGAAAGAGTACAACTGCCTAGGCGACAGGAGCACCGTCTATGAGCTATGGAACTACAGGGCGGACC
GGAAAGCCACCCTAACGGAGTGTACTGAGTACATGGCCGATCGTGTGCAGCAACTCACAGTGGTCAAGCG
CAGGAGGAGTCGCAGGACGATATGATGGCTCCTGCAAGATGCACTAGCAAGGAACAGAGGCTGCTGACCC
CCCTTAGTAGTAGCTAAGCAGTAAAACTGTTGTGTGTGTGCTTTGGATAATTATTAATCTGGCTGTGGCA
AGAGAGGGGAAACTATGAGAGCAAGCCCTTTTGACGTTGTTGGACCAAGTTGTAGCTTATGGCTATCTGT
ACTGTTCTACTTTATGCTCACCTCTATCTAAAACAATGCTACTCTGATATATGAAATTCCTGGACCCGGA
TTTCAAAAGCCAAAAAAAAAAAAAAGGGCGGCC
>gnl|UG|Ta#S12993950
ATGGCCATCAGCAAGATCCAGAAGTGCCGGCTGGAGGAGCTGGTGGACGTGGAGCTCGGCTACGAGTCGG
ACCCGGCGGCGAGGAAGATGATGACCATGGTGGCGGAGCTGGCGTTCCGGTGCCTGCAGCAGAACGGCGA
GATGCGCCCGCCGATCAGGGAGGTGCTGGACGTGCTCAGGGCCATCCAGGATGACTGCCTGGGTCACAAA
GACGGTGGAGGCAAAGGCAAGAAGGACTTCGCCGAGCCCTTCTCTCCCAACACGGTGCACGCTCCCTGGG
ACAGCAGGAACACCACCCCTAACACCAGCCAGTAGTAGATTAGTAGATCAGTGTTTGCGGCCGGCCGAGT
TTTTATTTTATCACTATTGAGAGATTTGCTTGCCGTGTATGAGCGATCCGACGATTCCTTTTTTTCCCCC
TTCCAGCTGATGTAAATATGTGCTTGTTTTTTTAAACTGCCACGGTAGAGACAGTACTGTACATACTACG
TACGTACGCTGGAGTGGTGTGCTGAACTGGTTATATGATGCATATGATTACATAGGTTTTTACCAAAAAA
AAAAAAAAAAAA
>gnl|UG|Ta#S12981727
GACGCCTTCTTCGCGCAGTTCGCCAAGTCCATGGCCAAGCTCGCCACCGCGCCGAGGCCCGGCGGGAACG
TCGGCGAGATCCGCCGCAGCTGCTTCAGCCCCAACGCCCGGCGCGCCATCGACACCGTCGTCGACGCCGG
CGAGGAGGAGGGATTCGCGGCTTCTGCCTGATGTGGATCGGCTGATTAGCGTGCGTGCGTTTTCTGGTTG
CCGTGCGCTAGATAGCATGGACGTGCATGGCTTCGTGTATGTTAGCTGTTGATTTCTGCTCGCGTGTGTA
CGTGTGTTGCTGNCTTAATTAGGTTCTGTAGTGTGTAATAAGAGA
>gnl|UG|Ta#S17986059
TTTTGTTTCCTCAAAAAACACTTGGGGGGTTTTTAGGGGGTGGGAGGGGCCCAGTTTTCGGGAACCCCCT
CAACAATTTTTTTCCCACAAATTAAACTGGGGATAAAGGCCCCCCCGGGGGTTTATTAAGAATTATTCCT
CAGAAAGGGTGATACCTTGGGTTTTTTACCGAAAATTGTTTTCTGGATTGGGAAGAGGCTTACACCGGAT
TGATGTGATATATAATTACGGGTTTGTTGAAGTTATTGATGATTTCACTGAGGAGCAAGGGCTGACTGTC
ATTCCAATGTTGGAGGGTTGCTGGCTTCAAAGCTGTGTCCCATAGGCACATGACCCCCAAGGAGGTGAGG
AGGATACCAAAGGGTGAGCTGTTTCGATTCTCGCATCAGGTTCCTTCTCGACTGCTGACTGGTGAAGAAG
GCAACAATGCCCCGGAAGGTTGTCATGAGCTCGATCCTGCTGCAACCCCAGTGGACCTTCTTAAGGTTAT
TACAGAGGTGAATGAAGACGTGGCGGCGCAGACTGCTGAATAGAAGAGGGCAACAACTCTGAACACTGAA
GATAGCTTGGGTGTCTGAAGTGTGAAATGTACTACATAGATGACAACAAGTCAACATTTGTTGGTGTCTT
AGTTCTATTATGCCATCTTATTTTTGGCTGATGACTTGGAACAATACTGCCAGGGCAAGCAGCTTATGTC
GTGGACTTCTGACTGTTAATTCTTAGGCATTTCTAACACTCGGAGTTTATCGCGCCATGGATATCATCTT
CTAGAGTAAAAGAAGCATTGGGAGGCGATTGATGCGGCGACTAGTCAAAGGAAAGCTATGGAGCCTCATG
GCTTGCTGACGGCGTTACTCTGTTCAGGTATGGTGTTGAGCATAGGAGCCATCAAGTTCGAGGGGGGAGA
CGCCACTGGACTTCCCCATGTACCCGGAAATTATTAATGTACCAAATTTACCTAAGATGTTGTATTTCCT
TTAATCTATAGCGATGCGTCCTTATATAATGTTGAACTCGATGATTTCGAAATTCTGATTTGAACTCGGT
GAACTGGTTCGGCAATTTAATATTATATTTAGTGGAAAAAAAAAAAAAAAAGGGCGGCCGCTCTCGTTTT
C
>gnl|UG|Ta#S12990334
TACATGAGCCAGCACCAGGAGCAGCAGAGGCAGAACGACGCGATGCACGCATCGAGCGCCAAGGAGGAGC
CGAGGGAGGAGGACATGTTCTTCCAGAACTCCCAGTACTGACCAACCAGTGTCAGAAATGGCAAAGGACA
CGACGAGATGGAGCTTTATTATCATGTAATACGTAATTGTACTAGGATAGGCGTAGACACATTCGTTTAT
TTGTTGGGAGGCCCGTAGTTGCAGACGGCTGCACAAAAGGGTTCCCTTCTTTTAACACGACGGAGTAAAG
AAAATATTTAGGACTGTAGCATACACAGAAGATAGGGGGTTGAAGCAGTTTTGCTTTGCCGTTGTTTCCA
CTTCCACCACAGAAGTATGTTGTTGAATTCAATTTTTAGTAATAGCAGAAATTTGTCACTATTCAAGTTT
CAAAAAAAAAAAAAAAAAAAAA
>gnl|UG|Ta#S32425041
AAAAGACTGCCCTCTCAGGGAAGAATCTTCCTATGTGGTTAAGTCTCCCAAAGAAAAGAAAAAGGGCTTA
TTTGGGATGATTATGAAAGACACTAAAGGGAGCAAGACAAACGAGAGTGATACAAATGGCAATGGACAAT
TCATCGCAACAACATCTGAAGAACTGGCCTCAATATTTTCATCAGCGAACTTCACTCCACCATCTGCAAG
GAGGAGCAGTTCACTGAAAGATGATGAAAATATTGAGTTAGACATAGATGATATCGACATTGAAGACAAC
ACACATAAGCAGAAAGGACCGCACTTCGCAGGTCTAAGCAAACAGAAATTCAGCAAGGGACTCCAGGCTC
TTAGAGGAAAACTGAAGCCCAGAACAGAAGAAAAGGTGAATACAGAAAATAAGAAGCCTGAAGATGAACC
ATCAGTTAGACAAGTTGACCAGATAAAGATGAAGTATGGATATGCAACAAGTGATGACTCAACCAGTGTT
CCAAAAATGATTGGAAACAAGCTGCAAGAGAACATAAAAAAATTGGAGGGCATTAATCTTCAGTCCGCAG
ACATGGCTCATGGTGCTCAATCCTTCTCGTCAATGGCGAAAGAGCTGCTCCGAACCACGAAAAACGAGAA
GAGCTCATCATAGCAATGGCAGCTATATGCAGTTGCTTTTCGTCTAGTTATAAAGCTCTTTTTTATGTTT
GTTTGAGATGGCCAACTGCACTTGCCATGGTGTCAGCTGTAGATAGTCTTCTTCACTTCTCTTTACACTT
GCTAAGGTTCTTGACAGGTTACTGCCAT
>gnl|UG|Ta#S17985500
CTTCCGGGAGAATGGTTCATCGTTGCAATTGATGGCATCTGGCCCGTCTTCAAGTTTCAGCATTCAACGC
CGAGAAATGACTTCTGTCGTATAGCAGCAAAGAATGGGATACTTCTCAGGCTAGTTAATACTCTTCATAG
CTTGAATGAAGCAACACGATTTGCTTCCATCTCAGGGTCAGGTGCTTCAGTAACACAGAATGGTTCCACC
CCCCGTCTAAAATCTGGTCAGCTAGATGTGCCGATGCTAGAAAGTTCTAAAGTAAGGCTGGATCATTACC
GTTCATCTGGCTCCATGCAGTCATTACAAGCAGATGCTGATAAGCACCATATCTTATTGGATCCTTCAGC
ATCTCCCAGGTTCAATGATATATCTGCTGCTGGTCACATGGAGAGAAACGATAATGACCTGGTAAGGCCA
CAGCGGCTTAGTGTTTCTGGAGGAAGGTCATCAACAGACAGATCTCCCAAGCATATAGAATTAGTATCAA
ATGGACATAGTAGTGGTCAGAATGATCAAATCCGGCCTCTACTGAGTTTATTGGAGAAAGAACCTCCCTC
TCGTCATGTATCTGGACAGCTTGATTATGCCCGTCACATGTCTGGACTAGAAAGGCATGAAAGTATGTTG
CCACTGTTACATGCTTCAGTAGAGAGGAAAACAAATGGTGAACTTGACTTGCTAATGGCAGAATCTGCTG
AGGTCTCTAGACAGGGAAGAGAGAATGGTAACCTGGATTCTAATATGAAAGCTTCAAATAGGGCTCCAAG
TATGAAGTATGGCCCAACAGCTTCCAATGATGGGAACTTCAACATCTGGAGCAGCGTCACAAACAGCATC
TGGCGTTGTGTCTGAATCAGGAGTGCTCAATGCAAGATTGCAGGAAGTACACATCATCTGGTCTATTAGC
TCAAATGGTTCTATGAGTGCTGATGTGCACGCGAGTATGTGAGAAAGTGGCAGATCTCTTTTGGAATTGA
ACAGCAGAAACTGTGTAAATCTTTATGTTTAGCCAAGCCTCCTCCAGGGTGTTCCAATGTCAATAGAATA
ATCTCTATTTTCGAAAGATTTAGGGGCTTAACATTGGCTGGGGACCTATTGTTGAAAACCTTCAGGCCAA
TGTTTCAGCTTTGA
>gnl|UG|Ta#S13043109
TCGGCACGAGGGGCACCTCCGCCGTGTACGAGGACCCGCACCGGCTCTCGCTCCGGCGGCTCCGTCTCAG
GGATGTACTGAACGAGGACACTGATTCCACTGTCCCAGCTCACGGTCACGGCAAGGCTTCCAGGCAACAG
AAGCAGCCAGCTCAGGCAAGGCAAGCTCTCATCGCTGTGGGTGGCCGAGGGCCATGGGACGAGCCCCTCG
TGTCCGGCGAGATATACGATCCGGTGACCGACAGATGGGTCGAGATCGCTGGGTTCCCCACCGACGTCGG
CTTGGCATGTTCCGGTGCCGTCTGCGGCGACATGTTCTACGTCTACTGCGAGTCCGACACGGTCGTCGCC
TACCATCTCGACGCCTGCTCATGGTCCGTCGTCCAGACGTCCCGGCCACCGCCGCGGCTCCGAGACTACA
CGCCGGCGCTGGTCTGCTGCGCGTCCCGGCTGTTCATGCTCTGCGTCTCATGGTGTGACCCGGCGAACCG
CAGAGACAAGGGGGTGCGGAAGGTGTTCGAGCTGAACCTCGGCTCGACACCGCTGCTCCACTGGACTGAG
GGGTCCGCGCACCCCGACGCGCCCAT
>gnl|UG|Ta#S13050698
AGCACTCTTCCCACCTACGGCCGCTTAGCCAACGCGAGGCGCCGCCGGAGCCGGCGATGCAGGCGGCGGC
CTCTTACCGGGGCGCGGCAGCCCACCGCCGCGCCGGCCACCCTTACCGACGCCCTCCCGGTCCCTCTCTT
CTTCTACCCGTCCGTGTCGCCGGCGTCGGCCGTCTCTGCGACGCGGCGGTTCCGCTCCGATTCGGTCCCC
TGCCCCTTCATCGGGCTCGCGGCGGTGGCGGCGGCGTTTTCGCGCACCTCGATGCCAGCAATGGGGAGGC
GTGGCAGATGACGCGCGCGCTCGGGCTAATCCTTGCTGATCACCAGGCGCATCACTGCAAAGGTTGGGAC
AGTACAGAGAAGCAATGAGCTGGTACTACAAGGTTCTGGCGCTATCAAAGGAGACCGGCGAGGATTCTGG
CTGCACCGAGGCCTACGGCGCGATAGCCGACTGCTGCGCTGATCTCGGCGATTTGGAGGGAGCAGCGAAG
CTGTATGACGAGTACATATCAAGGCTGCAGCCCCGCGATTGAGCGCTCCGACGTTGTTGGAAATCAAACA
CTCAACTTCTTCCTACTGACTGATCACGCCAGAGCCCTTCCGTTGCCCTGCTTCTGATGTCAAGGTTGCT
TCCTTGCTATATGGCGGAAAACGAGCCGATTTTGCTTGTCTTTTAACTTGGTTGGAGCACTTAAATTGTC
CATCAGGAGTCCCTCTCTAC
>gnl|UG|Ta#S16193809
ATATTCAGTATAGCAGCGGCTAGAGCTTCAACCTCTGCCGAATCATTTGCGTACATGGAAAGCCCAATCG
AGCATACTTATGGGTCAAGTCGACAATTTCTTGAAAACAGCCCCCCTGACATAGCTGCTATTACTGGTGC
TAATTGTGACCGTACTCAAATTCCAGTTGAAAGTATGATCACAGACGGTCTGCACAATCATGCTAACTTT
ATCGATGGCTCTGCTGATGATTCTCTAACCTTTCCCTTCACAATGGGTGCTGGTACGTTGGATTACCGCT
AGACAGGTGCTGGATGATGGTATATCTGGCTGCCATACCAATTTGGTGGTGCGTAGAAATAACTAATGAG
CTGGGAATAATGATGATGGGCTTATCGGCTGTGCAGATCATTTTTGAATAGATTTTTTTAAGGCTGCTGG
AACTTTTCCAGTCCATTTCATAGCTTACGACTTGTCCAGTTCCACCTACCGCTTGCCCCATGGCGCCTCA
GACCGATTACATATCAAGGTCGACTGTTCGACCACCAAGCGGCAATGACTTACCAGTAGATGATGATGAA
AAGGGTGATGCGTTTTGTGTGTGTGTTGTGCCTGTGTTGATGGTGCATGCGGCGCCTGTAGATGTACTAG
TATGGAGGAATGAATGTTCATGTCATCTCTACACCTATGTGATATATTCTGTTTACACTTGTCAAGTTC
>gnl|UG|Ta#S32585785
CTCGTGCCCCAGCCCAGCCGCGTCAAGGTCCTCGGCAGCGTCTGCCTCGCCTTCTCCATGGCCGTCTTCG
TCGCCCCCCTCAGCGTCATCTTCGTGGTGATCAAGACCAAGAGCGCCGAGTACATGCCCTTCTCGCTCTC
CTTCTTCCTCACCCTCAGCGCCGTCGCCTGGTTCTTCTACGGCCTCTTCACCAAGGACATCTACGTCACC
CTCCCGAACGTGGGCGGCTTCTTCTTCGGCGTGGCCCAGATGACGCTCTACTTCTGCTACCGCAAGCCGG
ACACGTCGGCCCTGGTGCTGCCGACGGGGATCCACGACGTGTCCACGGAGGCGGCGGCGCAGCAGGAGGT
GGAGCTGCCGGAGGGCACCCACCCGGCGGTGGCCATGCTAACGGTGAGCACGCTGCCGATGCTGGCGGAG
CTGCAGAAGATGGAGCAGGAGATCAGCTCGCCCACCCCGCGCAAGGGCTACATCAAGGCTTTCTGATCGA
TCAAGGGCTGATGCACGCACGGGTGCATGCAGGAGATGAATCGCTAACGATTGGCGAACCGACCGCCAAA
AGAAATACTTACGTTTATATAGTTCTTAATTTCAGTCGTTCGTTTGTAATGGTCTGTAGTAGTAGTAGCA
CATTCGTGTGTGTTGTCGTCCAAGGGTCTGATATACCGGCCGGCCGGGCAAGTGACTGATCTACCATTCC
ACGTCTGCCCTGGGAAATAAAGTTATAAACAGAAGCTCGCGTTCGTTGTTGATTCAGTGATGCCACAGCG
AAGTGATACTTACTA
>gnl|UG|Ta#S32727748
CAAACCAATGGCCAAAATCCTGGAGCNCAAAGCCAAGAGGAAGAACATGTTCCNCTCGGACAAGGAAACC
AAAGCAATGGCAAACCNCCTGGAGCACAAAGCCAAGAAGAAGAACCTGTGTCCACTCGGACAAGGAANCA
AAGCAATGGCAAAACACCTGGAGCACAAAGCCAAGAGGAAGAACATGTTTGCAGCCGGAAAAGGAAACAA
AGCGAAGTCAAAAGCATGCTAGACGGATCCACAACTTCACAGCACCGAAAGAAGGCTCTCTGCGAGCTTG
GGTCGACGGGGTCGCAGGCTTGGTTAAGGAAGGAGATCAACGAACTCGCGCTTAAAAGATATCTTCATTT
TCCAGCGCGCTTTGGATTCCTGGAGCGTTGCAAGATCACGCTCAAGTCCGTGGAGAGGAACAAGTCTTGG
GAGGTGGAAGGTGTCAACTACCATCCAGGCACCAGCAGGTCCTATAATTGTCTTACGAGAGGCTGGAAGG
CCTTCTGTAAGGAGAACGAGCTCAAGGCAGGAGACATCTGCACCTTCAAAGTCGTCAACAGCACGCTGTG
GCATGTTGTCATCGACCACTGCTAGAAATACGGTTCATAGATGATCATGGCTGATGGCGGACCTGCTGGT
TTTGCAAACCTAAGTAGTATCATGATGAATATTGTGGTGACATGATAATCCACAGCTGGTGTTGGTTTCT
GGCTTTTGGACATGATAACCTGCTAGGAGTTTGTGTTCCATGACTTGTGATTAGGTGGTTGGCTTGTCAA
GGCATGATATTTAACCTGCTAGGAGTTGGTTTTATCGCTGTAATGCAG
>gnl|UG|Ta#S13132385
CCGCCCCGACGAAGCCATGGTGTGCGTGGCGTGCCTGATCCCGCTCTTCCTCATCCCCTTCGTCAACGCG
CTCCCCTACCTCTTCGACCTCCTCCTCAGCAAGGTTTATCGCATGCTTGGATGGGAATACAGGAGGCCCG
AGAGAGTCCCAGCTGCCTGCCCGTTCAAGCCTGCAGCAAACAAGACTGAAGGTGTGGCGGGTGAATCAAA
ACCAATTAGCAAATCCTCATGTTGCAATTGCAACCTCCTGGTGGGAACCCCAGAGTNTACAACAAGAAAT
GAAGAAAGATGATTAGAAATGTTACGGCCCCCCATTTNACTTAATTTGAACATCCACTATTNGTNTTGTG
ATTGTNCCCTNACCGAGAATATAATGTTAGATTGTAATTTGNGCAAGATTTCCAANAAAANGGGGGGCCC
GTACCATCNCCCTATATGANCCTATTCCCCNTCACGGCNTCTTTTAAACTCCTGACGGGAAACCTGGNTT
ACCAATTANCGCTTGAACAANCCCTTCGCANCTGGGTATACAAAAGCCCACGATGCCTTCAAAATNCCAC
CTAANGCAATGACCCCCCNTCGGCATAACCGGGGTTTGGTACCCANTGCCGTANTTTAAGCCNANCCGNC
TTTCTTTCCTCTNCNTCCGTTTCCNACNA
>gnl|UG|Ta#S17988019
GCAGGTCGGTNACCGGCCCCGGGATGTGATTGGATATCGTCGACCCACGCGTCCGCCTTGATGGCTTCCT
AGGTGAGTGTGATGGATTCACAATTGCTGCCCCTCATCTCATTGGCTTTGAGTGCACGGGATGTTCACTG
GAAGCTATTTCCTGGAGAGACCAGCCATCTCTAGAGAGCGCACGCATAGATACTTGTGGGTATTCATTTG
ATTGTGAATCAAAGTTCACTGGAGTTCTTAAGTATGCCAAGAAGCTTGCATTATTTGGTTCTGACATAAA
GAACGGCGCTGCTCCGGCCTGCCGCCTGCTCCGGCGCCGCTCCGGCCCGCTGCCTGCTCCAGCGACTTTC
CGGCGACGCTTCGTCCCGCCGCATGCTCTGGCGATGCTCCGGCCAGCCGCTGCCGAGCCCTCCCCCTGCT
CGCTGCTCGCGCGCGGTGTCGCCAGCCCCCCTGCTCCAGGTTGACCGGTTTTACGGGATCCTCAAAAAAC
GGCTTGAATCCTCCATACATGACGGATGGTTGCTCTAATATACGAGAACCTGTAAAAAAATACGGGGTTC
TGTTGGAAAAGGAGCTGCCAACATGTTCTGCGTTTGAAAGCCTCACAACTCTTGAGATTGGCGAATGGTT
TTTAACTGAGGACTTGTACGTTGTGCTTCGCTTCCTCCAGCTTTCACCGAGGCTAGAAGAACTCACTTTG
ATGCATAGGCCGCTTGATGAAGGAGCGGAAATAGATTGCATGCCAATTGACGGGATGACCTTCCGGTGTC
CACTCCTTGAAAGTGTTGTCATACAATGTCCAGAGGGTGATGGAGGAATCGATAAGCTGCTTAGTGTCCT
GGTAGTCAATGGGATTAGTCTAGAACATATAAATATGGCCTTCTATTATGAAATTGAAAAGGGGGACCCG
TGCGGAGAGGATTCGTGCCAACAAGGAAACGGTCGAAGGACCTGGCCATTTTTCAAAAAAAGGGGTGAAG
AAAAATCCAAAAGGGGGAAGGGTTTAACCCTTACGCCATGGAGGGGTTTTGAACGCAAACCAGAGGGATG
AGTGGTTCACGGACCGCTTTTGTGACTAACGGGAGGGGGTTGGGCTTTCCAAACCAATGTCTTTGAGAAG
TTTTGCCCCTAAGACCCCCGCGGGGTGGGTTAACGGTTTTTCAACCCCCTCCAAATTTCGGCCCCTTGTG
GTCTTAAAATAAACCCTATCTTCTTT
>gnl|UG|Ta#S18012668
CCCACGCGTNCCGCGACTGGAGCACGAGGACACTGACATGGACTGAACCGAGTAGAAAGTTGGTCTCACC
CTCCCCAAAACGAAACCCTACTCCTCGGCCCTCAACTTTCCTCTCTCGCGGCGGCGGCGGCGGCAGCGGG
ATCTAGGGCATCGGCGCGGCAGCTAAAATATCAACCCAGGAATGGCAATGTCTTGGACACGAGCATTAAA
GCGTGGAGTTATTCCAAGGGATGCAGCTCAATTGGTCGGGATAAGAGGCTTTGCAGCCCAGCCCAAGGGA
AAGAAGGGCGGAAAAGGTGGTGCGGCTGATGCTAAACCTGTGCTCAGCAAAGAAATGAAGAGTACAACTG
TGTTCGGGGCAAATATCCTGAAGGAGGGTTCTGACCCGAAGATCCAACCAGATTCGGAGTACCCTGACTG
GCTGTGGCACCTGATTGACAAGCGTCCTGTGCTGAGCGAGCTGCGGAGGAAAGATGCCAAGACACTGCCT
TATGAAGACCTGAAGCGTTTCGTCAAGTTGGACAACCGGGCTCGGATCAAGGAAAACAATGCTCTCACTG
CTAAGAACTGATCAGGAGAATCACATCTCATGTAGTGGTCGAAGTAAGCATATTGTCCTGTCTTTCGTTA
CAAGGTTCATTAGTTACTTTTGGTAATAATGGAGTGACTGGGAAGTTGCTTGGCCCAGTACAATTTAGGC
TATGTGACCAGCATGCTGTTGGTCATGTCCTTGTCTAGATGTAACCTCTGTATCTTGCAGCAAATCCTGT
AGGAAGTTCCCATGCTCCTACTTGGCTTCGTACACTGTTCTGCAACAAGGAGTTTTAAGCCTATCATTAG
AAGGACAGCGCTCTTTGAATATGAACTTGGAACCCTCCACACCAAAATTACAGGTTTGCGAAAATTACGA
AAAGCGTGACTATGGGGGGCTTCAGAACCCCCGAATTCATTGAAAAAAAAAAACAAAAAAAAGGGGCGCC
CGTCTAGAATTACCCCCAGGGGGCCCAAAGCTTCGCCCGACCCCGCATTATCTTGTAAAAAGGGGCCCCC
AAAGGCGAACCCCAATAAAACGCAAGCGCCGCGCCGCCCGTCGCACAAA
>gnl|UG|Ta#S18008875
GTTTTTAACAACGATTAATTGAACCCATTTTCCACTTCGTTGGGGGTTGAAGAAATGTTCCCTGGTTCAA
CCAATACCTTTCTTCATAATATACGGGATACCGGATTTCCCGCCTTGAGCCAAAATGCCCTTGAACTTGT
TCAGCTAATCGGTTACTTGATAAATAAAGATAATTCTGAGGAGTAATACTGCTCGTCACAGGCACTGGTG
CCAGGGATATTATACATTACATGCAGACAAACTTTGCATGTTCCAAAGCAGTTTCTGGGGTATTTTTGCA
GGCCCCAGTAAGTGACAGGGAGTATAGGGCAACTCTTCCAGAAACAGGAGAAATGATAGATCTGGCAGCG
AAAATGATTAGTGCGGGCCGTGGAATGGATTTGATGCCCAGAGAAGCAAATTCAGATGCTCCAATTACTG
CCTACAGGTTCCACTCCCTTTGTGCATACATGGGTGATGACGATATGTTCAGTTCTGATCTTAGTGAAGA
TCAGCTGAAGCAGAGACTTGGTCATATGTCAACCACACAGTGCCTGGTTATTTTTTCAATGGCGGATGAG
TATGTCCCTGAATACGTCGATAAGAAGGCACTTGTAGACAGACTCTGTCGTGCACTTGGAGATTCAGAGA
AAGTTGAAATAAAATGGGGAAACCATGCTCTTTCCAACAGGGTGCAAGAGGCTGTCGAGGTTATTGTAGA
TTTTGTTAAGAGGGAGGGACCCAAAGGATGGGACGATCCATGGAGCTAGATACAGCAGTCATATGATGCA
ATCTTTACCCCCCTTTACCTGTTAGAATCTTTCATTTTTGCAGTTTTATTGGTCCAATTTTCTGTGTACT
AATGTTCTGATCTATTTATTTTATTGCGTAAACCCTTGTCTAGAACTTGATTTTCGATCTCGTGCTCATC
TGTGGACATTCCGATTAACTGTTTGAAAATTGTAAGTTGTAATGCTACTATCTCTGGAATGTACCTCTTT
GTCGAAAAAAAAAAAAAAAAAAAAAAAAAAAAAGGGCGGCCGATGCTTGAA
>gnl|UG|Ta#S18008302
CGTCAACCCACACGTGCCGCGACTGGAGCACGAGGACACTGACATGGACTGAAGCGAGTAGAAAATTTCT
CAGACACGCGCAGGCGCACCCTCGCAACGTAGGCATGGACGTGGAGGCGCCCAAGGACAACGACCAGCGC
CCCGCGCCGCCGGCGCACGGCAAGGCGATGCAGCGGTTCCTGGTGGCGCTCAACTGCGGGATGCTCACGC
TGGGCACCACGGGCGGGCCGCTCCTCAGCCACCTCTACTTCAGCAAGGGCGGGCACCGAAAGTGGCTGTC
CGGGTGGCTCGAGACCGGTGGCTGGCCGCTGCTGCTGCTCCCCGTGGCGGCCTCCTACCTCAGCCGGCGC
GCGCACGACCCCAGCGCGCCGGTGGTGCTGACCCCGCCGAGGATACTGCTTGCCGCCGCGGGGCTCGGTC
TGGCCACCGGCGCCGACGACTTCCTGTACGCGTACGGGCTGTCGTTCGTGCCCGTGTCCACCTCCGAGAT
CCTCATCTCCACGCAGGTGGCCTTCACCGTCTTCTTCGCGTTCCTGATCGTGCGGCAGCGGCTGACGGCG
CTGTCGGTGAACGCGGTGGCGCTGCTCACCGTGGGCGCCGTGGTGCTGGGGCTGCACGTCTCCTCCGACC
GCCCCGCCGGGGTGACCAAGGGGCACTACTGGCTGGGGTTCCTGCTGACCCTGGCCGCGGCGTGGCTGTA
CGGGCTGGTGCTGCCGCTGATCGACCTGACCTACAAGCGGGACGCGGGCGGCGGGCGCGTGGTGACCTAC
CCGCTGGTGATGGAGATGCAGCTGGTGATGGGGTTCTTCGTCACGGCCTTCTGCACCGTGGGATGATCTT
CAAAAACGACTCCCAGGGATCTCCAGGGAAGCGCACACTTTGAGCTAGGGCAGGCCGTTACTACACGGTG
CTGGTGTGGAGCGCCATCCGCTGAAATCTTTTTCCTGGGGGGCGGGGGGGTACTCTTCTGCGTCCACCCC
TGTCGGCGGGGTCCCCATTCCGGTTTCATCCAGGTCAAAAAGGGGCTGGCCGGTATC
>gnl|UG|Ta#S12972432
TCGGATCGCCTGTCTGGAGCCAAGGCGCACAGCCCAAGGGAGCTTTCACGGCGACCACGTACAGGTCGGC
GGCAGCTCCCGACGGCCCGGAGGAGCGCCACCAGCAGCAGCAGTCGCCAAGGACAGAGCTACGGTCGAGC
AAGGACGAGCATGGGTTACCGGTGAAGATGCTCGAGGAGAGGGTCGAAGACGCCACTGGGAAGGGCGGCC
CGGTGTTCGGCGCCGGTACGGACGACGGCAAGCCCGACCTGGGCGTCACAGGCACCGGCGGAGGCTAACC
GCTAAGCTAGTTGTTACATGGCGTGCTTTGCGCAGCATTTGTATTGAAGCATAAACTGTGATGTACTCGT
AGTATGTAGAGTAACTTCCAAGGAGTGGAATAAGATTACGAGATCAGAATAAAAAAAAAA
>gnl|UG|Ta#S17898823
TAGAACAAACACTATAAATTTTGGGGGGGGGGCCTAACCCTAATGGACCCTAAGGGCCCCCGTTTAGGCT
AGCGGGAAACCGCCAACGTGGCGTAAGGAAGGAAAAACCCCACGAAATGGGGTAGGCGACGTAAGACCTA
GGTCCGTTAGCTTCGCAACGCACTGCAAAGAGGAAACGAAGACGCGTAGCCTGCAGTACGCACTGGGTAC
ACAACGCGGTATGCCGTCAGCGGTCATGCATCAGTGGCATGTGGAGCGATCGTCGCCTCTGTATAGCACT
GCGAGGGATTCTGCAGCGATAGTGGTACGCAGTTTCCATCAACGTGTAAACGACGGCCAGTGATTGTAAT
ACGACTCACTATAGGGCGATTGGGGCCCGACGTCGCATGCTCCCGNCCGCCATGNCCGCGGGATTAGCGT
GTNCGCGNCCGAGGTCCGAAACCCCCCTTCCAAACACCTACTCCCCGAACCCCGAAGGCGATCCATGGCG
GCGGCGGGTTGGCTCCGGCGAGCGGCATCGGCGGTGGCGCTGCCTCGCATGCCGTCTGGACTCACCATCA
TGCCAGCCCCTCCCCCCGCTCCTCTCCCCGAGGCTCAGTCCCTCGTGCTCCCCGGCCTCGGCGCTGCCAT
CGCCCCCGCGATGGAACTCATGGCCGTCCCCAAGAAGAAGATCTCAAAATATAAGAGGGGTTTGAGAAAT
GGACCCAGAGCCCTGAAGCCTGTTCCAGTAATTGTCCGTTGCAGGTGCTGCGGGCGAGTGAAGCTGCCCC
ACTTCTACTGCTGCAGCGGAGAAAAAGGGAACGCCGGCGACTCCAGCTCATAAACACCGGCTTTGCGCAC
GAAGCCGTGGCAGGACATCTTAGTGCAATGGAAATCACCAGATATCGCTTTGTATTCCGCTGCCTTCTCT
TTGCGAGCAGTAATCTACATAGACTTTAGTTTGATTTGCATAATCCCATGGCGAACTTTAGTGATGGTCT
TTGCCAGGAGCGTGGGTGCTCTCTGAGATGAGTGATGGTTGATTATGTGTTGCTACCTTTCAGTATGTAG
GACGCCCCGTTCCTATATCAAAATAAAAGGGGAAAACGGTAGCGTGTCTTTGTTTTGATCATCAACCTCG
GCCTGCCCTATAGTGAGTCGTATAATCACTAGTGCGGCCGCCTGCAGGTCGACCATNAGGGAGCGCTCCC
GACGCGTTGGAAGCA
>gnl|UG|Ta#S17882588
GGAGATTAAGTTGGGAACCCAAGGGTTTCCCCAGTCAGGACGTTTTAAAACGGCGCCCAGTGAATGTAAA
TCGACCCACTATAGGGGGAATTGGGCCCAACGTTGCATGTTCCCGGCCGGCATGGCCCCGGGATAAGCGT
GGTCCCGCCCGAGGTAGCAGTGGTATCAAACGCAGAGCCCGGGGAAGAATGGGGAGAAACGACTATTGAT
TGATGAGAGTTTCTTCACTTGGTTAAATGATGCAAAGGACCNAAGTTTTTCTGATGGAGTGATGGATGAG
GTGCCAGATGTTATCAAGGGAAGANTGGTGGCCTAATCCTTTGAAGTATTTNAACAATGAGGCTGAAGAT
GAATTTGAAGATGACGAGGATGAAGAGGGATTGAATGAAGACGACGATGATGAAGATGAAGAAGAGGAGG
AAGATGATGAGGAGTGAAGCCCTCTTTCATGCTGAATTTCAGTTGGCTTCGACAACTCCCGTGCGTGTAG
ACTGAAAAGCAAGGTGGTGTCCCCTTTTGTGGTGTTTTGTTGCTTGACTTAGCTGGATCTGTAGGATTGT
AAGGTTGATCTGCGGGAACTTGTTTTGATCTGCTCATACATTTGGAGTCCCGCAGATTCCAATATGTGGC
ATTTCAAGTATATTGTTATTGTGGGATGTAGTAGTTCCGGATATGCAAGGTGTCTGTGTTTCCTGAGATA
CAGTTGCTTTAATGACTGTTAGTCAACAATATTTAACTCAAAAAAAAAAAAAGCCCACCTGCCCGGGCGG
CCGCTCGAAATCACTAGTGCGGCCGCCTGCAGGTCGACCATATGGGAGAGCTCCGAACGCGTTGGATGCA
TAGCTTGAGTATTCTATAGTGTCCACTAAATAGGTTGGCGTAATAANCTAAATAGCGTTTN
>gnl|UG|Ta#S26028475
CGTACGACCCACGCGTNCCGGTCGTCTTCGACTCGTTCGCCTTTATCTCCGGCACCAACGGTGCTGGCGC
TGGCATCGGGTCGGTCACTCAAGGACTATGTGAAGGAGTGGGAGGCGAGGAAGGTGGCGTCAGGTGCCTC
CCTGCAGCATTGTGTGCTGCCATTCCTCACTGGTGCGCCCAAGGCGGTTGAATGTCGTGTATGCTATAAG
ATTATCCATCCCTCGGAAGAAATAAAATGTTCAGTTAGCCGTTGTGAACAAATGTTTCATCTGACCTGTG
TGGTGGAGATATACTGCAAATTTCACTGCTGAAAGCTTCAGGTGCCCTCAGCATGGTTGCATGGTTTGTA
AGCAAAAAATGTTTTTTTGGCGCTGTGGACGTTGTACAGTTGCAGCACATACAAAATGTGCACCATGGCC
TCTAATTCATCTAAAAGATGACCAAGGAAGTGCAATTTGCTGGAGGCACCCTTCCAATTGGCTCCTTCAA
AATGAGAATGCTGACCTGACAAACAACATAGAGGAAGTCTTCTGCCGACTACCTCTTCCATATGTTAATG
AAGAATTCAATATTGATTCAACCATTAGGAATTTCACGGCAATTGTTTGTAAACCGCCCTCCTACACACA
TATCAGGCGCAATGTATATTTAGTCAAGAAGAAACGCGCCGATTCGAGTGCCGAGACTGGGTGCACAAAT
TGCAAATCGGATTCTGTTTGCAAAGATGATTGTGAATGCAGGGGTCTTTCTATGAGTNGTTCCAAGAGTT
GCCACTGTCCAGATCTGTGTAGCAACAAGCCATTCCCGCAGGATAGGAAAATTAAAATTGTCAAGTCAGA
AGGCTGTGCATGGGGTGCTGTTGCATTGGAGCCATTGGAGAAAGGTGATTCCATAATTGAGTATGTGGGT
GAAGTCATCAATGATGCAACATGTGAACACGGGTTTTGGACATTAAACGCGTGGGGACAAAAATTCTACA
TGTGTTAAATCGCAAAGATTTACAATAAATGCAACTTTTAAGGAAACACTTCAGTTTTCAAACCATAATG
GTACCCAACGGTAACTAAAAAGGGGGAATTTGAGGTAAACAAGAATGGGGTTTTGCCTTCCCTTAATTAA
GTTGAAAA
>gnl|UG|Ta#S17986195
TTCCGAGGACAGCAAGAAACAGGTCAGGGAGGGCCTATGGCGCTGCAGCTCAGGGGTGCAGCGAGCAATG
GCGGGGGGATGCGGCGGCGAAGGCACGCTGGCGAGGTGGCGGCGGGCGGCAGCCAAGCGGATCGGCCTCT
CCTGCGCCTCCTTCTTCTCCTCCCACGCCGCCTCTCCCTCCCCGCCGCCTCCCAAGACAATCTCATGTTC
AGCAGTGAATGCGCCCGCAGACAGCAGTGATGGAGAGCAGGAAAAGCTGGAGGAGCCGACCAGCACTAGA
ATGGCTGACAAGAACTTCTGTGCAATATGTTTGGAGACCCTCAGCACTAGCAGCAGTGGCATTGACAACT
GTGACAGGCCAGCGATATTCACAGCCCAGTGCTCCCACTCTTTCCACTTCTTGTGCATCGCCTCCAACAT
CCGACATGGCAATGTTACATGCCCAATCTGCCGTGCGCAGTGGTCTCAGCTGCCACGTGACCTGAAGGTG
CCGCCATTGCTGCACAACCAGTCCGATCCAATCCTTCGCATCCTTGATGACAACATTGCGACATCCCGCG
TCAACCGAAGGTCCTCCATCCGTGCTACCCGCTACAACGATGATGACCCTGTTGAGCCTTACACTCTGAC
TGAGCATGTNGATCCATGCCTGCGCTTTGCCCTTATCCCGTCTCCGGTGGCAGCTCACCATCATGTGCTT
GGACACTACCCTTGTGGACGCATGATGCCACCACAGCAGCACTGCCAGTACAGCTACAGCGGCTCCTCCA
TGGTTTCGCCGCCACAGATTGTTTCACCAAGTGTGCAAAAGCGTGCTTACCTCTCAGTCAGGCTGGCACC
ACANCCAGCCAGGGACTTGGTCTTGGTTTGGCACCCTTAACGGGCCCCACTGAGGCTCTTGAAGCAGGCA
GGGCGCCTGGTTGTCTTCTCCAAGCCCGCAATGAATCGGTTGCCATCGTCACAAATGCCACACTGAAACT
CGGGCCTTCCCCTGGCCCCGGATTTCCTCCATGGTAACGAATGGATTGCGGGTAACAACACCTCTGCTCG
GTTGTGGAATGATCCAATAGGGGTTTGCAAAGGGGTTGAAAAACTAAGGAGCCGGGCAAACAAAACACAA
AAGTGTTTTCTTCCCTTTTGAAATCCTATACACATTTTGGGGGTAAAATAACGCGGAAACTCCGGGA
>gnl|UG|Ta#S12990323
GCCGCAAGCTTAGCTCAAAGGAACGCCACACTTGGAATAGGTGACTCTTCTGCAGTGTCTGCAACGAGAG
CGAGGGCTTTGGCCGAGGACGCATTTTTCCATCCGTCCATTATGTCAATCAGTTATGCTTCCGTGGAGCA
CTACTTCGCCATTTACATGCCATTCTTTGCGCCAGTGTGTTTGCATGTGCTGCTGGCGGCGATCAAAGAG
CTGAAACGGTACAAGGTGGAGCGGGCCAAGTACTCGGCGTTCCTCCTCGCTTCCCAGTCCCGGGCGACGA
CTTCCTCCTGATCGATCCATCCATCCATCAAACAATCCATCATCGGTGACAGGCTGCAAAGCATTGCTGA
CTGCTCCGCGCTTGGCATCGTCATCCATCGTCCCACGGAGTCTGACAGGTGACCGAAGGCAGTAGATAAT
GATGATCTGTAGTGGCATCCTAGGCAGACGAGTAGGGCTTGCGCGCATGTAAATCTGTATAACTTGCAAG
TATACGGTGGATTTTGCTTGCTTATAGTCCGGGCTGAGGACCCACATTTTTGTTCGTAAAAAAAAAAAAA
AAAAAAC
>gnl|UG|Ta#S12990221
GCGGAGGCGCTGGACGTGGTCGAGCGGAGCGAGATGAGCGACGTGGTGTCGTCGCCGCTGCGGTTCCGGT
CGCCGCTGGCGCTGGTCCGGGGCAGCATCTGCAGGGGCGGCGTGTGCGTGGCGGGGGACGCGTTCCACCC
GATGACCCCGGAGCTCGGGCAGGGCGGCTGCGCAGCGCTCGAGGACGGCGTCGTCCTCGCCCGGTGCCTC
GGCGAGGCCTTCGCCGCCGGCGGGCACGGGAGCGCCGAGACGGCCCTGGAGAAGTACGCCCAGGAGCGGA
GGTGGCGCGCCGTCCGGCTGGTCACGGCCGCGTACGTCGTCGGCTTCGTGCAGCAAAGCAGCAACCCGGC
GATCAAGTTCCTCCGGGAGAAGTTCCTGTCGGGATTGCTGGCAAGAGTGATGGTCGACATGGCCGACTAC
GACTGCGGGAAGCTCTAGTTCTGTCATTCCTTCACGACGGCAGAACAAGAACGACGAGAGAAAACGAATC
AGTTAAAACGGCATCAATCAAATCGATTGGATGCCTGTATTTCGACTTTTCGAGTTAAATAAAGAAAATA
ATTTGGAAAAAAAAAAAAAAAAAAA
>gnl|UG|Ta#S32668415
GGTGAGCGACGCCAACTCCTTCTTCATCGAGACCGTCCTGGAGCACCACGGCGTCCTCGGCTGCTTCTCT
GAGATCAACACCAACCCCGCGCGCGTGGACGCCCAAGGGAGGCTCAGGATCTCGCCGTTCCATGATCCCA
CGACCTCGCCCCATGGCTGCAACCTGTGCCCTGACAACATGTGCAAGGGCAAGATAATCCAGAGGATTCA
AGAGACAGACAGTGCCAAGAACAAGCACTTCATATACATCGGTGACGGGAAGGGGGATTACTGCCCCTCT
CTTAAGCTAGGGGAAGGGGACTATGTCATGCCAAAGGAGAATTACCCCCTCTGGAATCTCATCAGCAGCG
ATCCCCAGCTTATCAAAGCTGAGGTTCATCCATGGTCTAGTGGCGAGGAATTCGAAAGGATCCTACTTAA
GCTGGTGAACAAGCTGATCACCTCGCATGCACAGGGGTCCCAATTGGACTACAAATGCGACATGAGCAAT
CCAGTATCAACGGAAGTGGGTCACCATCAGACTCTCCCTGTCCCAAATTGATCCGTAACCATATCTTAGC
TCACGGTACAGGCAAGATTTCGTGACCATTTTCACATGCCTCACCAAGGAACTGTCCTCGATCAGAATTC
ATCCTAGTATATGATGTAACAAATAATTGCACCGACCATGTCGGTGGATTTTCTGCACATTGTGTCTCTT
ATAAAAAAAAAA
>gnl|UG|Ta#S16249715
CCACGCGTCCGGACTAGTTCTAGACAGCGACCCCTCCAACGGCAGGAAAGGCTGGCGGTGGCACCGCCTC
CCGCCTCCGCCCGCCTCCGCCAACGGCTGCCACGCGCTCGTCGACAAGGACGGCGGCGGCGACCCCATCC
TCGTCGTCTCCTCCGCCGACGGCACCCACTGCTTCCACACCTTCACCAACACCTGGTTCGAGGCTGGAGG
CTGGAGGCTGCCGTTCGCAGGCCGTGCCCACCGTGTTGCTGAGCTCGACAACCTCTGGTTTGGCATCGCC
CGCGCCTGGCCCTACGACCTTTGCGCCATGGACCTCTACCCCCTCTGCGGCGGCCTATGCCCCGAGGCCG
AGGCTCCGCGGCTGGCCTACAGCTGGGGAGACCACCTTAGCCTGCCGGACGACTGGGAGATGATGGACTG
CAGCATGGTGTACCTGGGCGGCGGCAGGTTCTGCGTCGCCAAAATCTTTGAATTCTGCCACGGCGATGAT
GACCGCAAGGGGATGGGTGTCATCTCTGGCTTGGAGGTGGTGCGCCAAGGGGAGCCATCCAAACTCGTCA
TGGTCAAGCACAAGTCCAAGCTCTACAAGTTTACCAGGGATGAGATCCAGTGTATCCTCTAGACTAGAGC
AAATGAACAATGTTCATGCTAAGTAACTACTCCCGGAGGTAGATACATTCATTTCTACGACAAGTAATTC
GAACGGAGGGAGTAGCATGGGAGCAAACAATATCTGGAACGAGTGCTATGTGTGTGT
>gnl|UG|Ta#S17885682
TACCAGCTATTGCGATGATTACGCCAACGCTATTTAGTGTGACACTATAGAATACTCAAGCTATGCATCC
AACGCGTTGGGAGCTCTCCCATATGGTCGACCTGCAGGCGGCCGCACTAGTGATTTCGAGCGGCCGCCCG
GGCAGGTGGGCTTTTTTTTTTTTTGAGATTATAAGCCATTCTCTTTCCTTTACTTTTTGTAATATAGTTC
ATGAACGAAGGAGCTCAAATTTTGAAGCTCACAATTTAGCGAAGCATGCACTTACCCTGGGAGCTGGCCG
CCATGTTTGGCTGGGGCATCCAGGGAATCTTCCGTCCGTCCCTGTAAACATTGTGACGAATTAATAAAGC
TTCGTGGAATTGTCAAAAAAAAACCTCGCACTGTATGAAAAATTGATGCAGTATCTATTAGTACCACCTC
GCCTATCAAAAAAATAGATATAGAGTCAAACTGAAAGCGTAAAATTATGGGAAGAAGCGTATTGTGACGG
TGAACCCGACAAAGTCAATCCGTGCTTTATTATTAGGGAGAGATAGATGGGCTGGACTTAACTTATTGGG
CCACAGCGCCCACCTCGGNCGCGNACACGCTAATTCCGCGGNNCATGCGGNCGGGAGCATGCGACGTCNN
GGCCCANTTCGCCTATAGTGAGTCGTATTACAATTCACTGGCCCGTCGTTTACAACGTCGTGACTGGGAA
AAACCCTGCCGTTACCCAACTTAATCGCCTTGCAGCACATCCCCCTTTTCGCCAGCTGGCCGTANTAACG
AAGAAGGCCCGAACCGATTGGCCTTTCCAACAGTTTGCGCCACCTGAATTGCCGAATGGACCCGCCCTGT
AGCGGGGCATTAAGCCCCGCGGGTTTTGGTGGTACCGCCCCAGGTTGACGGTTACCTTTGCAGCGCCC
>gnl|UG|Ta#S16231912
TTCCTCGTCGTTTGGGGCCCCGTCCCTCCTTGACAACCCAGCGTCCTCGTCAAGAGCTTGAGAGTGGAGA
ATTTCTACGCCGGCGAAGGGACGGACGGCACCGGAGTGCCGACCAAGTTCGTCACGATGAACTGCTCGCT
GGAGATAGACGTCCACAACCCCTCCACCATGTTCGGCATCCATGTTTCTTCCACCTCCATCCAGCTCTAC
TATTCGCAGATACCCATCGCCAGCGGTCAGTTGGACAAGTTCTACCAGCCCAAGAAGAGCCGGCACGTCG
CATCGGTGACCCTGCACGGCGAGAAGACGCCGCTCTACGGAGCCGGGGCTACCTTCGTCCTCACCGACAC
CGACGGCGTGCCGCTGACTGTGGACTTGGCGGTGAGGACGAGAGGGTATGTCATCGGCAGGCTTGTCAGG
GTGACACACGCCAAGCGTGTGAGATGCCCGGTTCTTGTGAGCTCTCTTACCGACAGGCCCATCATGATCG
CCCAGACTGCTTGCAGCTACTCTTGATGTGGTGATCCATTGATTGAGATGTTGTTAGTTTTAATAAGTAC
TATAATGGTTGTGATCGTGTAGATATTGTTGTGATGTTCATGACATAGGAACCATCTGATTAATAATTCT
TCAGCATTAGTACTTGATAAG
>gnl|UG|Ta#S12989549
TCCAACAGGACGAGGAGATCCTAGATTCCGACGAGCCTATGAGGAAAACACGCGAAATCGCGATCAAGTA
CCGGCTGCACCGGAAGCTGCTCTTGCAGAAGATCATCGACTCGCTGGAGATTTACCAGGATCGGATTCTG
TTCTAGCTAGATGTATAGCCCTAGAAGGTGCGGGTGTGTCCCGAGTGTTCTGAAGGGCGTTTGCAGCAGC
ACCACACCACCGTTAGATGATTTTGAAGGGCTTGAGAAGCCTAGGTTCATAGGACTACATAGTAGGTTAT
TACTAGGTGACAGTAGGAGGATCCCAGCAGAAAGATAATGACAAGTGCCAAGTGGCGCCAAGGCATGTCG
GAGGTGGCACCATGGTTTTTGGAAGAGGGGGGCCGGCCTGCCGGGATTCATCAGCACATAGTTGCCCCAC
CTATCAGGATAGGTAAACGCATCTCGATTTCTCAGAGGAATGTCTTACCTGTTCCATTTAAATGTGATTC
ATGCTGATGCTTCCATGAAAGATATCATCATCGGTGCAAAAAAAAAAAAAAAAAAAAAAAAAAAAAAAAA
AAAAAA
>gnl|UG|Ta#S12990045
AGTGCACTAGATGATACAAATGAGGTTCATTTATACAGTCAGATTGAAGCTGCAGGGATTACATATATAA
GTGTGGGTCACCGGAAAACACTTCACAGGTTCCACAACAAGGTTTTGTACATTTCAAAGTCCGACTCAAC
AACTGGCAGCCTTCGTAATTGGGAGTTAAAGCCAACAGACCAGAAATCAATTGAAGAATCGTCCCCATTC
GCTTCATAAGGACTTCAGCATGCGATCCAGTTTAGGCCCCTTTCTCAATTTTCTTATCCCACATTTAACC
CACTATGGTAAATATTGATGCCCTACCAAGGATCCCATGCGCACCAGTTCACCGTTACAACTTACAAACT
GAAGCTGGACTGTTGGAGAGGTTAATCTTACAGCTGGACTGACAAAATTGTGGCAGTGCTACTAACCAAC
CTGATAGCAGGATACATTCTAGGACCTGGAAAATATCTCACCTTTTTATTTATGTTTATACTTCATAGCT
TAGAATGAAGTATAGCATTAGCATATGTTTATGTAATGTTGATATTGCGCGTGCTGTTACCAACCTTTTT
GATTTTTATCTGAATTTGCTCTGTTGATTTATTTCACACTTGACGGTTGTGAAATCTTCTATTTTTGATT
TATTTCGTCGTCCTGCCATCTTGTTCTAAAAAAAAAAAAAAAAAAAA
>gnl|UG|Ta#S22379093
ACGCTTGACATTAGGCCTATTTAGGTGACACTATAGAACAAGTTTGTACAAAAAAGCAGGCTGGTACCGG
TCCGGAATTCCCGGGATATCGTCGACCCACGCGTCCGCAGCCAGCAGCCAGGAGCGACGGACTGAACACA
AACGGAACTGAAGAGAACTAGGTCGCTCCGCTGCGCCGCCCACCGCCTCCTCCGCTCCGCCGCGTCGGGC
GCCAGGCCCCGTATCCGCTGCGGCCGGTAGGGACGTCGAGCAGGTCGACGCCTTCCCCGCCGTCACGTCA
CTTGGCTTCAATCAACGGAAGCAAGTGCTCTGAAGTCCGAACTGCTGAACCTCTTGTCAACTCCAGCAAA
CTAGCAGAGCCTTCTATCACCAAATAAAAGGGCTGTAATGTCGCTACGACAGCTACTGGGATGGTCAGAT
GGAGAGGTGATGCGGCCGGAGTCAAAGCCCTGTTCCCGACTGATGCGCCACACTGCTGGTATCTTCTCAG
TTGGTGGTGGCCTTGCTTTCTGGGTGCTTTGCCGCCTTCACTATGGTCCAAGGATAACGGTTCCAAGGAG
TCTCAGGTGGGCATCTTGTGGAGCGATGGGCACGAGCGCGACATCAGCCATGCTTGTGCGGCTCTTCAGC
CCGGAGTGTGAACCGCAGAACATAGCAGCTTTCGACAGACCTGAATTCAAGCCTGCATAGTGTCATGGAA
ATCCAGTGCCAGGTCTAGCAAGCCCTATGCGAGTTCGCTGATTCGGCCCATAGTATCTACCTTGCCTGAT
GGTTATGCATAAATGGACCTCCCTGAAATTGGACACCTCTATGGTTCGAACATTGTGGGGCCCGAATTTT
TGGTCAAAAC
>gnl|UG|Ta#S12990810
CACTGCAGGTGTCTCTAAGGACAACCTCTAGTTCAACATGTCAAGTGGATATAAAGATTGGTGTGAACAT
GAAGAAGTGGTGCATTTTGCAATCAAAAATAAAATCTGGAGCAACTGAGGAGTACAGGAGAGAAGTTTGC
AAGATTTTGGAGGCTGCCAATGATTATGCCGTCAAAGCTGAGTCAAATGGGCCAAATAGGGAAGATATTG
TGGTGACATCTTCAGCATAACGAACTGCAGAAGAAAACCACCTGCATATTTCTGTATACGCATGCATACA
GGACATATTTGCAAAATTTGGAGGCTGCTTGCGCTGTAACCTGAAAGCTTCGTCGAAGAGCCAAGCCAAT
GATGATACTGTTGCAACAAAAAAAAAAAAAAAAAA
>gnl|UG|Ta#S26023582
CCACGCGTTCCGACAAGAAGGCCGGTGGTAGATGCCGAATGTTCTGAAGCCGAACCTTGTGCCGTGAGCG
CCACATCTGAGAAAGAGGAATTTAGGAGACTGCTGAAAGCAAAGGTCAACGAGCTTGGCCTGTCTGATAG
GGTTGAACCAAGCGATGGTTGTTCAGCAAACTTGACTGTGTCGGTGCTCCAAGAGCTCATTTCTGCCCTG
ACTAATGACACAAACACCTCAGCATCCCAAAGCAGTAACTTTTCCGACTCATCGGCTCCTCTCAATAATG
CTGAGACTATATACAGTTCCAATGATCAATCACCTGAGTTTCACAAGAGTTATCAGGGTGACCAAGGGGC
TGATTCTCCTGCTACGTGCACAAACGACGAGCCCAATCAGCCGAGCCCAACGTCAGTCCTCGAAGCATGC
TTCTCACACGATGCTTCCTCCTCAGGAAGTCCAACTGAAAAGATTGAGAGTACAGAATTCTTTATTTCAA
TGGAGAACAAAATGGAAGATCTCTTCAATTTAGAGTCTGACATTGAGGATCTGGCCTTGTCCATGGACAC
AACGAAGACTGCTGCTGCTGCTCATGGTGGCGGCGGCAGCGCCGAAATACCATGTGTTCAAAGCTCTCCA
GATCATGATTTTGAGTTCTTGGAAGGCAGGCTCCACAGCATCGGAGAGGCCATTGCAAACGCTGAGCTGC
TTCTGGACAGCAGCCTCTTTTGTGGCACACCGTCAAGTCTATCTCTCCATTCTTTCATCGTCGAGATGCT
GGAAACCGTTGAGGTCGTCTTCTGCGGCGGATCGGGGAGCAGCTTTGGTTTGAAGGAGGAGAACAAGTAC
CAACGTACCAACTTCTTGTTGGATTGCATCGTCGAGTCGCTGGACTCGAAGTTCTGCGACTTCGGGAAAT
GCGGGTACAGGGCTTTGTTGCGAATGCCTCTCACCCTGAGCAAGGACGTGCTGAAGAGGGAGATATCGAA
GAGATCGAACTGATTAGATNNTCTNCTCGGACCCGGCCGGGGAAAAAGAACTGGTCCAGGTGTGCGGCGC
AAAGTTCAAAAGGTTCCCGACCCAAGGGTTTCAAATTAAATTTGCCCTTTGGGGACGAATTTTCTGAGAC
CCTTT
>gnl|UG|Ta#S24623177
TTTTGTAATAATGCKGGRCTMCGCGGTGGCGGCCGCTCTAGAACTAGTGGATCCCCCGGGCTGCAGGGTC
ACACTCGATGAAATCCTACAGAGCCCGCTTCCAAAAAATGTATCATGTGTGCATGTGTGCAAATGCCCCC
CTTTTTACGGGCATCGAGCAACTACAACAATTTTCGCATCTACAACAGCTACTTGGTCTGACAGCTACTG
ATTCTGTTGAACTTGGTCACATTGTGGAGCCTCCTGCCATTAGAACTGCGACTTCTATTCTTCCTCTTGG
ATGGACTGGCCTTCCTGGTGGCAAAAGTGCTGAACCGCTGAAAGTAGATATAATTGGACACGGTCTGCAT
ATGTGCACTCTTTTCCAGGCTCAGATAAATGGAAGCTGGTATTCAACGGCCGTTGAAACCCTACCATCAA
CGACATCATTTTCATCGGATCAGGAGGTGCAACCTACATTGCAAAAAATGCGGATTTTAGTTGGACGTCC
ACTAAAGCAGCCTCCAAATTACACTAGTGAGGACTTTATGGTTCCTGTGGTCACAGGTGCTATGAATCCA
GATTATGGAGTTGAGCCCTTTGAAGATAAAGGTTGTTGCAAGGGTTTGAATGAAGTTATTATATATGGTA
CAAGTGATTTTGTAACAATATGTAAGGATGTCTATGTTAGGACCCGGAGAGTGCGATTGCTTGGACTAGA
GGGCGCGGGTAAAACTTCCTTAATAAAAGCAATGTTAGGGCAACTTAAAGAAAGAAACAATGCAGTCCTT
GAGTGCATACATGTAGACTTGCATGGCAAGGCAGTATCAAATGGATTGTGCTACTTAGATTCGGCAACAG
TGAAGTTGCAGGACCTACCTTTAGAAGTTAGGCGCTTCAAAGAAGAACTGCAGTTAGGAATGCATGATCT
CAGCAGGAAGACTGACCTAATTATTGTTGTGCATAACCTAGCACATCATATTCCACAGTATTACCAGTCC
AACTCTTCTGAACCTCAGCCAGCTCTTTCACTTCTTTTGGATGAAGCCAAGGTTCTTTGTGTTCCCTGGA
TTCTTGCAATAACCAACAAATTTGGTGTCAGCGCGCATGAACAGAACACATTATCAGTTCAGCTATGGAG
CATATAAGCTCTCTGATACMCCAGGTGTACTCTCTCATTCTAATGCAAGKGCTAAAATAGCTGCATCCAT
CAGTCTACCATTGGCGATTGGAGRGAGGRAATTCTTTTTSSGCCAAAAGCCCSCCCT
>gnl|UG|Ta#S12981510
GGCATCGTGTTGCTGNAGCTGCTCACCGGCCGGCGCCCCGGCATGTTCGCCGGCGAGGACGAGGACATCG
TGAAGTGGGTGAAGCGGCAGCTGCAGTGCGGGGCAGTGGCGGAGCTGCTGGAGCCGGGTCTGCTGGAGCT
GGACCCGGAGTCGTCGGAGTGGGAGGAGTTCCTGCTGGGGATCAAGGTGGGTCTGCTCTGCACCGCGTCC
GACCCGCTGGATCGCCCGGCGATGGGCGACGTGGTGTTCATGCTCGAGGGCTGCCGCGTCGGCCCGGACA
TCCCCTCCTCCGCCGACCCGACCACCCAGCCATCCCCGGCGTAGTAGCTCCGGCGTCCCTCAGCCGGCAT
TCGTCATGCCAGATTCAGTTCAGTAGCTTGTACTCTTAGTACCATTTTTTCTGTAATTCTTTTCTTAGTT
CAGATTAGCGTTTGGCGCCTCAGCCGCATGTGCCCGCCAAGCAAGTGGGTGGCGGAAGTAGCCGTTGGGG
TTTCTAATCTCGTGGTTAGAGGGAGGTCAGGTGGCCATGTGGGTGGTGCTTGGCATGATGCTCCTCCTGC
CATGGCATTGTCGCTGAGGTTAGTGGGCGCGCATGTGGGGTTCACGCCGCAGCAACGGCTACTGATGCAG
GATACGGTTGTGGCTCCTCTCCTCTGTACTCTCTGTGTACTCTGTTAGGAAATNATTCGTGTAGGGGCCT
GCTGGCTTNCTTGCG
>gnl|UG|Ta#S12979078
GCCGCAATTGCTGTCATGCTTTATCCCACAAAGGTCGCGGAGGCACAAGAGCGACCGCCAAAGAGCCCAT
CAAAAGACATCACTGTGCTCTCACCACATTCGAAACAAGTTCTTAGGAAATTCTGGAATTTGGTCAGAAA
ATTTCAGCTGCCTATCGGTTTGATTCTCTTGATTGTGTATGGTTGGCGGAAACCAATGGTTCTTGCCATC
AACACATTGCTTCTTCTCTACTCTACAAGGCCTGACCCCTATTCCATATACTTGTTTCTTCAGGAGATTC
ATCAAGGGAAGGTGCAGCAAAATCCTGTATTGTGGAAGGAGGAGGTCATCCAGACAAGAAAAGTTGATAC
CGAAGACTACAAGTTCTTTTCTATTGGGACGGTCGAATTAAAGGACAGAACAGTACTGCATGTGATTGGA
ATTCTGGGCAATTGGTGGATCTATCATGTGTCGTATGACAAGAGAGTGGAGCAGTTGTACTTGTAACTTC
TCATTCTGAAGAGCTGGTTAATAACAGTAGTTACTTGTAGTTTTTGACATCTGTATTAGGGGATACTGAT
TCTCAATGTTTCGGAGCTCTGCTTTTGCATGTAATGCTAAAATGCGTTAACATCACAAGTTTGTCCGGAA
GATCTAGCTCTACTGGTCATCCATGGAATTTGTTTGATGGATGCATCGATTAACTTGTATCTGNCTTGAA
GTGNAACTTACATCAATTTGAGTTGCGTTTCTC
>gnl|UG|Ta#S17985159
GGACGACCCACGCGTCCCGTGTTATGGTGAATTTTGGATGGAGATCCTACAGCTGATCCGGAGCAATATT
GCAAGCTAGAGAGAGCTGTACGCGATGAATGCGAATCCCAGGCTCTGATGAAAAGTTTTCAAGTCAGTGG
TTCAGACCCTGCAAAACAAGAGAGATTTTTGGCATACATGGCTCCAGCACCCCATGAGCTTGTCAAGGAC
TTGGATGATGAAAATGAGGACTTCCAGTACTCCTGGATTCGGGAATATCACTGGGAAGTAAGGGGGGATG
ACAAGCAAGATCCAGGCGACTTACCTCGTCTCATTTGATGACGATGATGCAAAATATTTGCCTCTCCCTA
CCAAGCTAGTATTGCAGAAGAAGAAAGCTAAAGAGGGGAGATCTGGGGATGAAATCGAGCATTTCCCAGT
GCCTTCTAGAATTACTGTGAGCAGGACAGCACATGATGATGAGATGGAGCACGGAGAATCATCCAGCATG
CATGGTAATTTAAAGCGACGAAGATCTTCTGTTGATGATGATGTTGAGGAGCATCGGAGGCATTCTCGCG
TAGAAGATACAGAGCAGTACAGTGAAGACGATTATGAATGATCAATAGATATGGAAGGATCGTCATTTTC
TTGCACCGCCAAATTCATCAGCACACATGAATCTTTGAAGATCTCGTATGCATTTGCTCTGGCGCCTCCG
TAAGTAGTAATAGGGTGCAGGGTTGATAAAAGAACCAACCTGCTTGAGTGAAGTCGGCCAATAGCAGANT
TTGAAGTGCAAGGCACGGTGTAACTGGACCTAAGACTGGTCTCGGAATTGATTGTAGAAGGTCTCATCAG
CATTTGTAGAAAAGGCTATGTAGTCTCTGGGAGTGATTCTCCGTTGCTGTTTTGATGATATAGGCCATTT
TATTTATGTCAGGGATGTAGACAGTTGTGGTATGGTAATAATATTTTTCCTGGTGGAAATGATGATCAAC
AAAAAAAAAAAAAAAAGGCGGGCCGTTCTAAAGTATCCTCGAGGGG
>gnl|UG|Ta#S17989904
ACCCACGCTTCCGCGCTNATGTACAACCAACACACGCAGCAAGCATCTGCTCATAATAATCTCTCCCCTC
CGGCACCACACACACAGCTTCCTCTTATTTTTGCAAGCTAGCTAGAGCGAGCTATAATTATTAAGATGAA
GACCAAGGCTTCCACATTCTTCAAGCAGATGCTGTCCACCATCGTCGCCGTGGTCAAGGCCAAGTCCACG
ACGGTGCGCGCCAAGACCAGCACCCTCAAGACGCGCCTCCTCGTCCTCGGCATCCTCCGCAACAGGAAGC
TCCTCGTCAGCGCCATCAACCACAAGATCCACGCCATCATGGGCCAGGACGACCACGCGCGCAAGGAGGA
GGCCGCCCAACAAGACGACGGCGGCAAGAAGGCCATCGTGCTCTACACGTCGCCCAGCTACGTGACGGAG
CGCGACGTGGAGGCCGCCCAGGAGGAGGAGGACAGCGACGACGAGTACTTGACGCACTCGCTGTTCCGCG
AGGAAGACGACGATGACGACGAGCTGGTGAACGCGCCAGGGTCGGTGATTGACGTGGTGCGCGACGCCAA
GGAGAAGGAGGGGGAGGGGGCTGAGTTCCGGCTGGAGGACGAGATCGACCATGTAGCCGACGTCTTCATC
CGCCGGATCCACAAGCAGCTCAAGCTGCAGAAGCTCGAGTCGTTCAAGAGGTTCTGCGAGATGATGGAGA
GGAGCGCTTGATCCACCTCCACTCCAGTGATTTATTATTCATAAGTATGCAATGGCGCCAGCTCCATCAC
TCCTTAAGCCAAGATTATGTTTAACTTAATTGGACGCCCATGCATGTAAGTAGAAGCAAAAGATGAAGCA
GGCAAGAAGATGCTTATCTTCTGGTAGGGGTTTAGTGGGGATGCCNAGGTCTACTACTCCTACGTGGTAC
TTTATCATTACGTACTCATGTCCTTTTGGTCTTTAATCTGGGGGAAGATTGTAAAAGTGGTCAGTTTTGA
GGAAAAACCCATAAATGAGGCAATAATTGACGGGAAAAAAAAAAAAAAAAAAAAAGGGGGGCGGCTCAAA
GTTCCCTGGGGG
>gnl|UG|Ta#S17890470
GACCCACGCTTCCGGGCGCACTATGTTTGCTAGCTACTCCTACTTGCGACGCCCCCAAAAACTCTGCACC
AAGGAAAGGGAGGAGTCGCCGTCCTCGACCGGTCCGATGGAGTCCGAGAAGGCATCGCGGCCGGCGTCGC
TCCTCGGGACGCTGCGGACGGCGGTGAAGAAGGTCCGGTTCCTGCTCTCCTTCAGCGCCACGCGGTGGAT
CATCAACTCCATCGCCGGCCGCCGGAGCGCGCCCAGCGCGACGGCGCCGCTCCGCCTCAGCTTCGGGGTG
GGGCGGGCGGGCCTGCTCGACGCGGAGGACGGGAGCAGCTCCCCCGCGTCCACCGCCGGGCCGACGAGGA
CGGTGAGCCTCGGGTCGGGCGGCGTGTCGCGGACGAGCAGCGCGGTGGCGGCGTCGGAGTACTCCAGGTC
CGCGTCGTCGGGCGCGACGTCGTCGTCGAGCGGGGGGTCGTCGCCGGCGGGGGACGACGACATCGACCGG
CGCGCGGAGCAGTTCATCGCCAACTTCTACAAGCACATCCAGATGGAGCGGCAGGTGTCCCTGCAGCTGC
GGTACTGCCGGGTCGACAGCCTGCAGGAGAGGTCGCCTCCCCGCAGGGTTTCTTGACCGATTTGATCCCC
GGATATGCATTGCGATTCTTGTTAATTTCGAGTGAAAACAGGTGTGTGTATGTGGATTTAGATGGGTGTT
TTTTCGTTCCATCATTTCTGCGCGTCGTCTAGGATTAGTTTGTTCTGTAAGATTGAGATCACAGAGTGCG
AGTAGTACAAATAAATAGAGTTCTTTGAGAACTTGGGGGAGGCTGAGTATTCTCCTCAACATTGAGAAAT
ATCTTTGTATGTGCATCACTCATTGAAAGTGAGGAGAATAGGCTGAATAGCAGGCTAGCCTAGCCAGAAT
CAATTAATCAAGACTCTACCGGTGGTACTACNNCCNNCCNACNCGANTGGCCACAACACCCTCCGCATCC
TAAAAAANTCGAAAAAAGGGGGGGCGCCTCAAATTTCCCCCGAGGGGCCAGCCTACGCCTACCGCGTTTT
GTGTAAAGGGGGCCCTCATGGGGGGCGATTTAAGCCCGGCCC
>gnl|UG|Ta#S16229487
CCACGCGTCCGCCGAGCTCTCCTTCTCCATCTACAACACCTTCAGGCAAAGCCAAGCTGGAGCCCCACCA
GGAGCAGGAGATGGAGGAGGAGCAGGAGCAGACGGCGCAGCCTGAGCTGCCGGAGCTGCCGCTGTTCCTG
GCGAGGGGCATGGGCATCGACCGCCTCGCCTCCGGCCTCTTCACCGCCGGCATGGGCTCCGAGGCTGCCC
TGGCTAGGATGGCCAGCGGGGTGGACCAGAAGGCGGTGCTGGCGCTGGACGCCCAGTACAAGGAGATGGT
CGACGAGCAGCCCGGCAACGCCCTGTTCCTGCGCAACTACGCGCAGTTCCTGCACGAGGTGAAGTGCGAC
CCGAGAAGGGCGGAGGAGTACTACTCGCGCGCCATGCTCGCCGACCCGACCGACGGCGAGATCATGTCGC
AGTACGCCAAGCTGGTGTGGGCGGTGCACCGCGACCACGAGAGGTCCCTCACCTACTTCCAGAAGTCGGT
GCAGGCAGCCCCGCGGGACAGCCACGTCCTCGCGGCGTACGCCAGCTTCCTGTGGGAGCAGGACGAGGAC
GACGACAACGATGATGGTGGTGTTGGGGGAGGCGAGCAGGGAGCACCCGGGCGTGCTGCGCAGCCGAGGC
AGCTGTCTTCCGCGGCCGTTGACCAGGTGGCCGAGATGTGCTAACGATGTGCATGCTGATGAGTGATGAT
CATGCGTGTATGATGTTTCTGGGTAATCTGCAAAAAGTTAGGACGGGCGAGGTGCTGCTACAGAATAAAG
A
>gnl|UG|Ta#S12985235
ATCGCAGCAGGCAGGAACTGCTCCAAAACAAGACCCCTCTCCGGAGTGAGCATTGGCCTTTCATGAGAAT
AGACGGCAAGGATGTGAGGGTCGCCACCCCAAGAACCCCAAAGGCCCCAAAACATGGCCCTCGGCCTTCA
CGTTTCAAGCTGCTTGACGTGAAGCCGATCACAGCCGTTCTTTTCCCAGATTCGTTGCCTTCAAAAAAGC
GCCGTCTGCGGCGTCTGATGCCGCCAGGATTGCCAAGGCCTGTACCCAAAGCCGCAGCCTCTCCCAGAGT
TTTACTATACGAGGAAGAGCTTTGCGAAGCGGTGGCGCAGAATAAGCTTCTATGAAGCCCCAAAAGAAGT
GGTCTGGTTGCGATGGATTGACATCGCTTCTCATGCCTCATCTCATAATGTATATATAGTGTTCATCATT
TATGTCATGTCTCTGGGTATGCTTTTTTTTTCTTCTTTTTACCCGGTGGCACCTGTGTGTCATCTTGGAC
AATCATGGTCAGATTAGGCTGTTTTAGGTTAGTCATTAGCCTGTCATACTCTCCTGCGCATAAGGACCAA
AGTCTGGTTTATTCCCTGGTTTTGTATATACTATAGTAGCGGTTGAATATCTTGGAAGGATA
>gnl|UG|Ta#S17989202
CCGCCCGAGATCCGGGGATTTTCTCACCCCGCGGGAGATTTTTGTGGAACAAAAAAGGGCCAAGGGGTTT
ATAAAAGGCCCGGTGGGCCAACCCTTTAAAACCAAGAAAAGGAAATCCTTCCAAAACTTTTTTATTTTGA
AGGCCCAAAAGAGCTTTTACACCACCCTGAAGCCTGGATCCCTTTGGCCGGACTTTCACTGCCTCCAATA
ACGCAACCAATTGTGCTTCTTGAAAGGAGGAACATGGCATAAGAATGGTCCAATAATAAATTGATGTTGA
GCCAAGGGCAAGGAAATACCATCAGAACATACGGGCAATTAGTGGGTGCACTGAGAAGGACCACAGAGCA
GAGGAGCAACATAAAATTTGGGAGAAGGAAATAGCCCATGACCTGCATTCAGTTCCTTGGCGTTTCTGCG
GTCTTATGTTGGCAATTTACTACAGAAACAATATGCTAGATAGGCTTATCAAGCTTTTCGGTGCCCTTGA
AGCATGTGGTCGCAAGTGTCCTAGTAAAGAATATATACGGAAAGTTGAAGTTGCATATGAAATGCTTGGT
CTATTAGAAGAGAAGAAGGATTTGCTTGAAAAGTACAAGGATTTGTACAATAAGCCATCAAATAGTGATA
GAAAGAAAGATCGACGGTTCAAGAAGGCTGAGAAGAAAGCTGCTGATGATGGCAGCAAACAATTGGAGAT
GGAAACATCTGAAAACTTACCAGTTAATTCATGCCCTTCAGATAAGGAACTGGTTGCCAGCAGTGTCAAG
ATAAGAAATACAACACCGATGGTGAGATCAGTATCAGACAAGAACGTGATGCAGCTAGTAATCTGTACCA
GTAACACTTACTGGGCCAGCCAATAGTCCATTACTAATAGGAAACAGCATGAACATTGGAACCCCCTTAT
TCTTCCATAAATCATTGAAGTGCGGTGACTTTCATGTTGCCTTGGACAAATATTTCCCAGCGTTATCGTT
GGCCAAAAAAGTTGTAATGTCTGAATATTGGAACAAGTGGGCGCATAGCTGTAGTCAACCAAGGGTTTAC
ATGAGGCCAACCAGTACTTTACCTCAAGTACTCAGTGGGGGAATTGTTGTGCTGCCCAAAAAAAAAAAAA
AAAGGGCGGCCGCTC
>gnl|UG|Ta#S32733505
AATGATGGCCATAGCCGAGATGACATGCATCTGCGGGGAGAATCCNCCATGACGGACTGCATCTGCCCAG
ACGATTTTTGCAACGGCCACGACGAAGTGCATCTCTCAATTCCAGGATCAGCATGCTGGATGAATCCTCC
TTGCCTGTTAAGTCGCAATGGTGCAACCAAACACCATGGAGGCTTCTGTATTAGGGACGGTGAATCTGCA
TCGACAGTGATGGATGGAAATTGCTCGCCCTCCTTCCTCCATAAACCATGGGGACCTTGTATACTTGTAT
TAGCCTCCCCATCTATCCATCAGGAAGCCCTGACTTCCCCTGCTATTGCTGTCGAAAACGCTACCCTTGC
AGAACATGAACTGAACTTAAGTATGGCACATGGAGCTTCAGTTCAATTACTTGTAGATGAAGGTGCTTGC
TGATTCACTCTTTATGCAACACTCATCTTTTATACATGAATGTGAAGATAATTTGAAGCCTCAAATGGGG
ATGACATTTGAAGGACTGAAGGTTGCGGAGTAGTTCTACAAGTCTTATGCACACCACTCTGGTTTTAGAG
TTCGTATTGGACAACAAAAGAAGTTAGAAAATGAGGTCATTCACAATAAAAGCTACTGTACATGTTTGGT
AATGATACCTACGAGATACTATCATGGGTCAAGCACCAATCATTGCCTTGTGTCACCAGATAAGCGTCAT
TTAATCAAATCAAATCGTTGAGGTAGTGAGAGGGCGAAGAATGCATTGTACACATGCAGCAAAGCAAGCA
GAGCTCATTAATACAATTTTATTGGTTTTATGGAATTTTGAATTCTATGTAATGGATGAGAGGTTGTGTT
TATTCTCCAATTATTTGTCCTATTTCTATCACATTTGATGCGTCCGTAA
>gnl|UG|Ta#S32644654
GAATGCAAGNTNGTCTCCAGAGGAGATTCCCCAGCTTCACTATTTCTGGGAGCAAGAAGAGTTTGATATC
ATAACTCGTGAAACAAGGATCAGCCTCCACTTTCAAGTTGGAAAGAAGCAAATGATACGGCATGCTTTCA
CGTACCATTGGCGCCTGTGGTCGATACCAGAAATCAAGGACTGTTTGGAGGAAGCTGGATTTAAGTCCAT
CCACGTCTGGGTCAGGGAGATGCCGGACACCAAATCAAGCGGAAACGCCAAGGAGTACACTGCCGACCGC
GACGTGAAGTACGAGGAGCTCCAGCATTTCAACCAGGCAGATGCTTGGAACGCGTACGTAGTCGGGGTAG
CAAACATCTAAGATGAGATGATCCTTGCTGCCTCCTGCTACGAAAATGCGGTGGAAAGTTGGGAACCTGA
CAATTTCCCCTTCCAACGCTGGAGGAGACACGTTCTGCCTAATGTGCGGATGCTCGCCCATCGCATTGCA
ACCTGAAGTATCCGGAGGGTGTTTCCGATGACAGTTCTAAACTAGTTTCTGTAATAAAACCATCCCTTTT
GATCTCTCGCTAGTTGCGGAAGACGATGGTCATTCGGTACGCCGAGGCTTCTTGAATCTGAAGAGCTATC
ATTCTCTCGAACGTGGAACGTCAAGGGCTTGTTGTGGAGTTGCACCAGGTGGCACTTCACTGTTGGCATA
AGCTCATTGGTTGCATGGCTGTGTAGGCTAGTCCATTTGCTTTTCTGCTTTTGTAATAGGGTCTTTTACA
TCTGTGTTCCTAACTGGAACCCACTACTCATATTA
>gnl|UG|Ta#S17975293
CTAGCCGCGGACGGATACAATTTCACACAGGAAACAGCTATGACCATTAGGCCTATTTAGGTACCAAAAT
AGAACAAGTTTGTACAAAAAAGCAGGCTGTACCCGTCCGGAATTCCCGGGATATCGTCGACCCACGCGTC
CGTTCTTCTGAAGATAAGAGCTCTACTGCTGGCTTTTCCATCTCAGGCCACAGACAAAGCTATCCTTGCG
CTGTTATTGATAGCTCTTGTCCTTGCCTTGCTGCCCACGAGATTGCTTATCCTGGCGATGTTTCTGGAGG
TGTTCACCAACCACTCTCCGCTAAGGAGAGCAAGCACAGAAAGATGCAGATGCAGCAGAAGTTGAGAGAG
TGGTGTTCACATACCTGCAGCGCCAGTAGTGGGGAGAAGGAAACAAAGAAGAGATAAGAAGACAAATGAA
TTTGTGCGTATAAATTGTGATTCCGTGTATAGTGTGGCTGATGCGGTGATGGATCACAAGCGCACCGCTG
TGTACAATGCCTGAATATATGATAAATGATCTGCAGTTAGTATTTCAATAAGAATGTTAGCTCCTTTTCG
CTCCTTTCTGTGCTATACTCTGATATCTCAAAACTAGTCTATTTCATGGGAATGTATTATGCATGTGCAT
GTGTTTGAGTTTCAGTGTATATTTCTGGTGTTTTGTGTATCCTTTTGGTGTTTGATCACACTTTTAATGA
TAGTTTTCAAAATCCACTTTAAAAAAAAAAAAAAAAAAAAGGGCGGCCGCTCTAGAGTATCCCTCGAGGG
GCCCAAGCTTACGCGTACCCAGCTTTCTTGTACAAAGTGGTCCCTATACTAACTCGTATGTAAGCTAACT
ATCTAACGGTGGGGG
>gnl|UG|Ta#S26023477
GCCACCCCGTGCCGTCTTGGACTGCTCCCGTCACCGGTTCCCCCATCTTCCTCAGGTTGCATATCTCCAC
TCACCTCGCTCCCACTCCACCTCCCACCTCCCACTCTTCTCCATATCGAGGACTAGAGGGTGAGGAGGGA
TCTGGGGGACTAGCTGCTACCCGGAGGAGGAGGAGATGGACCGAGGGCTCGCATAGCTGGGTCTGGGGCT
GGCGCTTCTCCTGCTGGCGCCCTCTCGTCGTCTCGCCTCGGCCGCTCCGGTGGACGACGGTCTGCTCATC
AAGGGTGATTTCGACACAGCGCCACCTGGCGGTTTCGTCAAATCTGCTTCAGTTTCCGAGGGCGCATCGA
TCCCAAGCTGGACGATCAATGGAACAGTTGAGCTCATCTCCGCATGCCAGCACCAGGGTGGCATGATCCT
TATTGTTCCACAACGGGATCATGCTGTGCGGCTACGGAATGATGCAGGCATTGGGCAGGTGGTGCATGTT
GAGAAGGGCTCAGACTACGCGATCACATGTCAGTGCCGCCCGGACCTGCGCGCAGCTGGAGTCACTGAAC
ATCTCCGCTGGGAGCGTATCGCAGACCGTCGACTTGCAGACACTGTACAGCATATAAGGCTGGGATGCAT
ATGCACTGGCTTTCCAGGCAGTGTATGAGCAGGCCAGCATTGAGTATAGGAACCCTGGCATGGAGGACGA
CCCGACCTGCGGGCCCATACTCGACAACGTGGGCATCAAGAAGCTCTTCTCCCCCGACAAATCAAAGGAG
AACATGGTGATCAATGGAGACTTCCATGAGGGGCCATGGATGTTTCCAAACACCAGCTTGGGGGTCCGGT
CCCGAGGAACCTCCACTAACAAACTTCGTCCTTGGCCACGCTGGATGATCCAGTCTAAACCGGTCAATCC
GATTCGGTCAACTCAGACCAGTACATCGGGCCCCAGGGGAAAGCGCCCACCAACCTTCCTTTCGGGTCGG
GAGGGCCCCATTTCCCAGATGGTGGAAACGACCCCTCCAGAGGGGTTCACCCTTAAGTTTAACCTCGGTT
CGCCGGGGATTGGTGCAACCGCCGAATGGCCCGATGGGTTTCCCCGGGCAACAGGCCGGAAATTCCAAAC
A
>gnl|UG|Ta#S17989126
TCATAGGCCCTTAGGCCCAATTGGGGCACAATATAGACACAGTTTTCCAAAAAAACCGGGTGGGACCCGG
TCCGGAATTCCCGGGAAATTGTCGACCAACGGGTCCTTGCAATTCGCCAAATGAAGGGGTTCCTACTCCA
ATGCGGGGGCGCCCGCAGTGGTCCGGCAAGGAGGGCTCCCCGCTGTGGGTCTGTGCCCAGCAATCCCTCA
CGGGAGGTACCCTCCCTACCGGGCGCCTCTGGTTCGGGGCCGGGAAGCCGCTCCCCGGCGTCTCACTGTG
GCGGCGGCGGCGTCCTCGTCTTCGTCGGGCCCTCTTTACCCGACGCCTCCCCCCACCGAGCAGACAATTG
AGCGCGCCAAGCTCGAGCAGGTTATCAAGAGGCTAGAGAANACAGCTAGGTATTTCAAGAATTTGGGTAC
CCTAGGGTTCTGGTCCCAGTTGGTGTGCACGTTTGTTTCTGCTGGAATTTTGTCATTCTCCACAGTTGTT
ACTGGGAAGGTTACATCACCCTTTACATTCTACACAACTGCTGCTGGCGTTGCTGCAGCTTTTATTTCAG
TCTTCTGGTCATTTGGCTACATCCGTCTTTCTGAAAGACTTCGGAAAACAGCAAGCGCACCCGCAAAGGC
TCCTCCACGGGCTGATGTGATTAAAAGTCTGAAAAATGGCATTGTGCTCAATATTCTTGGGATGGGTTCA
GCTGTTCTCGGTATGCAGGCACTTGTTGGTGCTTTGGTAGCAAAAGCCCTTACTACCTCCGCAGTCCCCT
ATTATCAGGCAACTTCTGCTGGCCAAAGTCCTGTTTTGGCTCTAGATGTATTCCTGGTCCAGGCTTCAGC
GAACACCATACTGTCGCATTTCCTAGGTGTGGCGACTTCCCTGGAGCTGCTCCGTTCCGTGTCAATCGCC
CCGACCGAGCCTGCTGCGACATGAGCCAAGGGCCCAAGAGCTCAAGAGCTGCTGGATTCCTTTACTTTGC
ACTCGTTTTCCTTTTTCCCTGCCTGCCTAGGAATAGCATCTCGTGTGTGCCTGTATTCTGACTTGACATT
TCGGCTAAAATGAGCACGGTGTGGCCTTCTTCGTCTANAAAAAAAAAAAAAAAGGGCGGCCGCTCT
>gnl|UG|Ta#S22388001
ACGCTATGACATTAGGCCTATTTAGGTGACTCATAGAACAAGTTTGTACAAAAAAGCAGGCTGGTACCGG
TCCGGAATTCCCGGGATATCGTCGACCCACGCGTCCGAAACATAGCTCGTCCTTGCTCCCAAGCAATGTA
TCCCACCACCCCCTCCGACGCGTACGACAGGTTCAGCAACGGACCTCCGCCCACGGCGCCGCCGCCGCCG
CAGCAGCCCACGTACAACCACGCCATGAACCAGAGCCACCACGCCCGCCCCGCCGCCGGGCTGGCGCGCT
GGTCCACCGGCCTCTTCCACTGCATGGACGACCCCGGAAACTGTCTCATCACCTGCCTGTGCCCCTGCAT
CACGTTCGGGCAGATCGCTGACATCGTGGACAGAGGAACCTGCTCGTGCGCCGGGAGCGGGGCGGCCTAC
GCGGCCATCTGCGCGACGACGGGGATGGGGTGCCTCTACTCGTGCGTCTACCGCACCAAGATGCGGGGCG
CACTACGACCTGGACGAGGGGGAGTGCCCGGACTTCCTCGTGCATTGGGGCTGAGAGCTCTGCACGTTCT
GACAGTGAGTACGTGAGTTCTTGATCCGCGGGTTCGTATTGGGGAATCGGCTGGGAACGCCATCTGTGTT
CGGCTTAATCTTGGGCGTCTTCGTCTAGGAAAGGTCTGGGATGCAATGAGGCTCGTCCAGTGTGGTATGT
TTTGGTGATAATTAGGGTGTCTCCAGGCCATAATACTCCTGTGATATTTTGAGGACGTATGGGCACATGG
TGCACGAGCGACAGTATAGCTTCTGCTACAGTCTGACTCTTCCACTCCATGACTACATGACCATGTATCC
TGACATATCAAATAGTAATATATCTTATTTACGACGCAGGTA
>gnl|UG|Ta#S17984424
TGGAACTAAGTTTTGTAAACAAAGAACGACATTTTTGGTTTTGGGAGGGGGGATCCCGTGTTTCTTAATG
TTGGGCGGGGAACAATTCGTCGTCCATTTGAAAAAATGTTTTCCCGGACTTGTATCTCCTTTGTGAATTC
AAAAAGGGGGGGTCAGCTTTCTACCAAGGCCCAACGGGGTACCTTTGTTAATGGAACCTGGGGTTGCTCA
AAAAACGATAATTGGCCCTGTGATAAGAGTCCGCAGATTCTTGGTTTGGACCCCAACTTTGGAAGTTAAG
CCTTCCTCAGGCTGTTTTTTACGGAAGACCCTCAACCTAAGGCCATTGGCTGGCTAATGTCCNCCCCGTA
ACCGATTTGTATTTGGAGTTTCGAAGCGAAAAGGTTTGGATTCGACCAGAATGCCCAAAAGTGCTTGCTC
CGGTGCTCACCCAACTACGGTCTGTGAGTCTGGACAATCTTCCCGAAGAATGTGACATCTCTTGGACAAT
GTTCCTTCTTGAAGCTGCACCATCCGTAGAGGACCTGTGCATCACAGTATGGGATCATAAGTGCCGGAAG
GAGTCACAAAAGAGTCGCTCCAGGAAAATGGATGTGCATTGGGAGCCATCTGATCCTGATTTTAAGCACA
AGAATCTGGCTAGGCTAACTATCTACGGTTTCCAGTCCGATGACAATTTCATCGGATACGTTAGACGAGT
CATTCAAGCTGCGGCGAACATCAGGGAGGTATCCCTGCACGACAGGAAGGTATGCCGATTGTGTTCTGAA
AAGTTTCCTCATCTTGGTGTTCGTCCTTCGAGTTATCCACGGACCAGCGAGGAAGTGGATTTGTTGATGA
AGAATATGACAGCGGCGGCAACGAATTCTCCCCATATTCACTTCTGCTCATAAGGTGGAGTTCAGCATGT
CGTATGTGGTTGGAAGGATTCCCCTATCTCGAAGACCCCATTAGTAGCTACTACATTGCATATTTTGCAG
AATGTATCTTGGCTACCAATTTGTTGGAATGACTCATTTAGCTATTTTCGACAGATGAATCGGCTAAAAT
AAGCACGTCTATGCTGTGGTTGTGCATCCACGCGCTTATGTGAATACAATTAATATTCGGTTCGGAAAAA
AAAAAAAAAAAAAAAAAAAAAAGGGCG
>gnl|UG|Ta#S32586169
TGTCAATGATGGAGGTCAGCAACCAAATGTTGGAGCTCTACGAGCAAAACCGCGTGGTGCCACCACCGTC
CCAAGGGAATGATACCGAAGGCAGTTCTGCAAGTGTGGTTAATCCACGTGCTGTGGGGAAGGCTCCTGGA
GCTGCTGACGAGCGTCATGCTCATGGAAATTATCAAGCACCTAAACAGTTGAGCATGGTAGACCCCCCTG
AGAAGCAAAACTCAAACCAGAGGATACCCAAGGTGGAAGCAAAGGATGGTATTGCCAGCAGCAACGAAGG
CCCCAATATGTCATCCTCAATGGATGCAATGAAGAAGATAGACAAGGATAAAGTGAAAGCTGCGCTTGAG
AAACGGAGGAAATCAAAAGGTGATGCCGGTAGAAAGGTTGACGTCATGGATGATGATGACCTGATTGAGA
GGGAGCTGGAGCATGGAGTGGAGATGGCTGTAAAGGATGAGAAGAAACACGACAGAAGGCAGAGCTGGCC
CCAGCCCCCGCACCAGAACGCTACTCGGACGGCAGAGAACGCCGAGGAGGGCGAGCTCTCCATGGACAGT
CAAGAGTACCTTTCCACCGTGACTGAGCTCGACGACCGGAAGAGGAAGGATGTGTATGACCACAGGAGCT
ATGATCACGGCGAGAGGGGCCTTAAAAGGGCGAGATCATGAAATTAAGTATTCATCCCCGCCCCCCTCCC
CTGCGTAGAACAATCGGCAGACTGTAATTTGATATGTTGGGAGATTTGAAC
>gnl|UG|Ta#S12898625
CTGTCGGGCTTGATATCGTTCGGCCGGGGGATGGGAAAGCCTGCGCCTTCCGGCTCCCCGGCGAAGACGT
CGTCGGCGGAGTACAAGAAGCAAGGGCGGGAGATGTCGTCGCCGGTACCTGAGAAGACAAGCACCAGCGG
CGGCTGTGGCAAGGGGAGTAGTGCACTATCCACCAAGGGGAAGAAGAGATCGGAAGAGGAGAGGGGATCG
GAAGGCAACGTGAAGAAGTCCAAGCACGAGTCCTGCTCGCCCACGTCGTCGTCTCCCAAAGGCCAGGTGA
CTAAAGTAAAGTTAGGACACAAGATAACTGCACTTCAACAGATGGTTTCACCATTTGGGAAGACCGATAC
CGCATCAGTTCTATATGAGGCGATAAATTACATTAAGTGGTTGCATGAGCAAGTGCAGCTGCTGAGTGAC
CCTTACATGAAGTCGTGTAGTAGCAAGGATTACAAGCCATGGGTACGGTCTGATGGGATGGAGAAGGAAG
ATGCAGAGACTGACCTAAAGAGTAGGGGGGTNNGTGCTTGGTTCCACTCTCCCGCACGCCCCAGGTGTAC
ATGGATAGCAACGGCCCGGATTATTGGACCCCGCCCAACAGGAGTTGTTTATTCCAATGACTTACTTCAT
TACTTACTATTATTATTATCATTATTA
>gnl|UG|Ta#S12956981
GTGGCGGGGGTGCGGCGAGTTGGGTGGGGATTCCGCGGCAACCGCGCGGTCCTGCTGGCCGACGGGGAGG
TGGTTGACGTCATGTGGGATGTGCACGACTGGTGGTTCGGCCGCCGCGGCGGCGGCGCCGGGGCGCAGTT
CATGGTGAGGTCGAGGGCGGAGGAGGGGAGACTGTGGATGGCCGACCAGCCGTCGGCAGCACCGCCCGGC
GGCGTCTTCTTGCATGTGCAGTGCTACCGGCGTTGATGGTTGACTTCCTTGCAACAACCATTTCATTTCA
TGATTTTCTATATTGAGTTGCTCATTCTGTCAATGTACTTCGTCAATGAAATACATGTAGATATTGTTCA
AAAAAAAAA
>gnl|UG|Ta#S17890736
GGGAATTGTACCCCATTTCGGGTTGGTGACAAATTTTAAAAGAAAGATTCAATGGGGGCCCGGGTTGGCA
CAAGCCACTGGTTTGTCCAAAGGGTTTTACACGTAAAGAACCCTGGAATGTTAAACTTGAGCTCCCAGCT
GCAACCCTAAGGGTCATTCATATTGGGGGGGAACACCGATGTTGGGTTATTTTGGAGGTGCTAAAGATTT
AATGTCGGTCAGTCTTGTTGACACCAAATGAGAACCTTGGTGGTCCTAGTCAAAGTTGTTTAACGGGTTG
AAGCACTCCAAAAGGCAACCTTTCGCTGACAAGGTCACTATAATTCTTCCAGCCACTGGCCAGACTGAAG
AATTAGAAGTTAATTATGTTACAGGAGACAGAACAGAGCCATCGTCGTCGTCAGGCTTAACCACATTTGG
TCTTATCCTCACATGCATCATCGTGCCAGCAGGTACACTCTGGGTCATCATGAAGCTGCTGGAGAAACCG
GCCCGACAGGCACCACCACGGCACGCGCCGGCACCAGCAGCGGGGCCCGCCGCTGCGCCTGACCCTGCCT
CCCCGGCTATCGGCGAGTTCTCTCCTCGCACGCCCCAGCCTTTCATGGAGTACGTGAGGAAGACTGTCGA
CGACACGCCTTACTACAAGCGTGACGCGAGGAGGCGATTCAACCCTCAAAATACGTACTGAGCGCATGTA
AACTGGGCAGTAGAGTCGCTTCTGGCATGTTTCCCCCTTAGTGTATGATTTAGACGGGCACCCCTGTCAT
CCCTGTACTGTAAAATCCGTGTATTGTCGATACTACGCTGTCAATTTTCAAGTCGTGGCGGCATCTGTAC
GAGCAATGGTTGGTTCTGTTTTTGCTGAGAGCTATAGAGCTAGAGAGATCATTCAACCAATAGCAGTTCC
TCTTTGTAATAGCTTTGTAATTGTAAGAGCCTGGGAGCTCTGTATGTAAATGGCCTGTCTCTTCCACCTC
TACTTAGCACCAGCCAGCCCTGTTTTATCTTAAAAAAAAAAAAAAGGGCGGCCGGTCTCGGATA
>gnl|UG|Ta#S16190948
CGAATATAGGAGTGAATTTCTNTTTTTTTAGGAATCACAACTAACTATTCCACAGAAAAGGGTTACACCG
CGAGACTGGAAATAAGCACAAAAAAACAGGGGAGACAGCGAGCATCATCAAAACTAAATGGAGCGATCAT
ACGAATACTAGATCAAACCGGATAAATAGTATCTACAAGCACACGGGTACAATCTCTACTAATAAGGAGA
TACTAATCACCATCACCGAGTGACACACAGTAGCAGATCTGGGCAAAATGACACGAACGAACAAATCACT
AGTGATAAATAAATGGATCTATATGTGGTTGTACTAGGTAGGTCGACGGGGAAGACGGAGGCAGTCTCTT
CAGTGGCGAACGGCGGCGAAGAGGAAGGCGGCACCGGAGGCGACGAGCGCAGCGGCGAGGGACGGCATCG
CGACGCCGGCGGCGGACACGGGGCTGGGCGCCGGGGCCTCCTGGGCGGAGACGACGGAGAAGGCGGCGAC
CGACAGGATGGCGACGAGGGCCAGGGCCTTGGATGCGACGGTGGAGGCGGCCATCGCTTCGGTTGGTGGC
AGCGACGAGCGACGTACGAGGAGGTGTGATCTGTGGCGGCGGCGAGGGATGGAGTAAGAGAGGAGATCTT
>gnl|UG|Ta#S12930415
AGGCCATTATCAAGGTTTATATGCAGACAACATTGGTAATTACTCTCTGCAACAACCAACTTCTTGAATT
GGTGGAGGAAAGGCTTGTATGGGTGTTTAGCAATTCCCCTGGAGTATCATCCATCCTTCCCTCTTTAGTC
ACCAAGTTGAAGACAGCTAAGGATAAGTTTTTAATGGCAAGTGTTGCTACATCAGCTTCTAGTGCTGCGA
AGGGGAAGAAGTGGAATCTGTCATTCTCTTTGATCTGGAACACCGTGGTGTGGCTCATGATCGTGAATTT
CATCATTCAGATAATCACTTCCACAGCACAGAGTTATCTGAAGAAGCAACAAGAGCTTGAGATCAGCATG
AAGTCATCAGCTACACTAAGTTCCGCCTCTGAACCTGCTGCCAGAATATCAAATTAATCTAGCCAGGGCA
TTTCATCCGGACAGATATTCAATCTATATTCATGCCATCACTTCCTGCATGAGACTGATTTGGGAATTCT
AAATCTGGTCATTTACTGGATAGCTGGCTTTATTCTCCAAGAAATCACATTGATACAGTGTATATAACCC
ATCCCATCAGGCCAGCATGACTGCAAAACTAAGAACCGCTGTNCTGTATTNCCCGTGG
>gnl|UG|Ta#S26023929
TTACTACGACCCACGCGTCCGGCGTAGATACAGATGAGATAAACAAGCTTCAAGGATTGGAGTATCTTGA
TCTATCTCACAATCACTTCAGTGGCAGAATTCCTGATATGCCTCAGGCTGATTTGAAGATGTTCAATGTA
TCTTACAATGATCTACGAGGAACTATTCCTAAAAGTCTTGAGAAGTTTCCCATAACTTGCTTTAGACCCG
GAAATGACTTTCTAATTTTCCCAGATGGTCTGCCTGCTCCAAATAATGGCGATGGTGGACTTGCACAGAG
TCGAGCGTCTCATTCTCATGGACATAATGCTGGTGTTAAAGTTGCAGTCATAGTTGGCTGCATTGGAGGT
GTCTTGCTCGTGATCTTCATAGTATTGGCAATCTATGTGGTGAGGTCTCAAGAGCTTTGTGGAAGAAACG
GATTCAGAGGCCAGATTACTCTCAGAGATCTAAAGCTGGGGACATTACGCCGTCCAAATTTATTCAAGAC
TCCAAAAGATAATGTCCTTCGTACCAAGTACAAGTTCCTCAAATGACCATCTCTTAACATCTTGCAGCTC
GATCCAATGATTGCTCAAAAAGGAGCTATGGGCTGACGCCTGCTGTCGAATATGGATATCCCTGATCCAA
CGGGAAGTTCGCCCACTCTCACAGCCTCTGGTGTGACTGAAAACTCACCCTCCAGATCTTGTCGGGAGTC
TCCTCCTCGGTCTGTGTCGCCATCCATCCCACCCTTTCCTTGATTCTACATCCCAGGACGCCCCGTGGGC
CTTTGTACCGTGTATTCACCACACTGTTTGGCTGTTGAATCCATTTGCCTCCACAAACCGTTACCCCCCC
CGGGGAATAGTTCGGCCGTGNTCCCCCCCCTCTCGCCTCCCGGCTTTTNNNNGNNNGACANCCCATCTGG
GCGCCACCACGGCGCGCCTGCCCGCGCATACCACCCGTTTGCCGCCGTCCGCTAGCGCCTTCCCCGGCCT
CCGTACCCTGCACCAACGCTGGCCGCGTCCCTCGCCCTCGTCGGTCCGGCCGGGTGGCGCCTCTCCTTTC
GCCGCCGTCGGCCGCCCTCCCCCCACCCGGCCATCCTGGTGGGGTGCTGCTCCCGCGCCTCCCTCGCGGC
ATCTCCTGTCCCCTCC
>gnl|UG|Ta#S18012758
CGGCGACCCACGCGTNCCGCGACTGGAGCACGAGGACACTGACATGGACTGAAGCAGTAGAAATTTTCCT
CAGATCGACCCCCCTCGCGAGAGAAAGAGAGAGAGAGAGAGAGAGAGAGCGAGCGAGAGGAGCCTCGGCC
GCCATGGGATTCATCATGGAGTTCGCGGAGAACCTGATCCTGCGGCTGATGGAGGACCCGGAGCAGCGCG
ACGAGGCGCAGCGGGCGCACGTCTACCGGATGAAGGAGCGGTGCGAGCGCACCAAGGCGGCCTGGGCGCT
CCCGCTCCGGCCCTACGGCTTCTGGACCTTCGACCGCTTCAACTCCCAGCTCTCCTGGGAGCCCCAGATC
AGCCAGGCCGCCGGCCGCCGCGACCCCTACGACGACCTCCTCGCCCGCCACGCCGGCCCCGCCCCGCCCT
CCTCCTCCTGAGAACCGAATCCGGCATCAACCGCGAGGAAGTGTGGTTGCACCGGATCTACGCGGGCAGC
AATAAGGAACTCATTTCCCTCAAAATGACTGTGATTGCATTCCCTTCTGGTTCATTTTTATCCTTGAACT
GCCCCAGTTGGTTCATCTGCTGAGTGGTTACTTTGACAAACTTCCTGTCCGGCAAGATACCTGAAATGCT
TTGTATCTGTTGATTTTCAGTCTTTGTACCATGAAAGCTTTCANTTGNNCAAACATAGCACACGAACAAA
AAAGGGGGGGGCGCTCTAGAGTATCCCTCGAGGGGGCCAAGTTTACGCGTACCCAGCTTTTTTGTACAAA
GGGGGCCCTATAGTGGGGTGTATTATAAGCTAGGCACTGGCCGTCGTTTTACAACGTCGGGACTGGGAAA
AATGCTAGCCGGGGGATTTGTGGAAGGACCCTTACTTCTGGGGTGGGACATAATTGGGCAAACTTCCCTA
CGGAGATTTAAGGCCTTAAGGAAAATTTAAAATTTAAAGGGGTTAGGGGTTAAACTAACCGGCATAGGTT
GGGGCTTGGGAATTTGCCCTCCGGGTATTGTTTTGAAAATTTATAACAGGGGGCAGCGGACCAACGGGGG
GGGGGGTCAAAATCCAGGCCCCAGGGGCTTTCGGGCCCCCAGGCCCAAAGCGGTTGTGAATTAATAGCGG
CCTCACAATGGGGTGGGGTTTGCTGGCTATAAACC
>gnl|UG|Ta#S17976892
GATCGCGGGGAAGGTTTCTTAAAAAGGGAGACGCAAACCGAGTATTATTTTCAAGGCCAATTCGGGCCAA
AGGGAAAGAACCCATCCCTAAAGGGACTGGGGGGAGATAAAATGGGCGGGGGGGCCTGAAAAACCCGGAG
GGGGCGCTGTTCATGGTGGACCCCTACGGGGGGGGTGAAGACAAGCATCCCACCCGTGGGAGACCCCGTT
CCCGCACCGCCAGGGGAACTTTTACCAGCTCCCAGTATTACTCATTCTGGTACGAGNACCGGACCGGCGG
CGGCGCAAAACCGAATCAGCTGGGTCAGGGGGCTGTACAAGGAGATGGAGCCTTACGTGTCCAGCAACCC
AAGAGCTGTGTACGTCAACTACAGGGACCTTGACCTGGGCACGAATGAGTTGGACTGGACGGGACGTGAC
GAGCTACGAGAAGGCTAGAGTCAGCTGGGGAGACAAGTATTTCAAGGGAAATTTCAAGAGGTTGGCAGCT
GTGAAGACCATGGTGGATCCCCATGATTTCTTCAGGAATGAGCAGAGCATCCCTCCTCTTCCCGCTGCCA
AAATGATAGATTCCATTTGAGACTCTTAATTTCGGTCTCTATTGCTAAATTTGTGCGTCTTGGTGACGTG
ACGTGTTTATAATATTCATGGATGAAAAAGTATGTGTATCGTGTCAAGTTTATGAAAAATAATAAATAAA
ATGGAATGATATTGTCCCTTTGTCTAAAAAAAAAAAAAAAAAAGGGCGGCCGCTCTAGAGTATCCCTCGA
GGGGCCCAAGCTTACGCGTACCCAGCTTTCTTGTACAAAGTGGTCCCTATACAACGTCGTATGATAAGNC
CACTACCTCAGGGTGNTGCTCA
>gnl|UG|Ta#S12990381
AGGGTGGAGATCATCAAAGGATGGGTCGGGATGCTGAGGTCAGGGGCGGAGGGCGTCGTCGGCGAGCTGG
ACGACTTCTTTGATGAGATTGTGGAAGGCAGGAAGATGCTGTCGGACCTGTGCAGCCATCGCTGATCCAA
GCTCACAATCTGTACTTCTGCAGCAGCTAGCTGAAAGCCTGAAACAAACGGGGCATGGTAGATAGTACAA
CAAGGCTAACAAATTAGAACAAAAAAAAATGTGGGTGTTCTTCTCTCTTGTGGTTGGGTAATCTAATCTA
GCTGCTCTCTCTAGTCTAGCTATCATAGCAGCTAGTGTGTCTATACATATGTCCTGCACTGGAATATCAT
CATGCTTGTATTCTTCCTAAGCAGAGCAGAGCAGCAAGTGGTAGTGGCAGGCAGTTGGTGCTTAGGCCTA
TCTATTTGTCAGAATCAGAATCAGAATATATGTCCAGTAATTTTTAGGGGATCGATCTTAGAGGATGAAT
TGGTGATATAATAGTTGATGGTGAAAGGAAGAATCTAAAAAAAAAAAAAAAAAAA
>gnl|UG|Ta#S17987242
GCTTCCGCAAGCAATGTTTTNACAGTCAATTACTGGTCAAGGACTGTCTGGTGGTTTGGGCCAAAACTCT
GGGCTGCCAACTTCTCCTTCAGGTGCGGGTGCTGAGTCGGCAGGTGCCAGCCGAGGAAACACTTCAGCAA
GTGGAATCAGCGCGAACTTTGTTTCTAGAAGTGGCTACTCTTGTCAGCAGTTGTCTGTTTTGATGATTCA
AGCATGTGGCTTCTTGCTGGCACAACTCCCACCAGAATTTCACATGCAACTTTACTCAGAAGCAGCTCGA
ATCATAAAAGATTGTCGTTGGCTTTCTGACAGTTCGAGACCTGTGAAAGAGCTTAACTCAGCTGTTGGTT
ACGCACTTCTGGACCCAACATGGGCTTCTCAAGACAGTACATCGACAGCCATAGGTAACATTGTGGCCCT
TCTACACTCATTTTTTAGCAATCTTCCTCAAGAGTGGCTGGAATCTTCACATACTGTCATCAAACATCTC
CGGCCAGTGACTTCAGTTGCCATGTTGAGAATTGCCTTCCGCATATTGGGCCCCTTATTGCCTCGTCTAG
CCTTTGCTCGACCTCTATTCATGAAGACACTGGCTTTGCTGTTCAATGTGTTGGGGGATGTGTTTGGGAA
GAACTCTCAGGCCTCACCTCATGTGCCGGCATCAGAAATTGGAGACATCATTGACTTTGTGCATCATGCC
GTCATGTATGAAGGTCAAGGCGGCCCGGTTCAGAGTACCAGCAAACCCTAAGTGGAGATACTGACATTGT
GCGGGAAAGTGGTGGATATGCTTCGGCCTGACGTGCAGCATCTCCTGTCCCACCTCANNNGACGATCCAN
CTCGTCGATTTACGCGGNNGACCATCCAAAGCTAGCGCAACAACAACCATCCTTAGCTAGAGCCCCACAT
GGATGATGTAGATTAATGTCACCCTGGATTGCTGCGGCTCGGCTGAATTCCCTGTACAAGCCTTAGCCCC
AACGGGTTTTACCAAGTTATTCGCTGCCAACCCGAAACCGGGAGTTATTTAAACCGTAGGGGCAAATGTC
CCTGGGATTTTGGTTGTAACCCCCAATATTTTTACCGGGGTTATTGGGCAGGTTCTTCT
>gnl|UG|Ta#S12915323
CGGAGCAGCTCGTCGTGCCCTGCTGTTCGCGTCGCTCTTCGCCGGGTTCGCGGCGCATCTCGCCGCGGGG
GAGAAGGACTGCTACGACGAGAGGGACAGGATCATGAGCATCTGCATCAAGAGCATCAAGAAGGAGGGCT
TCTACATGCCCCCAAGCCAGGCCTGCCGCAACGAGGTGAAGAAGGTCGACATGCCCTGCATCTGCCGCGT
CCTCACCGCCTCCGACGAGCGTACCGTCAGCCCCGTGAAGCTCGTCCACCTCGCCCACGACTGCAAAATC
AAACTCACCGTCGGGAGCAAATGCGGAACTTACACCGTAGCACCAGTGCCACCACCCGCGCACGCGTGAG
GAGCTTCGATCATGGGGATCGCGCGAGAGGAAGGCCGGTGAAGAAGACTGAGATCATTGGCAGAATAACT
AAATAAAGTGCGCGCGTACGTGCCTGTATGCTGAGCTATATAGTGACTATCATCATCGTCGTAGAATGTA
ATCTGCCATGGCATGTTCCCCTCAGAGATCCCAATAATAAATTAATAATAGTAAGAATAAAAAAAAAAAA
AAAAAAAAAAAANACAAAGACNAAAAAAAAAAAANANAACNAAAAAAAACTCGAGGTGGGGGCCCGGTAC
CCAAATTCGCCCTATAGTGAGTCGTATTACAAATTCACTGGCCGNCGTNTNACAAACGTCGCGACTGGGA
AAAACCCTGGNGTTACCCANACTTAATCCGCTGAAGNACATCCCC
>gnl|UG|Ta#S17883253
ACCCGCCAGGTAGATGATTACGCCACGCTATTTATGTGACACTATAGAATACTCAAGCTATGCATCCAAC
GCGTTGGGAGCTCTCCCATATGGTCGACCTGCAGGCGGCCGCACTAGTGATTAGCGTGGTCGCGGCCGAG
GTCAGTGGTATCAACGCAGAGCCCCGGCGCGGGGGTGAAGGATTGTCCAAAGCAAGGAAAAGACTAGCGA
ATGGGACTGCAGAAGATGCCAGCAAAAGGTCAAAGAAAGATGAGGAGCAAGTAGTACCAGTTAAATACCC
AATCGATGATCTTTTAGTAAAGCCGGTGGCAGATGACCCTCTTTTGTCAAAGAGATGCCCAGCATCCACA
GATTTCAAAGTCCCTATAAGTTCTGTGGGAGATCTCCTGATGGTCTGGGATTTCTGCATGTCTTTTGGGA
GGCTTTTATGCTTGTCGCCGTTTTCCTTGTCAGATCTGGAGAATGCAATTTGCCACAAAGAAACCAATCT
TGTTCTTCTTGTGGAAATACACACTGCACTTCTCAATTTGCTTATTAATGATGAAGGCGAATATTTTGAG
TTTATGCAGAACAAGAACAGAAAATCAAAGGTATCTCTAGTCACCTGGAAGGAGTATCTATGTGATTTCA
TGGAAATGACAAGTATCTCCAGTAACATATCAACAGTACGGAGGGGTCACTATGGTCTTGTTCCCACTAG
CCTGAAACTTGAAATCCTACGGGAATTGGTAGATGAAGCCATTGCAACTATTGCTGTAAAAGAGAAATTA
GATGAACGCATTGATCAGCAACATGCACTTGTAGCAGAAAAAAGAGAGATTGCTAGAAAGAGTAAGGAAG
AGCAGAAGCTGATCATGG
>gnl|UG|Ta#S17980061
CACGGAGGGCCGGCGCNNGNGANNNNNNNNNNNNNNGGAAAACGCACTGTTNNGGATATACGTAATAAAG
GACCTGTCACGGCCCTGTAATCAATCAGCCTCGGCGTGGAGACGAGAGCTCCACAGACGACCACGATACA
ATGATCAGCACAAACAAATCNAATAGGAAGCGTAAAACACCAAGCAAACCGGGAAGCTCTTGCATCATAC
CTCCAAACTGATCCCTGCAAATTTCCCTGCAGAACTGCTACAAGGTTCTAAACGAGCGCAACCAGTTCAG
AAAAAACTTCGGTGGGATAAAGACGCAGATAATCAGGCATNTGATATATTCGAGAAACTGAAGCGAAAGC
AGAAGGATGGAGAGGAGAAGACCGAAAAGGAGGGTGATGAGGAGGAGGATGATGAAGAGGAGGAAGCAGA
AGCGGAAGAAAGTTCAGATGACGATTATAATCAGAATATCGAGTTTGATGATGACGATGATGACTGGAAC
CAAGAGGAGGAAGCCCATGAAGACTGCTATGATTGATGATCAGTAGCCGCTAAAAAGGTTAACCCATTCA
ACATTGGTTAGGGTTTTTGGTATTCTTCTACGTTTGTAACTCATTGGGCAATTTTGATGGAAGGTAGTAC
GTAATTAGGTAATTAGAGATGATTATTCTTCCCGCGTTCAGGAGTTCATTTTGGTCGTGGTATTAAGAAA
TGGAATCCTATGAGAAACACAGGACCCATCTGAACTCTGCAGAGTCTTGTTCTGAATGTTTCTAAAAAAA
AAAAAAAAAAAAAAGGGCGGCCGCTCTAGAGTATCCCTCGAGGGGCCCAAGCTGACGCGTACCCAGCTTT
CTTGTACAAAGTGGTCCCAATCTAGAGTCGTATGATAAGCTACTAACTAACGGTCGGGTA
>gnl|UG|Ta#S17987244
CGATTCCGTCGACCCACGCGTCCGAACTGATATAACTAAGGTATCCTGACGAACCTGGGCTCATAAATCT
TCTCTAGCATAGTCACACATCCCCCGTGTCAAAGTGAGGTGCCATGCCGGAAGCACCGAGCGCCCAGCCG
GCTCCCGCCTCCGGCTACGCCCCCGGGGCGCACCGCGAGGCGCTTGACTTCATAGAGCACGTCACGGCGA
ACGCTGGGAAGGTGCATCATCGCGTACTCGCCGAGATTCTGGCACAAAACGCGACGGCCGAGTACCTGCG
CCGGTACGGAGTCTCCGTCAGGAACAGCCCCCTCGATGCCGTAGACGCCTTCCGCCGCTGCGTCCCGATC
GTGACCTATGAGGAGCTCCAGTCTGACATACTCCGGATCGCCGACGGTGACACCTCGCCGATCCTGTCCG
GCAAGCCCATCTCCGAGTTCCTCACAAACTCGGGCACTTCCGGAGGGGAGAGAAAGCTCATGCCGACCAT
CGGCGACTAGCTGGACAGGCGGTCACTGGTGTACAGTCTACTGATGCCGGTGATGAGCCAGTCGCTGACC
GGGCTGGACAAAGGCACAGCGATGTACCTGCTCTTCGTGAAGGCCGAGTCTCGGACGCCGGGAGGGCTCG
CCGAGCGGTCGGTGTAAACTAGCTACTACCGGAGACGGCAGTATCTCGACCGGTCGTGCTACCCGTACAC
GGAGTACACTAGCACCAACAAGGACATACTGTGCGTGGACTCTTACCACAGCATGTACGCCCAGCTGATC
TGATGACTCTTGCACCGGACGGACGTACTGAGCCGTCATGCAGTAGTCGCGTAAGGCTTACTTCGAGCCA
TACGCTTCATCGAGAAGCACTGGCCTCGACTGTGCCACGACATCCGGACCGGCGAGCTCGTACCGGAGAT
CACCGACAAAACGGAGCGCGACGCCTTCGGGAGGGTGAATCAACGCAAACCTAGCGTTTCCGGCAAAATT
GAGGCCAAATTTTGAAACCCCCTTGGGAGGGTTTCTTCA
>gnl|UG|Ta#S17887964
AAGCTATGCTCCAACGCGTCGCGAGCTCTCCCCTCTGGTCGACCTGCAGGCGGCCGCACTCGTGCTTCGC
GTGGTCGCGGCCGAGGTGGGCTCTGCGTTGATACCACTGCTTAAGCAGTGGTATCAACGCAGAGCCCCAG
GTGAAAAACGCTACAATTTGAGACGCACTACAGTTGCAAATGCGGCGGCAGCAGCTCCTCCTGCACCGGA
GAAAAAGAAAGGTGGGAGGACAGGGAAAAAGCGGACGGTAGAAACTACTGCTGATGATACGGAAGGAACC
TCTAAAGCTGCTGATAGCAAGAGGACGGGGCCTTCTGAATCAGCTGATGGTGCATCGCAGTTGCAAGAGT
TCTCCCAGGCTGAAACTGTTGATGCCCATGCTACTGCCGGTGAGGAGTATGGTGATATTGTTGTGGATGG
TGAACAAGGTGAAGATGCGATGCCCATGACACCATCAGGAAGTGAGCGTGGGGGCGTCGAAGATGATGAC
GAGGATGATGATGATGATGATGATTCAGAGAGGCGAAACAAATCGATTGGGAAAACGCTATGGTCTTTCT
TCACGACATAACAAGAGGAAGAATAAGAATTGCATCTGATTAGGTTGTTTCTAGTGTTTCTTGTTTTGCA
TTGACGATTCTTGGAACTCTAGGGTGTTGGTGTGTTCGGTGACGATTCTTGTAGATTTTCTTGCACTCGT
TATGTCAAAGCGTCATGTAATTGGGAATGAGTATATTTTGTAGTCAGACATATTTTGATGGATGGCGCTC
ACAGAATTTAGGTGATGCCCCATGCACTCATATTATGGCACCGATGCCTGTTACAGTCGACAGTTGTTGA
AGGTTGTAATTCTTGTTCCTTATCCCACCTCCAGGTTTTTTTTTCACATTAGCACTTTTCAGGTGTGTCT
CTTCCCTCAAAAGAGAAAAACCCCCTTCTTGCCGGGCGTCCCCCTTAAATTCCTGGTTCTGTCCGCTCCC
CTTTCTCCGCGGTTGCCCCCAAATCTCCCCCTTCTGTGCTTTTTTCCCCTTCATGGGGCCCTCTCAACTA
ACTCCCTCCCTGCGAAAATCCCGGGTGTCTCCCCCTCTTCCCCCCCTGTTCTCTACTCTCCCTCTCTCTC
GATGCGTTTCTCTTCTGAATNGGNCCGNCGTGGTGTCCTCTCACTTCTCATCTGCTATCAA
>gnl|UG|Ta#S32599748
ACATCAGGCTGTCGATGGAAGAGGATGGTGAAGATGCTTCAAATGGAAGTGGTGATGTGTGGGACGAGTC
ACTTGAAGCTCCATTTTGAATCATGCCTCACACTCCTAATTGGTTGGATATGGATGAAATTGGTTGGGAA
GTTGAAGAAGTGTAAAAGTTTTGGCTAGCCTGCGGAGGTCATTGCAGGCTCTAAGCAGTTTCAGTAACAC
CAAAGACTACTTATCAGTTTTACTGTGCAGGTCTGATTTGATATTATCAGTTGTCCAGTTGTGCAAACAT
TTTTGCTTGCCAGGAAGAATGTGGAAGTTGATGTGAGGGCCTCCTGCATATTGACAAGGCAACAACCTCA
ACAGTCTCAAAGCTGAAGTGGGGAAACTTCTGTGCTCTACCTTTTTCTCATTGTGTTCTGATTGTTGCTT
TAGGGGGGATGCCAGTTTATTCAATTGCTGTGCTCGAATTTTGGAGCTGAACTGTTGATGTTTGGCTGCC
ATTTTCCTTGTTAATCTGTGGGTGTGCGAGCAAGCAATGCCATCATTAACTTCGATCATCGTTTGTAACT
TCCTGGTTCTGATTTCTGTTCAGTTTGGTATGGCGTTTGTTGCGATTCTTGGTACATTTTGGTAGGTGGG
GAGGGGTCTCAAAACATGGATGTGAGTTGGTCATTTGTAACATTAACAAGTAACTATGCATCAGGTGCAT
AAAATCTAAACAGGAAAGTAGTTTCCATTGTTAATCCAGATTT
>gnl|UG|Ta#S21612802
AAGCTGCAGATCAAGCTGGGTGTCCCGAGGCCGGTGCAGCATCTGTTGGACTTTGAGAGAATCAAGGCCG
TCTTCCCCTATGGTGAGATCACCAGCTGCGAGGTCGTTGACGGTGGGATGATCTGTTCAAGTGGAACATG
CATCGAAGCAATGGGAGATAAAAACGATGACTGCTACATTGTCAATGCTGCAGTCTACGTCGGTTACTAA
TGCTAGCCTGGAGGAATTGTTGTCTTTGAACAGTGGAAAACTTGAAAAAAAAAACAGCCGGGAGAGGGGA
ACTGGAAATTCTCGTAGGCAATAAGTATGCATAACTGTTATTAACAGAGAAAGGGTCAAAATAGGGGGAG
ACCATGAAGCCTCCCGGTAGTCCTGCTGCCTGGGGTCGCCGGTTATATTATCCTAAGAGGCTAAGAAGGC
AATCTCGCGGTGAGCTCCATTGTTGGAGTTCATTGAAATGGCCTGCACATTGTCATCTCGTGTTGTATGG
TGTGGCGAGGTTGAGGATGCCNCCCCCCTTCTCTTCTTTTCTTGCCCCCGNTCCCCTTTTCTTCCTTTCC
TTTTCTTTTCTTACTCTTCTCTCGCGCTCCTTGTTTTTGTGGTCGCCACCTCTTCATCTTATCCCTTGTC
CCTTCCGCTCACCGTTTCCTATCTCTTTATCTTCTTATTGATTGTCTACCCGTAAAAAACCTCAATCGAA
TTCTTTGCCCCTATATAGCATTATAACAATACTACCCTATCTGCATATCTTCGCTATACTATCACTTTGT
TCCGAGTTTATACTCACTCCCCTTATATTATACCCCTCTTTTTTCGTACTCATCAGTCGATCCCCCNCCT
TCTGTATATTAAGAGCGCGCGCAGATTCTACTCTTCCTCC
>gnl|UG|Ta#S24513654
GGTGGCGGCCGCTCTAGAACTAGTGGATCCCCCGGGCTGCAGGAATTCGGCACGAGGCTAGATCGATGGG
AAACTTAAATTTGTGAAGGATCCTTATCAGCTGTTAAAGAGATTCTTGTGGAGGAAAAATGTGCGCTTCA
CTATTTCCAGGTATTATAGACGCTTTGATGTCTTTGAGGAAGCTGAGGCCAACAAGGCTGGAAGTATGAT
AATGCTTCAATCGATAACCAAATGAAGTTCTACAAGACAGAGGGTTTAACCCATTATTCATCAGCTAAGC
TCCTTATTACAAGCGGCAAATGGTTCTTCCTACTGAATTCTGATATAGAAATATTTCTCCTGAGAACATA
AGGGATACATTTATCTTGAACAGATGTCCTTGAGGGTTGTGTAATTATAGGAGAGCCCATACCCATCACC
AATCTCTTCACACGCCTTTGGTTCAATGAAGTTGATCGTCCCACCTCAAGAGATCAGCTAAGCTTTAGCA
CAACGAGGGATAAAATAAGATCAAGAGTTCTTTTTGACAACTAAATAAGATCAGGAGTTAATTGGACTGC
AGACATGTTCCTGGATTGTGGAAGGCGTGAATTTGTTCAGGTACTTTTGAGTTAATGCTTTGTGCGGCAC
ATCATTCCATTTGCAACCTGAAGTACTACTGCAACTTGGTACCGAGTGTAGACTTTATCAAATTACACAA
AAAAAATCCAGCATAACAATGGATCTTCGCATCTAAATAGGGAGCTGTTTGAAAACAACATCAGTGGATC
GATGATTTTTTTGGAAAGAACACAATGTCAGGATCTTTGACAGAATAGAATTTTACTGGAGTTTGAGGCT
ATATTATTGATGAGGTATCCTGGAGAGCTGCAAGTTGCTTCTCTTGTTTTGATCATGTTCTTGTTGTTTT
CTCCCTGCTGAGAGTGTATTAGTGTACTCATCATGATCTCTGAGGCTATGCTTACAGTTGCATCATTGTT
TTCTTTGAAATTGACCCTCTAAAAAAAAAAAAAAAAAACTCGAGGGGGG
>gnl|UG|Ta#S22380163
CGCTTGACCTTAGGCCTATTTAGGTGACACTCTAGAACAAGTTTGTACAAAAAAGCAGGCTGGTACCGGT
CCGGAATTCCCGGGATATCGTCGACCCACGCGTCCGCGCGAGTTCGCCGTGGAACACCCCATGGGCTCCG
GCGAGGACAACCCCGGAGGAACCGGTGGAGGAGTCGGCGGGATAGTCCGGGGTGCGGTGCTGAAGGCGCT
CGTCGTCTTCGGCGGCGTTATTCTGATCCGGCGGCTGCGCCGCTCCACCACCCGGTGGGACCACGCCCGC
GCCGTCGCCGACGCCCTCTCTGGTGAAAAGTTCTCGAGGGAGCAGGCGAGGCAGGATCCTGGAAACTATT
TCAACCTTAGAATGCTCACTTGCCCTGCAACTGAGATGGTGGATGGTTCTGGAGTGCTCTACTTTGAGCA
AGCATTTTGGAGAGCTCCAGAAAAACCTTTCCGACAAAGATTCTACATGGTAAAGCCATGTCCAAAGGAG
ATGAAATGTGACGTTGAGGATATCGCAGAGCATTTGACCACCATACACTTATCACGATGTGAACGTGGAA
AACGCTGCTTATATGAAGGATCAACCCCACCGGGAGGTTTTCCCAACAGTTGGAGCGGTGCAGCATTATT
GTACATCTGGATCTGTCCATTCCTAAAAATGGTGAAATACCCATTTGGGGACAGGGGTTTTGACCACAAT
GGGAACCAGGTTTGGAGAACCAAGGTTGGGCCCCTTATCAGTTTTAACCCTGCCCCCCAATTCCAATTAT
TGATGGACATGTTCCTCACNCTTTTAATTTTCTCTGGCCCCCCTTTGTTCCCTTAGAGAAATATCGGGTA
AGAATCATCTTGTCATATTTGGCTGACC
>gnl|UG|Ta#S12976194
ATTCGGCACGAGGCTCTCCTAGNACGAGCTACGGTGGCCGCCCACAAGGTGTTTGACGGAATTCCCATCA
AGGATGGCATCACTTGGGCGACCATAGACTTCGATGGAGGTTTCCACGACGAAGCAGTAAGTCTTTTGAC
CTGCATGTGTCACGAATGACAGGGACTCATTGGTGCTATGCTCGTCCATGCCATTGTGGCTGTGTTTGGC
TGAGCAAACCAAGGAACTTCAGTGAGCTGTTGCACGCGCATAAAGAGAGCCTGCAATGATGTAGGTAGTT
CGGCCTGCTACGCCGGACGTGAGGTTTCCATCAAGATGTCAGCAAGCCATTTAAAGCTGGAAGGAGTGAT
ATGATTCATGCCTCTTCACACTGTATACAATCTGATGAAGAGGGAATCAAGGTTCTCTTCTTCTGTCCTG
TGAATATTTTGTTTTCTATTTGTAGAAAAACAAAGCAGCAAGCCTCCTCGCAGCTTCCATTAAAAACCCA
TGTGCCAGAAAGTTCTTAGCATGAAACCAAGTACTACCACATTTCTGAACTGNGTATTTTAGTGAAATCT
CTTGGAGTTTATGGATCTGGNGGAACAAATATTGNTTAGACATGATTGNTTTTCTCCATAAAAAAAAAA
>gnl|UG|Ta#S17880887
AGAGGATGAGGATGCTGGGTGGTAAATTGTGCTGGGGCGGTTCCATGAAAGTTTGAACCTGACAAGAGCC
ANTGGGGGATATGAAAATGAAGGAAAATAGCNNTTTACCAGGGAGAGAAACAGACTGTTCTCAGCTGACC
CTGAAGTGACAACAGTTACACTTCTGAGGGATGATGAATTCATTGTTTGGCCTCGGAATGTTATATGGGA
CNNNNNGGCATAGCAACAAGTAGTGGACTTAGTGCGCGAGAAGCTGAGGACTGAGATAGTGTATCTACTG
CGGGTGAGAGAGCTGCTCGACCGGTCCTGGGCGCCTGAGAGTGTGGGGAGGGTTTGACAACATGACGATG
ATCTTGGTGTGCTCAAGAAGCCTACCGACCCGGCCGCTACTTCTAGCTCGGAGCAATCTGCAGTCACCAA
CGAAGAGATGCGGCCCAGCGAGCCTGATGCCCCAGAGACCCCTTCGTCGAAGTAGCGCTCCGAGGCGAAG
CAATGGTCAGAAGGTCGTGACCCGGTCGAAACAGCAGCGCTCCGAGGCCAAGCCACATGGTTCAGAAAGG
TCTGATCGGTGATAGACAAAATCGGATAGCAGTAAGTGAAGTGGTGTATATAACAGAGGGATTCTATTCA
ACAATTCCCATAGGGTTTGTTCTTGTAGCCTTTTGTCCAATATACATAGCAGCATCTTGGTTGGTGGATA
TGGGTTGTGGATAAATTGCAGAGCTTTTTTTTCTTCCAGCGATTTGGTTCTATCAAAACCTCGGCCGCGA
CCACGCTAATCACTAGTGCGGCCGCCTGCAGGTCGACCATATGGGAGAGCTCCCAACGCGTTGGATGCAT
AGCTTGAGTATTCTATAGTGTCACCAAAATAGCTGGGCGTAATCAAGCACAATAGCTGGTG
>gnl|UG|Ta#S32504016
AAAGTTGAAGTTACCACTCCATGTGTATGGTGTTGTTGCTGCCCGAGACACCGTGGACTACAACCGCAAC
ATTCTCTTCTTTAGGCGAAGGGAAGACTGTCAAAAACTCACTCCAGAGGATCCATTTTTGCACTTGACTG
GCCCGTCCCGTGCCATCGTGGCTGTGGACCATGTTGACTTCGAAGTCCAACTGAAAGTAAAGGGTGCAAC
AAGGTCCAGCGACAGAGCATTGATCAGTCGTTGCTGCACTTATTCTGGTGGTTATCATGAAGGTTTAGAT
ACCGCTCTCATCAGCAACTGCTTTTGCACGGTAGAGTTAAGCTTGGAGCGACTCGCAAAGACAGTCCAGG
CTACCACCTTAAGTGTCCGTGTTGTTGAAGGGGGACCTTGGCCTTTTGAATATGGTGGTCGGATTGTGTG
CTCCTCACCACCACAGGAAGTTATGGACTCCCTGGCCAGGCAAGTTGTGTTGGTTGATTCTCGTTCTTCT
GATGGTGGAGAAATGCCAATGGGCACAGATGGCTACCTTGATCTGTCAAGGCATGTTGTTTCTGTAGAAC
TGGAAGAAAGCCTGCAATTTGTTATACAAGCCTACTCGCAGTCTGGTGATGCTATTGCTAGACAAGGTCG
TGTCAAGTTCAGGGCCGAATATTGCAATGTAAGTCGAGGTATATGTGAGATTGGTGACTCTAAGGTGGAG
ATTACTGTTGCTTGGTCCAAACTTGTTACCAAAAGGATGGATATCCTCTTAGAAGGGCATGTTTGATGGT
TCTTGTGCGTTGGAGGTTATGGACTACAGAACCCGTTACCCAAATTTATCTGTTTGTCCCTTGCATGTGG
TTTGTGAAACTGCATAACTATTTTTGTATTGATATGTCCAACTATTTGTGTATCTGACTATCTGTGTCCA
CTTCAACTTCTTATA
>gnl|UG|Ta#S12932120
TCTCCCATGGCGCCAGCTGNAGCCAACGAGGTCAGTCCGCGGCCAGATCTGCCACGGCCACAGAGGGCCT
TTCGGATCCGCGCCGTCGTCGAGCTTGATCCGCGCCCTCCCAGGCACACCATGGCCAACGTCCTCAAGGC
GACATCGACGACGATGACAAGGAGGAGGAGGAGGATGACCAGGACATGCACGACCCCACACCCGGGCCTG
ACGAGCTTGAAGAGGAGATCGCCGAGTCCGACCTCAAGCTCGACCATGACGGTGTCGTCCATCCCGACCA
CGCCGACGCGCGACAGAAGCAGCAGCAGCAGCACACGATGAGCGGCACGAGGTGGGCGACGAGGCCGGCG
ACCTTCACGGCGGCACAGTACGAGGAGTTGGAGCAGCAGGCGCTCATCTACAAGTACCTCGTTGCCGGCG
TCCCCGTCCCGCCGGATCTCCGCCTCCCCATCCGCCGCGGCTTTGACTCCCTCGCCTCGTGCTTCTACCA
CCACCACGCCCAGCACAAGTAGAGGCTAGTTGTGGTGGTCCGAAGGCCTCCAGGCGCCGCATCACCACGC
CGTCCCGACGCCGACCCAGTCGCAAACGACGGCCATCTCTAGTATGTAATATACATACCTTCAACCTTCA
ACCTGTAACAGAATTGGATCTTGTTATCCGTATGTGCGGAATGCTGNGGTCAAGTCAATACTTAGCA
>gnl|UG|Ta#S12991803
CGCCATGACCGTCTTCTCCATCTGCATGTACGCCTCGCCCCTCTCCATCATGAGGATGGTGATCAAGACG
AAGAGCGTGGAGTACATGCCGTTCCTGCTGTCGCTGGCGGTGTTCCTGTGCGGCACGTCGTGGTTCATCT
ACGGCTTGCTCGGCCACGACCTCTTCGTCACGATCCCCAACGGGTGCGGGAGCGTCCTGGGCGCCGCGCA
GCTCATCCTCTACGCCATCTACCGGAACAACAAGGGCAACGCCGCGGCCGGCGCTGGCAAGCTACAGGGC
GACGACGTGGAGATGTCCGTCGACGGCAGGAACGGCAAGGTCGCCGATAGCGACGACCCGCGGTGCGGCG
GGGTCGACGAAGACCGGCAAGATGGTCGGCCAGGTTTAGCTAGATCGGTCGAAGATCAGCCATATTATGT
GCTTTTTCTACCAGTATCTTGTTACTGCAAGAATCCCGCGTGTTGACCTTGTGTAATTAGCCAATAGAGG
ACTAGCCTTTAATTGCCACCTTGTACCTGTTTGTAAGCTATGTATTGCATACGTGTACTAATGTCTCAAA
AAAAAAAAAAAAAAAAA
>gnl|UG|Ta#S12971096
GGTCCTCGGCAGCCGCGGCCTCGGCATGATNAAGAGGGCGTTGCTGGGCAGCGTGAGCGACTACCTCGCC
CACCACGCGTGCTGCACCGTTCTCATCGTGAAGCCGCCCAACAAAGCGCACCACAAGTGAAGCTCCAACT
CTGCTGCTGTCGACTAGTAGTTTATGGACTTCTTTTCTGAATGTGTCAAGTGCCTCGTGCTCCCAATAAA
GATGTGATCGAGCTCATGTGCAGTGCTCTATGTACATACTAGAAAAGTAGAAAGTAGGGAATAAACTGTT
TGTATGGCCGCAGGTACTTGTTGAAAAGTTTAATCTTGGTAAAAAAAAAA
>gnl|UG|Ta#S21612370
CAGCACATTGATGATGACGAAATTGGGATCGGTGCGCAGAGGTTTGCTCATCTAAGCAAGAGGGATATGG
GTGTCGTGAGCATTCTGATATTCCTGCCGCCCAGGTATCACCTCCTCTTCTCAATGGAAGTAGGCTATGC
CTCCACATTGGTCAGGATAAGAACAGATCATTGGCCATGTTTGGCATATGTTGATGAATATTTGGAGGCG
TTGCTGCAATAGTGAAGGTTTCTCTGGCCAAGACTCTCGAGTTTTGTACCTTATGTAACAGTAAAGAGTA
TACAATGCAAGCTGTTGTTTTTTCCATTTTCCTGGGGCTTCTTTTTCTGTACCCATGAAGTCTGGAGCGT
CATTCTTTCTGCGGATTTAGAAGTGTAATTTCCAGTGGAGAGGGCAATTTTGTTCATTGGCCATCATCTA
GAATATGGGATTGTTTATATGTTGAAATCAACTTTCCATCCTATGTTACTTCACCAGCTATGTAAAGTTG
TGGTAATCAGTGTCCATTTGCAACAAATTTGTAAGTCTTCAGTGTTCAGTCTTGAGCATTCAAGCTTATA
TATACATTGTCAGCAGATGTTTGATGTT
>gnl|UG|Ta#S32570386
ATCAAGAAGGTGGTTGTGCCGATTATTGACTGGCAATCAAGAACTTTCAGCCGACCAGTTATTCTTCTAA
TATGTTTTGGTGCAATCGCTTTATTCCCAAGTGTCTTGATACCTTCTTCTCCCTTTATGTGGATTGCGGG
GATGACCTTTGGATATGGTTATGGCTTTCTGATAATTACAACGGCGATGAGCATAGGCATGTCATTACCA
TTTTGTATAGGATCTGCGTTCCATTCCAGAATACACAGATGGTTGGAAAAATGGCCGAAGAAAGCTGCTT
TTGTTAGACTTGCTGGTGAAGGAGATTGGTTCCATCAATTTAGGGCAGTTGCTTTACTTAGGATTTCTCC
ATTTCCATATATAGTTTTTAACTACGCTTCCGTGGCTACAAATGTCAAATATTGTCCATATATAGCTGGT
TCAATGGCGGGAACCATACATGAAACCCTCCTTGCAATTTATAGTGGGAAGCTCGTTCAAAGCTTGGCTG
CGGCGACTAGCCAAGGGTCTTTCTTGTCAGTGGATCAGATCATCTACAACGGAATTGGCTTTACGGTTGC
TGCAGTTTCCACTGCTGCAATAACTATTTATGCGAAAAAGGCGCTCCAAAAATTGCAAGCCGAGGATGAG
CTATGTTGATATCCTTGCTCCGGATCAAATCTTAATGCTAGGTCTCCTCCAGGTGTAAACTACAAACGGG
CACTACTAATCTGGTTTCAATCGTCAACAACCTGCAACAGTTGTAAAGAAAATAGAGATCCAGAATCACT
TCCCTTCTCTCTTCTTTTGGTTTTGTTTTAAGTAGAGAGAGAGAATTGCCAAAATTAAGAACTCCAATCA
ATGTACGAACCGGGGCCTGTGCCAATG
>gnl|UG|Ta#S17973051
NACCACCAAAAACTTAAGGCCTCAAAAGAATGAAGGAGAATGGTTTGTCAAAAAAATCAAGTTAAGGGGA
AAAAAGGTTTTGGGATCCTCAACTTAAATGAAGTTAATGGATGCCTCCCGGTCTAAACCTAAGATCCCTT
TGAATAACCCCCCCTGAGAAAACCTCCTCCGAGAATGAACACCTTAAAGGGAGAACCAAAGTCCCTAAAN
GGCAATTAGGGCAAACACAAAAAGAAGTGTTTCCAAACAACTTTGTTGGGAAAAAAAAGTCAAGCAAANN
NNNNNNAAACAGTGTATGGGTCTAAGTTCATCTTTCATGAAGCTCGTCTCCTGGTACGACAACGAGTGGG
GCTATAGCAACCGTGTCCTGATCTGATCGGGCACATGGTTCTTGTCGCCTAACGATGGATGCCACAATAT
GATTTAGCACAGAAGGTCTCCTCGCGTAGTGTAGGAAGTGAAGGCTGCAATTTTGATGGCCATTTTCGTA
TCCTGGAATAATAATAATTCTGTACGATGAAAACAATCAAATCAATCGGCGTCGACTTGAAACTGCAGAA
CGATCATGATGGTCTGTAAAACCCCATAATTGAACTGTTGTGGGTGGACAATAAACCCAATCTCCGACTC
GTCGTCGAGTCATAGTGCTGTTACTTTGGCCCTGTGGTGGCATCCGTGTTTTGTTTCCACCTTCAGAGAA
GATAGGAATTGATGATGATGATGATGACTTTTGTTTGCAGTCTAAAAAAAAAAAAAAAAAAAAAAAAAAA
AAAAAAAAAAAAAGGGCGGCCGCTCTAGAGTATCCCTCGAGGGGCCCAAGCTTACGCGTACCCAGCTTTC
TTGTACAAAGTGGTCCCTATAGTAAGTCGTATGATAAGCTAGCACCTAACAGTCGTGTACA
>gnl|UG|Ta#S17987046
CTTCCGCAGAGGCCAAGAAATGGGCGACCGGGCGTACGGGCCGTCCTCCAAGCCGGTCCCTGTGGCGGCA
CCGCGGTCCGCCAACGGCACGGCGAACGGCGGCGGTGTAGGGACACCTCGGCCTCCGTCCATGGTGCCCG
GTCGCGTCCCGCCGCCGCCGATGTACCGACCAAAGCCGATGCAACCGCCACCGGGCCGTCGGCGGAGCGG
GCGCGGGTGGTGCTGCGCGTGTTGCCTGTGGCTGACGCTGGTGTTGGTGGGGCTGGTGTTCCTTGGAGCA
ATAGCGTTGGGGGTGTTCTACGTGATTTACCACCCGGAGCTTCCGACCTTCGCCGTGACGTCGCTCCGTC
TGGCGGCGCTGAACGTCTCCGACTCCGACTCCGTCACCTCCCGCATCGAGTTCACGGTGACCGCGCGCAA
CCCCAACGAGAAGATCGCGTTCGTGTACGGCGACATCGGGGCTGCCTTCGCGGCCGACGGCACGGACATC
GGGGACGGCACCGTGCCGGGCTTCCTCCACCCCAGCCGCAACACGACGGTCATCAAGGGGTCGGCTTCGG
CGGCCGCCGCGACGGTGGACCCGGTGCAGGCGGCCAGTCTCAGATCCAAGAAGTCCCATGCGATGTCAGT
GGAGATGGACTCCAAGGTGGGTTTCCAGATCGGGCAGTTCAAGTCGAAGCGCATCAGCGTCCGTGTGCTG
TGCGGTGGCTTCAGCGCGGGGCTGGCCAAGCGGNCGCCCTCCCCGGCGCCGATCATCGTGGCCGCGGCGC
CTGCGCCGACCCGGTCAAAAATCAGGCTGTCGTCGTCTTCCACCGGANNGCGCGGGTCGCGACGACCGAC
GCAAAGTGTAAGCTCCGCGTCAAGATCTGGATTTGGACGTTTTGATGCATCTGCGGGTAGGGAGAAGAGG
GATTTTTTTCGGTTTGTTTACCCTTTTCACATGTATGTGGATTATTGGAGTATAGCTATATGATTTATCT
CCAAAAAAAAAAAAAAGGGGCGCCGCTCTAAGTATCCTCGAGGGGCCAGCTTACGGTACCAGTTTCTGGA
CAAAGGGTCCTATAGGAGCGATTATAACTAGGCGGGCGGGGTTTAAAGTGGGATGGGAAAATGTACTGGG
ATTTGTGAAGAACTACTCTGT
>gnl|UG|Ta#S12940968
AATTTCTACCGGACTACATAACAAAAAGCAAGGGAACACTGAGGTTAAGAAGAGAAAATCTGTCGCAGCC
AGCGCTGCTTCAGCAGCATCTTTAGATGGCAATATATCAACAGGCCGAATGGTGGGAGATAATGAGGATG
AGTGCCCCTTGCTAGTTCTTCCTTTCATTTTACATCTGACATTCATGACATTTACCGCCTTCTTCGTGAT
GCACGTCCAGGTGTCAACGCGGTTTCTGTCTGCCAGCCCCCCCATCTACTGGGCCGCTTCGCGCATTTTG
GCTCCTGCAAGGGGCGGCTCTTGCAAGAGATGGGGATACTTCATCATCGTTTACTTCATTGCTTATATTC
TTCTCGGCAGTTTGCTCTTCCCCAACTTCTACCCATTCACATGAGAACAGCTGCTGTCACGCCCACACGA
ATTGTATGAGCTAGCTTAGCCTGGAGGTTCTCCTTGGCGGAATGTTCCTGTACAGTTGGTGTATCTCTTT
CCTTTTGTTCCCTCAAACCACGGCCATAGAATTGAGGAGTGCATTCTGGAGGTTTTTCTTTCTGGGAGAT
CTGAATCATATGCTCCATTTCCTAGGTAGCACTAGGTCACATGCCATG
>gnl|UG|Ta#S17985653
TTCTCGCGGTGGGATAGCGACGCTTGGTCGCACCATAGAGAGGACAGGTGAGACGAGAGGTGGAGAGTGG
CGGCGCGGGGACGGGGCGCAGAGACCCCGCAGATCGTTGGAGCGCACGTTTGCAAGAGAGCGGATCTCTT
GAGGTTGAGATGTCGAGGGTGGGGGGGGAGGCGTATAGTGGAGGTGAGTGAAGAGGTGGGGGATTGGATA
GAATGGGTGTGAGGTGGAGGGAGGTGGGTGGGGGTTCCAGTCCCCGAGGCTGGCCGGCTGGAGGAGGGAC
CCGTTGGGGAGCGTACGACCGCCGAGATGCGCTAATCGGCCAAAAGGAGCGCGGGTGGAGGTCGGAAGTT
ACGAGACGGCCGAGGGGGCGCGCCGGGCGTAACAGCGGCCGAGCCGGGAGTACGCGGGCAACGAGGCTGA
GCCCAAGTTCCGCTTGCTTCGGCCTAGGCGCCGGCCGGCCGCGCGGCCCTCAAGGGCGAGGGCAGCGGGA
GCAGCAACAGCAGCACCGTCGAGTCCTTGGACGGCGACGTGCAGGGCGCCCATGCAGGCCATGCCGCTCC
CTCCGTCCCTGGAGCTCGACGTGTTCCACCGGGCGGCCACCAGCACCGCCGGGGCCGGCGCCGGCGCCGG
CATGCGCTTCCCCTTCAGCGGCTACCCCGTGTCGCACCCGTACTACTTCTTCGGACAGGCGGCGGCCGCC
GCCGCCGGCGGCTGCCACATGTACAGCCAGGCCCCGAAGGTGACCGTGGCGTCCGTGTCCCCGAGCGACT
CCGACTCCTCGTCGGTGGTGGATCTGGCGCCGTCGCCGCCCTCAAGGAAGCCCGTCCCTTTCGACCTCGA
CCTGAACTGCCCGCCGCCGGCGGAGCTCTGATCGGGCCCCCCAGTCCACGTAGCTGATATGACTGCTAGT
TTCTTTCGTCGCCTTCTTTTTTTGCCCCTAGTAGAACGAAGAAAAATTTGCATGTACCTCCATGATGTTT
TTAGAAGAGGCCGGCCGCCTTGCACAACAACGGCAGGGGCAGATCTGTAAATACGGTTTCTTTTTTCGCC
GGAGAGGCAGAGATGGATGGATGTATTGTCGCCCAAGCCACCTCCTGCCGGCGTCAACATGGACCGGATT
ATATTGNATTACTTCTANAAAAAAAAAAAAAAAGGGCGGGCGT
>gnl|UG|Ta#S17899025
TTCCAACAAGGTGGATAATAAGGTGGATGGCACTCGCACATTTTCTACTTAGTGGCCTAATCTCAAGAGA
GGAGGTGGTCAGTTGACAGGAAGCTCTTGGCTCCATCAGCAGTAAAATAGCTAGATCAATGAATTCACAT
GCAACTGCTCTCTCTCCTGACGAAGGGATATGCAAGCTGTGTTCAAAGCTATTAAAAGGACGTTCTACAT
GGAGTGCTCATGATCTGGGTGTAGTAGCTGTTTATTTCTGTGGTCATGCATACCATGCAAACTGTTTGGA
TAGTACTACTTGTGAGAGCGAGAAATATGATCCTCCATGTCCTGTATGCACCCATGGTGAGAAAGGTGCA
GCAAAGCTATTTGGTAAGTTGGACTCAAAGATTAAGAGCAGGAAATCTAAAAATGTGATGTCAGATACTG
ATATAGATAGGATCTCTAAGCACAAGAGAAGTATGAGGGAGCCCAGGTTAGGCACAAGTTCTAGCATGAA
GGATTCATTTCGTCGACCATTTTTAAAGAGGCATTTTTCAATTGGTTCTCGACCGCCAAGATCAGTTCTG
GGGAGTGAGCCAACAGGAAAGAAAGGTTTCTGGGCAAGACACTGGAGAGAATAGCCAGCTACATCTCATC
AACGTGGAAATCATTACATGGTGTGAGCTCTTGAGCGAGCAAGGATAGAAGTGAAGCTACATATTTTTAT
GTTTTGGTACTATTCATTAAAGCACACTTGGGCTGAACAAATCTAGTGAGACTAGAAATTGTCTTACACC
TGCAACTGAGGATTGTTGCGGTCTAACTTTATTCCTAGGCAATGTAATAGAATAGAAAATGGGAATAGTC
TCCCAGGGTGGATTTAAGGGTTTAAATCTGCTATGTTATATTGTTATCTTTCCAGTCTCTTTTGTAATCG
TTATTTGTCAGTTAGCATAATTTAAAGACTAGCATCCAGATAGTTCTCTTCACAGAACATGAGTGTTTGG
AGACTGCTTAGAAGGATTTCAGACTGAAAGATGCAGGAGTTCGAATATAAATAGACATAGATAAATCTGT
CTATGCATTTCTTTTTACCTCGGCCGCGACCACGCTAATCACTAGTGCGGCCGCCTGCAGGTCGACCATN
AGGGAGNGCTCCCAACGCGTTGGAAGCAGA
>gnl|UG|Ta#S32702617
CAGCGGACAAGTGCTNTAAGCGGATGCCTGTTGCCAGGTGGAGTGCGAAGCAGTGTGTGGTGCAAGTGCT
GTGGACTCTAGACTGGCTTCGAGAACTTGATCAATGCTTGGAAATTGAGAGGTCAACTTACTACGCATGC
AGATTATTACTTCAGTTTTCTCCAGTATCATCTCTGCGTTCCAGTATCAGACCAATGGTAAAATATGCTT
CCTATAATGGTCAAGATGAAGCTGCATCAAAGGCTGTGGATTTTTGCCTAAGAGCTTTGGAAGATTTTGA
TTTGGCTCTACACGGATCACCGAGTGATCCATCAGCATCTGTTGAAGCCATGCGTAGCAAAATCAGCGAT
GTCATTCAAGCTTTGGACAACGTCATGCAAATTGTGCCATCAACACTGATACAAAAAGAAAGGTTGCTTG
GAGATGCCAGCGGCCAAAAAAGATCAAAGGCAACATTTGAAACTTGTGAGAAGCCAATCGAGACAAAGAA
TACAGCCCATGGGTGGCTGCAAGTGAGATTCAAGCCCATTCATCAGGAGAGGTATCAATGTCGCAGGGGA
TGGGGGAAAGCTAGCCATGAACAACGAGCTGTGGTCGATGCAAAGGATACACCTGGCAAGTGGGAGCAAG
GGAAATTCAAGCCCAGTAATTCTCGAAGGGGAAAGGCGGTGGTCCTGGGTGTCTGGTTGTTGCCTCTCTG
CTTGCTGATATCGATGGTCGTGGTTATGTCATCTTCCCGCCATTATGTAACGGAGCCGGTATCTTACTGA
TATGGAATGTCTGTAGGAGCATAAGCTTATTGTATATGGAATGTTGAGTTATGGTTTCGGCCGTGGTTAA
TGTATGAACATGATCATGTGAAGGTGCTGGTTGCTGCTACCT
>gnl|UG|Ta#S12941458
GTCGAGCATAGTGATGNAAGCCATACACTACATCAAGAGCCTGAAGGGGACGGTGAGCGAGCTGGAAAAA
GCAAAAGCTAGAGAGGGATTTTCGCAGCAGGAGGCAAGCTCGCCGNCCGCAGCCAATGACGGGGTCTCCT
CCTCAGTGGCAGCGGCCATGCCTATGGGCATGGCGACGCCGGGTGACTGGGCTGTCGGGTGGTGGGATCT
GGCAGACTGGGGCGGCGCAAGCGCCATCCATGGCTCTGGGCGCGGTGACCGTGGCGCCGGCACCGGTGCC
GCTACAGACGTGGTCAGGGCCGAACGTCGTCCTGAGCCTGTCCGGCAACTACGCGTACATCCACATGTCC
GTGGCGCGGCGTCCGGGAGTGCTCACCATGGTGACGGCCGTGCTGGAGAAGCACGGCATCGACGTGGTCA
CGACGGGGATCTCGTCTGACCGTTCCCAGTGCATGTACACCATCCAAGCTCGTATAAATGGAATGAGCAA
CCAGTTCGGAGATACTGTGGCATGTGACGACATATACAAGCTGGCGGTGTCAGAGATAATGGTTTGGCTC
TCTGACTAAGATGGAATGCTGCAAACCTTTGATGGGCGTAGTAGAAGTTGTCGGTCGATTACATTTGAGG
CTTTTATGTCGAGTCGAACTTAACCTCTGAGTCGTGATGATATCACAGACTTAGAAATGTGTGTGCATCG
T
>gnl|UG|Ta#S17973630
AGTCAGATGTGCCCTGCAAAAGAATGAATCCCCTGCCCTAATACAAACCGAAAACATAAAGGGGTGCGGT
CCCTTTTAAAAAAAAGATTGCTCGCGTTCGATGGGAGCGCCTACAACGAAAAAAAGTTGTGCAAAAACAG
AAAATTGTTTGGTCCCCAAAAAAATTTCCACAGAGGGCCAAGGGTGTGAATATAGACATATAAGAGCAAC
CCAATGCACTCCTGCTTTCTTGCCGAATTAATACCCACTCAACCAGTTGTCCTCGGAGGTTGTTGCTAAC
CGGCTGCCAATTCCACCATCCGCAATAGTCATTTCGGAGAGACACATCATCTCGGTCGTGCCTGTAACCC
GTGTCACAATGTCGACACCGTAAGCGATCTTTTATTTTATAAGTCGTTGGCTACGGCAGGGATGTTTTCG
TGCGGAACTACCCTTCGAGGTTTTGCTGGGGCCTCTGTCGTTGCTTCGAATGGTTGGGGAATTAGTTGCA
TTTTATGCCATGTGTGTGCCGCCTTCTTTTGGTGTCCAATGTTCACAGTATCAAAACTTGTGTGTACTGT
ACAACTGTAGAGAGGCAGTGTGGTTTCTGGTGTGTTACAGTAAAGATGTGGTACGTTGTCTGTTGTTACA
GTACAGATACTGTATGCACATTTCGGACTTATGGGTCAAAAAAAAAAAAAAAAAAAAAAAAAAAAAAAAA
AAAAAAAAGGGCGGCCGCTCTAGAGTATCCCTCGAGAGGCCCAAGCTTAGGCGTACCCAGCTTTCTTGTA
CAAAGTGGTCCCTAAACTAACTCGTATAGAANNTCCTCAATCAACGGTNTGTTA
>gnl|UG|Ta#S22372129
AAGCTTGACCTTAGGCCTATTTAGGTGACCTTCAGAACAGTTTGTACAAAAAACAGGTTCTACCGGTCCG
GAATTCCCGGGATATCGTCGACCCACGCGTCCGCGAGCACTAATACTCAACGCAAGAATGCTGCTGCCTC
TGGTTTTACTTTCCCATTGGAGGAGCGTGCTGAGAAGCGCAAAGAGTTCTTAAAGAAACTTGAGGAGAAA
ATTCATGCCAAGGAGATTGAACAAACGAATTTGCAGGAAAAATCTAAGGAGAGCCAAGAGGCCGAGATTA
AAAGGCTTAGGAAGAGCCTGACATTTAAAGCAGCCCCCATGCCAAGCTTCTATAAGGAGCAGCCTCCTAA
AGTTGAGTTGAAAAACATTGCACCAACACGTGCTAGGTCACCGAAGCTTGGCCGACACAAGCCAACCAGT
TCTGTCACTGCTGCTTCTGCAGATGGCTCCGTCTCATGTGAGAGCCCCCGGCGCACAACTAATCCAGCCA
AGGTAAACAGATGTGCGGAAAATAATAAACCTCGGGTTACTGCTAGCAAACCCGGCCAGAGATTGGTCAC
AAAAGCTCCCTCCGTACCTTCTATCACTGCAAAGGCTGAACCAAACCTATCGCTACAAAGCAGAAAACGC
CCAAGACTAACCCAAAAGTTTCCAAGAGAAAAGGTACCGCAGCTGCAAAAAGAACCCCGTAAAAATACCC
TCCTGCAAAAAACTTTTTGCCCTGGGAAGGGCTTTGCTGGTTGAAACCCAAGTGTTTGAAAAATTAATAA
AGGGACTTTTGGCTTCCCGACCGGCCCCCCTCCCGGGTATACCTTCCAAGTTAGAGGCGACATCGGGCCC
ACAAGGGTGCTTGATCCCTCGACCGGCGCAGTATT
>gnl|UG|Ta#S12990688
CTGCACCAGTGGCAGCAGCCGCACTGAGGTTACAGCGGAGAGGGCATCGCTGCCAAGGGTGAGGCTTGGA
GATCTTGTGATGGATCCTGGAGTCCGACCGCAAGGGGATTTCAATGTGGTTTCCTGGGAATCAAGGTTGC
CTCCTTTCACCTCATTTGTTCATTTCGTTCCAAATAGAAATGGTGCTCCAGGTTTGGCAAAACAGAGTCC
TCCCCTGTCTGGGAGGAAGCGTCCAGCAGTTGCTTTGTAAGGCCTTCTGATTAGAATGATTTTTACAGGG
ATTCTGTAGAGTTGGAATCTCTAGTACTCCCCAGTTCATAGTTGAATAGAATTTAGATATTGACAGGTCT
CCAAAAAAAAAAAAAAAAAA
>gnl|UG|Ta#S17988829
ACGCTTCCGGTTANCTCTGGATTGTCGTAGGTGAGGCTGAGAGGATCCTGATCTGCAAGGGGAGAATTTC
GCCATGGACGATGAGCCCGACGTGCCTAGGCTGTGGTTGCCGGACCAGGACGCGCCAGGCCTCGCCATGG
CGAGGGCTTTCGGAGACTTCTGCCTCAAGAACCATGGGCTCATCTGCACACCCGAAGTGTACTACAGGAA
GCTCTCTGAAAAGGATGACTTCTTGGTGCTCGCCACTGATGGGATATGGGACGTGCTGTCCAACAAGGAG
GTGGTCAAGATCGTCTCGTCGGTCTCCGACCGCTCAAAGGCGGCAAAGCAGCTCGTGGACCGGGCGGTTC
GTGCGTGGCGCCGGAAGTTCCCGACGTCGATGGTCGATGATTGCGCGGCCGTCTGCCTCTTCCTGAAGCC
AGCAGCCATTTCATCTGAAGAAGGCAGCACGACCAAGCCGCCTCAGACACCCGTGCTGTCGTTCACCGGA
AGTTTCCGCAAGGCTCTGGGCGGCGGTGAGGCGGAGGAGGGGACGGCGGTGTGGAGGGCGCTGGAGGGGG
TGGCTCGGGTGAACTCGGTGATCCGGCTTCCCAGGATGCTGAGCCGGCGGTGGCGGTCGGCGTCCATGGA
TGAGAACAACGACCAAGAATCATCCAAGGCTGATTGACTGATCGATTCATGCTCATGCATTGCCAAACTT
AAAAAAGGATAATATTTTAGAACTTGATTGATAGTACTCCTAGTTTCATACGCCGTGTTCACGCATTCAG
GGTGTTGAGAGTGGACATTAATTCGGTTGGCATGTACGCTTGCTGGGTTTGGTGTGTGTNGTGGTACCAA
ATGGACAGAGAACCCAAAGTTGTAATGGATTCAGCTTTTTTATATCTCAAAACAATGAATTGGCGCCAAA
AAAAAAAAAAAAAAGGGCGCCGCTCTAGAGTATCCTTCGAGGGCCAAGGCTTAGCGTACCCAGCTTCTTG
TACAAGTGGTCCCTATAGTGAGTCGTATATAAGCTAGGGCCTGGCGGCGTTTAAAA
>gnl|UG|Ta#S12943545
TTGCTGACTGATGTCCAACGGCAAGCCGACATATAACAGTGACTCTTCTTACATGTCGAGCATACCGGTC
TGTTGCTTTCTCAGGGCAATGCAGCCGACAAGTAGTTTACTTCGCTGGACCGGTGATCTCCATAAGATCT
TCCTGGAAGCTGTAGAGTATCAAGGAGGCCCCTATGGTTTGGTTTCTTGAACTTTGAGCATACGATGTCA
AACAATTCATTCTCTGTTACTTGGATCTGAAACTTCTCGATGGAACTGATGCTGTGCTACTCAACCGTCG
CAACTCCTTAGAGGTGAAGCCAACTGCGGTGAAGGAGAAAATGGAAGCTATGGGAGTCACAGGCCTCACA
ATCTGGAACATAAAAAGCCACCTCCAGAGATACAGGGAGAAGTGCAATTTAGGACCTGAACCTCCTCGGG
ATGTCCGAGGCACTGCATCACCAAGGAAGGCTGGAGATGGTGTGTATGGTTCTCTGATGCAATGGAATTG
TTGGATCTGCAAAAAAAAAA
>gnl|UG|Ta#S32718935
TCNTCGCTCTCACTGTAAGCAGTGCCTATGCACACTGCAAATTCATTATATTGGTCANGACAGGAGATAG
AGAAGATGCGGGCACCGATGCTNGTGTATCTCTGTCAGNGAGCNCCGCAAATGGCAAGNAGNTAGTTATC
AAGAGCCTGAAACCTTGGGGCCAGAAGGNCCACAACNANTTCGAGAAAGGCCACACCGTCNAATTTGAAG
GCAGCGGTAAGTGCTTACCGTCCAAACCTTGCAGGATGTTGCTCGAGTNTAATGGCAAAGGTAACAATCC
CGGTTGGNTTGTGGACAAAGTCGCCTTCACCCAAATCGAGCAAAAAAATTTGTCCCAGAAGGAGAAGACA
TTCAACGTGAATAGGTGGCTTGCACGCGATGAGTCACCGGGTACNCTCTTTGTGGTTGTGGATGAGCTGT
GCCAAGTAACCACCCATGTCCATGGTAGTTATGAATACATCATCTTACATGCGTGAAGCGGTACCCCTGG
CCGTGATGTTTGCGGAANCTAAATAAAGTATGTATTATCGCCANGTANGTTATTATGCT
>gnl|UG|Ta#S12964495
GGCAGCATCAGCAGCAGCAGAGGAAGATTATGGTGCAAGATCAGAAGTCCCAGTTCCAGATGTACGCCGA
TGATGAGAGAATTCATCGTGCCGTGGAGCAGGCGTCCAGGCTGAACCAGGCCGTGTCGTCGGTGATGGGT
GGCGCATCCACCAGGGCGACCGTGTCGTTCGGCGGCCACTACAGCGGGTTCTGACGTGCCAGAAGCTTCT
AGAATCTGTCGACGCATCCATGACATCCTAGTGTTAGGCATATTGATATTGAGATTCTTTATTTACATTG
GTCAGGGCCCCGTAGGCCGTAGCCTGTATGTGTGCATGTATATATGCTTGTCTGTCATGTACTCCGTATT
TCCTACCAGCGGATGTGAATAGCATTATTTCGGGTTGAATTTTTTCCCGCGAAATTACTTCATCCACTAA
AAAAAAAA
>gnl|UG|Ta#S13022679
CTCTCTCTCTCTCTCTCTCTCTCTCTCTCTCTCTCTCTCTCTCTCTCTCTCTCTCTCTCTCTCTCTCTCT
CTCTCTCTCTCTCTCTCTCTCTCTCTCTCTCTCTCTCTCTCTCTCTCTCTCCGAGTGTGCACTGCAGAAA
GAGAACCGTGAAGCGTAGCTGCAGCTGAGGAGAGATGGAGTCCAAGGCGGCGAGGTGCCTCTGCATGCTG
GCGATGCTCCTGGTGGCCGGGCTCGGGGCGGCGCGCGGCGCCGGGGAGTGCGGCCGCGTCCCGGCGGACA
GGATGGCGCTCAAGCTGGCCCCGTGCGCGGCGGCCACGCAGAACCCGCGGGCCAAGGTGGCGCCCGGCTG
CTGCGCGCAGATACGCAGCATCGGGCGCAGCCCCAAGTGCCTGTGCGCCGTCATGCTGTCCAGCACCGCC
CGCCAGGCCGGCGTCAAGCCCGCCGTCGCGATGACCATCCCCAAGCGCTGCGCCCTCGCCAACCGCCCCA
TCGGCTACAAATGCGGCCCATACACCCTGCCATGAGGAGCATACACTCTTGGAACTTCTGGAAGAGCAGA
TGGCATACACCTGATGCCATCTTTGTCATGTGGAACTTTTACTTGAATCTTTTATGAATAAATAATGTGG
TTGTAATGCCCCTGTTGGAATATAATATAGTGAAGTACTTCCCAAAAAAAAAAAAAAA
>gnl|UG|Ta#S17890645
GACCCACGCGTCCCGTTGCTTCGCTTTCGCCCCTGCTCGAGCCGTCCTCTGCCCCCGCGGCAACTTGGCG
AGCGCGGTGCGGGCCGATCCCCGCCCGATCGCCGCGGCGGGAGGAGCATTCGGGGAGCTGCTCGATGATG
GAGTCGTACGCCGCGTCCCCCAAGGACGGCGGCGCCGAGGGCGGCCGCGCCGACGCTGCCACTGGCCTGG
AAGAGTCGATGTGGAGGCTGGGGCTGGCCGGCGGAGAGGAGGCCGCCGGGGAGGGGCTGCCGGAGCGCCC
GGGCGAGGCGGGGTGCGTCTACTACCTCCGCACGGGGGCCTGCGGCTACGGGGAGACCTGCCGCTACAAC
CACCCTCGCGATCGCGCCGCCGCGTTTGATGGAGGGACAAGGACCGCACGCACAGTGGAGTACCCAGAAC
GCCCAGGTCAGCCACCGTGTGAGTACTACATGAAGAATGGGACTTGTAAGTTTGGCTCTAATTGCAAGTA
TAATCATCCCAGAGAAGGCGGTTCTGTACAACCAGTTGTCTTAAATTCCTGTGGTTACCCTCTGCGTCTG
GGTGAGAAAGAGTGTTCCTACTATATCAAAACTGGCCATTGCAAATTTGGATCAACATGTAAATCTCATC
ACCCAGAAGGGCCAGAACATGGTGTTGTGTCAGAGACCACAAACATGTATCCACAAGTGCAACAACTGCC
TGTCTCTTCCCCTCTTCCATACCCACCTCTAGCCAGTTGGCAATTGGGGGAGACTTCTGGTCTGGCAGGA
TCATTTTTCCGGGGCTCTTATCCTCCAATGATGCACCCATCTGCAGTCATGCCCATGCAGGGATGGAACC
CTCACATTCCACCTTTGAACCAAAGTCGCGTCAGCTGGGGGAAACCAAACTGGTTCGGCAGGACCTTGGA
TTGGTTTTCCCACCAGGGGCCCCCACCGTCAGTGCCTAATGCAGAGAATGTCCTTGGTGGTCTCTGTAAA
CGGGCCTCAAGTTACAACAAAGCAGGGTGCTTTCCCAACGGCCTTGGGGCCCGCATGCCCCCCCTACATT
CAGAGAGCTCCCGGAGCCTGGGATCCCCCGTAACACCGCCGGCCCCCC
>gnl|UG|Ta#S22387441
AGCTTGACATTAGGCCTATTTAGGTGACACTATAGAACAAGTTTGTACAAAAAAGCAGGCTGGTACCGGT
CCGGAATTCCCGGGATATCGTCGACCCACGCGTCCGCAGATATCATGTATGGCAATGTGCTGGTTGATCC
AAAGGAAGCAAGGCGGAGGAAGAAGAGGAGGATCAAGAACAAGAAGAAGGAGCTGGAGCAGGCTAAGCGG
ATGCAGAGGGCAAAGGAGGATCCTAAAAAGGCCACCAAGATGGCCTGGGATGTGGCAACAAGGCGCGCAG
CTGGGGAGAAGGTGCACGACAACCCCAAGTTGATTAAAGAGAGCATGAAGAAGGATAAGAAGCGGCAGGA
GAAGCACGCGGAGGAGTGGAAGGACAGGCAGAGGACAGTGGACATCAAGAAGAAGCAGAAGCAGAATAAG
CGGAAGGAGAACATCCAGGGGCGGGCACAGGAGAAGAAGGCGCGCAAAATAGAGAAGCGTGAGAAGAAGC
TTATGCGCCCTGGTTTTGAGGGGCGCAAGGAAGGCTATGTCAACGAGTGACGTCTACATTGGAGATGATG
GTGACTGAGTACTGTATCTGCTTTATTTTTGCAAGGTTGCATATGCTGGTGTTGGTGTTGGTACTGGAAA
TAGGTATCCAGATCATGACTACCATACTTAATTATAGCTTGGAGGTTGAATGTTTGGCAGGTCATCTGGA
AAAGATTTGGAGACATTCCTTCTGCTGTATTTTCGTTGAGCTTAGATAAATTGTTGAAAACAAACTTTCA
TGTCTGGCCTCATAATATCTCTAGCCTAGACCAGGAAATATAATGTTCTTTATGTTCACTAAAA
>gnl|UG|Ta#S17982357
CCCCCGCTATTAGATTTAGGCCTATCTAGGTGACTTGATAGAACAAGTTTGTACAAAAAAGCAGGCTGGT
ACCGGTCCGGAATTCCCGGGATATCGTCGACCCACGCGTCCGGGTCGCCGCCGCCACCGCCGCTTCCCCG
TCGTCGGCCGCTACGAGAACCCCAGAGTAAAGGAAGATGCCTTCACTTCAGAAAGCTTTACCTCCAGAAC
TTGCCGATAATGCGCTTAGATTATACCGTGAATGCTTAAGGAGGGCTAAGTTCATCGGTAGTCAGCAACA
TAATACAGGGCTTCTTGTTTCCATGGTGAGGCAACAGTTCAAGAAAAACATGCATGAAACTGATCCAGAG
AAGATACAGAAAATGAAGGATGATGCGGCACGGGGCCTTATCAATCACATAATATATGAATCTGAGAAGA
TGACGGGACGTAAATTCTCAGGTTAAGAAAGTTGAAAGTAGACTTTCGGCAATATGCTGTACGAGTTGAA
CAGCGACTTGATCCTATGGCTGTTGAATTATTTTTCTCCTCCGACACAAGGACCATCTAATGCTTTTCTT
TGTTGTTGACTTAATAAAGCAGTGTTTTTTCATCAGTTGCATTTTACTGTGCTTCTGGATGTAATTGACC
CACACATGCCAAGCGTTAGCTGTTTTGTTAAGGTGTAAATCTTCAGCCAAAANNNANNNNNNCNCNCNNN
CCGCCCCCCCCCCCCCCGCAGNCNGCGGCGCGCCCGCGCCCCCCCCGCAGGGGGGGGGGGGCCCTTCTAT
AATTTTCCCCCGGGGGGGCCCAAGTTTTGCCCTGTCCCCGCTTTCTTTGTTA
>gnl|UG|Ta#S12952412
CGGGCTGAGGAATTCGGACGAGGCATCNTCTCGCTGCTCCGCACCCAAACNAACCCTCGCCGGCTCGCCG
CCACCCACTCGCCGGCGCGGATGGGAGCACCCAACGGCGGCGCTCTCGCCGCTCCTCTCTTCGCTGTTCG
CGCGCCACGCAACTGATTGGCCGCTCGTTGCCTCCCCGGAGATGGCCACGGGGTCCATGGAGACGGCCCT
CATGAGCGATCCGACGGCCAAGCTCCCAGACGACCTCCTGGTCGAGATCATCTCGCGCGTGCCGTTCAAG
TCCACCCGCTGCTGCAAGTGCGTCTCCACGCGCTGGCGGGACCTCATCGCCCACCCCGACCACCGCGAGA
AGCTTCCCCGGTCGACCCTCGCCGGCTTCTTCTACAAAACCTACGACATAGCCAGCCGTCCATATGATTC
TCATGGTTACCTAAGCGTCTCAGGGAACTGGTGCCCCATTGACGCCTCCCTCTCGTTCCTGCCAAAATGG
GAGAAGATTGACTTGTTGGACTGCTGCAACGGCCTCCTCCTCTGTCGATGTTCAAAGCCTTATCCTGAGG
AACCGGATTACCTGGTGTGCAATCCTGCCACTGAGAAATGGGTAACCTTCCCTGCCAATGAATGGTCCTC
GGAATCGTATGCTCGCTTGGGATTTGATCCGGCCGTCTCCTCCCATTTCTATGTGTTCGAGTTGGTACCT
GCTGTG
>gnl|UG|Ta#S22379297
AAGCTTGACCTTAGGCCTATTTAGGTGAACTATAGAACAAGTTTGTACAAAAAAGCAGGCTGGTACCGGT
CCGGAATTCCCGGGATATCGTCGACCCACGCGTCCGAAGGATCCAAAGCAAAAGTCACTTAATAATGACA
CCAAAGAGAAGAAGAAATCTGACGAACCTCCTAAACATCCAGGATTCATTCTGCAGACAAAAAAGAGTAA
AGAGTCTAAAGTATGCCTCCGTCCAATATCCCTTTCATTGGATGGCCTACTAGACTATACAACCAATGAC
ACAGAGGAATCTGTTTTTGAGCTTTCGCTGTTTGCTGAATCGTTCAGTGAAATGCTTCAATTCAGAATGG
GCTGCATTATCCTGTCTTTTCTTGAGAAACTACACAAGCACTTCGTTACAAAGAAGAACCGACGTAAGCG
AACAAGAGAGGATGATCTAATGAAGGAAGGCACAAAATCATCAGAAAAGAGATCAAAGACAACTGACGAT
GCTCACATTGAAAGTACCCCTAATAATATCAGTGCTCCAAAAAATGATAAAATAATGGAAGATGATAAGA
AAAAGATGAGCATAGATCAGATACCTTTACCAGCTACTCGTGATGAACCTGAAGCAGCAGAGAAGATGGA
GGATGAAGATCCTGACTACGAAGAAGATCCCGAGGAAGTAGAAATATATGAAGACGATGAGGACATGGAT
GGTGATACAGCTGAGCAACAGGACGGTAATTTGAACAGTAGAGAGGTCAATTAGAAGAAAGTACAAAGAA
GATAAAGTGAACCAGAAAGCAGGGAAAGAGATCGGAATAGAAAATGGCTGCCTGTACAGATGAAAAGCCT
GGTTTCGAGGGAAGGTCAGCCTACTA
>gnl|UG|Ta#S12924610
GNAATTCGGCACGAGGGTGGCGTCGGCGGCGGCGCCGGCGACGGCGGGGGTCCGGGAGAACTGCGTCTAC
TTCGCGCGGCGGGACGTGGAGCTGATGGTGCCGCACGCCATCGGCGTGTACTCGCTGGGGGACCGGGAGA
CGGCGGTGGTGGCCATCGCGGGCGGGCACTCCGTGGAGGTGGAGCCCGTGTGGATCCTCCCCTCGGTCGC
CTGATCTGACCGACTCCACGCACCCACCGGCGTTCAAGAACAAATAAACCGAGCCCATGAGTTTTAGAAC
GCTTTATTCGGATGTTTTGGAACTGTGGATTGCTGTGCGTGTTGTTTTCTCTGCTTTGTTCATGGGGTTA
ATTGGCGATTTGGGTTTCTACTAGAGAGGCAAAGACCGATCTGTCTGAATTGCTGTGCATGTTCTTCTCT
TTGCCTTGTTCAGTTCATCAGAAGTTCAGAAAAAAAAAA
>gnl|UG|Ta#S13011834
AGGGAACCGCGATGTGTGTGTGCAGAAACGGGCAAAGTCGAAGAGCCAGGCGCCGGTGATACCGATGGAG
GCGCGGGCGGAGAAGGCGCTGGAGGCCATCTACGTGTGCTGCTTCGGGCAGGACATGGTGGAGCCGGAGG
ACGAGCGGCTGCTGTGCACCATGCTGAACGCGGTGTTCCCGTCGGTGGGGAGGCCGGCGGTGGAGAGGAT
GGTGTCCACCGTGGCCAAGGAGGTGGCCTCCGGCGAGAGGAGGGGCCCCGGCGCCAAGGTGGTGCCCAAG
GAGGTGGCGCAGCGGCAGCTCAAGGACCTCGAGTTCCTCAAGCAGAACAAGCTGGACTCGATATGAGGAG
GGGCTCCTTTTTTGGCAGGTAGATCCATGGAGAAATGAGAAGAGAATGAATTTTGATGTAGGCACGGTAC
GTAGGAGGAACCAGCTGCCATCGATCATACTGCTGCAAGCAACGCCATTTATAAGGTCGACTCCGTGCCT
GCTATCTCCCTTATTGCGGTGTTCTTCAAGTGTGATGTGAGTGG
>gnl|UG|Ta#S17987597
GCGCCGGGGCGGGCTGCCGTCGCCCCCCGCGTTCCGGACAAGGATGAGGACCCGCGAATCACGTTACCAG
AGCACAGATGGACTGCGTTCAGGAAGCAGGCGAACAAGTTCAAGGAGCAGGTCGCCAAGCAGCAGCAGGC
TGTGATAAAACAATTCAGCACTACTGGTTACGAGCGTTCAGATTCTGTTGTCATTGATGAAGTTGAATTA
CAGCAACATCAAAGGCTTGAGAAATTGTACAGTTCTACTCGTTCTGGAAGGGATTTCCAAAAGGACATAG
TTCGAGCAGCTGAAGGCTTGGTGTCTATTGGAAGCAAGCATATTGAAGTGGGAACAAAATTTTCTGAGGA
TTGCTATAGATATGGAGGTGAAAATAATGCTGATGGTGAAGCTCTTACAAAAGCCGCATCACTGTATGGA
GGTGCTTTGAGAAATGTTGAAAAAGAGTATGAAGATTTCAATAGAACTTTATGTTCTCAGATCATAGATC
CATTGAAGGCGATGGCTGTGTGCGCTCCCCTGGAAGAAGCTCGTGGTTTTGCACAACGTTATAGCCGGAT
GAGACATGAAGCTGAGATACTCTCTGCTGAAATTGCTAGAAGGAAGGCACGGGTAAGAGAATCTCCAGTT
GCTGAGCACACTACAAAACTTGAGCAATCTGAAGGTAAGATGATAGAGCACAAAGCAAGCATGGCTGTGT
TGGGAAAAGAGGCTGTTGCTGCACTTGGTGCTGTTGAATCTCAGCCAAAGAGGGTAACTCTTCAGCGCCT
GGTTGGCATGGTAGAAGCAGAGAAGTTGTTCTATTTGAGGTTAGCTGCCATACTTGATGATGTTGAAGCT
GAGATGTCATCTGAGAAGCCAAAGAGAGAGTCTGCACCTCCTTCCGGTAAGCGTGCCGAGATGGGCCCAG
TACTTCCTCGCCGAGGCAGTGGATTACTTCAATGGTACCACGGAGAAGAACTGAGCTAATTGTTGGTGAT
TATGTTGTTGTCGGCAGATTGCTCCCAACGGTTGGCGAAGGGGAAATCAAAACGAAAGCAGGGTGGTTTC
CGGCTTCCTATTTCAAAGGGGCGAGAATTCCCCCCGATTAAGTCTCCCGA
>gnl|UG|Ta#S18006567
TGTTGATGAACTCGTAAGTGATGGCCACAAAGGAGTGAGGGGTCCTGAGAGACGGTCAAGGGGGCGGGCG
AGAGGAGCGGAGAGGACAGTGCTCCAACCGGGAGCGGGCGCCGGGCCGCCGCGGTGCTTGTGTGGTCATA
GGGTGAATATTATCGAGAGACCGGCGGCCGGCGGGCCGGGCGNCGGCCCTTGGGCCCCCCCGCCGCTGCC
GACAGTCTAGCCTTCTAGTGCGCGGTGGGGGCTGGGGAGTTACCCCATGCGATTCCGCTCAACCAGTCCA
TAAAAGTACCGTTCAGCGCTATGTCGACCCTTAACGATGCGGCAAAGTGAGGTGTTGAATCGGTGAAGAA
GGAGTATATGCTTGGGGGCGGTGGCGCTGGGCAGGATCAAAGAAGGTGTCATGATTGGCCTGGGAGCTGC
CCGGCCTCGGGGCGGGCTCGGCCCCCGGTTGCAGATATCATTTTGCTCAAAAGNCCCCGGGCCCCACCTG
ANCCCAGGTGGACGGGGGGGAGGGGTCGGCAAGGAGACCCTACTTTCTAACATCCAGGCTGAAGTGAATC
ACATGCGGCAAACAGTCGATCTTATGTCGAATGAAAGCCAAAAACTCATGGACCGAGCTGCAACAGCAGA
AAAGAGATTCCAGAAAGGATGGAATACACTCAGGGAAGAAGGGCGTGCCATTCAAAGTGAGTTGAAGCAA
ATCAGTGATATTGAAAACCAAGCAGTAGGTCTCAAGGGAATTCTCGATCAGCTTCCAAGAGCACATGCAT
CTGAATTTCGATCAGAGATTTCCGGCCTAGCCTCTCAGGTCAAGAAGGAGAAGCGTGTGCTCAACTCCGC
CCTGACGAAGATTGTGAATTATGGCCCCCCTATCTAACCGTCTCCGCCGTTGTCCCTGCGGTCACATTTC
TGCTTTTTTAACCTCAAGGAACATGAAGTGCAAGCCATTGGCGGATCTTTATCAGAAAATATCTTCCCAT
GGAATGGAAGAAACAATAAGTTTTGTCACTCCTGTAAATGCGCTTCTGCTGCGCTGAACTCTGACCAGCA
ACAGATGACACTCTGCGGTGTCTCTGTCCATCGACATTGGCAAATGTTATTTGAAATATATNATTTGGTT
AGGAAAAAAAAAAGAAACGAGG
>gnl|UG|Ta#S12983567
GGCGCGGTGGAGCTGGAGCGGCTGCTGCGGTCGTACCTCTCGCTCAACGCGCCGCGCCACCACCCCGTCA
TCCTCCAGGCCTTCTCCGACATCTGGGTCGTCCTCCACGGCGGCTAGCCAGCGATCTCACTGGCTATCCA
CTCACTCACTCACTCAGTTATTAATCCAGCCCCAGGACGTTTCCTTAACTACCAGTAGGACTCTATCATA
AGTAATCATGCTCTGCGTTCATGATTAGCTCCAACGATGTTCATCAGTTTGATCTTAGTTTTAATCTTGG
CTGTAACTGGCCGTGCGGTTCTGCTGTAATGTACTCCTAGTACTAGTAGTACTACTGTTCTTGGCTCTGA
CCCAGTGTGCAAAAGCTAGCTTCTGATTTGGAAAAAAAAAA
>gnl|UG|Ta#S12956567
TTGAGAGGGTAGTGAACATGAGAAGACTAGCTCNTCCAAAACATGATGATCAAAGATCCAGTCTCAATAG
TTTGTCTGGAAAATCATTAAATTCTCCAGATAGCTCTGGCTTCGGTCGGTCACTGTCAAAGAAGTCACTG
GACATGGCACTTCGGGCACATGGACATACGGCGCAGCATTCCAAACAATCTACGGCCTCTTATGACGAGC
ATTCCAGCATCATCTGTGCATAGCGGCCGGTCTGGATCCACAAGGGGCAGACCGATAAGTGTATCAGACT
CCCCTCTTGCAACTAGCAGCAACGCCAGCTCGGAGCCGAGCGTCAACAACAACCTGATGTGCTTTGACAG
CATCGACATTGACGATGAGCTGTGCAGCGATAGAGCAGGACATTATGCACGATGATTTGCCTCTTTGCTA
GTACAAAGTTCTGTCTCTGATGAATTTTCACGACCACAAAATGTTAAGAGCGCCAGTGTTGAAGATCATC
TCTGATGAGCTCTATTCTCATATGTAGGTTCTTTGAGTGTCCAATGCTCATTCATTTATGCCATGTGGGC
TGCTCCATGTCCAATGCTAATCCATTTATGTTATCATTGAGAAGGATCCGTCTTTTATATGTTCTTTCTT
CGACCAGTTCATTATGCTGGTAGCGAAGCATGCCCCACGGCTGAACTGTGTTACTTTTGTTGTATCGCAA
TGTAAATTCG
>gnl|UG|Ta#S32704333
CTTGTATTAGTGGGGTTGGTAAGTCCCATCAGCAAATTGGGTTCCGGTGATCCAAGAGATAATCTCGTGG
GATAGACCGCAAGTTACCGGCGGTGTCCTTGTTGTAACTTTGTTGACCATATACAACGAGTGGGTCGGTT
ATGCACTGGCTGCATCCTTGATACTAGCGGTGGGCGCGATGGTCTGGGCCAAGCAGAGGAAGTTAGGCGA
GATATGCTCGGAGGTGATCATCGACAAGTCCTTGGACAAGACGACGATGGAGAGCATAGTGGAGGCGCAG
CACAGCATGAAGAAGGTGCACGAGTACGTCAAGACGGCGAACATCGTGATCCTCAGGCTATGGTCCATTG
TTCTAGCCCGGTCACCAAAGCACACGGAGACGGTGATCTGGATGCTGACGGGCCTCGCGGTGGCGCTGGC
CGTGGTCCCTTTCAAGTACGTCCTGATGGGGCTGACGGTGTGCTGCTTCGCGGCGAACACGAGGGTGGCG
AAGGCGGTGTCGGACCCCCGGGGCGGGCGGCGCTGGAGGGAGTGGTGGGAGTCCATACCCGCCGTCCCGG
TCCATACGGTGGACAAGGGCGAGCTACGAACAGGTTGAAGAGAAGGCCGGCTGAAAATCCCTGGTCGGTC
CCGTGAAGCTAATATTGCTATGTATGTACACGCTGGTAGCTTTGGTTGCGCTTCACACTGAAACGTTGTG
CCATGAACACGTCGTCAGATGTTCTTGTGTATGTATGAATAAAAGAAATAC
>gnl|UG|Ta#S32496661
TNTCAAGAATAATAAAGTACNAGGTGAAATGGCTTGATCTTCTGTCCTCGGGGAGAGGAGGAGAAAAGAT
TGACTGGTAAAGAAGACCGGACTCTTGCGTGTGGAATCTTTAAGGTTTCCTCTGGCAATGATGGTACTAC
GACTTACACTGGTACAGAGTCATTTTCTCATCCCGTGGTTGCTAGATCAACTGGTAGAAAAAATGAATAT
GAAATAATCCCTCGCTTCCGTGACATCTGGGCCGTTTACAAGAACTGGAGGGCTGGATGGACTGCAGAAG
ACTTTAAAAACTGTGAGTATGAATTTGTGGAGATTGTTGGCCAGACTGATTCGTCCATACAAGTTCAGCC
TTTAGGAAAGGTGGATGGCTACAGGGCAGTATTTCGAAGAGGGGCAGATGTGAAAACAATAAGCAAGGAT
GAGTACCCAAAGTTCGCTCACCACGTCCCTTGCTTCCGTCTGACAAATGAAAAAGCAGGCAAGCTTNGAG
GCTGTTTCGAGCTCGATCCTTATTCAGTGCCTGAGGTGTTTCTCTACACCAGTTAAATGTGGGATGGCCT
TATTTGCGGTGCATCTTTAGGAGCTGAAGTTGTGAGAACCAAGGTTCTGTCGAAGTTGGGCAGTCCACGT
CTCTAACATTGTTGCATTGGGCTTTTTGGCTGTTCTGAATACATCCATGAAGGTTTGAACTTGTCAGGCG
AATGGTGGCCTTTCGCATCCATCAGCGACAGTTTGCAAGCGGATCAATCTTCCTGCAGCAGCTTTCTATA
GCGAGTTAGCAGCTTAGTAGCATTTTGCTGTGTCTAGTCCCAAGTGTCACCCCTCATTCCCTGCTCGTGT
AATCGAAATTGTTGGAACCATGTAATTTAACCGCGCT
>gnl|UG|Ta#S16258646
GTGCCAGTCTCCGGGAGCGCAACCTCCTCGCGGACGTGTCCACGCTCGTGGAGCGCCACCGCGCGGCGGG
GGCGCGCAAGCGCGACCTCCTCCGCCTCCTCGCGGCGTCCCTCCGCGCCATGGGCCACGACGCCGCGCTC
TGCCTCTCCCGCTGGGACAAGTCGTCCTCCCACCCCGCCGGCGAGCACGCCTACGTCGACGTCCTCCTCC
CCGCCGGCTCGGAGCGCGGCGACCGCGAGCGCGTCCTCGTGGACGTCGACTTCAGGTCCCAGTTCGAGGT
CGCACGGCCCACCAAGGCCTACCGCGCCGTGCTGCAGCGGCTCCCGTCGGCGTTCGTCGGCAAGGAGGAC
CGGCTGCGCCTGCTGGTGGCCGCCGCCGCAGACTCCTCGCGCGCCAGCCTCAAGAAGCGCGGCCTCCACC
TCGCGCCGTGGCGGAAGCCCGAGTACATGCGCGCCAAGTGGCTGTCCCGCTACGAGCGCGAGGCTCCTCC
TCCGGCGCCGGATGCCTCTGCCAGTGAGCTCGCCGCCATCGGCGAGGGAGGCGGAGACGGAGCCAAAGCT
TAATCAAGGATCGGGCATTAGTT
>gnl|UG|Ta#S18011253
AAACGGAGGCGAAGGTTCGCGCCCCTGTTACGGGGCCGGGCGGCGCGCGCGGGCGCTCGGGGGACCGCAG
GATGGGGGATTCTTTGTCCTGCGGTGGGGACGGGCACCACCCCCCTTCTGAAACCGCGGGGGTCGGGTGG
GGTGCGAGACTGGCGCCCCGGGCTTGCGAGGGGCCCAAGGGGGACAGCCCCCATGTGGGTTACCCATCGT
TCGGAGCCGGCGGGCCCGGGAGCCCCGTGTTCGCCGTGGCTTTGTACGTTAATGGACAGGGTTCCCCACC
CGGCCGCAGCTTCCTGAGGGTTTGGAGTCCCTCCCCCAAGGGGGAGAACAGCTGGTGGGAGTGGAGCCGG
GCTCCCGCCGCCGCCTTATGTCAAGGACCCGGCCTACGACTGCACCGCTATCCACTCCTACACGCTGCTC
AATGCAGGCTCCACCATCTGCGTATCCTCCTCCGGGCGCAGCCCCGTCGGGACCTACTGGTTCGACACGT
CTAGCCGCCAGTGGAGGAAGGCTGGCCGCTGGGCGCTGCCCTTCTGCGGCAGGGCCGAGCATGTCCCCGA
GCTTGACAACCTCTGGTTCGGCATGGCTGACAGCAGCCCCAACAACCTGTGTGCGTCGGACCTCTCCAGC
CTCGACGGCGGGGCTCCCAGGATGCTACGCGAGTGGCAAGTCCTTGACCCGCCTCGGGGCTGGGTGCAAA
TAAGGGGCTGCCTGCTCTACCTGGGAGCCGGCAGGTTTTGCATCAACAAAGTTTTCGACATTGGGGACGA
GGGCAGGACCAAGAGTGACAAGCAGGCTGCTGTCATCACCGGTGTGGAGGTGGTACATGATGAAACACCC
CAACTCCAGATGATCAAGCACAAGTCCTGTGTCAGCTATGCAGGCATCCAGTGTATCCTTTAGATCAATA
GTGCTCCTCCCATATGAGTTGTTTTCTTCTTTCTCTAACCATGTTCTTAGACTGCAGCAGTTCACAGCAC
CATGTATATTAAATTTAATTGTGCTCCGTTCCTTCTTATATGTATGATACAGTTTGCTGTCCACAGCACC
ATGTATAAAATATCTAATGGTGCTCTGTTCCTTCTTTAAAAAAAAAAAAAAAGGGCGGCCGGTATGG
>gnl|UG|Ta#S12868681
CCCCGCCCATACCCGCTCACGTCACCGCCGAGGGCCAGCAGGTCAACATCACCACCGGCGTCGTCAACGC
CACCGTCGACAACACGCTCTACACCGGCGACCAGCTCGTCGTCTACCAGGTCAACAAGGTGCTCCTGCCC
ATGGCCATCGCCGGCACGGCCGCACCCGCGCCCGCGCCGCTCGCGCCCACCAAGACCAAGGGGAAGACGC
CCACGTCGACGGTCGCCGACGCGCCCGAGGCCGAAGCGTCGACGGACACGTCGCTCGCGGCGCCGGCACG
GGTGGTCACACTCACAGGAGGTGGTGTCGTCGCGGTGGTTCACGTGCTTGCCCTGGCCTGCGTCTGGTGG
GGGCCGTGACAGCGCCGCGCCCGATCAGAGTGTGAGCCCCAACCTGAGGGCTAGATCCATGCATCACAAT
CTTTTTTTGCTCACTTTCTTTTCAAAGGTGTTGGGCTTTTTCGTTTGATTTGTTCTTTTTATTTCAGCTC
ATTTTTATACCTCTGTAATTGCTAGGGACATGTAAAGTGAAATGTACTATTACGGGAGTCACATTTTTAT
GTAATGTTGTTACTAAATAAATATACATATTTTTATAGTGTAAAAAAAAAAAAAAAAA
>gnl|UG|Ta#S18007072
GCACCCGCCCGCGCCTGTTTCCAGCGGACAGAAAACCCCGTGCGGACCCACGCCCCTTCCGGAGATTTTG
GCTTACCGCGGCGGGAAGAATAAACTTTTTTAACGCGGGGCACCCTTAATACCCAAAACCCTATCTAAGG
TGGACGTCAGAGCCACAGTTTTGGGCCAAAAAGGCCCTGTGGGAACCCGTTCCCGGATTTACCGGGATAC
CGTCAAACCAATGTGTCGCCCCAAGCGTCCCCATTTTGGGCCCGAGGACCCCCACATGGACTGAAGGAGT
AGAAAACCCTGTTGGTCTCCCACCATTAGGATCCCGTCCCCGACCCCAATCGGCCTCCTCGGAGCCCTCG
ACCTTCTCCGGAACCAACCAAGCCAACCAACGAAGCTCCTCGAAATCCTCATCCTCCTCCGGATCGGCGC
GGATCGGAGACTCCCGGAAAGCGATTCCTCCTGTCAGACAGTCGAGATGTCGGAGTACAAGAACGTCTTG
GGGGGAAGCTCAAGCTGAAGGGGAAACCCCCTGGATGTCAAGGAGGGCGGAGTCAAGAAGAAGAATAAAA
AGAAGCACCCCCGCGAGGAGTCGTCTCAAGGCGAGCACGGCGAGCTCCGCGAAGGTGGAAGCTCTGAATT
GCCAGGTGACCCTGACAATGAGTTCAGTGAAGCTGACAAGCTGGGAGAGGAAGGGAGTGCGCAAGCTGAT
TATGACCACCTCACCCCAGCCGAGAGGCGTTACATTGAACAGAAGCAGAAGATCGACGTACACAAGCTGG
CCAAGGTGGCTGACAAGTCGCACAGGGACCGCATCCAGGACTTCAACCAGTACCTGGCAAATCTTAGTGA
GCACTCTCATATCCCAAAGGTCGGCCCTGGTTAATTAAGGTTAGCACGAGTGTTCCAGTGTGCTGGACCT
ATGCATGCAGCTCGTCAATTTCGCGTGGGTGCGCTCTGAAACAATGGATTGTGTTGTCTTTAGAGAAAAA
TTGAGTACCTCTGCACTTGTAAACTGATTGCACCTCATCTCTGTTCGAGGACCATGTTTAATACTTGCAA
TCGTTCTGAGTACTTACTTGTAAATTGATACTTGGGTACTTCCAAAAAAAAAAAAAAAAAGGCGGCCGCT
CT
>gnl|UG|Ta#S16200960
GCAGCAATCTCGAGATGCTAAACAGAAACCTGGGCCAGAAATATCAGTGCAAGAGCTTGCATCACGTGCT
GCTTCACGATATATGTCCAGCACTGTAAAAAGTGTGAAGACACCAAAGACAGCTTATGATTTTGAGGTTT
CTTGGAGAGCTATCTCTGATGACCTTACCCAGCAAATACAGTTGTTAAAGTCAATTCGACCAGAGAGACT
TCCAGAGATTTTTAAGGATGCACTTTCATCAGCTTTTCTGATTGATATCGTGAAGTGCACAGCCTCAATT
TTCCGGGATGATGCAGTGTTAGCAGTTAGCATTTTGGAGAATTTGGCGAAAGTATCTCGCTTTGACTTGA
TCATCATGTGCCTCTCACCCATGCATAAATCTGAACTGCGGAAGATATGGGGTCAGACATTCCTTGTCGA
AACTGCATCACCAGATCAAGTTGAATCCCTCAGGCGGCTGCAAGCCAAATACGTTCAAGGAGGATGGCAT
GATGACATGTTCACTTTGAGCTAATGATGACTTGATGAGGTTGTAAAGGCAGTTCCCTAGAGATCCCTCT
CCCCTCGGTCACCTATACTGGAACACCTTGTAGAATGAATCTTAATTCTAGCTGGAGCAGTGAACCATAG
GAGGAATTGATTCTGAAACATCAACAGAACCATATGATTGTGAATCATGTTTTTGAAATTTCCTGGAGCT
TTGCTGAT
>gnl|UG|Ta#S32566962
TGTTCTTGTCATGGTGGAGCCTGAGGGTGTGGTTGCAAAGCCAAATGTGCCAGAGCGAGAGCTTGCCCTG
TTCAACATTGTTTGCGACGAACTTTTGCTGGGGATCCCACTTTTTGCCTGGTGGGTGGGAACTGCAGCAT
TAATTTGCATTGTGCTGGCATCAATAGCACCATATTTCCTTCCGCTGCACAAGCTACTTAACTATGAAGC
TGCAGAATTGAGCAGCGTTGATGCAGCTAAGCTTTCCTGATAACGCCGAAACGTGAACTATGAATGTTCA
GTTTTGTATAGCAGGCTAGTAATATACATCGGTACATGTACAGATGTGAAGTTTTTAAGCTCGAGCTCAA
ATGCTCCCGTGTGAACAGTAAATTTGAAAAAAAATCGAAAAAAATTCAAAAAATTCTGAATTTTTTTTGT
GGCAAACTTTAAAGAATGTTGGANTGCATGCNAAAATTCATCACAAAATCACATCANTGCAAGGCGTGGT
ANAAAACNAAATCNATACTATGAAAATGTTACTTTCAAATGCNTTTTGGGCGCTGATATTTTTTTTGCCA
TGACTTGCTCCATGNNATTTCCNNGATGAAAATTTNCATGCNCTTCNA
>gnl|UG|Ta#S15902573
ATTTCATCCTGTCGAATGCATGCATCAATTGCTCGACACAGTTCGTCGCCACAAAGTCAACATTGATGGC
AACATCTGTACTGTAATGGTGACCATTTTGGTTCTTGAGGGGTGGCAACGCAAGCTAGACCCACGCTTTG
ATATCATGGAAACATTGAAGACTCTACTGATAGAGAAGGAAGTTAAACAACCACCACCTGATTATTTTGG
ATAAGCCATTTTTCAGTTGTCAGAGTACAAGGATCAGATTATCCCAAACATGGCATCAGTGAAAGATGAC
GACTGCATGGGACAGAAGTTGGAATGCCTAACTCGTGAAGCAAATTAAAGTAACACTCAATGCTGTTACG
CACTTGTTCTGCCTCCTTTCTGAAAGTAGTATTAGATGCAACTTACTGGCACTGGGTACAATTTGACAAC
CTTCAGTGCGAAAATTTTGGCCGCCGCCTTGGGCTGATTCAGTCACGGGGTTCTGTAATCCATCAAATCT
CTTTCTAGATGTAGTTACATGATAACCATCATAAACTACGTTGCAGGGTAGTGTGAATTTTCTTCCAGGT
TAATCCTTCGTACTTGGCAGCTGTGCCGTCCGATGTAAAGTTTGGATTCGGAAGACCATGGCTGTGAATG
TCTAAGCTATAGTTTTTGCGTTTTCTGTGAAACCCATAACTGGTGCAATTTCGCCAACTTCAATTGTGGA
TTTGATCGCCAACTTCAAAAAAAAAAAAAAAAAAAAAAAAA
>gnl|UG|Ta#S22385895
TAGCTTGACCTTAGGCCTATTTAGGTGACCCAAGACAAGTTTGTACAAAAAAGCATGCTGGTACCGGTCC
GGAATTCCCGGGATATCGTCGACCCACGCGTCCGCATTACCTTCACCACCGCATCGGTTAGGTAACCATG
GTTCTAATCTTAGAGAGCCAGCTGACTTCCTTACAGCAGAAGATCTGATGTCCACTTGGAATAAAGCATT
GCAATCTTCACCATTTCTGAACAAGCCATTATTGCCTTTTGAAGAATGGCATATTGGGTTCTCAGAGATT
GCTGTTGGCACTCGTGTTGGAATAGGTTTTTTTGTTTTTATGTTTTCCGTGGTATATGGAATGGAACCAA
TGTAGTTTTTTCCCCCCCCCAGGAGGAAGAGTTGATATTGGATATATATGGAAGATTTTCTTCATAGATA
TATCCAAAGACAAAACGCGGTCTCCGGACACCGGAATGGTTTTGCTGTTCCCTTGGATGAAGGAACGAAA
GGCTACGCGAGTAGACCCCTAGATTTATGTAACATAAGTCTACTGACGATACCCAATCAATATAATTGTA
AAGAGGACTACCGTGCCCAGAGAATAGATATCATTCCAATGCACCATGAACGAGTGGTCAAAATATTTCA
CCGTAAGTGATAAAGGACGTGCAGATGTGATCTGCGTGGTCCTGCGCTCCTACTTACGATCTAATCTATA
CACACACCCCGTACTACCGAATACTCAATGATCCATCACCACACGGGTGGCTGCCCGCGCGAGGCCAGCG
ACATCCCGTGACGCACGAGCAGACGTGGGGTCGTTTTCTGATTCACCTACTGCCATATGCAGATACATAA
TTGCTGTCCGGTCACTGCATTCGCTCACTTTCTCTTATTTGCGTAATTCGCAATATCTCGCATGTAGGGT
GCAATTATGATTTAGTCATGAAAGCCTCCGTGCTAGTGGTGGCC
>gnl|UG|Ta#S17987014
TCCGCCCAGAGAGATTTGTTNATNCGCTGACCGGCTGGCTTCCCCTCTCCCTGTTCCAATGCCTTCACAA
CCCACTCATGAAAGACATCCAGAACTCCGACATCTATAGCCTGTGCGAGGAGTGGCAGCTGGCCATCGAC
CGGATCCCCGACAAGGTGGCCTCAGAAGGGATCAAAACCCTCCTGTCGGTGATCCACGCTGTGGTAGTCC
AGCAGGCGGAGGAGCAGAAACAGAAGAAGAGGTCAGATGCTGCATTCAAAGACTTCGAGAAGAAGACAGA
GGAACTGCGGTCTCTGGAGTCCAAATACGGGCCATACTCTGCCGCAGGCTATGGAGAGATGACGCGGAAG
ACACCAGTAGCAGAGAAGCGGGCGAAGGTGGAGGCCCTGAGGAGCAGGGCGGACGACGAGAAGAGCAAGC
ACGAGAAGAGCGTCGGGGTGACGAGGGCGATGACCCTGAACAACCTCCAGACAGGCTTCCCCAACGTCTT
CCAGGCGATGACAGGCTTCTCCAGTGTCTGCATGGAGGCGTTCGAGTCGGTGTACAACTTCAAGCGGAGC
TTGGACCGGGCGCTCGACATGAAGAGGCTACTGACCTGATGAGAGTGGCATTGCCTGTGGTCACTGTATA
AAATGTATACAGTTTGTAGGCTTGTAGTGTGATGGTAGTAGGGCTGGAAGAGAGTTTGATTTTACAGAGC
CAACTTCATTGGTCTGGTACCTGGTGACTAGTCTAGGCATAGAAATGCCTGGAGCTCGTTTACTTNGCTG
TAATGAACTCGAGGCCTTGCCTTCCTTTCTTTTTGCCTGGCTTCTACTAGCTNGTAATCATTCAAAATCT
GGCTGTTTTGAAGAGCTGCGGTTTTTGAAAAAAAAAAAAAAAAAGGCGGGCGCTCTAGAGTATCCTCGAG
GGGCCCAGGTTACGCGTACCAGCTTTCTGTACAAAGTGTCCTTATAGGAATCGTATTATAGCTAGGACTN
CCGTCGTTTACACGTCGGGACTGGAAACTGCTACTGGGATCTTGTGAAGGACCTATTCTGGGGGGGATTA
TTGCCAACTCCTACGAGATTTAAGCCAGGTAAATTAAATTTAAGGTTAAGGGTAACAACCGATATCTGCC
GTTAAATTTGGTTCGAATTAATA
>gnl|UG|Ta#S13043433
ATTCGGCACGAGGATCATCATCATCTTTAGAGTTTCAGAGATTGATCAATTGGTCCAGAGCAATGACAAA
GAGGTATGCTTTTGAGGAGAAGGAGATGGCGCGCATGCTGCTGCTCGTGTCGCGGGAGCAGGCGATGCCC
ATGCCGATGCCGATGGCGGTGCGCGGTGACCGCGCCCCGGAGCGGGTGTTCGTGTGCAAGACGTGCGACC
GCGTGTTCCCGTCGTTCCAGGCGCTGGGCGGGCACCGGGCCAGCCACAAGAAGCCACGGCTGGACGACGG
GGGCAACCTCAAGCCCAAGTTGCACGGATGCTCTGTCTGCGGGCTGGAGTTCGCCATCGGACAGGCGCTC
GGTGGCCACATGCGGCGCCACCGTGCCATGGCCGTAGGCGGAGGTGGTGGCGTCATGGCTATTACGCCGC
CGACAGCAGCGATCAAGAAGCACGGCGACAGCAGCGACGACGCCGTTGTCGGCATGAAGCGTGGGCTGTG
GCTCGACTTGAACCATCCACCTTGCGATGAGTACGGCACCAGCAGCGAGAGCGACGACGAGTGCGGCCAC
GACGCAGCTGCCGGCGGGTACACGTTCCACCAGTTCCTGGATCCGGCACCATGGAGGTGGACTGCGTCTA
GCTACCCCATCTCCCACTCCGTTGCCGGGTTTTTGCCGGATAGTACAATATTTTCCTGTGTGTACTTTGG
CAGNAACTTCTTTTTTACCCCTTTTCTATTCCTTTTTCATGCATGGATAAATCCATATTTTGTAGCAGTA
GACGAGTGCCCAGTGAAAGGCATGC
>gnl|UG|Ta#S24623180
TGGGGGACTCTCGCGGCTMCGCGGTGGCGGCCGCTCTAGAACTAGTGGATCCCCCGGGCTGCAGGAATTC
GGCACGAGGATTTGAAAGGATTTCGGAAATACGAAAGTATCAAGAAAACTCTGCTCCATGAACTTGCGCA
TATGGTGCACTCTGAGCATGATGCCCACTTTTTCGCTCTTAATAAGCAGTTGAATGAGGAAGCTGCATCC
TTGGACTGGACCAAATCAAGTGGACATGTGCTGAGTGGCCGCAAAATATTTGATTCCTATGAAGATGAAT
TTGATTTAGAACCGGAAGCTCATGTTGTCGGTCACAAACTTGGGGGAGGATCGAGTTCACTGGCAAGTGC
CCGTGTGTTGCCAGGGGTAGCTGCTTATCAGCGTCTCTTGAGTGCATCATCAACAGATATGGGGAGTTCC
CACAGTAGTGTTACTAAATCTGTGGAAATATATAATGTGCAAGGTACACAAGCTGAACCTGATCCGGATG
ATGCTGGTCAATATTTTGTTCAGGAAAATGTGAAGACGGAACCAGACCCAGATGATAATGATGCCATGCC
TGTTGATGTAACAATTGTGACATCAGGACCAGCAGGTTTTGTAGCATCTACAGAGCAGAATACCATAGGT
TATTCTGAGCCTGTTCTTGATGATGTTGCCAAGAAAAGCTCTGTTGGTTACCTAGAACCTGATCCTGATG
ATTCCGCAGATGTTGACATGCTTAACAAGGACATCAATGGTGAGCATGATAATGAACCTGATCCTGATGA
CGGCACTAGTGAATTTGTCCTAGAATCTGGAAACAAGATGGAAGTGGAGATGGAGCCGAGAACTGACTCC
ACAGTTCTGAAATCTGAACCTGACCCTGATGACTCCTCTAGCTCTATTCAAACCCAGAAGGTGAGCATTG
ATGGGAAGCACATGGCAGAACCTGATCCAGATGCTAGTAGCTGCGGAGCTGTTCTGACATCTGGAAATAA
GATTCAAGCGGAGATTGGGCAGAGCAGAACCACTCAGTTTTGGAGTCTGAACCTGATCCTGACGACATGC
TGCTAATTTGAAGAGCGATGAGCTGCAAAGAATAGAAGAGCAGTGTCAGCCCTATGCTCGCGCTCATAAG
CTATTGAATGCTCGGTCGCAGCAACACTCAGAGCAGCCTCTGCACTTCAAACTCTTCAACTATCCAGTAT
GTGAWAAGAACCAACGAWTATTCCGGTATAGAAAAGAACCTGT
>gnl|UG|Ta#S26026110
GGTCGGTACCGGTCCGGAATTCCCTGGATATCGTCGACCCACGCGTCCGCGACTGGAGCACGAGGACACT
GACATGGACTGAAGGAGTAGAAAAGCCGATCTTTGAACTCAGCCATCCACACCTGCAAAACCAAAGGAAT
TGAGCAAGGAAGTAGCTAGGCAGAGATATCATCGGAGGCACGCACGCACGATGGCCACCATCTCTTCTTG
CAGCCGCCTGTGCGGCGGCGGCAGCAGCACCGCCTTCCACCGCCGCCGCAGCCGGCCTGCGCGTGCCGCC
GTCGTCACCTGCCGGAGATTCTCCGCCGTCGTCCGCGCGGCCGCGGCCGCCTCTGCCACCGCCGCGGCGC
CCGTGTCCACCGTGCCGCAGACCAAGGAGGTGAAGCTTCCGACGTGGGCGGAGTTCGAGCTGGGGAAGGC
GCCGGTGTACTGGAAGACCACCAACGGCCTTCCTCCAGCCCCGGGAGAGGGCCTGAAGATATTCTACAAC
CCAGGGACGACCAAGCTGACACCCAACGAGCAGTTTGGCATCGCCTTCAACGGGGGCTTTAACCAGCCGA
TCATGTGCGGCGGCGAGCCGAGGCAGATGACGCTGCAAGAGAGGGGGAAAGCCTGTCCCCCCATCTACAC
CATCAGGATCCGGGTGCCGCAGCATGCCATGACACTGGTTTTCTCCTTCACCACCGGAAATGAGTGGGAC
GGGGCTTACACCCTCAAAGTCAAGGTCCCCAAGCCATGGCTCGACAAGCCTTTGAGCTTCTTCAACGAGG
GACTGGCTGACGAGCTCAACCTGGAGGGCGCCTGCGACAGGGGCATCTTCCCGGATGAAAACATCGTCAT
CACAAGCTGCGACATCGGTGGCTTCTACGAGGAGGGAGGAAACGGGTGCAGGCTGGACATCGTGAGCGGG
TGCATGGACCGAACTCCGCACATTGTTGAACCCGTTGGCCACCATCAACGAACGGTTCCGGCCGGGTGGA
CTCTGATTCGGAGGAGTGATCACCACCAAGACGGCTTGAGCCGCAAACAATTTTTTCTCTTTAGAGGGGG
AGAGGCCCCCCAATGGGCCGAGGTGATGCCCCTCCCCTCCCGGTAAAACGGAATACTGTTAAAAAGGGAA
GGTTTGGGATTCAATTAAAGGGAAAGGTTGTACCAAGGCCCATA
>gnl|UG|Ta#S32708334
TCCATGAGTACGTGTCAGCGGTGATGNTNGTCATCGGCCTCATACTTTTCACGCTCGCGGACGCGCAAAC
GTCGCNTAATTTCAGCATGATCGGTGTGGCCATGGTGTCCAGTGCACTCATCATGGATGCCTTCCTTGGT
AACCTGCAGGAAGCCATCTTCAAGATGAACCCAGACACCACACAGATGGAGATGCTGTTCTGCTCAACTG
TTGTTGGCCTGCCTTTCCTCGCTGTGCCAATGGTGTTAACAGGGGAGCTTACGACGGCGTGGAGTGCGTG
TTCTCAGCACTTGTACGTGTACGCCGTGTTGGTTTTCGAGGCGATGGCGACGTTCGTCGGGCAGGTGTCT
GTGCTGTCCCTCATCGCGCTCTTCGGGGCCGCGACGACGGCCATGGTAACGACGGCGAGGAAGGCGGTGA
CCCTGCTCCTGTCGTACCTGATATTCACAAAGCCCATGACGGAGCAGCACGTCACGGGGCTCCTGCTGAT
CACCATGGGGATCGTGCTGAGGCTCCTGCCGGAGGACAAGGAGAAGAAAGGCATGGCCGAGCGCCAGCAG
GCGAAGGCGCAGCGCGGCGAGGAGAAGCGGCGGGGAGACGGAGTAGAGGAGGAGACATCGCCCTTGGTAT
GATCGGTGACTTGGATGAGCTGAACGAATAACAAATCAGAGTGCAGGATTTGGCCAACTCTGCTTTTGTG
AACCTTTGTCCAGTTTGTGTTGTTTGATGTCGTGGAACTGTTTTGGGGATTGTAACTTGTAAGTTAAAGG
GACAAATCAGACTGCAGGATGGAGATGATCACAGATGGATTAGATGTTGTTAATCCTTTTGCCTTAGGTC
TCCGTGACAATATATCATGGACAACTGAGATATC
>gnl|UG|Ta#S32554330
ATGACAATTGAAAAGGTTCACTGTTTGACCCACCTACCTGCTAGGCTTCACTGGTGGCTAAATAAAATCC
TAGAGATTGTTATAGTGTATTACATAGCTAGAGCAGTCAAAAAGAAGTACCTATCACGTGCAAATATCTA
GCTATGGGCCACATCAGGCAAATCCTCATTTGATCTTGAAAAGCTATGTGAATAAGGCAAGATTGAAGCT
TCCGGCTTTTGATTTGATTCTGATATGCATGCCCGTGGAAGGTCAACTGGCCCAATATTTTCTTTGTGGA
GATCGTCTCTAGATCAGCTGTGACCTATGTACAAGAAGATAACCCTCGTGCCGAATTCGGCACGAGGCTT
CCTCCCCCCACTTGCTCCACGGACCACGGACCTCCCAGCTCCCTCGCCTCCACCTGTCCGCCCGCCTTCT
CGCCGGAGCAAGTCGGGCCTGGAGCGTCTGCGCGCCCTCACCGCCGGATCCCACCTCTGCCCTCTCCAGC
TCGTCGCCGCCGGACACCCCCAAGCTCGCGACCCCCGGAATGAGAATCCAACACTTAGGCAATCATGTGG
ATCCTGGCACCCCTACCGGGAGAAAATCACCGGAGATTACTACAACTAGTCCACTCGTGAACGGAGAAAA
GAGTAAACTCTGGGATCAGATTGGAGGACAAGGTGCACTTGCAAGTCCCATGAGGAGAGAGATTGGGAAC
AGATCTTTGATGAGGTCCTTCTCTGTTGATGACGTTGACTTGGAAGATGTTGAGGCCTCAAAAGATAGAG
ATAGGCCGTCACACTTCCTCAGGCTCCCAAACATTCCAGAATCAGTCTCCTTCTATCTGGGNCTTGCTTA
CT
>gnl|UG|Ta#S32670056
CCTAAAGAAAACAATGGATGACTTGACAAAAGAGTTGGAGCAAGCAGGCGAAAAAACGGTCTTCGGCGAT
GAGAAAGATCCGCTGTTTGTTGCCAACGTTGGTGATTACTCCAGGATTACAAAGTTTAGCTCGACATGAA
ATTCATTTTTGGTACACGAGATTCATTCTCACAAAGCACAAGTATGAGCACCGCCCCATGCTTCTCATGA
AGAGCTTCTGATTCAGCTACTCATCCAGTCGATCCTGGCGCATACTTGATGTCTTCACAAAATTAGCTGA
ACGTGTCAATATTTAACTTCAGAGTGTCATATGGCGCTGCAAACGGCACGAGGTCTCGTATGTATGTTTG
TAAAAAATTTAGGTGATGCAAGCATTGATTGCCCATGGTTTTGACAGTACATGAGGATTGAGGACGCACA
CCGGCATGCGGTGGTTCTGCAAGATGTTCCTGTTTCCTTTCTCAGAATTTGACAGAAACGGTCTGCCAAA
GGATGCTTGTCGATGCACATGTATATGTATATTGAGCGCTTACTGCCATTGTATGCACAACAAACTACTG
TAAGGAATCCCCGCAAAAAAAAAA
>gnl|UG|Ta#S12932077
TCTTCATGGTGACCAACTCTGGGCACACCGTGGGTCTAGATTTGGCCGCGGGGAGCCTTTTCACCCTAGA
GCTACCAGTTGGAGTGCGGAGCAACTATATGCTCTCATGTGCAGAGGATTCAGGGATCTATCTTGTCAGC
GCAGACGGGTTTCAGCTCAGTGTGTGGCTCCATCGGATGTCGGGCGATGACAATGATGCAGGCTGGCTGC
TGCTGGACACATTTTGTGTCCGTGAGGGTCAGGCATGCACGCCCCGTGCAGAGGACAGTTGGGTTCCTCC
TCGCAATGTTTGTCTTGATGTTGTTGCGGTCGGGGACAATGCCGACTTTGTGTTCTTGGATCATCCAGCA
AGTGGCACTCTCTTTTATGTTCATCTGAGGAGCAGGGTGGTTGAGAAGGTCTATCAGAGGGGGGCAGATG
AATGTGGGTATAAACGTGCGGCTGCTGGCCATGTGCGTGTCTCTCCTGTTATGATGATCTGGCCACCTAT
CTTCCCAGCGCGGAACGTGAGACGTGAAGAATGATCCCCCTGTGTTTGATCGTTGTACTATCTAAACTGA
GTATGAGGTCTGTAATAGAGAGGTATGTACTTTGAGTTATTTCTCTTCCTAGATCAGCAGATATTGCAGT
CATGTAAGTTGGGTCTTACGAACCTATGTTCATTTCAGTAAAAAAAACTGAAGTTNCNCAGNAGGTATAT
TGCAATA
>gnl|UG|Ta#S17987637
TCGTCTCGATTACGNCGACCCACGCGTCCGAACAACTCCTCAATAAATGCCCCCATAGCGGCGGGCACGC
AGCGCTGCGCCCTGCCGCCGCCGTAGAAGGACGACGACGCTACCTTCCCTAATCCCGATTCTGGAGCGGG
CGGTGGCGGCGGGGAGTAGTAGGCCTGCCGGCTCTGTGGCGCGGCAGTACTGCCTTTAGATTGGCTGGAT
ATGGATCTAATTCTCCCATTCAAAGTTGGAGATCTTGCCGAGTCAAAGTCTTTTGTTAAGGGTTACACAG
GTGCATGGTTCCGCTCCAAGATTATTGATATGCGTGTCACAGAATCTGGGCACCTTGAGTATTACTTGGA
GTATATTGACTATACTGAAGAAGAGAATGAATGGATCAGAGTCTTTCAAAAGAACCCACTCAGCCCAGCA
TGCGGGGAAGGGAAACCAAGTGAGAGTACTGAAATAATGTTGCGTCCTGCCTTTCCTCATTGGTATAGGG
GGGGACAAGTTCCTGTGCGCTTTCCAAAGAATGAGCTTGTTGCGAGTGTTTGTGATACCTGGAAAGTAGG
TGACAAGGTTGACTGGCGGTGTTCAGATTGTTACTGGACTGCGGAAATTATTAGGTTGAACAGTAGAGAT
GTGGTTCAGGTAATGCTGTTGGATCCTCCCATGGGTGAAGGCGGGCAACATCCTGCTAAGAAAAAGGACC
TGAGGCCTGCACTTGATTGGTCCATCATTAAAGGTTGGACTGTACCTCTTTCGGCTGCAAAAGGGAAATC
CTGGGCAGCTGCTCGTCTGGTTCATCCTAAATCTGATATAGAAGACAGCATCACGGATGAAGATGAAGCC
CCGGGATCTCAANCCAAAAGGGCCTCATCGGACACAGGCGGGATATCTAAGCTAAGCAATCGGAGCGACA
CCATTCTGGCGTCCACGGAGAAATTGGGGCCGACACACGAATCATCAGACCCCAGTCGACGGGGTCCCCC
AATTCCAGGTAGGCGACGATATTTCCTGCCACTGTCAAAGGGACTGCTTTGGAAAACCGATCGGCCCTCT
ATGTTAACGGTCCCGCCGCGGTACCCTTTCGGGTTCGGGGGAACCACAAGGGCAAAAAAAATAACTGGTA
ATTTT
>gnl|UG|Ta#S17885874
CCGCCAGCTCTTGCATTGATTACGCCCCGCTATTTTAGTGATCACTATAGAATACTCAAGCTATGCATCC
AACGCGTTGGGAGCTCTCCCATATGGTCGACCTGCAGGCGGCCGGACTAGTGATTTCGAGCGGCCGCCCG
GGCCATGGCAACCCAGAAGCTTGGTGCAGCTGAGTTTGAGATCGTAACGAAGAAGCGTTATAACCTCTGC
TCTTCTATTGATTTCCTCAATTTTGCCAAGCAGTTCAATGATTTAGTTGGTGCTTGTCCGCATGCATTTG
CTGGCCTTACGAGCCTGTGGCTGGAAAATATGAGGTTTGGTGAACTGGACATTCCCAACATCCTCAGCAC
TTGCAAGCTCTTGGAGTATTTGCGTTTAACCCATTGCGACTCAGGGATCTATTCTGTGCTGCAAGTAGAA
CACACTCAACTTGTTGAGCTCGAGATCGACCAGGGGAAATTTCAGAGAGTTGAGCTGATATGTCTACCAA
AACTCCAACGGTTGACCTATAATAATTGGTTCTCTTGTGAGGATCCGATGTATTTTGGTTTTGTACCACA
GCTTTCAAAGCTGAGCCTTATTAAAACTGCCACCCGTTCGGACAAGTCTCTCAAGTTAAGTCAACTCCTT
GCTAATGTTCCTTCCGTANGCGATCTGCGTCTGGATTTTGGAAGTGAAAAGATCTGGTTCTACCAGAATG
CCCAAAACTGCTCAGGCCTGTGCTCAGCAAACTACAGCATGTGAATCTGGACCATCTTCCTGAAGGATGT
GATTTAGCTTGGGACATGTTTATTCTTGAAGCTGCACCCTCCTTAAAAGAGCTATGCATCACAGTATGGG
ATCATTGGTGCANTATGGTGAAAGACAAAA
>gnl|UG|Ta#S22366239
ACGCTATGACCTTAGGCCTATTTAGGTGACACTCTAGAACAAGTTTGTACAAAAAAGCAGGCTGGTACCG
GTCCGGAATTCCCGGGATATCGTCGACCCACGCGTCCGGTGATGACAGAGAACTGAGTTTTGACTATGAA
ATAAATGATAGGGACCAAGATTTTATTGCTTCGAGAGGTTCAATGGATTTGGATAAAGGAGACCTGAGAA
CTTCCCCAACGCCAATAAAAGAGATCAAGCAGGAAGAGGTGAAGCTACTGAAGGCAGAAGCAGTAGCTCC
ACAAGTGAAGCCTGAGATCATCACACATTCAGCTCCAATGTTTGCTGACAATTTTGTCGATCAAACAGAG
AGGCTTCGGCAAATCCGGCCATCTTTAGCCCGGCACTCATACAAACTCCCAACACCAGCGGATGATGACT
ATCCCAGATCAGCAGCTATTCACAGGTCTCATCATTCCGTGCATTTTTTCGAAAGTAAAGATGGCGCTGC
AGCCAACTTGTGGCATTCATCTCCACCGGCGAAAGATTACAAGGCGAGCACCATGCATAGTGGTCCCATT
AAACTGCCATCAAACTCTGATTTTAGTAAGAAGTTAAAGAGAGAGTCCTGGTCTGGTCCGATTCCAAGCA
AAGCAGGATNCAGCAAGCCTGATCCCAAGTCATCCATGGGCCGTCCTCATGCGATGATATCCCAGTCGTG
TGGTCATGCTAGGCAGCCGTTGCCAGTTTCACCCAAGATGTTCCCACCTTCATAGTATCCCCCAAAATCG
ATGAGCTTTCTGAGCTGCCTAGGCCTCCGGGCAATGTTGAACCCCTCCGGTCTTGTGGGCAAGTTGGCTA
CT
>gnl|UG|Ta#S16210776
CTCTGGCTCCAAGTTTAGCATGCTCGTTGAAGATCTCACAGAGGGTGTACTGGTGTTTGAAGACGAGGAT
GATGTTGCAAAGTACTGTGACGTTCTACAGGGTGGTGGTCAAGGATGTGAAGGAATTGCAGAGTTAGAGG
CTTCATCAGTTTTCAACATGTGCCGTCAAATGAAAGCTCTCGCCGTCCTTTTCCGGCGTGGAAGGACTCC
TCCAACGCCTCAAAGCCTCGAGCGTGACTTGAGGGCGAGAAACCGGTCACTGGAAGACTAGTATCTTTGG
GATACATACACGGTGTAGATATGTTAATTGCATTCTTCTAGCTGTTGAAGCACAGGCCCTATGCCTTGTA
TACTAAATGGTACATAGATGATTCAAGCCACAAAAAAAAAAGGGTAAAAAATAACTGGTATATAGATTCA
ATGATAGCCAAGATGGAGTGGAAGTCAAGTCTGACTGAGTACATATTTAGCTTGAGATTAGCAATCTCTG
TAAAACTGAATATTCTTGTAATTATTTACATTCTATTTACAGTGAATAAATGAGATTTTAAGTTACTACT
ACTAAAAATTTACATTCTATTTACAGTGAATAAATGAGATTTTTAGTAGTAGTAACTTAAAATCTCATTT
ACAGTGAATAAATGCGGACGCGTGGG
>gnl|UG|Ta#S22386466
AGCTTGACATTAGGCCTATTTAGGTGACACTCTAGAACAAGTTTGTACAAAAAAGCAGGCTGGTACCGGT
CCGGAATTCCCGGGATATCGTCGACCCACGCGTCCGCCGATTCACAAAAACAGGGGAGAACAATTCCAGA
ATAACAGGAGGCTCTATTGCTGCTCTGAAGCAACTTTGCACAGTTGAGGGATATAACTTAGTTTTTCAAG
CTCGGCCAAGTCCTCTAGATGGTTCAGGTGGCAAGGAGACTTACGCTCAGGTAGAAGTTGGTGGGCAAAC
TCTTGGCAAAGGAGTTGGAATAACATGGGAAGAAGCTAAGCTTCAGGCTGCTGATGAGGCTCTTGGAACT
TTGAGATCCATGCTTGGTCAACTTGCTCAGAAACGGTCTAGTTCTCCAAGGTCTTTGGCGCCCAATTATA
ATAAGCGCTTCAAGCCAGATTTCCCCCGGGCAGTGCAAAGGCCTCCTTATGGTAGATATTCCAGGATTGA
AGGCCATGTTCCTTGAGCAGAGTTTCAGAGAAATCAAGTGGTGTTTTCAAGAAAGGTGTGTATTGCCATG
GTACATATTGCAGGAAAGGCCATTTTGGTTGAGCAGAGTGACAAAATGGATGTGTCTGGACATTGGGGGT
TTAGTCACCTATCACCTTGCCAAGTGAATTCTTCCATCTTGGTGTACCGCCCAAGGCTTTCCTGGGCTAC
GGGAAAACAAGATGGGTTTCGAAACGGCAAATGATTTGGGAAAGGCGAATTAACTGGGAAGTTCTTGGAA
GAATCGTCCCGTGCCCTACAAATGGGAATTAAGGGTGGTCCCTACCCCAAAATTGGTTACCGCACAACTG
GTTGGTGTGGGTTTCCCCAAGACCGCCCAACTTTCTCG
>gnl|UG|Ta#S17971970
TTCAAGAGAAATTTGCAACCCTCCTTGTGGTGGGGGGGGTGTAATCCTTTGCATTGTTGAAGAAAAAGTT
CGAAAATTATCCAAAAGGCTTGCTAACCCTAATGGTCCGCTGGGCTATGGGTTGTGCTCCCTCCACTTAG
CTTTAGATGGCTACACTAACTCAAACCCAGAATTAAATAAAGTCCAGGTTCCCCAAAGAATAACCCTTTG
GATATAATGCTGGGCATGAACCTCTGGGGAACAATATACAATACTTTTATTATGTTTGTGCGCCCATTAC
TGTTCAGTAACTGCCCATACGCAAACGGTTTTGAGGCTGTAAGTTTTGCCGCGGAGAACCCAGAGTGGCC
NTGGGACATTCTCATGTTCTGCCTATGCGGCGCCGTGGGTCAGAATTTCATCTTCCTGACCATCAGCCGA
TTCGGCTCTCTTACTAACACTACAATCACCACCACCCGCAAGTTCATGAGCATCGTCATCTCATCAGTTA
TCAGTGGTAACCCACTGTCCATGGAGCAATGGGGAAGTGTTGTGATGGTCTTTTCTGGCCTCTCTCTCCA
AATATATCTCAAATGGAAGAGAAAGAAGGGCAGAGATCACAAGGAATGAACTCAATTCTTATAAGCACAT
TTTGATTTGTAGCTTTGATTGCGCACATTTGTTGTGGAGATATCCGGGAGATCATTAATGTAGCCCATTG
AAATGATAGGAAAGAGGTTTACATTTAAAAAAAAAAAAAAAAAAAAGGGCGGCCGCTCTAGAGTATCCCT
CGAGGGGCCCAAGCTTACGCGTACCCAGCTTTCTTGTACAAAGTGGTCCCAATCTAGAGTCGTATGATAA
GCTACTACCTAACGGTCGGGTCAC
>gnl|UG|Ta#S22369476
ACGCTATGACTTAGGCCTATTTAGGTGAACTATAGAACAAGTTTGTACAAAAAAGCAGGCTGGTACCGGT
CCGGAATTCCCGGGATATCGTCGACCCACGCGTCCGCTCTTGATGTGTTGCTGCAGGGGACAGCCCAGAC
GAGGTGAAGGCGAGGCTCAAGTACTGGGCGCAGGCGGTGGCGTGCACCGTCAAGCTGTGCAGCTGATCAA
CCGCACCGTCAATCAACCAATCCTGCGGACGCAGGAAGACGAAGCCAACTCATACTCGCAAGGCGGCAAC
CCAATTCATCAGGCGACCTATGTGCACGAGCGCACGCCATCTGCCCGAATCGCATGGAAATCACATTACA
TTGGATCAATTCATCGCCATCAACACGACAAGCAGAACGAAGGGTGCACGCATCATATTGTAGACTTGGG
ATCGCGCCTCGACGACGATAGGAAGCGATGAAGCGAGCGAGGAGGATGTCACTGGGCATTTCTAATGCTG
CACTCACACGTTATGATTTATGAATCGCTGAATTTCCGTTCAGAAGAAGCGGTACTATGAATTCTTGATC
GGCAGCTGTAGCTAATTCATTCATGTAAACAGACAACGTATAATGTATTCTCAACCAATTCATTTTGGAA
ATAATAATTGATCTCGTGCTGAAAAAAAAAAAAAAAAAAAAAAGGGCGGCCGCTCTAGAGTATCCCTCGA
GGGGCCCAAGCTTACGCGTACCCAGCTTTCTTGTACAAAGTGGTCCCTATAGTGAGTCGTATTATAAGCT
AGGCACTGGCCGTCGTTTTTACACGTCGTGACTGGGAAACTGCTAGCTTGGGGATCTTGTGAAGGAACCT
TACTCCTGTGGTGTGACATAATTGGACCAC
>gnl|UG|Ta#S12983194
AGGAATTCGGCACGAGGCGGCATCGACAAGCTGGCGCACAGGCAGGTCCGGCGCATCCTCTGGTCCGGGC
TGGGGCTGATCATGTCCCAGATCGGCCTCTTCTTCCGCCTCACCTTCTGGGAGCTCTCCTGGGACGTGAT
GGAGCCCATCGCCTTCTTCACCACCGCGTCCGGGCTGCTCGTCAGCTACACCTACTTCCTCGTGACATCG
AGGGACCCGACGTACCAGGACTTCATGGAGAGGCTCTTCCTGTCCAGGAGGAGGAAGCTCTGCGCCAAGC
ACAGGTTCGACATGGAGAGGTACCTGGAGCTGCACAGGCTTTGCAAGTGCCCTCTCGAAGGCCACTATCC
TCATGGCCCCAAGCTTCACAACTTGTAACGCCAGGGCTAGAATTTCCCAGCTGGACTCTCTGGATTGTGC
AATAGGCAAATATATAGCTTCCAAAGTGTTCGCTGCATCTTTGCAGAAGTCACCAGTTACCTGCTAGATT
AATCTTGCAGACATACTAAAGGCTAATCTCAGTGATGGGCCACTGTCATTATGCCATTATGGTTCTCTAT
GTTTTAAAGTTGAAAGCTACTTTCTCCGTCCAAAAAAAAAAA
>gnl|UG|Ta#S16266629
AAAAGATACTATCTCAAAGAAGGACGACGAAATCGAACAGCTGCAGCTACTGAATACTAGCACCTCCAAA
TTGAAGTCCAACAGACAAGCTGATCACATATTGAAGCATTCATCATCTTCTCCGGGCATAACATCACTAG
GAAAGGTCTCAAGTGTTGGTGGTGGAGCAGCTTCTGATCTTGACAACTTCTCTGACACTAGTGACAGGCA
ATCTGAATCTGGGTCCATGCTCTCCATTGAACCTGAGGTTTCTGGTCTTGGTGATGTTGAATCTGATGGA
AGGTTAAGTGATGCATCTGATGGGGGTAATTCCACCGGTGCAGAAACTGACAGTTCAGTAAGCAGTGTGG
TAGACCAAGGGCAAGAGAAAGCGTCTAGCGCTGTGAAAGAGCGGTTGACAAAGACGGTATCTCGAGTTCA
GAAGTTGACAGTCCGAAAAGCATCAGGCTTGCGGCCTAAACCAAGGGATCCTGCTGTTCCTAAACCCTCA
GTGCCAACAGGGGCACGAAGAAATACAAGCACCCAAGGAATTCCACCAGCAAGAGCTACTAGTAGTGCAA
AACGAGGACCATAGATCAAGTTTCTTACTGTACCATTTTGGCTAAACCATTTTCCACTTGCCTTAAATAT
CTATTGGAAGCTCTAGAGTGTACAGTCTAGCCTTGTTGTATTATGCCCAATGAGTTGGAAATTAGGCAGG
GAGA
>gnl|UG|Ta#S13140225
TGAGAANGTNGCCTTGNTTCCNCTGAAGGGNTTTTCAGGGTAATTGTACCNGGTTTCCGTCCCGAGTTAA
ANGACGCCGNNGCGGGTATNGACCATTTGGNGATTGNTCCGGCCCCCCTGNGATNTTATGCAGACCGCCA
GAGTTTGTGAGNCGAGGCNCTTCCATTCANCGTGACGCCGTTTGCGGCCNTGACACCACCATGATGCCTG
CTGTCGTACTCCGAGATGCCCAGGAGTTCATGANCTCAGGTTCTCGAGAGCACTTTGGCGTTGATGAGTC
CGCCATGACCGTGTGAGCTTGTCGAGCTTTACCGTGCCTGTTTGCGAGGTTCGACCGAGACGGCAATGGC
ACGGTGGACCTTGAGGAGTTCCGGGCTTGAGATGAAGGAGGTGATGCTCGCTGTGGCTAACGGGCTCGGC
TTCCTGCCGGTGCAGATGGTGGTCGAGGAAGGCAGTTTTCTGAAGGTGGCTGTGGACCGGGAGCTGGCCC
AAAGCAACTTGACGAAACTGCTTGGAACGACTTTTCAGAATCAGGAGGCTGCATGTTCACGAATTGTAAC
TTTTATTCTGCCAATTTTGTTGTGTTACAACTACACCGGTGCTAGTTATTTGTACTTAATAAGTGAAACA
GAAGCCACAACATCAGTCTAATTTACAAAATCACAAGCTATTTATGTAAAGGGAAATGTTGTAAATCTAT
GTTTTTGGATGCCTACATGAGAAATATCACACTAGCAGTTTTAAAAAAAAAA
>gnl|UG|Ta#S26024957
CGACCCACGCGTTCCGCCCACGCGTCCGCGACTGGAGCACGAGGACACTGACATGGACTGAAGGAGTAGA
AAATCCCATCGACGAGGCGAGGACAGAGGTGGATCAACAATGGCGTCGCTTCTTTCGCCGAACACCGTCG
CTGCGACCACGGCGAGGCCGTCCGGCAGGAGGAGCCGCCTTACTCCCAGTGTCACCGCCATGGCAACCAA
GGGCCCGAAGCCCAGCTCCGGCGGCACGAAAAGATCGTCGGGCACTACCACGGTGTTCCCGGTGGGGAAG
CCCGCGGGCCCGCCGCGGCCGGCGACGACGAAGGGGTCGGCGCCCGTGAAGCTGCTGACGAACGTGGAGA
AGCTACGGCTGCTGACCAAGGCGGAGAAGGCGGGCCTGCTGTCCGCGGCGGAGCGCGCCGGGCTGTCGCT
GTCGGCGGTCGAGCGCCTCGGGCTGCTGTCCAAGGCGGAGGAGCTCGGGGTGCTGTCGGCCGCCACCGAC
CCTGGCACCCCCGGCTCGCTGCAGGGCCTCGCGCTCCTGCTGCTGGCCGCCGGCCCCGCCGTCGTCTTCC
TCGTCCCCGAGCAGTACCCCTGGGAGGTGGCGCTCCAGGCCGTCGCCGCCCTCGTCTGCGTCGCCGGGGG
CTCCGCCGCGTTCGCCGCGTCCAGCTTCGTGTCCAGGCTCCAGGGCTCCTCCGGCTGATCTCGACGAACT
CTGCTTGCTTCAGCATCGACCGAGTGTCAATTGCCGCGTTTGATTCTAGCACCAATGATCTTGCGTAGAG
TTAATCTACTTCTGTAAAGATGGGCTGATATTTATACGATGCGCCATTCGGTTGCAATACTGCAGGTTTT
TGTATTAGGGGGCGTTGTCGAACTTCTGATGGGAGCACTTCTGTCTTTAAAAAAAAAAAAAAAGGCGGGC
CGGTCCTAAATATCCTTCGAGGGGGCCCAGCTTAAGCCTTCCCAGCCTTTCTGGTACAAGGGGGCCCTAT
AGTGGGTCGAATTATAGCCAGGGACCGGCCCGTGTTTAAAAACGTCTTGACTGGGAAAACTGGTATCTTG
GGATTTTGGTAAAGGACCCTTATTTGGGGGTGGGACTAATGGGCCAACTACCTCAGGGATTTAAGGCTCT
AGGGAAAATTAAAATTTAAGGGTTTAGGTGTTAACCAACGGCATTTGTGCCT
>gnl|UG|Ta#S16216490
CCACGCGTCCGCAACAAGCATCGAGATTGGTCTCAAAGTTTCATAAGCGCATACGTCAAGCCAAACCCGC
ACCACCTCAAAATGGTCAGCAATGAGGACCGGTATCCTCATCATCATCATTTTTGCCACTATTGTCGTGG
CTTACCCCTTTGCAACGTCTGCCGAGGAAGAGTGGTATCCTATAGGGGACCCCGACAATGAACCACATGT
CCAGGAGCTTGGTGGCTGGGCAGTGGCGGAGCACGTCAAACAGGCACACGACGGGCTCAAATTCATCAAC
GTGGTGAGCGGTGCGGAGGCAAATGCCGCTGGTGTGAAATATCGCCTCGACATCAAAGCATTGAAGAACA
ACGGCCAACCCGGTGCATACAGAGCGATTTTACTCGAGGAGGTCAGGGACAACGAGCGCACCCTCATCTC
CTTCGAACCCACGAACTAAGTGGCAACCAACTAGGTTCATAGTACTTTGATGTAATAAACATGTACCAAT
GAGAACAAATAATTTGTGTAAGCGGTGTGGAAAACATAATTGAATTTTAT
>gnl|UG|Ta#S32654039
TTTATGGGCTATCTTCTATTCCGTTCGCCATACAAAAGACAATCTTCTGACTTGAAAAGTAACTCAATGA
AAGAACTTAGCCCACATATTAACTCTGTTATGAACATTCTGGAGAGCCATGCCAGCTATTTGATGTCTGG
CAAGGAACTTTCAAAGCTCGTTGCTTTTGTCAAAGGGACTCAATTTGATCTTGTGGAATATCTTCAGCGA
GAAAGGCAAGGGTCTGCCCGACTGGAGAATTTTGCATCTGCACTTGAACTAATTGGAGAAAAGCTCCAAA
TGGACACACTTCAGAGCCGGCTAGATGCTGAGTTCCTTCTTGCTCATATGTGTTCTGTCAAGTTTAAGGA
ATGGATTGTCGTGCTAGCAACTTTATTGAGGCGTGCAGAGGTTTTGGTGGATCTCTTTCGACATGATCTG
AGATTGTGGAAAGCATATAGCATCACTCTACAGTCACACGATGTATTCAGCGAGTACCTTGATCTTCTTA
GCGCCTTGGAGGAGGAGCTTTCGTCTGTTTCCGATCGCACATTGCAAAGCAACGGACCGGTGTCGTGATA
CTGAAAGGATAGCCATTTTGGGTGGCCAACAATTTTAGCCTGGTGTTAAGTTAACACATACTGTTAGGAG
GAGAGAAAGGCGCGGGGAATCGTTTGTAAATAGCGATTATTTGGGGGATGTTCCCCCCTTGGAGGCGAGC
AAGAGCCTTAGAGGTTAGGACAAGAGCCTTTTGTGCAGTGAAATGAGTTAAATCACCATATTGTTGTATC
ATTTAGTTGCGGCAGAGTGGAGTATGCATTCTTCCCCTTTCTGTATGTATGTGGACAATGTAAAGTACA
>gnl|UG|Ta#S12994025
TCCGAGGACGCCGCGCAGGTGCTCACCGTGCTGCCCATCGCCATTGGGGTGGTCGGGAGCATGCTCTTCG
TCACCTTCCCCACCACACGCCACGGCATCGGGTTCCCGCTCTCGCAGCATTGATTGATTCCCGAGTGCTG
CCCTTCCTACTATTCGAACCACGATTATTTCTTCTTCTCTCTTCTCTTGTGGAGTATAAAGAAAAGAAAA
TGTACTCTTTCGGCCGTGCGCCAACCGCGACGAGGGAGTACAAAGTGACAGGCGGTAAAGAGTAAATATA
CCATGCTTTTTTAAAAAAAAAAAAAA
>gnl|UG|Ta#S17988665
CTTCCCCCAAGCGGTTCCGCCCCGATAAAAAATGAGCGATTCTTTTCCCCCCTTTTATTCTGGGCGGAAT
TGACAATTTGAGAGCAGGGAGAGAGAGGAAAAGANTGCTCTCTAAGGGCAGAGGCACCCGTCGAATCTGA
AATACAGTTTCTTTCAAAGTTGAGGTGTGAAGTAGAGGAGCAGCTGCAGAATGTGCTGAGCAAGAAGGTC
GAGATCAACTTTGAGAGAANCAGGATTGAGAACTTCAAAAGGAATTCGAGAATGAAACCCAGGCTGCTGT
GCACTTTCAGTACGAGCTTGAAGTTGAAAGGAAGGCTTTGTCTATGGCCAGGGCTTGGGCAGAGGATGAA
GCAAAGAAGGCCAGGGAGCATGCTCGCGCACTCGAGGAGGCCCGGAACCAATGGGAGCGACAGGGAATCA
AAGTTGTCGTTGAAGCAGGGCTTGAGGACGACGCATCGGCCGGAGTGACATGGGCTAATGCTGGCAAAGA
ACACCCAGTCGACGAGGCAATCAACCGGGCGGAGTCGTTGCTGGAGAAGCTCAAGTCGTTTGCTGGTGAG
ATGAAAGTGCGATCCAGCCATGCCCTGGAGAGAGTAATGCAATACGTGAGGTCCTTGATCTCAAGCCTAA
AGCAGCGAGCGGCGGAAGCAAGGCAAGGGTGCGCAGATCTTGGGGCTGCTGCAGCCTCAAAGGCAAAGAA
TGTGTCATCAGAAGCCAAGGCGTTTGGTTCAAGCGTCGGGGACAGGTCGAAGAAGGTCGTGGAGGAGTGC
AAAGATGGCTTGGAGAAGCTTGTGCACAGATTCAAGACAGACTAGCTGCTGGCTGGTAAAGAAAGCTTCA
CGTGTTGTGTATGTGAGACCAGACAATTTATAGCCGAAGAAGAGAGAGAGAGAGAGAGAGGAGCCATAGG
AAGGAGGAATAAATTTCAGATGACATTTTGCATGATGCTGTAATGTGTACATTTTGGGTGTTGTTGTAAA
TGAATATGAACATACCGAAGGTGACGTAGCAGAGGTTGGTTCCATGGAATGGAATGGAATAATAAGCCCG
TTTTGCTCTGTACGTTACGTTAATGAAATCAAACTTGAGTTTTGTTGAAAAAAAAAAACGGGACGCGTGG
GTCGCCGC
>gnl|UG|Ta#S13262423
TTCGAGCGGCCGCCCGGGCAGGTACTTGCTGTGGGAGGACGCGAAGAAGATGCGGTTGATAGTGAACGCG
GAGTTCCACCAAGAAATGCGGGAGTTCCTGCGCAGGCAAAGATGATCCAAGGGAAGTGACCATCTTGGAG
AGAAGAAAAGAAACAACTTGTCTGAACCACACGCTCCTTCATGTGAGGAAGGCCTGAATCCACCCACCAA
CCAGACAAGTCTTTACAACATCCATCGGCAGGAGGCACCGAGGCAGAGTGGTTGTCTGTAGATGTTGAAA
TCATTTGAACTCGATGGTCGTAAATCGAGTGTAATCATATGTTTGATAGGTTCAGTCTGCAGTTTGCGTC
ATGCTAAGTGTAGGTCACAGAAGGTAGTGGATTATCCAGTTAGTCAAATCAAAATCGGATGAACTGTACA
TGCTCCACTTCTCCAGTTCAGTTTTGCATGGAAGTTGCGTACCTCGGCCGCGACCTCGCTA
>gnl|UG|Ta#S32595580
GCCGGCNGCNGCANGNGGCNGAGGAGGGTCAAGAACCAGCGGNGCAGTCGNGGGGAGCCCAGGATCGACA
GGGAGTANGACATGGTCATCGTGCCGTCCGACGGCGGCGGGTGCCTTTCCGGGTCAGAGTCCGACGACTC
CGANTGGTCCATCGGCTGGCTGGAGCCGCAGGCGCCGGAGATGCAGACGGACGGTGACCAGGAGACCTCC
TTCGCAGTTCTCGTCCCCTGCTACCGCCACGGCCGCGCCGAGCAGCCCGCGATGCCCCAGGGACGGTTCC
TTGGCGCTGGCCCTCTCGCCGATGGCGGCCTCTCTGATGGAAAGAATTTTGTAGAACAGTGGCTTTCTTC
CCTCCAGAACTGATATCTGGAATCTCCGTTAGCTACGCTGTATATATTATTGCTCAGTATCATTATCGAT
GAAGGAAGACATCAAAACCCAAAAAAATGAGAAAATAGAAAAAGAACAAAAAGAGGAGCAGCGGAATTTT
GAAGCAGCACTGAACGGGTTTGTCCTTCCGGAGGTTTCAAGGCTAATTGTACTCATTGCAAAGCAAGGCC
AATGCTGAACAAGACCAGCTGCGCTGCGCGTCGTAGAAGACACATTCATTCTTATTAACCAATCTACGAC
AACATTTGTAGATATTATTTGGTATCGCATCGTTCATTTTGTCCCACTTTGATTCTGGACCTCGACCCTG
CTACTGGCATATGTATATATGGTGTCATTTGCCGTGTATATAGAAGCTGCAGATGTGCAGCTCCTCAGTG
TGCGTGTGTGTTGATGTAGATCGAAACGGGAT
>gnl|UG|Ta#S18009432
AACACCCAACACAAGATGGGGCGGAAAATTGCCCCCCCCCCTTTGGGGGACCGCTGGAGCACAAACGGGA
GGTAAGTTCCCCCGGCCCCAATTTTTTTCCCTCCGACCGAAGGGGGGAGACAGTTGGTTCCTCGATTGCG
GAATCTTGAAGGACCTCCCGGCCGCTGCTTGGGGCGTTTTCCCCGGGAAAGCATCGTTTTCTTGGTCCAA
TCCCAGTGGGGAATTAGGCACCCAATTGACCAATTTAGTTTTCCCCAAGGATTCCGGCACCAATAACCGC
TTAAGTCAGAGCCCTTTTGGTAGGCCAACATCTAAGGCTTGTAGGGAAAAAGTGAGAAGAGACAAGCTGA
ATGACAGGTTCCTTGAATTGGGTACTACATTGGATCCTGGTAAGCCAGTAAAAGCTGACAAAGCTGCTAT
CCTGAGTGATGCGACTCGCATGGTTACTCAGCTTCGTGCTGAAGCGCAGCAGCTAAAGGATACTAATGGA
AGTCTAGAAGACAAGATTAAAGAGTTGAAGGCAGAGAAGGATGAACTTCGTGATGAGAAGCAGAAGCTGA
AACTAGAGAAAGAGACATTAGAGCACCAGATGAAACTTTTGACGGCAACTCCAGCCTATATGCCTCATCC
TACTATGATGCCCTCCCCGTTCGCTCAGGCTCCGATGGCTCCCTTCCATGCACAGGGACAAGCTCTAGGA
CAGAAACTGATGATGCCCTTTGTTGGTTACCCAGGATATCCGATGTGGCAGTTGATGCCGCCCTCTGAAG
TCGACACCTCAAAGGACAGCGAAGCATGCCCGCCTGTTGCGTGATATGCTTGGACCGCTTAAATCGCATG
AACCCCTGGTCACCTAAAACAGCATAGTTGTTTGATCCATTGGTTGCGCATAGTCTCTCTGATTCAGATT
AACTATTGTTCTCATGCGGTAGTTTTTGTTGATGAGGAGAATGCTGGCAGTTGTGCGCTCTATAGAGTCT
ACTACCCTTCGTCCACTGTATAATACATTTTTTCTCGAGAAAGAAAGAATGCTCGTTCTTGTTCTGATCT
CCGCCTAGAAACGAATCACAATTCGAATGGGATGCTTTCCTTTTCTAACTAAAAAAAAAAAAAAGGGCGG
CCGCTCTNGTATCACC
>gnl|UG|Ta#S32591399
TCAGAGAGATGCGAGGGCTGAAGAAGAACCTGGAAGCTGTGTCGAAGCAGAACAAGACATTGGAAGAAGC
AAAGCCTGGAAGGTCCGATGAGAGCAAGCCACACCACAACGACATTGCTTCGCTGAATGAGGAGATCAAG
AAGCTGAAGCGGCAACTGAAAGAAAAGGCGGAGGAGGCCAAGGATGCAGAGGCCAAAGCACTAGCTGCCC
AGACACAATCCGAAGGTCTTGCGCGCAAATACGACCGCCTGCTGGAGGACAACAAGCATCTCCATGAGCA
GCTGCAGTCAGGAGACATCCCGCTGTCGCGTTCGGATGGCAAGAAGAATGCCTAAGATGTGGTTGGTCCT
CATCAAGTCAGGAACTTGTGGAAGCCTGAAGACAGTTGAGAGATGAACATGACGTGAGTTACTGATAATC
AGCCATCAGGGTAGTACCATCTTTACCGCATAAATGCTCTGGTATTATGTACCAGAACGCAAAATATCGC
TCAATCTCTTACAGCCAGGTTTAGCCGTGACTATGCTAAGATGCCCTCCTGTAAACATCTAATGGTATAT
TGGTATTCGACTGAATGTTCTTAGTCTGATCAAAGTTGTAGATAGAACATGAGAAGTATTCATATCTCGA
CAAATTTAACTGCTGTCGTTTAACCCTGGTTATCTTGCCATCAACTTGTCCAAACATGGAGAAACGGCCA
TTGAACTGTGGTTACCCTTTCATTAAAAAAAAAA
>gnl|UG|Ta#S16225073
CCACGCGTCCGCATAGTTCTATCCATAATCACCGGTCTCTTTGGAATCAACGTGGATGGCATACCGGGAG
CTCAGAATACTCCGTACGCTTTTGGGCTGTTTGCGGGGCTTCTCTTCTTCCTCGGGATCATCCTTGTTGG
CGTTGGGTTGATGTACCTTGGGCTGACAAATCCAGTGACCAGTGAGAAGGTGAAGGTGAGGAAGCTGGAG
CTCCAGCAGCTGGTATCGATGTTCCAGCATGAGGCGGAGCAGCATGGGAAGGTGAGGGAAGGCCTGAGCC
GGCACGGCTTGTCGCCGAGTTCAGCTGCGGCTTCGGGCGATGAAGGCTACATCCTGATTTCCTGATCCTG
CTAATGCCTCAAAACTCTGAAATAGTGTAAGCTTAGGCCACGCTGGGGAACCTGGTGTTTTGTCTTTGAG
TAAAATCCCGGCTATCCCCATCCCCATGGGAAGTAAACTGATTCCTGTCCGACTGGTTCATGTGTCCTCA
ACAGGCGTATAGAAAATGATACACCTAACAGAGTATCTTGTGTGATGATTGTCACTGAGGAGTTGGTATA
GAAATATATAGAGAGATGATCAAT
>gnl|UG|Ta#S17982835
CCACAGCTATTCGATAGAGGCCTATCTAGGTGACTAGATTGAACAAGTTTGTACAAAAAAGCAGGCTGGT
ACCGGTCCGGAATTCCCGGGATATCGTCGACCCACGCGTCCGCATAATTTCTAGTAAACATACACTTGAC
ATAGAAGATCTTATCCAGAAGCTAAGAGGATTAAGAATGGCTGCAGTTATTGAACTGGGTCTTGTTGTAT
GTATTTTCGTTTTCTACTTTGCTCGACGGAGCACTCGGGCACGGAGGAGACAATATATTTTGAAACGTTA
GAAAAGTTTTAAGCTTCTAGGGCTGATCGAGAATTGGAGATGGGAAGGTCAGGCATCCACAAGGTTTCTA
CGAGTAACTAGCCTACACATCTGCTGTTAAAAAGAAACTAGGCCAGGACAGTCGTGATTTATCCATGCAA
TATTTTCTGTCCGACCTTCCTGCCGGTAACGCCAGTTCAGTGCTTGTGTGTATATTAACTTACTATTGTG
TTCGTGTGTTGTTGGCGATGGCATCCATAGGGTGGCTGTGGTGCTGTTCGCGGTAAGAGCATGGTTAACA
ATACAACCAACAATCGGTTATAAGGAGTTGCCATGTACATCAGTAAATTTTAAATATGTACTACTTTATT
AATAATAGTTGGCCTACTTTACAACCTCACAAATTGTCCTGAGGCTCGTACTGCAGCTGACTACTAATGA
ACAGTTTGCTTCAAAANNNNNNNNNNNNNNNNNNNNNNNCNNNNNNNNNNNNNNNNNNNNNNNNNNNCNN
NNNNNNNNNNNNNNNNGGGGGGGGCCCCTCTAAATTTCC
>gnl|UG|Ta#S32554776
TATTGATTCAGGGCTGTGATGGAGATATATAACATGTACAGAGCTCAGTTGTCGGCACAGAACACAGTAA
TCCTCTTTGAGGCCTTGCATACTGTTGCCACTCATGCTCACAAGATAAACAGTGACAACGACCTGCGGAC
CAAGTTGCAGGAGCTGGGCTCTATGACCCAAATGCAGGACCCGCCATTACTACGCCTTGAGAACGAGTCA
TATCAGTTGTGCCTCACTATCCTCCAGAATATATTCTTGGACAGAGCTCCAGACGAAGGGAGCTTAGAGG
TCGAAACCCACCTAGTTGGACTTTGCAAGGAGGTTCTTGAGGTATACTTGAGCACAGCAAGGCCTGCTCA
CCTTTCTGGCGGTATACAGCCGCTTGGCCATTGGCTTATTCCGGTTGGTTCGTCAAAGCGGAGAGAGCTT
GCTGCCAGGGCACCGCTTGTTGTCTCAACATTGCAAGCTATCAGCGGTCTCGGTGACTCATCTTTTGAGA
AGAACCTTGGCCAGTTCTTCCCCCTACTAGCTGGTCTCATCAGCTGTGAGCATGGTTCAGGTGAAGTGCA
GGTGGCCTTGAGTGATATGTTTAGCACTTGGGTTGGCCCAATCGTGCTTCAGTCCTGTTGATGCTGAAGC
ACCCTGTGATATAGTATACCTCCACATGTAAGTTATTCTTTGTTCCAGACTTCCAGTGTCATATCTTTCT
GTTGCTCCGTTTCCCCCCATTTTGTTGTGTTCATTATTTTAGTCGTTGTGGGAAGTGGTGTCTTGAGCCG
AACTGATCATGTAGATCCTTTCCCCTTTTATGCTCTTGGTTTTCTGCATTGGGAGCGTGTATGTTACAAG
ATGATTAAATTATATGCCTTAGT
>gnl|UG|Ta#S17980720
CGTAGACATAGCTATTAGGCACTATAAAAATGTACAAAAGCAGTGTAACGTCCGGATCCGGAATTGTCAC
CCGTTGCCGCCTNNNGTTTTGCGTCGAATAAATCGTACCAGTCTGCTTAGTGTATCACCAGACAATCTCA
ACACGACAGCTNAGATAGACNCGCTCCCTCCCCTACGACATGACAGGCCACTGTGTATCCTATGAGCTGG
ATCAGACAGCTNATCCNANNNNNNNNNNNNNNNNNNNNNNNGNTCTACAGCAGACAGAAATTGCCTGACA
AAAGTGCATCCTTCTCGTTGTTCCAATTCAACCTGCCGATAGCTCCGCAAGGCCCACCGTCACCCAAAGA
TGGTAAGAGCGGAGAGTCGGTAGCAAGGATGCCGCCATTTGCTCCGGTTCAAGCGCAGCCATGCTCCAGA
GAGCAGACAGATGTGAAGGAGTATAATCTGTTCTCCACCGATCAAAGCGGCTATTTCCCTTTATCCCGTT
AAAAGCAACACACATGGGGGACGTGCTCTTCTCATTTTTACTGTCTACAACTGTATACGGTGAGTGATTG
TATCAACCGAACGAAATAAAGGATGTTTTGAGTGGTTTTTCTGTATGCTTACGTGCCTTCAGTTTTGGAC
TATAGGGCCGGAACTATATCTTTTATACATTTTTTTCTTATATTTTCCCTTTGTGTGTATGAGAAGATAG
TGTATCATGTAGCCTTTTTGATTTATAAACGAGGTAAATTTCCAAAAAAAAAAAAAAAGGGCGGCCGCTC
TAGAGTATCCCTCGAGGGGCCCAAGCTTACGCGTACCCAGCTTTCTTGTACAAAGTGGTCCCTATACTAA
CTCGTATGATAAGCTANCTAACTAAACGTGNTGTG
>gnl|UG|Ta#S17888511
CCACGCTTCCGGGTTATNTTTGCCCACGTCGAGGCACATTTCTTATGACACATAAGAGATTTACAATCAT
AACCATCTCGCTCCTCGTGGTTATTTATACTGCTGCCATCTTCATACCAAGCATTTGGGATGCATTCCAG
TTTACTGGTGCCACAGCTGCCGTTTTGATTGGTTTTATCTTTCCTGCCATGGTCATATTAAGGGATCCTT
ATGGAATCGCAACCAAGCGTGACAAGATCTTGGCTGTAACCATGATCGTGCTTGCTGTTGTCTCAAACTC
TGTTGCCCTATACAGTGATGCGATGAACATCTTCCGTAGGAAAGAGGTAGCCTGAACTTCAGAGTTCAAA
GTTGAAAGGAAGGGTGTCACTGATGTAGGAAGCGCAGTTTCATATTACAAAATTCAGTGGCTTTGAAGGA
AGATGGTTTGCTGGGATGCTGTGAAGAAAGATGATTTCTTTGGTCAGCAACTCAGCATTGAGGCCTGCCA
CATGGAAGAATTGGATGGTTGAAATTGTCAGGTCTTGTGTACATGAGCTGGCTCAACGTCGAATTGAGCC
ACTTGCAATATATGTATGTTCTTTTTTTGGCGCGAATATATGTGCCCACCCCAGACAGAAAAGAAAGCAT
TGCTGCAAAAAGCTTGCTCTACAATAATGTACAGTGTTCCTAGTATTTGAGTTGAGTTAATTCTATGTTT
TATTTGGACCTAAATCCAAGGTTTCGAATAAAAAAAAAAAAAAAAAAAAAGGGCGGCCGCTCTAGAGTAT
CCCTCGAGGGGCCCAAGCTTACGCGTACCCAGCTTTCTTGTACAAAGTGGTCCCTATAGTGAGTCGTATT
ATAAGCTAGGCACTGGCCGTCGTTTTACAACGTCGTGACTGGGAAACTGCTAGCTTGGGATCTTGTGAAG
GAACTTACTTCTGTGGTGTACATAATGGACNAACTACCTACGGATTTAAGCTCTAGGTAATATAAATTTT
AGTGTTTATGTGTTAACTACCTGATTCCTGCTGCTGAAAGTTTGCTACTGATTTGATTTTGAAATTTATC
CCGGACCTGTGATCTAATGGTTGGGATTTAAATCAA
>gnl|UG|Ta#S12962318
GAGGAGGAAGAAGAAGCACGGCGGACAGGGGCAAAGACAAAGAGAGGGATTCGAAGGAGAGGCGTTCCAA
GGAGAAGGATAAGAGCAAACGAAAAGACAAGGACGTTCCCATTGCTAAAACAGGACATCAAAGAAATATC
CAAGGACGACTACTTTGCTAAGAACAACGAGTTCGCAACCTGGTTGAAGGAAGAGAAGGGCAAATATTTC
TCCGACCTTTCTTCAGAGTCTGCCCGTGATATCTTCCTCAAGTTCGTGAAACAATGGAACAAGGGGAAGC
TGCCATCGCAATACTACGAGGGCATCACCACTGGGCCCCGATCAGCGCACAACTGGAACATCAAGAAGGC
ATGAGAAGGCTCGTCTTCCTTGTGGTCTGCAGTTGGGGTGCCTTGCATTGTGCGGTTTCTTGACGAAACT
GCTATACCAAATGCTTGTGCCACTTATTCCATCTTTTAGGTTTCTGATCTAAACCTGGATGAACAATAGT
TTGGTATCGCTGTGTTTAGCATTGATGTTAGTCCTATTGCCAACGTTCAGTGAAAAGATTCTAGCAAACT
TGTTGCTGTTATTCGGTGATTAGCCCCACCACTACATGTCCATGTTCTTCTGCCTTTTTTGATGGGTCTT
CTGTATAACTTGGATAATCTTGCTGTAAACTGAAGACTTTCAATGTTACGAATTAGTCTGCCGTATTTCG
GAATCACCACTGGCAGCA
>gnl|UG|Ta#S18008346
CTGGTCGACTGGTTTGTGCGATCTCAGAGATACCAACCCGAGTGCCTGCGCCGTATTCCCAGCCTTTGTG
CATTTTGTCCCCGGGCGCGGGGAGTCAAGTGATACACCCCCGAGACCGCGGTCGTTACAATAGAGCCCAC
TGTTGGGGGAACACAAGAGGAGCAAGGGTGGGCCCCCAACACCGCGCCCGGGACCCCTTCCGGGAACCCC
CGGGAAATTCGTGCAACCCCCCCGTTAGCGGTGGTGGGGCGCCCGGGGATCCTGAAAATAATACGAGAGG
AGTTAGAACCCTTTTCCCAGTCTGATTGAAGCCCCTTCACCCCCACGGCCAAATTTCCCAACCCCGAACC
ATACCATGCGCGCTCTGCGCGGGGCGCCCTGCACCGGCTCCCGGATCACTATGACCCCAGTGCTCGGCAC
GCCCCTTGTGGGCCGTTTCCCCACGTTACGAGGCCCCAGCCCCGACCGCGGCGTATGTCAAGGTGTCCGT
CCGCCTCGTGCGGGTCCTCGCCATCGACCTGACCGGCGGGCGCCGCGAGGTGATCGGCCTGCCTGGCCAG
ACCCTCCTCCGCGCGCTCGTCAAAGCGGGGCTCATCGAGACGGCCTCCCACCGCCTCGACGATATCGACG
CCTGCTCCGCCGAGTGCGAGGTCCACATCGCGCAGGAGTGGCTCGAGAAGATGCCCGCGGCCTCTTACGA
GGAGCGCTACGTCCTCACGCGCGCCTCCCGCAACCGGGAGCTCAACAAGCACGCCCGCCTCGGCTGCCAG
GTCGTGCTCGGCAAGGAGCACCAGGGGATGGTCGTCGCCCTCCCCGAGCCCAAGACCTGGGCCATCCCGT
AATTCGGCCCCCTTCCATGGCGCGAGGCGAGGCGAAATTGTGCGGCGCTTCGACATGCCGACCCGCGAGC
CTTCCTTCCTCGCCCCTTCCGGTGCTTTCATGGTACGGATTTGATGAAAGAATAATGAATTTGATGGGCA
AAACTTAGAGCTGTTTCTGCCCCCCTGATGTTTGTTTTAATGTGGAGAAGAGGGGGGCGATCCGGACTGG
GAAAAGGTTTCTACTGCTTCAGTCCATGTCAGTGTCCTCGTGCTCCAGTCGCGGACGCGTGGGTTGA
>gnl|UG|Ta#S12934920
TAAATTTCATGACCTGGAATCTACTAGTACGGATGTTTGTTTTGCATACGACGGAGGTTATGAGAGGCCT
TTACAGCCTGTTCCCGGAGACTGTGGGTATCACTTGCATGCTCATTGGCTGGTCCTTTCTCATCCAACCA
CGAATAAGATGCTGAAGATAACCGCCCCTCTGCCGCATATCCTACAAACTCGAGAGGAGCATTGCGATCC
GCAAGTTGATACTTGAGCTCATAACTTTCCATTTGAAACTATGTGCATCCAATGAGTTGAGCAATCAGTA
AGAGTTCACAGGCCATGTTCTACGAGCCTGTGGAGATGGAGGCTATTGGACGCTAACGTACGCATATGAG
GTGTTGAGTGTATCTTACAGAGTGTCAGACTGAGTTTTTGCGTGTGGCGCAGCGTGGGCAATACAGGAAG
TGGTATTGATGAGTTTAAATGGTCACTGGACACTAACATTTGTGTTAGATGATACGTAGAACAGAGTAAA
CTTTTCAGGTCACTGCATCTGAAGATGCATGCACACGGCCAAAGGATGTACTAGCTGCTTTCTGTGTTTG
TTTGTGTTGTTTATATGACCGAAACCAATTTTGCACTTATTATGCAAATGTATGCATATTTGGCTAAGAT
TATCATCTGCAAGCATGTAGAAACTANAT
>gnl|UG|Ta#S12989318
GGCACGAGAGACAGTGTGATTTAGCGACACAAGACAAGGATAGTGGGAGGAATTCATTTTGTCTCGGTTC
AGCTTGAGAGAAATGCCAAACATTACTTTCTTTGGAGACATGCTCATATCTTCTGATTTTCACAGCGAGG
AAGGCACTTTCATATGCTTCATGGTGATCGCAATGTCGTGCTTCCTTTTTCCATCTTCCAGCGATCAGAT
TCACATTGAGTTTTTGACCTTGCTTGTTAATCCAAAGCGCACAAGTGGTTTTGATTTCTGTGCGCTTGTG
TATGATTGGATACTCACTGGCATCAACAAGTTTGTGATTTCTGGCAGAGTACCTGGCAGGAAACCAGAGG
TGTTTTGACTTTTGCTCGTACTGCATCACGGACTATGAAGATTCACAAGAAAGATGGCACCACATCGGAG
AAATAGATGGCTTTGTCAAAAGGTGAACTCACCTCCAGGTGATGAAAGCGAGGTTGACATGTTGATGAAC
TCATGTGACCTCCATGGTGACCATGTGTGATCTCCAGCGTGATCTCCCAGCTATGTATCGCCTGTGCTTG
ATGGTGAGTACTTGAGGCAGGGGTGTTCGTGAATGACCAATCCTGTAACAGAAGCTGTTTAAATACGTAC
TCCTACCCAAATATGGTGGAGATGTTTGAAGGCGTTTTCAAAAAAAAAAAAAAAAAAAA
>gnl|UG|Ta#S12962057
TCAAGAAATTACGTGCAACGAACGTGAAGATTGATGTCATAACATTCAGTACCATGATTTCTGCAATGTT
TAAAACTAGGAGAATTGAAGAGGCCAAGGATTTGTTTGCTACTATATCAGCCATTGGGTTGGTGCCTTCT
GTTGTGACTTACAGTTTAATGATGACGAATTTCATAAAAGAAGGGTTGCTGGCAGATGCTGATGATATGT
TTTTAGCAATGGAGAAGGCTGGCTGTGCTCCTGACTCCAGGCTGCTAAATCAAGTGGTCAGGGTATTTCT
GAAGAATGGTGAAGTTGTAAAGGCTGTGACTTATCTCGCTAAACTTGATGCTAAACAGCTGTCAGTTGAA
GCTTCAACGATTTCGTTAATAGTATCTCTCTTCTCAAGGAAAGGGAAATTAAGGGAGCACGTAAAATTGC
TTCCGGTAAAGTACCAGCCTCCTGAGATGTTGGGCTGAGGATCGATACAGTATTACTTGGAACTTCGTAC
AAAAAAGCAAGGTGGTATTCTCTCATAGCTGACAGAATGTCATTGCCCCAACCTGCCTTTTTTTTCAAAA
TGCAGAAAATTCATCCATTTTATTGTTGCCTGATGTTTGATGTCACGTTCTAAATTAAAATAACAAGCCT
GTGGTCTCCGAGTCATATGAGTTTGCCTCTTCTTGTGATGAAGAAGGCGTAACTCTNATCTGTGAAGTTT
TGTTATGTCACACATTTAGGCCTATTCAGAGTATCCAAATTTG
>gnl|UG|Ta#S32595419
ANTACATGAGGCGACACGGGATCGAAGCCGACACCATCCTGCACAATTCTNTGATCGACATGTACGCGAA
ATGCGGAAGCACCAAGGAGGCGNTGCAGGTCTTCAGAGAAATGAAAGAGAAGGACACCCTGTCATGGAAC
TCGATCATAATGGGGATGGCCAACAACGGCGCCGAGGAGGAAGCTCTGAGCGCCTTCCATGCCATGATCG
CCGAAGGGTTCAGGCCGAACGAGGTCACCTTCCTCGGCGTGCTGATCGCGTGCGCCAACGCGGAGCTCGT
CGAGGAGGGACTCGGCCACTTCGAGAGCATGAGGTCGGTCCACGGCGTGGAGCCGCAGATGAAGCACTAT
GGCGTAGTCGTCGACCTCCTGGGGCGCGCCGGTCGGCTGACGAAGGCGCTGAGGTTCGTCGCCGAGATGC
CCGTCGCTCCTGAGCTCGTCGTCTACAGGATACTGCTGGGGGCGGCCAGAACGCACGGCGATTTGGGCGT
CGCCGAGGTGGTCGCCGAGAGGCTCAGGGAACTGGACGGCGGGAACAGCGGGGACTACACGCTGATGAGC
AATGCGTATGCGGGGGCTGACAGATGGAGCGACGCCATGGAGGTCAGGCAGCGGATGGAGGATAGTCGTG
TGAGGAAATTGCCCGCTTGCAGTGTCGTCGACTGCTGACACTGCTAGCTACAGAGTGATGCTCGGGTCCA
TGACCGAGAGAATTATGTCAATTACTCTGCAACCAATTTTGTCATAACGATGTGAATAATGCAAAGCAAA
AAAAGA
>gnl|UG|Ta#S12858838
GCTCCGCCTGTGCTCTCACATACGGTGCGGGCGCAAGGAGACGCGGCGGCACGAGTTCCGGCGCTGCTCG
GTGTGCGGCGCGGCCAACTACTGCTCCCGTGCGTGCCAGGCCCTGGACTGGAAGCGCGCCCACAAGGCCC
AGTGCGTGCCCATGGACCGCTGGCTCGTCGGCGCCGCCGCCGCCGCCCCCCAGCAGTGACCCGCCCCAAC
GGGCAACCGCCGCGGCAACGGCAACAAGTAGCAGCACCGGCGAGTCCATGGCGCGGCCGGTGGACCGGGC
GTAGCGGAGTGAACGGCGGTGATGAATGAGGAAGCGTTTTTCTGGCGTTTTGCTTTCTTTTTGCGGCCGT
TGGGTGTCGTCTTGTCAGATGTACGTACTCTACTCTACTAGGGAAGAGGAGCAGACGATAGATTCTACCG
CGGCCACCAAAACTCTAGCCTTGTTTTCTTAATTAGTCCCTATTTTCTTTTTTTAGGGGGAAATTAGTCC
CTCTTTCTTTAAATTAAATTAAGTTTCTCCGT
>gnl|UG|Ta#S32684817
CCAGGGATTGTATTTTTTGAGGATGGATCATACTCTAGAGGTCCACTCGATATCGAAATCGGTGAATATG
ATGAATCTAAATACTTCCTTTCACCAACGTATCAGTTTGAGCAAAGTTTGGTCAAAGGATGCCACAAAAG
ACTGCGTATTGTGCATACCATTGAATTCAGTGAAGGAGGAGCGAATATACAAACTGTAAGGGTTGCTGTG
TATGAAGAAAAATGGGCTAGCCCAGCAAATATCCATGTTGAAGATAATACCCCTGTTGACGTCAGTCCTT
TCTCTCAAAGAAAGCGGACAAAACCATCAGAACTGACAGGCCCCTGGAAAGTATATGAAGTCAGTGCAAC
ACCAATTTTCAGCGAGAAAGTGAAAGAAATAGAGGGTGGAGCCGCCTTTGTATACTTGTGCATGGAGACC
ATGAAGAAGAGAAGCTTGCCAGAGAGCTCTGTTTTCTTCGGGGAGGAGGAGATGCTCGATATGCAAGACG
TGACTATACTTTGGTTGCCTGGAGGCGTCACCGCCTATGTTGACGTAGATAAAGACGGTATACTCTGCAT
CGGAGTTAGTTGGTACTCGGAGGAAGGGATTAATCTGGTGATGGAGAGAGATTATGGAACCGATGGGAAG
CTCAGGGAGGTTCGGACAAAAACTGAAATCAAGCGCAGGTGGAATCAACCACTCCCACCATAGTTCAAAG
AAATCACTACGCCACTTTAAGCTTTCTGTTTGTAGTAACATCTGTTTCTGGATATTAGTATAGGAGCAAT
AATGTCTATGGATGTGTGAGTTCCAATAAAATAGTGCTCCAGTTGATGTACTCCATCATAGATCAGT
>gnl|UG|Ta#S32574441
GGATGGAAAATGCAAGTGAAAGTGGAACAAGAAGCAGATCATTTGGACATAAGCAACCTATTCCCAGTCA
GCTGACAGAGAGCCAGGGCACTGCTTCATTTCCTGTCAACAACTCTCCTGACAGCTTAAAGCCCTCGTTG
CTTAAACTCAAATTTAAGCGTCCACATTTGGAGCAGCCAAGTGCCCAGGTTTCTCAACCAGAGGAGCCAG
CCACCTGGGCTTCTCAGCAAGAGGACTTAAATGTTGCTAAAGGCCAGAGATCAAAGAGGAAAAGACCTTC
GACAGACAAGATGGATGGCTCAGAGGGCAGTACTCCATCCAAGAGGCATGGGCAGAGCACAGGGGACGAA
GCAATGGATGCGACCTGGATACTGCGCAAGTTGGGCAATGATGCAATTGGGAAGAGGATTGAGATCCAAT
TAGCTTCTGATGGCAAATGGCATCAAGGTGTGGTATCTAATGTCATCAGCGGCATGCTTTGTGTTCAGTT
AGATAATGGTAGCTCTGAGAACTTAGAGCTTGGAAAGCAGGCGGTTCGATTGATAGCTCAAAGATCGAAG
GGCGGAAAGAGATGAAACCTTTCTCCATCTACTCTCGTCTCTTCCCGGTAGTGCGGTGGGCGGAGTTCAC
CCGGCGGCTCCTCCACATACTGCCGCTGACTGGATGAGTTACAGTGCGCAACCTCACTAGCTTGTTGCGC
CGGTTACGTCATCAGTCTAGCGTAACAGACTTGTTTTCCGTGCTGTTTGAAGCTCATTTGCTTCCATTGA
ATTCGTTAGTGTAGCAACTGGGAGAGTAGTTCGTTTTCCATGGATGTAAAAGATGCGGTTAGCGTGCTGT
TGTGATGGTCTTGTANCATGTGGATGTGAA
>gnl|UG|Ta#S17888090
GCGTGCCGGTTACTTACACTGATNCGGCCCACACCANCATTTCAGCAAACTCTCCAGGGTTTCTACGCAT
AGCAAAATCATACCTCAATTATGCACCAGAAGTCAGGCCAAGCACCTAGTCAAGCTTCAATGAGAATCCC
AACTCAGCAGTTGAGCCATCGGACAGGCAATGCTTCACCAAGTGCTCAGCACCTACCTGCTAGATCAACT
GAAAGTGACGAGAATGGTTCATATCCTAGTTCAAATCAATCCAAGACATCTGAGGTGGAAAAAACCAACA
AAGAAACTGGACGGGGCTCTTTCATGTATGGTGGAGCCCAGGTTATTGGGGCTGCTGGTCTTGCCCAGGG
CGAGCAAAATTTTCCTGGCACTCCAGCTCTCCTGCCAGTGATGCAATTTGGCGGCCAGCATCCAGGTGGG
CTTGGAGTTCCTACTGTTGGTATGGCCCTCCCTGGCTATGTGGCTCAGCAGCAGCTGGGAATTGGAAATA
ACGAAATGGCGTGGTTGCCACTATTGGCTGGTGCAGCTGGGGCTTTTGGAGGATCATATCCACCTTACAT
TACCCTTGATCCAAGCTTTTACTCTAGGTCTTCAGGACAGACGTCGTCGTCAGTTCCATCCAGGGAAGGT
AATGTTAACCATGGGGCTAAATCTCCTCAAAACGATATTGTGACTGAAGAGCTTGATCAGCGCCAGAACA
AGCATAGGAGATACTCAGAGATGAACTTCAGTCAGTGAAGCACCCTGTAAGGTGAATTTCATCTGAATAA
GCTGCTTACGGCCCTGTTGTAGGCCCTTTGTGATCTCTGGTTATGATCTGAGCACTTTGGGTGGCTTGGT
GTCCTAAATTATATTNAGGTCTATAGATGCCTGCTCGTGCTGTAGTTATCTGATGGGGGGTTGTTCACAG
CAGAGCAGGGGGTGCATTTGTTGCTTGAGTTGTGGTGTTGCTTGGTCGAATGTCTTATTTGTGGTGGCAT
CTGAAGACATGACCGGTGTTGAGGAGAGGTGGAATATGATCTGGGGTGATTGATAAGAAAGGCCAAAGGG
GTTTTAGTACATTTGTTAGGACCGGATTATGTCGGTTTGATCCAAAGTCCCATTTTTCTTTCCCCAATAT
GGTTTGGAAAACAAGGGTTGTTTT
>gnl|UG|Ta#S12906859
NTNTTNTTTNCCGGGGGNTGGGGGGGCCTTTTTTCCCNGGAAAAAAGGTTTCCCCCCNGGGGGAAANCCA
NAGGCAAATGCCCNGGGTATATTGGGGGGGTTAACCCAATGGCCCNTTTTACCAGGANCCCCCCNATGGG
GGGTTGGGGACCCAAAAAATCCGGGATTGAACTNTCTGAAAAGCTTGGAGCTTTTTNCCAAAGGCCATGA
AAACCAAAACCCCTTAAGNTTNTTGCAGCGCCCAGTTTGTTATNATAAAAGCCANAAGCTTACNCCTTGC
CTTTTCTTTGGGTTATGTGTTCAAGTGTACCCCAGTGTTNTTCTCCCNTCCTGAATTGGAGCGATCCGAG
CGGACTTTACATCGCTTTTAATAGGATGAGCCAGAGAACTGAATTTGATTTTGCNCCAAGGAAATTCAGA
AGTCTATGTGCAAGAGGCCAGTCTTATTTTTCTTGAAGGATGTTTGGAAGGATGGGAACATAACTAGAGG
CTCTTACATAAGGTCAAGTGAACGGGATGACCTCAAAAGGAAGGTGTTTTGCTTTAGGTCACCTCCTTTG
TNTGGGATANATGAGATTCAAGTTTNTGNGTCCCCATTAAGCAAAANATGGCATNTGGCNCCAANAAGGT
TATGCAGTGCTGTGAAAGAATNTATTAATGGAACTATGTTTATGTTTGTTCGGCAATGTGGGCGCANAGC
ATTCGGCTCCGCTTNTGATTNTCTTGATTGATGGAGAACAGAGATGTATATTTTCTGTCCAGATGATACC
TGCAAGGTGTAGTTACCATCCTACATTNTTTGGATCAAGTGTTNTGGGGGCTCTTTTTNTGCCTCAAGCN
CTTGGCAGTAATTGGAGGCTTGTTATACTTGATAGTTGTTGAAGGTAGTTTCTGTATCTTCTCCGAGTAA
GTACAATGGGAAATAGATTNTTAGTGTTAAAAAAAAAAAAAAAAAAAAAAAAAAAAAAAA
>gnl|UG|Ta#S17984487
TGTATAAACCATTAGCCGTATTTAGGGAACACTAATAGACCAATTTTGACAAAAAAGCCGGGGGGTTACC
GTTCCGGAATTCCGGGAAAATTTTAGACCCAAGGGTCCGTGGGTTCCAACAACCCCACAACGCACGGCAA
AATATTTGCCGCGGCCCCGGTTCCTATGGGGGAGTTACGGCCTCGGCCTTCTTCCGGCTTGCCCTCCTAG
CCTGCCTCTGCTTTTCCTGGTGCCCGCCGAGCCGCCCCTTGCGGTCGCCCGGGCGGCGCCCGCGGCCGAC
TCGATACACAAGCTACTGCGCTCGCACGGCCTCCCCGGCGGGCTGCTCCCGCGCGGCGTCGAGTCCTACA
CCCTGGACGAGGGGAACGGCCTGCTCGAGGCGCGGCTGTCGGCGCCGTGCTACGCGACGTACGACAACGG
CGACCTGGCTTTCTTCGACACCGTGATGCGAGGGAATCTCAGCTTCGGCGCGCTCCGCGGCTGTGAGGGG
CTGGCTCAGGAGGAGCTCTTCATGTGGCTCCCGGTGAAAGGCATCCTCGTCTCCGACCCGGGCTCCGGCG
TCATCCTGTTCGACATCGGCTACGCGCACAAGAGGCTCTCGAGGTCGCTCTTCGAGGAGCCGCCGGACTG
TAAGCCGTCAGCCAGCACCAGTATGGGCGCCGTCGAAGCCGCCAGGTGGAGGGATAGTCCAGGTGTTCCT
GGGCTGAGGGAGAGGATAGAGGCAGGAGGAGGAGAAGAGCACCTGGACCAGAAGTGAGAATGAATGAGCG
TGTGAGGAGAGGAGGAGGAGGAGAGAGAAAGACAAGAAGACCGAGACAATGCAGAAGTTCAGCAGTTTTC
CCCTTGTGTAAAATCAGACAGAACCTGTGGTGATGAGTGAGAAGTGCTGCAACGACTGATAATGCCCGCA
GAGGTTGGAAGAATGTGTGTACTTAATGGAGATGTGGGCACCTTTTGCGCTTCTTTTTTGTTCTGTTTTC
CCTCCTCTTTCTTTTCTCTCTCTCTGGTCTGTCCGTGCATGCATGCTCCTGTGTGATACTAGTTGAGTAT
TAAGTTTATCTATGCTGTGGCTGTGTTCCCAAAAAAAAAAAAAAAAAAAAAAGGGCGGCC
>gnl|UG|Ta#S16191502
GAGNATCCTTTACCCAGAAGGGTGGTAGCTATAGGGCGTGAGCCCAAAGGAGTGTTATGTGCCTCAATGG
GTGAACCTATACTTTGTGATGAAGACCTGCACTGGCCTAGCACATTTGGTTGCCAGCAACTTAAGCTGTC
CAATTGTAAAATCACGAAGGTTGGTATTGGAGGCCCCCTGATAAACTTCTTTAATGGGCGTCTTGTTGGC
ATGAACTTTTGTGATGGAAGGCCTGATAGAACTCCCTACCTGCCTTGTAAGCAAATTCGTGAAGTCTTAC
ATAGCACATGGCGCTTAACTACCGACCGCTCTGTGCTCAGATTGGACAAACCAGATGTGAACAACAAATG
CAGATGGCCAGTGCCCAAGCCATATTGGTATCACGGTCTTCTCGAGATGAATAGGTTTGGTCCGATGCCC
ATGATAGGATGGGTTCGCCAGTAGGCTCGCACCACATACTGTTAATTGAAGTTTATGTCTACCGCTTATT
CCCTGTTTGTAACAAAGTACTGCGTTCCTAAATATAAGACCTTTTAGAGATTCCAATATGGACTACAAAG
CAAAATGAGTGAATCTACACTATAAAATATGTTTATATACATCCGTATGTAGTTTGTATTTAAATCTCTA
AGAGTATCTCC
>gnl|UG|Ta#S32595005
ACAAGACACTCCCTCTCCGACAATGNTGGCCCTCACGGCCACCACCGCAGCTTCATAGAGATAATGGACA
ACACCTCCATCCTTCATGATAGGTACTATGCCCGCGGTGATAATGTGATGTTGCCAGAGGTGCCGTATGA
CCAGTTTCGTGCTGGATCGCAGTTCTTTGTGCTGACCAGGAGGCATGCCATCATGGTTGTGAGGGACATG
CGGCTCTGGAAGAAGTTTAAGTTGCCTTGTCTGGTCGAGCGCAATTACTCGTGCTATCCAGAGGAGCACT
ACTTCCCCACATTGCTGGATATGCAGGACCCTGCTGGATGCACCAAGTATAGCCTCACGAGGGTGAACTG
GACAGATCAAGTCGAGGGCCACCCACACACGTATCATCCTGGGGAGGTGTCGGCAAACTTGATCAGGGAG
TTGCGGAAGTCAAATGCGAAATACTCATACATGTTTGCACGGAAATTTGCCCCAGAGTGCCTCGAGCCGC
TGATGGAGATTGCGGACTCAGTCATCCTACGTGACTAGGCCGGCAGCACCTCACATTTGGGTTTGTCGGA
TAAACTGAGATGATGAGGTACGGAAATGCGCACTTGCTGCTGCACTGTTGAAAGAACTAATCTTCTGTGT
AGGTGTTGTATTGAGAGAGTTGTCTCTGAGTGGAGTGTACATAGTATGAAATTCGGGAGTTTTAGGAATT
ATGCAGTCTGTATGCTTTAACACTTACATAATAAAGTTGCACGCTTCGTTAAGTCGTTATGTCATCAATT
TGAACTTTTAAATATTTATTATGTTGCTGTGTCAGCTTCTTGTAGGACCAGTAGATGTGAAAT
>gnl|UG|Ta#S17985057
GCGGCGACCCACGCTTCCGGCCTTGGATGACACCGAGAGTTCACATAATTCTAGTGATCTCTCAGTAGTG
CAAGAGCAAGAGAGAGGGCAGCTTGCAGTACTGTGTTCGACGCCTGCCCCTGACTGCGATCTATTGGAAC
TCGTTGACGATGCCATTGTGTTTCGACCAGTTGACTTTAATCCATTTCGGAAGACTATTAGAGATTGCAT
ATCAGCAAAATTTGAATTGGTCATTGGGAGCATCAATTCATTCAGAATCGATGAAGATGCCATTGACCAT
ATGGTTAGCAGTGTCTGGCTCACTGATGAGAGGTTCGAGGACTGGGCCGGAGAAGTAATTATGCCAAGCA
TTGAACGATTGTGGCGCAACGTGAAGCATGATTGCGCTCGTGCTGTCGTCCGCCTCGCATTAGTTGCGGA
CGAGGCGTTGCCAAGGTGGGGTGAGGGAAGGGAAGGGCTACCAGCGACCGTAACGATTGCCATCGATGGA
ATGTAGAGGGCATTTGAGAAAGTAAATTCTTTGTACGGTAGATATGTAAATACTTTGGAGATCTTCTGCT
ATAAGCTTTGTTTGGGGTGGTGGGGGGACTATGTGAAGCACATAGGACTACCAAATAGGCAGGAGGTTAT
AGATTTTATAACACCCAAATATGTGGTCTATAGTTTCGATGATATTTGTAGCTATGTTCCTTGGAAAGAA
AAAACAATATTTTAAAAAAAAAAAAAAAGGGCGGCCGCTCTAGAGTATCCCTCGAGGGGCCCAAGCTTAC
GCGTACCCAGCTTTCTTGTACAAAGTGGTCCCTATAGTGAGTCGTATTATAAGCTAGGCACTGGCCGTCG
TTTTACAACGTCGTGACTGGGAAAACTGCTAACTTGGGATCTTTGTGAAGGAGCCTTACTTCTGTGGTGT
GACATATTGGGCCACCTACCTACAGAGATTAAAGCTCTAAGGTAATTATAAATTTTAGGTGTATAATGGG
TTAAATAACTGCATATTCTGCTGCTT
>gnl|UG|Ta#S18006487
CCGCGCGGGGGGAGTGGGGAGGGTTGTCTAGCCCGCTACCAGTGAGAGGGGACATGGGGGTGCTTTGTAT
TCGCGCATGTGCACCCCGCACCCTGTGGCCTATACGTCCGTCCGGGCCTGATGGGAGATAGTTGGGCCCT
GAGCCCTTAGCAGCTGTAAAGGTGGAATCGCGTCGCGGGGGGCGGGTGTCCCATGCTTTCTAGATGTAAC
CCTTGGGGTGGAGAATGGGGCCCCGTGGATCCCTTGGACGCAACTGTTCCTGAGGGGAACCCTCACTATA
TGAGCCGTTCGCGCATCCCGTGGAGCCGTAAAGAAGGTATTTTTAATTTAACGTGCTAACTCCCGGAACA
AGAGGGGATTCATGGGGTGGGACCTTGGAGAGCTACCTCCGAAGTCCGAAAGACCACCCAAGACTGAGTT
GTCCAGAGAAACTCCCAGAGGTTACAAAGTCCCTGCGACCATTTGGTGCTAAGGAAGATAGATCTCTATC
GGAGTTTCAAGTGGAGTTGATTCAACTTGCCTCTCAGCTCAATGGGTGACCACGTGCTCAACAGCTATCC
GGATATTGGCAAGACGATGAGTGTAGGCGAAGCAAACCGCTACGCAGAGGATGCTGTCTCCAGATTCCTG
GAGGCTGGAAGGATCGCTCTTAGGGCTGGTGCAAACGAATCTGCTCTGGTGACAATGAGGCCCGCGCTCA
CCAGCAGAGCCGCAATGTCCACCGGCTTGTCATCTGAACTCTGATGGACTGTTACTGGATACTGCCAACA
GATTCTGCATCACGATTACCGGCGCTACATGCGCTGCAAGAGTACGGTAGCATTTATGTAATGGGTAAAA
AATCTTGCCCATGGATTTTTTGTACATATACGCCATGATACTTCGTATCTGAAGCTTACTTCAGCGGGCC
CTCGTGGTTTACGCTCAGGAGTATCACCCAACGACGCACCAGATGCATGCCAAATTCCCCTTCCGGATAA
GCTGTAGCTGGTGTTGTACCTATTCAGCTCTCTACTGTACCTGCTTGTATAGCAGTTGAACTGCATCGTA
AGGAGTATCGTACTATGAATGATAGTTGGATTTGGGGACCTGTAACTATTTGCATCCAAAAAAAAAAAAA
AGGGCGGCCGCTCT
>gnl|UG|Ta#S32700645
CCAAGCCATGGTGCCAGGTCCACACGGTGCATGTGGTTTTTGAGTTGTCAATATACACCCATACAAAAGG
AATGTACTGTGGTTGCAAAGATACCTACAACTTTCATTTCAAGAATACCTACTCGAAGGAGCAATGCTTG
ATTCCTCTTCAGGAGCTACTGAAATCATCTGCTTTTCTAGTTGATGATAGCTGTGTCTTCGGTGTGGAGA
TATTAAAAATTGATGTCTCTTCTCCTGAAAAGAAGGCTGTTGTGGTTCAGAAGAAGGATACCACAGTTCA
GAACCTCTTTGTTCAGAAGAAGGGGTTCGTCAAAGGGACATACACTTGGAACATGAACAATTTCCTTGAA
CTGGACTCGGATCACTTCGTTCGTTCTCCTACATTTGAAGTTGGCGGGCATAAATGGTACGTCTGCATCT
ATCCGCGTGGTGACAAGTACAGCACTGATTGCCTCAGCTTGTACTTATACCTGGATGCATCGGATGAGCT
CCGTCTCGAGTCCAAGAAGGTGGTTGTAATGACTCTGTCCATCCTGGACCAAAAGAATGGGAAACACTTG
ACTGCAACTTCAGGTCTCTTGGTGTTTACGGGTGGACGCGGCTGGGGATGGGCTGATTTCCTTGGACTCA
AGAATCTGAAGGACCCGGCGGGAGGCTATGTTGTGGGATCGAGCTGCGTTGTGAAGGCGGATCTCACTAT
CGTTGGTTCATCCAATGATGGTTAGATGTTCACCTCATGGCCTGATGGAGAGATAATGCCCTTGCATCCT
ACTTATAACTAGACTTCTATTTGAGATAATGTTGTAGTAGCACTACTAAAAACTTGTGGGATGATTTAGT
AGTAATGAGCTGGATTTGAGACGTGAGATGATTTCACGCATATATTTCTAGATATATGTATGAACAGATT
ATGTCATCGGAA
>gnl|UG|Ta#S32517432
TTTCCAATGGATCCTNTGGGTAGTAGACAATGGTCATGCTCGCCGTGTTCCTTTGATGAATGNTGGTCGT
TCATCCTCCACTTTGGGTCGATCAAGTGGCACAGATCCAAACGGCCAGAGATTCTACACCTCTCAGATTG
CTGCTGCTGAGATGTCTAACCCATCTACTGCAACTGGGCAGCGAGGCAATACTGGTAAGCTGTCTAACCT
TGGGGACAGCGCCAGGAAACAGTATTTAAGAGAGCATCGGTCGAGTTCAAGATACAGTCAACTCGCTGCT
GCCGACCAGTCTGACAAACCCAAATGGTCGCAATCGCATCAATTCCAAGAAAGACCGTCATCTTCCCATC
GGAAGGATGAAGTGGTGGCAGATAAGGAGCCTACAGGGGTGAATGGCACGAGGAAGAACCGAATCCAGTA
CTCAGGACCATTGATGCCTCCTGGGGTAAACATGGAAGAGATCCTTAAAGAGCACGAGCGGCAAATCCAG
CAAGCCGTGCGAAGGGCTCGTCTGGACAAGGGAAAGGGCAAGCACGCCGAGAGAGACCAGTCAGAGTCGC
TGCTGTACGCTGCCCATAATGGCAGGTCATAGCGCCGCAAAGCTCGGCTCGGCATTCTTGATGGCTTCGG
CAATGGAAAGTAGTGTATGATCCCCTTATTTTTTACGCCCCCGTCGAGCGGAGAGGTTTGTTCTGCCGGC
AGCTCCCACACCATTGCGCCAGTGGACTGGTAGTTCCTGGCAGCAAGAAGAAGAAGAAGGCCTGCTCTTC
ACTCATGTAGAGATTTTCGCCAAGTTTAGCAAGAAAGATATTCGCTGGAAAAATTTGTTGCCCACACAGT
CACCAATTGTATATCTCAGAGAT
>gnl|UG|Ta#S24513140
GAGGAGTGGTGGAGATGGAGTACAAATGGAAGAAAGTAAGGAAGCAGACACAACAAGTGGTAAAGCAACT
CACAGGATCGCACGTGGCATTGGCAATAAGGGTCATGCACTGACTAGAAAACTGAACTGCGATGGAAAAG
TTAACACCATGCAAACTTTGCAGAACTTGAGTGAAGATGAGCTTGCTGGGTTTGAGGAATCATGGCAAAG
GAATGCAGGGCCTTGTCTGCCTGGTTGGGATCCCAGATTAAACACGCTTAACAGTGATAAAGCAGGAACT
CTTAGCACTGGCATCCAAGAAGATAATGGAATGTCTGTACTTCCAACACCCAATGATATGTTTGCGCTTC
CAGCACCCGAACAATATCGTGGCTTTATTTCCTCTGATATGTTTGCGCTTCCAGCACCTGAACAATATCG
TGGCTCTATTTCCTCGAGGATGAAGAGGCGCCCTTTGAATGGTTCATTCCAGGGCAGTCCCCATACATGA
TTTCCTCAGGAATTTAGGCAGAACTGTGTTCCCGGTTTGCAGAGAAGGAAGAGGATGAATTGCTAGCTCA
CTGCAGCTATTCAGAAAACTATGTTTACGTTTTACTCAGCTTAGCTTAAAAGGTTCTGTTGCTATTGTTG
ATGTATATTGCTGTTCCCTTCAGCATGGATGCACAATCATAAAAGGGAGTACCTAGAACTCATCTACTCC
GTAGATGAGATATAATTTGGTCTCATTCACTTTGAAAACAAGAACATATACAATCCACGTTAGCACACAC
GCATCTTATAGCATCACATCCAATGGCTATAAAAGGTGATTGAGACCAAAATATATCTCATCTAGATGAG
TTCTAGCAAAATGTAACTTCTTTCCACAATGACTTCTTTCTACAACGACTGTTGTGTAACTTTGTAAGGC
AAGGCTGCATTCCTGTATTTTCTAAAAAAAACCTGCAGCCCGGGGGATCCACTAGTTCTAGAGCGGCCGC
>gnl|UG|Ta#S17882285
TAACTGCCCTATGAGTGGTTACGCCACGCTATTTGGTGGGATGTATAGAATACTCAAGCTATGCATCCAA
CGCGTCGGGAGCTCTACCTTATGTTCGACCTGCAGGCGGCCGCGCTAGTGATTTCGAGCGGCCGCCCGGG
CAGGTGGGCTTTTTTTTTTTTTTTCTTTTTTTTTTTTTTTTTTTTTTTACAGTGATATGATGTCGAATAT
TAGGATATAAATGACCGAGCCGACACAAATAAATATCAGATTTAACACGCTGCAAAATGTCTGCATAATG
AAAGCAAAAGATACAATTTTATTCCAAGGAAGGTCACTAACTAATGTACCGAGTGAGCAACGATACGCCT
AATGCAGTATATTCCACTGAAATCCTAGAGTGTCTTCTCCTTATCCTTCCATGCTAATATTTGCCTATAC
AAGCAACAGGAGTAAAAGACTCATCGAAAAGGTACTTGGGCACTTTTCTTCTCTTTCACAGACCAGCACA
GGGTTGCTTCTTCTCCGAAAGCCAGAAAACCGGATGCAATGCCTGAAGTGCAGGGCTTTCAAAACTGCCG
CAAGATCTTCATCTATCAGTTTCTTCTGGTAGCTTAACATTTCCAAAATGTATCAGCTCCATCTCGGCCG
CGACCACGCTAATCCCGCGGCCATGGCGGCCGGGAGCATGCGACGTCNGGCCCCATTTCGCCTATAGTGA
GTCGTATTACAATTCACTGGCCGTCGTTTTACAACGTCCTGACTGGGAAAACCCTGGCGTTACCCCACTT
ATCGCCTTGCAGCACATCCCCCTTTTTGCAGCTGGCGTTATTATGCGAAAGCCCGCACCGATTGCCCTTC
CCACAGTTTGCGCACCTGTATGGCGAATGACGCGCCTTGTANCGG
>gnl|UG|Ta#S18918510
TCCATCCCACAAAACCCCCGCCACCATCGCCATTGATCGACCGCCTCCTCCGACCCACAACACCATTAAC
CCGAAACGGAGGGGGCGCTGCCCATCGCCGCTATCCACCCATCCCGACGATCGAACGGCGCCACGCACGG
CGGCGACGGTCACATTGCACATTGCACGCTCCGCCCACGCCGAGGGAGGCCATCCATCGGCCTAGCATAT
CTCAAGGTCCGACGGCCGCGGTCCCAGCCCCGGCCGTCGGTGCGCATTCGCCTCCGTTCTTGGAGAAGCT
AGCTAGCGGCGAGCGAGCATGGCGTTGGGACTCCGGGAAGGCGGCGCCGGCGAGCTGCAGGGCAAGGAGG
GTAGCGGTGAGGCCACGGCGGCGGCTCCGGCGTACCGCTACGCCGCGACCGACTCGTTCGCCTACGATGA
CATGCCGCCGCTGCCGCAGCAGATGGACCGGCAGCCGTCCGTGGTGCTCGGCGGGGAGGGGATGCTCGGC
GACGGCCGGATCCCGGCGTCCGTGTTCGAGCGGGACACGTCGGAGACCGGCAGGGACTGGAGCATGATGT
CCACCGAGTCGGTGTTCGGGCTCCAGGTCGCGCCCTCCTGCGACTTCACCGGCTACTTCCTCTCGCACCC
GGAGCTCATGGACATAGCCACGCCGCCCCGCGACAGCTCCGCCGACGTCGCCCGCCCCTCCGCCACGTCC
ACGCCGCGGCAGTTCAACGCCGTCCCGGAGCTCGGCGACGCCGCCCCGAGCTACTCCTTCGCCTTCCCCA
ATCTGATGGAGGACAGGAGGTACAGCTCCAAGAAATCTCGGCAATCTATCGACATGCCGCCGACGCCGAG
AACGGCAGAGTCGGGGGAGCCGGCAGCGGAGACGACGGCGCCGGAGAAGGCAAGCAGCAAACCGGAAGCG
GAGCCGGAAGCGCCGAAGGGCGGCATGTTCTCGTGGATGCCCTGCTGCTCTTGATAAACACCGTCAATGG
ATCGCCGGCGGCAAAAACCGGCTAGGAGGGACGCTCATCGTGTCCGGACCGTCACCGGCAACATTAGCTC
GAGCAGTCGGAAATGGCGGCCAGAGACAGGAAAAGGAAGTGAGAAATTATGGATCGATTCGAAGGACAAA
AAACACAATCAAAACCAGCTTTTAAATTTTCTTTGCCCCAGAGTGGTGTCTTGTAATAGATTGCTTCCCT
TTTTGGTCACAAATGTCGTCCACAACGATGAATTTGAGATTTCTGTGAATCATCCATTTGACATTTCAGA
TCTTCTGAATGTATATAACCAGAGGAAAAACAGGTTAAATTCATGTAAGGTACTGTAAAAAAAAAAAAAA
AAAA
>gnl|UG|Ta#S32592529
CTTGTTGCTGCTAGCCACCCAAGGCTTACTCCTGTATGCGCCTCAAGTGGAAAAGGGAACCCTGAGATTG
ACAATGATCCCTTTATGGATCATTGAAGAAGGCAATGGCTGATGCAAAAAAGCCACGACCCATACAAGAT
GTGCTGAAAGAGAAATTCACCAAGCTGAGAGAACAAGCATCTGGTGGAGGTGGAGGGAATGGAAACAGGC
GTGGAGGCAATGGTGGTTCCGGTGGCCCAGAAGATGAATCATTCAAGGAATCATTGGATGAAGTAGTCCA
AGTTATCTTAGCAACTGTTGCTTTTATACTTGTGTACATCCATATTATCAGAGGGGAGGAGCTGTACCGT
CTTGCGAGGGACTACACTAGATATCTGGTTACTGGTAAGCGAACTGCCCGGCTGAAGCGCTCCATGCAAC
AATGGCGCAGTTTCTCGGAGAAATTCATGCAAAACGAGGGCTCTCAAGAAGAGCGGTACGAAAGGCCAGC
TGCTGCGGAACCCATGTGGTGGCAGCAGCCTCAAAAGTTTGTTCATCTTATGGAGGAGCTTTGCAGAGGG
AACTGGCGTCCACATGCCCAGAAGTCTTAGTTCTGGCGTTCCACCGTCCTTTTTTGACACTTGAAAGAAT
ATGTTGGGTGTTGTGTGGGTGAGATGGGTACTGGCTGCGTTGCTTGGCTGGCGCAAAGGTTTTACATGGA
TGGAGTTTCCTGATGGGGCAGATGGTGTTGTTCTTTGTTCGTTAGCGTGTATTTCTGTCTCTGGTTTGTC
AAGTATTTGAATGTGGGTACAAGTTGTTGGAAATTTTGTAGTCGAAGGGACCGATTATTCCTTATTTATG
ATGGTTAGCCTGCTAATCAGATGTAGGTCATGGCTGGTCACCTATTTTGCGATAGATTGAAANCTGTAAA
AGCC
>gnl|UG|Ta#S32616381
CCTTGGCCCCCTTGGACTTCAGCAGTTCTACCTGGACATGCAGTTTGTCATCCTTTTCGGGCAAGGCCGG
TTCTTGTCCCGGCACGTGCACACTGTCATACTGAACATAATCGATAGAGCGATGGCAGCATTCTCTGCTA
CTGGATTGGATCCTGATAGCGCGCTTCCGAGCGACGACTGGTTCATTGAAATCGCGCAGGACAACATCAG
CAGGATCAGCGGGAAGGCCCGGGCCGGCAACTCGGAGAGGGAGGTGCACAGCCCGACGGCCTCTGTCTCG
GCGCAGTCTGTGTCGTCGGCCAGGTCCCACGGCAGCTCCTAGCTCGCATCATCTTCAGTATACAGGTCCT
TGCAGTATAGGTGTACGTGTGTAAGCAGTACGTGTTCCTCTTTATCTGTATATATCCATTCTCTGCTGTA
TCTGTGTCCGGTCTGTGATCTGTTGTGCAGCTAGCTAGTTGTGATTGTAGCCCAGTGAGTATAGAGTATA
TAGACTGTATAGTATAGATAAAGAAATAATTTGCATGGAATCGC
>gnl|UG|Ta#S17889434
CCGACGACCCACGCGTNCCGCGAGAAGCTTTGCTGGAATAAGGTGGCCGAGAAGGAGGATCTCTCCATCT
GGCAGAAGCCCGGGAACCACCTTGAGTGTGCCGACATAAAAAAGAAGCATAAGATACCCCATATCTGCGA
GAGTGACAACCCTGATGCTGCCTGGTACAAGAAGATGGAATCCTGTCTTACTCCATTGCCTGAAGTAAGC
AACCAGGGATCAATCGCCGGCGGACAGGTTGCGAGATGGCCAAAGAGGGCATTCACGGTGCCCCCAAGGG
TTAAGAGGGGCACGATTCCGGGGATAGATGAAAAGAAGTTTGAGGAGGACATGAAGCTGTGGGAGAAGAG
GTTGGCGTACTACAAACGCACCACACCCATAGCACAGGGGAGGTACAGGAATGTGATGGACATGAACGCG
AACTTGGGCGGGTTCGCCGCTTCCCTGGTTAAGTACCCTGTGTGGGTGATGAACGTCGTCCCGGTCAATT
CGGACAAAGACACCCTCGGAGCAATTTACGAGCGAGGGTTCATCGGCACGTACCAGGACTGGTGTGAAGC
CTTCTCGACGTATCCGAGGACCTACGACCTGTTGCACGCCGACTATATGTTCAGGATCTACCAGGACAGG
TGCGACATAACGGACATCCTCCTGGAGATGGACAGGATACTGAGGCCCGAGGGCACGGATATCATCCGCG
ACACGGTCGACATGCTCACCAAGGTGCAGGCCATAGCCCAGCGGATGCGGTGGGACAGCCGCATCCTGGA
CCACGGAGGACGGGCCCTTCACCCCGGAGAATGTCCTGGTGGCGGTCAAGACGTACTGGACGGGCGGACC
ATCGGAGCACAGCTTAGCTGCAGCTCTCTGAGCTCCGAAATGGCTTGTCCGGGTATCAGCCGTGACACGA
CGAATGGGTCGGTTTTCGCCATCTCGGGGTGTGTGTTGTAAGCAGGGTGGTGTTTCTCCCGCCCTTTGTT
TTTGGGCTAAAACCTTTGGTAACCGGGGGCCAAATGGAAAA
>gnl|UG|Ta#S12990301
GCTTCAAGCTGAAGCTTAACGCAACGGGGATTTGGGTGGGGATGCTGATCGGCACGGTTCTGCAGACCGT
CATCCTGTTTGTGATCCTCTTCAGAACCAAATGGCAGAAAGAGGCTATGCTGGCAGAAGAGCGGGTGCGG
AACTGGGGAGGAAACGTCGAGCTGCCGACCGTCCAAGAAGCAAGATGAAACGGGAACGGACAAGGCTGGT
TGCGCACACATCACACAAATTTGACAGGACAGGAGGCCACAAAGAATAAACAGAAGATATACAGAAAATG
TACATGAATCATTATCTCTTTTTTTTTACTGAGCGAGACTACAGTAATCATTCGGTGTGGCTGTATTCGG
CAAGGGTCGCCAGTTTTGTTCTATAATCTCTTGAAAGCAGAAGGTTTGAAAAAAAAAAAAAAAAAAAAAA
AAAAAAAAAAAAAAAAAAAA
>gnl|UG|Ta#S22389551
TTTTNTTTTTTTTTTTTTTTTTTTTTTTNTNNTTTTNNNTTNGGGCACCCTCTTTTTTTATTCTTGACCT
TACGGCTATTTAGGTGATTCCTAAAACAAGTTTGTACAAAAAAGCTTGCCGGTACCGGTCCGGAATTCCC
GGGATATCGTCGACCCACGCGTCCGGGACCCCGCTTCTTCCTCCGGAAAACGTCGTCTCCGGAGCACCAG
AGTCGCGACCGCCGGTAGCCCTCCTCACTCCCGCTTAACCATCCTCGCCGTCGGATGCGACCGCGGCGGC
CCCAATGGCGTCCTCCTCCGCCGCCGAGCCAGGCGCCCGCCTCTCCGATCGGACGAGGAGGTCGCCCCTG
GGCCTGAGGGCCATGGTTCTCCTGATGCACGTGGTCTTCGTCGGCGCCGTCTTCCTGCTCGATTCGACCC
TCGATAGGCGGATCCACGAGGAGCCGTGGTATATTGGAGTGTATGGTGTGCTTGTTCTGATCACCTTAGC
GCAATACTTCTACACTGCTGGTTCATCTCCAGGCTATGTTATTGATGCAATGCAAGCCAGTGGTGGGATG
CATGCAACCTTCATCAATACTGGCACTTCTTTCAAAACTATCCAGTTTCAAACATGGAAGCTTAAAGGCC
TCCCCCAACCCGGTCCTGATCTAGGAGAAAACTTTGACCAATGGTCTTCTTCATCGTTATGGGTTGCTTT
AAATTGGGGGACCTTTATTCCTCCGGGGTTAAGCTAACCAGGATTGGGACCTGCCTATTTTTGCCAAAAT
TTTCCGGTCCCCCTTCTGTACAAGGGCACTTGTGCCATGATTTGGGATTAATTGGTGACTCTTGTAGGTT
TGGACCGTTCCCTTGGGGCTCGGCCTTTTGCGCAACTCGGTTTTTGGGCAAATTCTTAAACCCCTCTGTC
TTGTTTTTTG
>gnl|UG|Ta#S22365346
CTAGCATTANGTGACCTATAGAAAAGTTTGTACAAAAAAGCAGGCTGGTACCGGTCCGGAATTCCCGGGA
TATCGTCGACCCACGCGTCCGGTTAAAAACGCCACGTGCCAAACTAAACCTTTGCCCCAGCGCGACACCC
CATCTTCTCCGGTTGTGAGGCCCCGTGCTGGGTGCTCCTCCTCTCTCTCTCTACCGACGCCGCCCCCGCC
AGAGAGAAACCCTAGCCTAGGGTTCCACGCGCCGCCGCCGCCGCCGACGTCGACCCCGCGTCGCCCTCCC
CCCGAGCTCGCCATGGACGCGGGCCGCAAGAGGGCCGTGCCGGAGGGCACCAACGGCGGCGCCGCCGTCA
AGCGCGCCAGAGAATCGGAGTCGGTTCAAGCGGGTGGAGGAAGCAAATCNAAGCCATGCACCAAATTTTT
CAGCACTGCTGGTTGTCCCTTTGGTTCAAGTTGCCATTTTCTCCATAACTTCCCTGGAGGTCACCAGGCT
GTTTCAAAGATGACCAACTTGAGTGGTCCAGCTGTTTCAGCTCCTCAAGGAAGAATGCCCATGGGACCTG
GTGTTCCTGATGGGCCACCTACACCCAGCTTGAAGACTCGCTTGTGTAACAAGTTCAACACAGCAGAAGG
CTGTAAATGGGGGAACAAGTGTCATTTTGCTCATGGAGAGAGGGAGCTCGGAAAGCCCATGCTGTTGAAC
AACTCGATGGCACCTCCAATGGGACCAAGACCCAACGGTCACTTCCAGCCCTCACCGATGCCTGGCCCAG
ACATGGTTCCTCCCTCACCTTTGGCGCATCGGCCACAGCCAAGATCAGTGTTGATGCATCCCTTGCTGGC
GGCATTATTGGGAAAGGTGG
>gnl|UG|Ta#S12990443
ACCAGCGCGAGACGTGGGGCCGCGTGCTGAACCTGCTCCGCGACGACGGCGGGATCACGGTGAAGGGGCA
CGTGCAGAAGCCGGTGCTCAAGGAGCGGTTCAAGCAGTTCAAACGCCGCCATGGACGAGATCCAGCGGAC
GCAGGGCGCATGCGTGGTGAGCGACGAGCAGCTGCAGTCGGAGCTCCGAGTATCCATCACCGCCGTCGTG
GTGCCGGCGTACCGGTCCTTCCTCGGCCGCTTCGCGCAGCACTTCACCGCGGGGAGGCAGACGGAGAAGT
ACATCAAGTTGAGCGCGGACGACCTCGAGGGCATCATCGAGGAGCTCTTTGAGGGCAGCGCCGGGTCCAT
GTCAAGGAGAAGAAATTAACCGACGAACCGAATCCATTCATCGGGCAGCGGCCGCCCTCCGTTCTCGATT
CCGGCGACAAAATGTACCCCCACTGCTCTTCTTACGATCTTGCTCTGCTTTTTTTCACCGCGTCGAGTGA
TCAATCCTCGCCTCGGTCGCGGCGGACAGATAGATGTGTGTGTGCGTGTGTATCCGTTGATCGATCCGAG
CGTTCATGCGTGTTAATTAATTACCTGTTTATCTATAGTAAAAAAAAAAAAAAAAAA
>gnl|UG|Ta#S32600317
TGTACAAAATCTGAAGTTGGGATTTAGATCCGAAAAGATTTGGGTTCCAGCCCAGAATGCCCAACTCAAA
GTCTGGCATCTGTCTTTTGCCAGCTAAGATTTGTGAATCTGGTTAATCTTCCTGAAGGGTATGATCTCAC
CTGGACAATGTTTATTCTTGAAGCTGCACCCTTACTGAAGGATCTATACATCACAGTATGGGATCATGCG
TGTTCAATGGAGATGGATGAGGAGAAGAGGAAAAAAGAATTATATAGTGAGGACAAGGGTGTAGAGTGGG
ACTCGGCCACAGCTGATTTCCAACACCGCAGTTTGGTTACACTTGTCATCTGTGGCTTTGAATCTGAAGA
TTACTTTGTGAATTATGTCAGACGTGTTATGGCAGCGGCCGTGAATCTAGAGGATGTGTTCCTGTATAGT
AGGTTGTTGTGTGCTAACTGCAAAGACGAAAAGCAGGTCAGGTTCCCCTGGACTAAAAGGCAGAGGATTT
CATTGAAGAAGAGAATAACTGTGGGGATTGAGTCCTTTGCCATAATTCACTCCAACAAGATGGTAAGGGA
AGATCATCAAGCAAAGATTCTGTACCCGGAGTGCTCACGGTTTGACACAAGTTGCTGATTTAACATTGAA
GCTGTTGGAAGTGTTAGTTACTCCTCAATGGAGATGGATGAGGATAAGAGGAAAAAAGAATCATATAGTG
AGGACAAGCTGATTTCCAACACCTCAACTCCTTGATTTAACATTGTTGGAAGTGTTGGTTACTTTTGTTA
AGAGTTCTTCTAATTTTGTTTTGACCTTATGAACTGTATTCTTATTTTATGATGATGGAAGGATGATGAA
TACTGAACTAT
>gnl|UG|Ta#S18010372
CCCCCCCTCCAGGGAGTCGATAGTTTTTTTTCTAGGGGCCGCGCCACCCCCGTTGTTTTTACCGGTGGAG
GGAGCCGGCCCAAATATTGGGAAATTTTTGGGGGCCCTTTGGCCAAAGATTTAATTGTGGAGGAACAGGA
ACATGCGGTTGTACCATGTTTTTTGCACTTGCGAACACCAAAGTTAACATGAAATTTTGTCCCAGCGTCT
TGGGTTGGGAAAAGGTGTGTTCCGAATGCCTCCTGAGGAGAATTTGCGTCAAGTGCTTCAGGTACCGTTA
GGATGTGTTACTCCGTTTGCGCTATTCAATGAGTCCGCGAGTGCCGTCTCATTATTACTGGACCAAGGGT
TCAAGTCTAAACAGAGCTGCTACTTCCATCCACTGACAAATGATGTGACTATTGCCCTCAGTTCAAGCAA
CCTGGACAAGTTTCTCCTCTCCATTGGGAAGCAACCGGCTTATGTAGACTTGGAGGCCTCACCAGTGGTA
GGTAAAGATAATCCCCCTGACCTAGCAGATCTTGTGCCTTCTGGTGCATTCTGTTCCTCAGAAGAATCAG
TTGAGAATCCAACTCCTAAAGATGCTCCTCAAGTCAACGTACCCAAAGAGAAAACATGTCTACCAGTGAA
GGCTAAGCCCAAAGTTCAGAACAAGGGGGCAGAAAGTTCAGAGAGTAAAGTTCTTACTAATAATGGCCCA
AATGTTGAGATATTTGCAAGTGATGTGCTTGAGGTCATCTTCCCATTGTTCCTGTCTGAGGCATCAAAGA
AATTGAATATTAAACAGGAAGAGCTTACTCAAATTTTAAAATTAGATGACTTTAAACGACGAGCTGCTCC
ACCTCTGGAGAGTGTAACGAACATGTTCAAAAACATGGCATACACTGCAGGATTTCACGCTGGCTTTGAT
ACCATGCTCAAGTCGGGTTTAGGTGGGATGCCCTCCCGGAAATAGTCGGTTACATTGATATAGGAGACAG
TGAGCTGATTCAGTCAATTTTTGTATGCCCCTCGGTCCAAAATCAAACCATACCATATATACTTATTATG
TCGAACGATTCGATCGAATATATCACCTTAGGCCTTTGTGATAGTTCTTTTCCAAAAAAAAAAAAAAAAG
GGCGGCCGCTCT
>gnl|UG|Ta#S12914865
TTGTCTTTTGTGTNTNTGTCTGGACGANANACNANACGNGGAGANGGTCGCGNGAACCGCGACANCCTTG
ACCTGCCACCTGCTTGCGGGTTTTCCGGCCCCCCCGCTTGTGTTTGTTTGGAGNCCCCCGNGCNTGCCTT
GGCAAGCTCGTCGAAGCCTTGCTCTGCCGATGTTGGACCGAAGTGTGGACTACACGAGGTCCACCCCATT
NCGTAAGTGTATTTATGATGCATCTGCTGATGTGCTTTCAGGTACCTGTAGCTGACCTTTACGCATCACC
ATGTGGACTGCCGAGACCCCGAGGCCAGTGGGAACTACACCTCCAGTCTGATCTCCTTCAGCTGCTCCAA
GNACTCTCCCATCCCCTGTGACAGCGCCGCTGGAGCCCTCTCCCATCGCTCGGTTACATATATTCCTTCG
GCGAGGATAACCACAAGGACATCTATGTCTTGGCAAGCCAAGGCGTCTACCCGGGTTGTCCGGCCGAGCC
TCTGCAGCTACACTTGCCCGACAGAGATAACCTGAGACGAACCATGGGAAGGCACCTGCCGGTCCTTCAT
CAACGCGCCAGCATGCAATGGGAATGGGCATGANAAACAGGAGCTCTATTGCTGTCTGCCGCCACGTCCT
TTGTTTTGATGAGATAGGAGGATCCTACTACGCCGATTATGTCTTGGTATCGCCGTAAGATCAATCCTCA
CATNTTTAGCATGTACTTTGCAGTACAATAATAACGTCAGCATATTTCCTTGTACAGTTAGGAGTATGAA
TCATGACACACGGGCCTATAAGGATTGGATTCTGAAACTTAATATCAGTCTCTGTATGAGCATAATACCC
TCGTTATACATTATATTTCTGAAGCCCTGGGGCTTGGCTTGGATTGGCATTGATTTCATGACACCTTGTC
CTTT
>gnl|UG|Ta#S32653905
CGTCCCATTTCGGTGGCATGAACTATCCGTCTTTGTTTAGTTCAAAGCCACCAAGTTATGGGGCTTCACA
ACAAACGATACGTGAAGAACCACCATCATATTCAACATCTGTCCTACAGAAGCGTGAGTCATTTGACAAC
CCCATGGCGGGGCGTGGGGGTCGAAGTTCTGGATCTGGATCCCATGAGGATGTTGAGAAGAGTTCCGGGA
ACCCTCAATCTGGGAAAGCATTGTATGACTTCACAGCAGGCGGCGATGATGAGCTGAGTTTAAACTCTGG
AGAAGATGTGGATATTGAATATGAGGTTGATGGTTGGTACTACGTGAAGAAAAAGAGACCGGGAAGGGAT
GGGAAGATGGCAGGTCTGGTCCCTGTTTTGTATGTGAGCTCGTGATAGCAATGAGCCTTGTGACATACTA
CTCTCAAGAGCTGGGTGGAATACATGGGTGATGGGCCTAAGAATGAAACGCAAAGAAGTTTTGATGCTGT
CTTGTGTAAGGAAGGACATATCCAACCCTCTTGGTGTGTGGTTGTACGGTGCGGCGATATTGTTGCTGGT
CTCTGTGTGCTGATTTTGTTTGCTATACATACGGCTAGACCATTCAATTCATTGTTTACATGGGTGGATA
GGAATTTGGGACACTCCATTCCATCTTGCCTGCGCCGTTCTGCTCCACCGGTTATGCTTGGAAGGTTTCC
GTTACTCCCCGTGTCCAGTTCTTCCATCGGCTGTGCAATACATCCCATTGTAATTGTATAACTATTTAGC
TGTTAAGAGGCTGTTGTAAANCTGTAGGCTCAATTTTTTTACCCTATGATTCTTTTGGTACTGTGTATGG
TATATGGTG
>gnl|UG|Ta#S18007370
TTTTGTAAACACCCTCCCCCCCCTTGTAACCCAAATTGGGCCGATAGGCGCTTCCCGTGTGGGGGTTATT
AAAACACAAGAGGCCGTTTTAAGGAAACCGCCAGAATCCCCCGGGAACCCCCATCCCCCGCTTTTTTGAC
CCCCCAATAGAGACCCCCGGGACCGGATACAGCCTCCGAACTTTAACCTAAGGCCGCGGGACGGAATACC
ATTTCACACCAGGAAACAGCTATGACCATTAGGCCTATTTAGGGGACCCTATAGAACAAGTTTGTACAAA
AAAGCAGGCTGGTACCCGTCCGGGATTCCCGGGATATCGTCGACCCACGCGTCCGCGACTGGAGCACGAG
GACACTGACATGGACTGAAGGAGTAGAAAACAGCCACACCGGAGAAGAGAAAGGAGAGCAGAGATGACTG
CGTCGGTCTCCTACGGGCTGCGAGCTCTTCCGACGTGGTCCAGCTCTGTGTCCGGTGACGACCACTGCTC
GGCGCTGGCCATGTCGGTGTCGGCGCGGGGGCCCCGGTCGACGCGGCCCCTTCGGACGCCGGCGAGGATG
GGCAATGTAAACGAGGGCAAGGGCATCTTCGCGCCCCTGGTGGTGGTGGTGCGCAACATCGTCGGACGCA
AGCGCTTCAACCAGCTCAGGGGCAAGGCCATCGCGCTGCACTCCCAGGTGATCACCGAGTTCTGTAAGAC
CATCGGCGCTGACCCCAAGCAGAGGCAGGGCTTGATCCGCCTCGCCAAGAAGAATGGAGAGAAGCTCGGA
TTCCTTGCTTGACCTACCTCACAATCCCCCCTTCCTTCTCCTACCTTTTCTACTAGCAAAAAGGAAATTC
CTTGGAGTTGGAGATTGCATGCATGCATGTATGTATACTAGTCTTATATAATTTTTCTTCCTCTCTTCTC
TTCTCTTCTCTTCTCTTGTGGAGACAGCACTGAGTTCAGTTAAAGTTCAGTTCAGTTCCATGTGGATGCC
TGGATGGACAGATGATGTATCTATCCTCTACTGATGACCTCAGCGGTAGAATATATATAGCGACAATGCT
ACTTGCATGAAAAAAAAAAAAAAAAGGGCGGCCGCTCTGAG
>gnl|UG|Ta#S22377930
AAGCTTGACCTTAGGCCTATTTAGGTGACTCTCCAGAACAAGTTTGTACAAAAAAGCAGGCTCGTACCGG
TCCGGAATTCCCGGGATATCGTCGACCCACGCGTCCGGCTACTTCCCGCGGCAGCGCACGCCTCGAGGAA
TCGTTCTCGCAGCACCGGCAGCAGCGTCTCTCCGGCGACAACCGTGAGGCCATGGCCAAGGATGGAGCAG
GAGGCGGGCCCGACTGGAACGGCCTGCTCAAGTGGAGCCTCGCCCACGGCAGCGACGGCACCAACCCGCC
CCGCGCGCTCAGCGAGGAGGACAGGAAATGGTTTATGGAGGCGATGCAGGCGAACACAATCGATGTCGTC
GGCAGGATGAAGGAGATAGCCCAGGTGATGAAAACCCCCAATGATGTGTTGCAGTCTCATGGCGTGACTC
CAGAGAACATTGAAGATATGCTTGATGAGTTACAAGAGCACGTGGAATCCATTGATATGGCAAATGATCT
TCATTCTATTGGTGGACTAGATCCTCTACTTGGTTACTTGAAAAATTCACATGCTGGCATCCGAGCAAAG
GCAGCAGAAGTTGTCAGTACGGTTGTCCAGAATAACCCGAAAAGCCAGCAACTTGTCATGGAATCTAATG
GACTGGAGCCGCTATTGACAACTTCAGGTCTGATCCTAGCACGACTGCACGCACAAAAGCTCCTGGAGCT
ATCTCTTCTCTGATCGCAATAACCAGTCCGGTCTTGCTGCATTTCTTCTAGGAAATGGACATGCTGCCCT
GAAAGATGCACTTGGGTCTGATGATGCTAAACCTCAAAGGAAACTCTGGATCTCAACACGTACCTGCTGA
ACATTAAAGCGAAAGGAACGTCCCTGCAAAAATGG
>gnl|UG|Ta#S32216237
CACGAGGGAGCAGCTGGCGTTCGTCAAGCACGGGGCGCGCCCGCACTGGGCCAAGAACAGGATGGTGGCC
TTCCGGGGCGTGCAGGGGAAGTACCCGGGATGGGCCAGGTTCGCCGCGGCCAAGCGGCAGCTGGACCCGC
GGGGACTGTTCGACAGCCCGTGGTCCGAAGACGTCGTCGGCGGCAAGGAGCTCAGTAAGGACGATGGGTG
CGCGCTGGACGGGCGATGCGTCTGCTCTGAGGACAGACACTGCAGCCCGGGGCAAGGGTACTACTGCGGA
ACGGGGCTTGTGTTTTCAGAGGCCAGGGTATGCAGGTACTCTGCCTCGCAGCTTGTATAGGACATGCACC
CTCTGTTCGTAAAAACAGAGATAGTAATATACAACACTTCTGTTCTATATTTTTCTAAGTTGCCTGGATT
TTAAATTTTGGGTCACTCGATTGAGGCCGTTGATTCTGC
>gnl|UG|Ta#S17989006
CGCCACAAAAAAGCAGGCTGGTACCGGTCCCGGATTCCCTGGATATCGTCGACCCACGCGTCCGGGCCAA
AGCAAGAGGGGCAGGAGCGCCACCGCGAATCCCATCCCATCCCCGCACCGCCGCCGATCCCGCCCGCCCG
CCCCTCCGCANATCTCCCCGACATTGGCCGCTCCCCGGCCGGATTCGCCCAGATCCACCGACGCAGCGCG
CGGTGCTCCCGGCGGCGTGGTCCGGGCCGTCTGATCGGGAAGGCTCGATCTTTTTTGTTGGTGCTGTTGT
CTGCAGGGTGGTGGCAGCGGAGATGGGCGTCGGAGGGGAGAAGTTCCAGCTGGGGACGGTGGGGGCGCTG
GGCCTCTCCGTGGTGTCCTCCGTGTCCATTGTCATCTGCAACAAGGCCCTCATGAGCTCCCTCGGCTTCA
CCTTTGCTACCACCTTGACGAGCTGGCATCTCCTGGTCACTTTCTGCTCCCTTCATGTAGCGCTATGGAT
GAAGTTTTTCGAGCATAAGGCTTTTGATTCAAGAACTGTCATGGGATTCGGAGTGCTCAATGGCATCTCC
ATTGGGCTCCTCAATCTGAGCCTTGGTTTCAATTCTGTTGGCTTTTACCAGATGACAAAGCTGGCCATCA
TCCCCTGCACTGTTATNTTGGAGACTCTTTTCTTCAGGAAGAAGTTCAGCCGGACTATCCAGATCTCCCT
TTCCGTGCTTCTTTTGGGTGTTGGTGTAGCAACTGTGACTGATTTGCAACTCAATGCTGTGGGGTCCATA
CTGTCCTTGTTGGCAATTATCACGACTTGCATCGCGCAACTCATGACAAACACTATTCAGAAGAAATTCC
AAGGTTCTTTCACCCCAGCTGCTATATCAGTCTTGTCCTTACCAATCAATGAACCTGGTCCTTATCCGCC
CCGTTCTTGATGGATTCCTGACTACCCAAACGGTGTTCGCTTTCCATTACCCATCTACCGTTGCCCTTTT
ATCGCCTTGTCGGGGTTGGTATTCGTCCTCAGTAACTTCCCCCCCTTTCTTGTTATCGAAAAAACTTTCC
TGTTAATTCCCAGTCCTGGGCCCATTATAACACTCCCTACTTTTGCACCTCGGTGCCTCTTTGCTTCATG
ATCCATTCCCGTGACAAACACACTTGGACCCTCAATTGCCGGGGGGGATGGTGCCAATATCAACCCCTGC
GCCA
>gnl|UG|Ta#S32502523
CNTTAATGTGATTCCCTGTTGTCACCTTTATCATTGCTATAATACTCCGAATAGAGCGGCTGAAGATTGG
[truncated: 21,018,759 more chars]
