# Supplementary material for: Analysis of wheat SAGE tags reveals evidence for widespread antisense transcription
Source: BMC Genomics. 2008 Oct 10;9:475. doi: 10.1186/1471-2164-9-475 (PMC2584110; doi:10.1186/1471-2164-9-475)
Supplement: Additional File 2 — Complete list of annotated SAGE tags (with count ≥2) and differential expression analysis. [file 1471-2164-9-475-S2.xls]

## Sheet: column_definition
Header	Definition
hot-cold p val	t-test, siginificance value for Hot and dry vs Control conditions (total tag count)
xi-scorp p val	t-test, siginificance value for Scorpion25 vs Xi19 (total tag count)
hot-cold (for) pval	t-test, siginificance value for Hot and dry vs Control conditions (forward tag count)
xi-scorp (for) pval	t-test, siginificance value for Scorpion25 vs Xi19 (forward tag count)
best p-val	most significant result
EST	UniGene EST id
seq	UniGene representative sequence
xi1	Library 1 (Xi19, control) total tag count
xi2	Library 2 (Xi19, Hot and dry) total tag count
xi6	Library 6 (Xi19, control. Technical replicate) total tag count
sc3	Library 3 (Scorpion25, Control) Total tag count
sc4	Library 4 (Scorpion25, Hot and dry) Total tag count
sc5	Library 5 (Scorpion 25, control. Technical replicate) total tag count
hot	Total tag count for all hot and dry libraries
cold	Total tag count for all control libraries
xi	Total tag count for Xi19 libraries
scorp	Total tag count for all Scorpion25 libraries
for xi1	Forward tag count for library 1
for xi2	Forward tag count for library 2
for xi6	Forward tag count for library 6
for sc3	Forward tag count for library 3
for sc4	Forward tag count for library 4
for sc5	Forward tag count for library 5
hot for	Forward tag count for combined across hot and dry libraries
cold for	Forward tag count conbined across control libraries
xi for	Forward tag count combined across all Xi19 libraries
scorp for	Forward tag count combined across all Scorpion25 libraries
rev xi1	reverse tag count for library 1
rev xi2	reverse tag count for library 2
rev xi6	reverse tag count for library 6
rev sc3	reverse tag count for library 3
rev sc4	reverse tag count for library 4
rev sc5	reverse tag count for library 5
for	Total number of unique forward perfect tags
rev	Total number of unique reverse perfect tags
fuzzy_for	Total number of unique forward fuzzy tags
fuzzy_rev	Total number of reverse fuzzy tags
hit	BLASTX annotation (nr database)
frame	Annotation frame match
e-val	Annotation e score
The final columns details the individual tag sequences followed by position within the sequence and total tag count in each library in the order of library (1, 2, 6, 2, 4, 5)

## Sheet: sig_diff_14base_tags.out
hot-cold p val	xi-scorp p val	hot-cold (for) pval	xi-scorp (for) pval	best p-val	EST	seq	xi1	xi2	xi6	sc3	sc4	sc5	hot	cold	xi	scorp	for xi1	for xi2	for xi6	for sc3	for sc4	for sc5	hot for	cold for	xi for	scorp for	rev xi1	rev xi2	rev xi6	rev sc3	rev sc4	rev sc5	for	rev	fuzzy_for	fuzzy_rev	hit	frame	e-val	ncbi link	length
1e-05	1e-05	1e-05	1e-05	1e-05	gnl|UG|Ta#S19133035	AACACTAGTtaacactagtccaccatgaagaccttcctcatCTTTGCCCTCCTCGCCGTTGCGGCGACAAGTGCCATTGCACAAATGGAGAATAGCCACATCCCTGGTTTGGAGAGACCATCGCAGCAACAACCATTACCACCACAACAAACATTAACGCACCACCAACAACAACAACCCATCCAACAACAACCACACCAATTtccacaacagcaaccatgttcacagcaacaacAACAACCACCATTATCGCAACAACAACAACCACCATTTTCGCAGCAACAACAACCACCATTTTCACAGCAACAACAACCAGTTCTACCGCAACAACCATCATTTTCGCAGCAACAACTACCACCATTTTCGCAGCAACAACAACCACCATTTTCACAGCAACAA…	62	153	113	139	381	266	267	145	109.333	262	60	147	111	134	352	264	249.5	142.25	106	250	2	6	2	5	29	2	5	5	1	0	low-molecular-weight glutenin subunit group 3 type II [Triticum	1	4e-31	none	329	CATGGTGGACTAGTGTTA rev (hit = 9) 0 0 0 0 2 0	CATGAAGACCTTCCTCAT for (hit = 23) 1 1 0 1 2 0	CATGGTTGCTGTTGTGGA rev (hit = 203) 1 3 0 0 4 0	CATGTTCACAGCAACAAC for (hit = 217) 4 20 1 4 9 1	CATGTTCACAGCAACACA fuzzy_for (hit = 217) 0 2 0 0 0 0	CATGGGTTTAGTTGCTGC rev (hit = 710) 0 0 0 1 6 0	CATGCAAGGTATTCCTCC for (hit = 724) 0 4 0 0 1 0	CATGGCAACTGCTCTGCT rev (hit = 799) 0 1 0 2 1 0
1e-05	ns	1e-05	ns	1e-05	gnl|UG|Ta#S12922883	AGCCAAGCAAGCAGTGGTcaatacaaatccatcatgaagacctttctcatCCTTGCCCTCCTTGCTATCGTGGCAACCACCGCCACAACTGCAGTAAGAGTTCCAGTGCCACAATTGCAGCCACAAAATCCATCTCAGCAACAGCCACAAGAGCAAGTTCCATTGGTACAACAACAACAATTTCCAGGGCAGCAACAACAATTTCCACCACAACAGCCATATCCGCAGCCGCAACCTTTTCCATCACAACAACCATATCTGCAGCTGCAACCATTTCCGCAGCCGCAACCATTTCCGCCACAACTACCATATCCGCAGCCGCAATCATTTCCACCACAACAACCATATCCACAACAGCAACCACAGTATCTACAACCACAACAACCAATTTCGCAGCAA…	103	527	81	102	333	253	430	134.75	237	229.333	99	527	80	102	327	253	427	133.5	235.333	227.333	4	0	1	0	6	0	6	2	0	0	alpha-type gliadin precursor protein	1	7e-36	none	318	CATGATGGATTTGTATTG rev (hit = 18) 2 0 0 0 2 0	CATGAAGACCTTTCTCAT for (hit = 32) 1 11 0 5 15 7	CATGCAGGGATGTTGTCT for (hit = 484) 0 0 0 0 4 0	CATGCAAGCTCACAAGTT for (hit = 522) 0 0 0 0 8 0	CATGCTATTATTATGCAT for (hit = 639) 1 0 0 2 0 1	CATGGTTTGGTCGTTGTA for (hit = 1042) 7 12 1 5 45 17	CATGTAAGAACCCGAACT for (hit = 1090) 90 504 79 90 255 228	CATGTGTTTGTCTTTTAT rev (hit = 1128) 2 0 1 0 4 0
1e-05	ns	ns	ns	1e-05	gnl|UG|Ta#S12872250	GAGGACGCGCAACCGGCGAGGAGGATGGCCACGGAGCAGAGTTGACGCGCTCCTCTTCCTCCCTCTcatgTGGAAAAGAAAAAGTAGGACACGACGAGCGCCTCTCTGTCTCTCTCTCGCACGCGCGGAAATGGAGATGTGAGGGGGAAGGTGCTGCCTCGCCGGTGCCGCCCTGGCTCGCCGCGCCGGCGGTGGCTCGCGCACCGGAACTGAGCGGGCGGGCGAGAGAGGAATGGACGAGCGAGAGAGGCGCTGGGGGCGGAATGGCGTTAGAATTTCTGATGGATCGATTGGGTCAGAGCTTTGATCTGGCGAAAACGGCGCCGAACCGTCGGATTGAAATGGACGTTTCGGAAGGTTCTAAAATTCTTAATTGAAAATGAGAACGGAGAACATTCG…	23	117	17	36	73	72	95	37	52.3333	60.3333	0	0	0	0	0	0	0	0	0	0	23	117	17	36	73	72	0	0	0	4	no hit	none	na	none	0	CATGTAAGAACTGAACTA fuzzy_rev (hit = 444) 3 4 8 12 4 7	CATGTAAGACCCAAACTA fuzzy_rev (hit = 444) 0 0 1 0 1 0	CATGTAAGAACCGAACTA fuzzy_rev (hit = 444) 10 103 8 15 54 56	CATGTAAGAACCAAACTA fuzzy_rev (hit = 444) 10 10 0 9 14 9
1e-05	4e-05	0.00011	0.00028	1e-05	gnl|UG|Ta#S12923126	CCCAGGCGGTGTCCCGGCAACTATAAATAGGcatgAAGTATAAAGATCATCACAAGCACAAGCATCAAAGCCAAACAACACTAGTTAACACCAATCCACAATGAAGACCTTCCTCGTCTTTGCCCTCCTCGCTCTTGCGGCGGCAAGTGCCGTTGCGCAaatttcacagcaacaacaACAACCACCATTTTCACAGCAACAACAACCACAATTTTCACAACAGCCACCATTTTCCCAGCAGCAACAACCACCATTTTCGCAACAACAACAACAACCACCATTTGCGCAGCAACAACAACCACCGTTTTCACAACAACCACCAATTTCACAGCAGCAACAACCACCATTTTCACAGCAACAACAACCACAATTTTCACAGCAACAACAACCACCATATTC…	16	77	53	65	146	88	111.5	55.5	48.6667	99.6667	14	73	47	59	124	80	98.5	50	44.6667	87.6667	2	4	6	6	22	8	1	1	2	1	low molecular weight glutenin subunit LMW-Di31 [Triticum turgidum	2	3e-36	none	354	CATGTCACAGCAACAACA fuzzy_for (hit = 159) 0 0 2 0 0 0	CATGTGCCAATTGTTGTT rev (hit = 1007) 1 0 3 0 6 1	CATGAAGTTATGTGACAC fuzzy_rev (hit = 1261) 1 4 3 6 16 7	CATGTGTGACCCGATCAG fuzzy_for (hit = 1275) 0 0 0 2 0 1	CATGTGTGACCCGCTCAA for (hit = 1275) 14 73 45 57 124 79
1e-05	0.00493	1e-05	0.00458	1e-05	gnl|UG|Ta#S22521934	AACCAAGCAATACTAGTTAACACCAATCCACcatgAAGACCTTCCTCATCTTTGCTCTCCTTGCCATTGCGGCGACAAGTGCCATTGCACAAATGGAGACTAGCCGCGTCCCTGGTTTGGAGAAACcatgGCAGCAACAACCATTACCACCACAACAACAACCACcatgTTCACAGCAACAACAACCATTTCCACAGCAACAACAACCAATTATTATACTGCAACAATCACCATTTTCGCAGCAACAACAACCAGTTCTGCCGCAACAGCAACCAGTTATTATACTGCAACAACCACCATTTTCGCAGCAACAACAACCAGTTCTACCACAACAACCACCATTTTCACAACAACAACAACAACAACAACAACAACAACAACCACCATTTTCGCAGCAAC…	25	65	17	24	140	25	102.5	22.75	35.6667	63	25	65	17	24	140	25	102.5	22.75	35.6667	63	0	0	0	0	0	0	1	0	4	0	low molecular weight glutenin [Triticum aestivum]	3	2e-17	none	256	CATGTGTGACCCGGCAAC fuzzy_for (hit = 1187) 1 0 0 0 2 0	CATGTGTGACCGCCAAAC fuzzy_for (hit = 1187) 1 2 1 1 1 1	CATGTGTGACGCCCAAAC fuzzy_for (hit = 1187) 0 1 0 1 0 0	CATGTGTGACGCTCAAAC fuzzy_for (hit = 1187) 1 3 1 0 0 0	CATGCTTGCAAGTTCATA for (hit = 1292) 22 59 15 22 137 24
0.00072	1e-05	0.00045	1e-05	1e-05	gnl|UG|Ta#S12902023	GNGAGNTTTGATCCCCTGCTCGAAATNAACCCTACTAAAGGGAACAAAAGCTGGAGCTCCACCGCGGTGGCGGCCGCTCTAGAACTAGTGGATCCCCCGGGCTGCAGGAATTCGGCACGAGGATAGTACTAAATTAGAGGCAGAAAGTCTGTGCATAGAGGAAGAATGTCGATGAAGACcatgTTCTCGGTGCTCCTACTATGTATGCTCGTGGCGACACCCATAGCagccgagtacgacgcatgGAGCGGTAACAGTGGTCCTTGGATGTGCTATCCGGGGCAGGCCTTCCAGGTGCCCGCGCTCCCCGCCTGTCGTCCATTGCTGAGGCTCCAGTGCAATGGCAGCCAGGTGCCCGAGGCTGTCCTAAGGGACTGCTGCCAGCAGCTCGCCCACATC…	50	28	19	56	155	81	91.5	51.5	32.3333	97.3333	48	28	19	55	154	80	91	50.5	31.6667	96.3333	2	0	0	1	1	1	2	1	10	1	dimeric alpha-amylase inhibitor [Triticum aestivum]	1	1e-56	none	141	CATGCGTCGTACTCGGCT rev (hit = 227) 0 0 0 0 1 1	CATGGCGCGCAGGAGGGA for (hit = 456) 1 1 0 2 0 0	CATGACACAACATAGTAC fuzzy_rev (hit = 647) 2 0 0 1 0 0	CATGCACCTACCTCTTAA fuzzy_for (hit = 661) 28 13 13 21 86 53	CATGAATCTGCCTCTTAA fuzzy_for (hit = 661) 0 0 0 2 0 0	CATGCATCTGCCCCTTAA fuzzy_for (hit = 661) 0 0 0 1 1 1	CATGCACCTGCCTCTTAA for (hit = 661) 18 12 6 20 54 26	CATGCATCTGCCTCTTTA fuzzy_for (hit = 661) 1 0 0 0 1 0
1e-05	ns	1e-05	ns	1e-05	gnl|UG|Ta#S12923306	CTCGAGCACAATCATCAAATCCAAGTAAGTAATAGTTAACATAAATCCACcatgAAGACCTTACTCATCCTGACAATCATTGCGGTGGCACTAACTACCACCACCGCCAATATACAGGTCGACCCTAGTGGCCAAGTACAATGGCCACAACAACAACAACCATTCCCCCAGCCCCAACAACCATTCTCCCAACAACCACAACAAATTTTTCCCCAACCCCAACAAACATTCCCCCATCAACCACAACAAGCATTTCCCCAACCCCAACAAACATTCCCCCATCAACCACAACAACAATTTCCCCAGCCCCAGCAACCACAACAACCATTTCCCCAGCAACCACAACAACAATTTCCCCAGCCCCAACAACCACAACAACCATTTCCCCAGCAACCACAA…	184	555	256	270	445	364	500	268.5	331.667	359.667	182	548	255	268	437	363	492.5	267	328.333	356	2	7	1	2	8	1	3	3	44	1	gamma-gliadin [Triticum aestivum]	1	7e-50	none	256	CATGTGTCATTGGTGTCA fuzzy_for (hit = 666) 1 1 0 0 1 0	CATGGATGGCTGCGCACT rev (hit = 775) 1 1 0 1 0 0	CATGGATTGCTGCGCACT fuzzy_rev (hit = 775) 0 0 1 1 0 0	CATGCAGCAAGAACAACA for (hit = 812) 1 0 0 0 4 0	CATGATCTGTATGCCTTG rev (hit = 861) 0 3 0 0 0 0	CATGTGCAACGTGTATTT fuzzy_for (hit = 980) 0 2 0 0 0 0	CATGTGCAACGTGTTTGT for (hit = 980) 1 0 0 1 2 0	CATGATGGTGCACACCAC rev (hit = 1147) 1 3 0 0 8 1
1e-05	ns	1e-05	ns	1e-05	gnl|UG|Ta#S12915182	TTNTNGNGNNNNGNGGNCGTATNNNGGNTCAAGTNNACGNCNGGNNNNCCGNGCANCNCACNGNGCGGTGNTTGGANNTGCCTCGGCCCNNGAGNNGTGGTNANNTNNAGTGNTGTCGTTNGTGGGNATNTGTNNNTNTGTTGGAGGTTCCANNTGTNTNGTGTGANCGGGCCGGTGTGNCNATCCTTAGTNCTANTTANGGGGTATGACCAGTGAGCNGCCNANGTTGTGNNNTNTGCGNNACTCGCTCGGCCTTCCGCNATCAGTCGCCTGTTGCGCACTGTACACTACCCCGTAGNCCAGGGTACGGGGCAATNCCAGCANCAGTGCAGCCGCAGCCGCAGCCGCAACCACAGCCGCAGATGAACAcatgCNGCTGCTTTCCTGCAGCAGTGCAGC…	59	20	68	55	20	88	20	67.5	49	54.3333	59	20	68	55	20	88	20	67.5	49	54.3333	0	0	0	0	0	0	3	0	11	0	putative avenin-like a precursor [Aegilops cylindrica]	1	7e-47	none	181	CATGCGGCAGCAGCAAGG for (hit = 533) 1 0 2 0 0 1	CATGCAGCACCATCACTC fuzzy_for (hit = 697) 1 0 0 2 0 0	CATGACAGCTACCTGTGC for (hit = 733) 1 0 0 0 0 1	CATGTGTGGCCCGTACTA fuzzy_for (hit = 846) 0 0 1 1 0 0	CATGTGTGGCCAGTACTG fuzzy_for (hit = 846) 5 1 7 4 0 15	CATGTGTGGCCAGTATGA fuzzy_for (hit = 846) 0 0 0 2 0 0	CATGTGTGGCCAGTACCG fuzzy_for (hit = 846) 10 2 8 13 6 2	CATGTGTGGCAAGTACTA fuzzy_for (hit = 846) 11 3 13 11 4 31
1e-05	1e-05	1e-05	1e-05	1e-05	gnl|UG|Ta#S17980436	GGATGTTTTGAATCCTGTCCAAAAAAACAGCTCCAAAAGGGGTGATACATCATACTGAAACTTTTGACAAGAATGCGGGCTTTCTGAATTTTGATGTGCTCGTGGTGGAGCCACGTAATATAAAGAGGAATCTGATTGACTCTATCGCCTTTTGGACcatgGCTGTCAAACTAGCTAATCCAACGGACAGCGTTATGTTGGCAATGACTCTGGCCTTCTATAACGATTATCCAAAGCTCCCTACCAACTGGAAGCGCGCAGACGCTAACACAGACATTCTCTACTATGATGGACCCAAGAATGTTTGCACTGAAGATGGCCTCCAGCACCAAGAAAAAGGATCCGGCGAGATCTGGCAGCAGTACCTTGGTCCGAAGTCCGACTCGGTGTTGAGCACCT…	11	24	18	32	165	45	94.5	26.5	17.6667	80.6667	11	24	18	32	165	45	94.5	26.5	17.6667	80.6667	0	0	0	0	0	0	0	0	3	0	hypothetical protein [Oryza sativa (japonica cultivar-group)]	3	1e-36	none	373	CATGTCTTGTCTGCAGAA fuzzy_for (hit = 621) 0 0 0 0 6 0	CATGTCTTGTCTGCAAAA fuzzy_for (hit = 663) 11 24 18 32 157 45	CATGTTCTGTCTGCAAAA fuzzy_for (hit = 663) 0 0 0 0 2 0
1e-05	0.00091	1e-05	0.00221	1e-05	gnl|UG|Ta#S12923304	GAAAATGCAAAGTACGTAGTAGTTAACGCAAATCCACcatgaagaccttactcatCCTGACAATCCTTGCGATGGCAATAACCATCGGCACCGCCAATATCCAGGTCGACCCTAGCGGCCAAGTACAATGGCTACAACAACAACTAGTCCCCCAGCTCCAACAGCCATTATCCCAGCAACCACAACAAACATTTCCCCAACCTCAACAAACATTCCCCCATCAACCACAACAACAAGTTCCCCAGCCTCAGCAACCACAACAACCATTTCTCCAGCCCCAACAACCATTCCCCCAACAACCACAACAACCATTCCCCCAGACTCAACAACCACAACAACCATTTCCCCAGCAACCACAACAACCATTTCCCCAGACTCAACAACCCCAACAACCATTTC…	52	183	77	79	260	132	221.5	85	104	157	44	177	69	72	227	130	202	78.75	96.6667	143	8	6	8	7	33	2	6	5	14	0	gamma-gliadin [Triticum aestivum]	3	2e-48	none	308	CATGAAGACCTTACTCAT for (hit = 37) 0 3 1 1 1 7	CATGGGTTCAACTGTTGT rev (hit = 571) 3 1 1 1 12 1	CATGCAAGAATATCCTCT for (hit = 585) 1 5 2 3 10 8	CATGATGATGGAATGCAC rev (hit = 749) 4 3 6 2 1 0	CATGCAGCAGCAGCAGCA for (hit = 763) 0 0 0 0 12 0	CATGCCTTGTTGTTGTTG rev (hit = 785) 0 0 0 0 7 0	CATGTGCAACGTGTATTC fuzzy_for (hit = 937) 0 1 0 1 1 0	CATGTGCAACGTGTATGT for (hit = 937) 1 7 0 2 7 9
1e-05	4e-05	1e-05	6e-05	1e-05	gnl|UG|Ta#S12922889	ATAAGCACAAGCATCAAAACCAAGCAAAGTAGTTAGCACCAATCCATcatgAAGACCTTCCTCGTCTTTGCCCTCATCGCCGTTGTGGCGACAAGTGCCATTGCACAGATGGAGACTAGCTGCATCTCTGGTTTGGAGAGACcatgGCAGCAGCAACCATTACCACCACAACAGTcattttcacaacaaccacCATTTTCACAACAACAACAACAACCATTACCTCAACAACCATCATTTTCGCAGCAACAACCACCATTTTCGCAGCAACAACCAATTCTATCGCAGCAACCACCATTTTCACAGCAACAACAACCAGTTCTACCGCAACAATCACCATTTTCGCAGCAACAACAACTAGTTTTACCTCCACAACAACAACAACAACAACTTGTGCAA…	69	172	88	128	246	171	209	114	109.667	181.667	69	172	88	128	246	171	209	114	109.667	181.667	0	0	0	0	0	0	0	0	58	0	gamma-gliadin [Triticum aestivum]	1	2e-17	none	146	CATGTTCACAGCAACCAC fuzzy_for (hit = 175) 0 1 0 0 1 0	CATGCAAAGTTTTCCTTC fuzzy_for (hit = 445) 0 1 0 1 0 0	CATGTGATGCAACAACAG fuzzy_for (hit = 534) 0 0 0 1 1 0	CATGTGATGCAACAACAT fuzzy_for (hit = 534) 0 6 1 1 1 0	CATGTGATGCAACAACAC fuzzy_for (hit = 534) 0 1 0 0 1 0	CATGTGTGGCCCGCCAAA fuzzy_for (hit = 1058) 0 0 0 0 1 1	CATGTGTGACACGCCCAG fuzzy_for (hit = 1058) 0 0 0 1 0 1	CATGTGCGACCCGCCCAA fuzzy_for (hit = 1058) 1 0 0 1 1 1
1e-05	4e-05	3e-05	2e-05	1e-05	gnl|UG|Ta#S26020287	TAACGCCCCACCAACCAAAGTTAAATACTTTTGGAAAACTGAAGCATTGTATTTGGGAGGCCCCAACAGCCTGGTACGAAGCTTCCGTTTCCCAAATCACAACTATGGTTTGGAATGCCTTTCGTTTTTGGAAATTTTGACATTTACCAGTTGCAGCAATCTGTTCCGTGGCCAACAGAGGAGGTTCGGGTCCTGGGTTGCCTCCCGCTCTTCAATAAATCAGGTATTGTCACAACCTGAGGGGGAAACTTCGTCGTCTGAGGAGGAGGCCCTCCCGTGTCCCCTAGAGGCACTGATGATTTTAGGCTGCCTCAGTGTGGTAGCACTGCTTTCGAACCTCGGGGATCTGGCAAAACTGAGAAGTCTCGAAGTGAATTTCTGCAGTGGCCTGAAAGCGCT…	25	50	25	35	124	70	87	38.75	33.3333	76.3333	25	50	25	35	124	70	87	38.75	33.3333	76.3333	0	0	0	0	0	0	0	0	4	0	putative resistance gene analog PIC27 [Oryza sativa (japonica	2	6e-24	none	1210	CATGTCTTGTCTACAAAA fuzzy_for (hit = 581) 22 42 22 29 111 55	CATGTCTCGTCTACAAAA fuzzy_for (hit = 581) 1 0 1 0 1 0	CATGTCTGGTCTACAAAA fuzzy_for (hit = 581) 2 3 2 5 10 15	CATGTCTAGTCTACAAAA fuzzy_for (hit = 581) 0 5 0 1 2 0
1e-05	0.0007	1e-05	0.00119	1e-05	gnl|UG|Ta#S12922884	AAGCTTATCTAGTTTACACGTAACAACTTGTAGAACATTACAAAATTTATGCTTGCTAATAACTTCTAGAACACTACAACACTTGAcatgTAAAAGGAATTTGACGAGTcatgGCCTACTAAAGCAAGTTATATTACTAGTCTTATCTATCTTAATAGACCACACAAGATTACGAACTAAGTACCGTGACAGCcatgCTTATCTAGTTTATGTGTAGCAATTTGCAGAAAATTACAAACTTAGTTTTAGAAAAATAGGCAATCTAGATTAGTGTTTGAGCTGTAAAGTGAATAAGATGAGTcatgcatgttatcacaccttttTGGTGGTGGAATGATAGTGCAACAACAAGGAACTTTAATGACCAGTCCAAGAATACACTTGTAAGTAGTGCCACCA…	284	439	223	256	513	450	476	303.25	315.333	406.333	280	433	223	252	507	435	470	297.5	312	398	4	6	0	4	6	15	1	1	91	0	alpha-gliadin [Triticum aestivum]	2	1e-58	none	269	CATGTTATGGCACCTTTT fuzzy_for (hit = 305) 2 1 0 0 0 0	CATGAAGACATTTCTCAT fuzzy_for (hit = 594) 0 0 0 1 2 0	CATGAAGACCTTTCTTAT fuzzy_for (hit = 594) 0 0 0 0 2 0	CATGAAGACCTTCATCAT fuzzy_for (hit = 594) 0 0 0 0 1 1	CATGAAGGGATGTTGTAT fuzzy_for (hit = 1028) 0 0 0 0 4 0	CATGGATGTTGTATGGCA fuzzy_for (hit = 1032) 1 0 0 2 0 0	CATGGAAGATCACAAGTT for (hit = 1066) 0 2 0 0 0 0	CATGGACTGAGAAAACGG rev (hit = 1491) 4 6 0 4 6 15
1e-05	ns	ns	ns	1e-05	gnl|UG|Ta#S18010719	GCTGCTGGGCCGCCCGAAAACGATTGGGCCCGTTTGGTGGGGCGCGCGCCTTTTTTAACAAGCCCCTGCAGGCCCTAGCCCCGGCGGGCAGGAGTGGCCCTTTATCAGCCCTTTCCCGCCCATCCGAAGGTNCGGCCCGAATTCCGAGATACATTTTTTCTGGGTTTTCCAGGGAAACCGGCTTGTTCCCCACCGGCGCTGTCCCCCGGGGGAGTCCCACCCCGCACTTATCCTGGGCGACCTCCTTAAAGGGCCTTGCCGCGCCCTCCGTTACCGAAATCAAGATTGGCGCTGCACCTGGGCCCCCGCGGGCCCCGGAGCCTAAGTTCGCCAAGTGCCTCGCCAAGGACCCGCGGGAGCACCGGCGTGCTCTTCGGCTTCCGCGTCTCGGGGGTcatg…	3	47	8	9	28	2	37.5	5.5	19.3333	13	0	0	0	0	0	0	0	0	0	0	3	47	8	9	28	2	0	0	0	1	putative inositol-(1,4,5) trisphosphate 3-kinase [Oryza sativa	1	7e-63	none	295	CATGTAAGAACCCAACTA fuzzy_rev (hit = 887) 3 47 8 9 28 2
2e-05	ns	5e-05	ns	2e-05	gnl|UG|Ta#S12902632	NGATNCGCCAAGCTCGTTATTAACCCTACTAAAGGGAACAAAAGCTGGAGCTCCACCGCGGTGGCGGCCGCTCTAGAACTAGTGGATCCCCCGGGCTGCAGGAATTCGGCACCAGGCCAGCACCTCCTCTCAGCCGTCGCCATCTTCTCCGTCCTGGCCGCCGCCGCCACCGCCACCAGTATCTACACCTGCTACGAAGGGGTGGGCCTCCCCGTGGACCCGCTCCAGGGCTGCCACTACTACGTGACCTCGCAGACCTGCGGCTTCGTGCCGCTGCTCCCAATTGAGGTGATGAAGGACCGGTGCTGCCGGGAGCTGGCCGCCATCTCGTCCAACTGCCGCTGCGAGGGGCTGCGCGTCTTCATCGACCGGGCGTTCCCTCCCAGCCAAAGCCAAGGC…	48	26	45	37	16	114	21	61	39.6667	55.6667	48	26	45	36	16	107	21	59	39.6667	53	0	0	0	1	0	7	1	1	6	0	WCI proteinase inhibitor [Triticum aestivum]	1	1e-55	none	119	CATGGGAAGACGCAGTAG rev (hit = 515) 0 0 0 1 0 7	CATGTCACATCCGTGGAT for (hit = 581) 2 0 0 0 1 0	CATGCATAAGTGCGCAAA fuzzy_for (hit = 613) 1 0 1 0 0 0	CATGCATAAGTGCGCAAT fuzzy_for (hit = 613) 42 23 42 34 15 107	CATGCATAAGTGCGCCAT fuzzy_for (hit = 613) 1 1 0 0 0 0	CATGCATAAGTGTGCAAT fuzzy_for (hit = 613) 1 0 1 0 0 0	CATGCGTAAGTGCGCAAT fuzzy_for (hit = 613) 1 0 1 0 0 0	CATGCATAAGTACGCAAT fuzzy_for (hit = 613) 0 2 0 2 0 0
6e-05	ns	6e-05	ns	6e-05	gnl|UG|Ta#S13185537	CAGCNTGCTTTTNTTGGCGAAATNTGTTGCATTCGTGANNGNAAGATTGGTATGTTGGGGGATCTACCCNCCGGCCGTGTAGTAGTTGAAGGGACGCGAATACTTNGGTTNTGTNNTTTATTGNACGTTGNNTTATTGAAAAGATCGTGCTGGCGTATNTTTTTCACTCGGGATTGGTATCCANNCCAGGTGTTATACCGTACTTCAGNTGTATTcatgtttggcatatgccaGCTCNTGACCGAAATCTTTGNGGACGATTCTGTATTACAATTTGGTGGAGGAANTTTAGGACATCCTTGGGGAAATGCACCTGGTGCAGCAGTTAATCGGAGTGGTGNTNNGAACCCTTGTGNACAAGCTCGTAACGAAGGGCGCGATCTTGCTCGCGAAGTTAAT…	17	1	16	12	1	24	1	17.25	11.3333	12.3333	17	1	16	12	1	24	1	17.25	11.3333	12.3333	0	0	0	0	0	0	1	0	1	0	ribulose-1,5-bisphosphate carboxylase/oxygenase large subunit	1	2e-34	none	476	CATGTTTGGCATATGCCA for (hit = 215) 16 1 16 12 0 24	CATGTTAGGCATATGCCA fuzzy_for (hit = 215) 1 0 0 0 1 0
7e-05	ns	6e-05	ns	6e-05	gnl|UG|Ta#S13047207	TCGGCACGAGGCCAGCTCGAAGCCGAAGGCTTTCACATTCTACCATACAATCCTCTTCATCCTTCACAAGCAACCGCcatgGGTCTGTCCGCAAAGGTCTTCGTGGTCCTCCTGCTGCTGCTCGTTGCCACGGAGGAGCAGGGGGGTTCCGTGCAGGTGGCTCTGGCGAGGGATTGCAAGTCGGATAGCCACAAGTTCcatgGGGCGTGCTTCAGCGACACCAACTGCGCGAACGTCTGCCAGACCGAGGGCTTCACCGGCGGCAAGTGCGACGGCATCCACTGCCACTGCACCAAGGACTGCTAGATGCCTAGATGGCCTTGGCTAGTTTGTTCtcgcgtactagatgcatgATTCcatgTGATGTTAGCTGAACGATGGTAGATCTATTATATGTCT…	33	18	27	19	3	70	10.5	37.25	26	30.6667	29	18	27	19	2	70	10	36.25	24.6667	30.3333	4	0	0	0	1	0	1	2	0	0	proteinase inhibitor Rgpi9 [Triticum aestivum]	1	2e-12	none	90	CATGCATCTAGTACGCGA rev (hit = 335) 2 0 0 0 0 0	CATGCAATCTCCGAGGAC rev (hit = 431) 2 0 0 0 1 0	CATGAATGAATAAGGGGA for (hit = 445) 29 18 27 19 2 70
8e-05	ns	6e-05	ns	6e-05	gnl|UG|Ta#S16256230	AGAGAAGCCACACAAACAATTATAACATCAAAGGGATAGAGAAGGCTCTAGTGTAGCAGATACAAAAGCCATAGTcatgGCAAAACTcatgTGCTTATGTTTCATCATCCTCACTATTGGGGTAGCcatgTCGGCTGACGAATGCGAGGGTGACCGACAGGCAATGATCAAGGAGTGTGCTAAGTATCAACAATGGCCAGCAAATCCGAAGCTAGATCCATCGGATGcatgttgcgccgtgtggaAAAACGCAAACATCCcatgcctttgcgctggtgTCACCAAGGAGAAAGAGAAGATATATTGTATGGAGAAGGTTGGCTACGTTGCCAATTTCTGCAagaagccgttcccacatggctacaagtgcggaAGTTACACATTCCCTCCTCTGGCGTA…	28	6	25	20	6	44	6	29.25	19.6667	23.3333	26	6	23	18	5	43	5.5	27.5	18.3333	22	2	0	2	2	1	1	3	2	6	1	5a2 protein [Triticum aestivum]	2	4e-50	none	94	CATGTTGCGCAGTGTGTA fuzzy_for (hit = 227) 0 0 2 1 0 1	CATGCCTTTGCGCTGGTG for (hit = 260) 0 0 0 1 0 1	CATGCCTTTGTGCTGGTG fuzzy_for (hit = 260) 0 0 1 1 0 0	CATGTGGGAACGGCTTCT rev (hit = 341) 0 0 0 1 1 0	CATGGCTACAAGTGTGGA fuzzy_for (hit = 355) 2 0 0 0 1 0	CATGGCTACAAGTGCGGA for (hit = 355) 9 2 8 3 4 15	CATGGCTACCAGTGCGGA fuzzy_for (hit = 355) 0 1 0 0 0 7	CATGGAATGTAAAAGCAA fuzzy_rev (hit = 432) 1 0 2 0 0 0
0.00012	ns	0.00012	ns	0.00012	gnl|UG|Ta#S17881155	GCTCCCGCCGCAcatgNCCGCGGGATTAGCGTGTTCGCGGCCGAGGTGCGGCAGCTGCGCTAANTTCAGATTGGGGTGCAGTGGAAGGTCGACCTCTTTCTGCACCTGTATGCCAGCATTGTGTATTAGTTCTAACAATACACCTATGATGCGTCGAGGACCGGATGGACCAAGGACTCTGTGCAATGcatgTGGACTCGCGTGGGCAAACAAGGGTATGATGAGAGAGGTCAAAGGTCATACACCTTTGAAAGTTGTGCTGCCAGCAGCCGATGACGCTCAGAATGGAGTTGCTGAAGCACCCACTGCTGAGCAGCAACATCTCGCACTAGAAGCTGCACCAGAAGCACCAGTAGCGCCTGCTCCTGCTGCCAATGGCcatgATTCATAGCCATCAGG…	0	11	1	4	22	1	16.5	1.5	4	9	0	11	1	4	22	1	16.5	1.5	4	9	0	0	0	0	0	0	0	0	2	0	putative GATA zinc finger protein [Oryza sativa (japonica	2	4e-21	none	328	CATGCTTGCAAGTTATAA fuzzy_for (hit = 440) 0 10 1 3 22 1	CATGGATCTGTGTCCCAG fuzzy_for (hit = 707) 0 1 0 1 0 0
0.00015	0.00033	ns	ns	0.00015	gnl|UG|Ta#S12922882	ATCATTCTCATAAGTAGAGCGCATCATTTAAGCCAAGCAAGCAGTGCTcaatacaaatccaccatgAAGACCTTTCCCATCCTTGCCCTCCTTGCTATTGTGGCGACCACCGCCACAACTGCAGTTAGAGTTCCAGTGCCACAATTGCAGCTACAAAATCCATCTCAGCAACAGCCACAAGAGCAAGTTCCATTGGTACAAGAACAACAATTTCAGGGGCAGCAACAACCATTTCCACCACAACAGCCATATCCGCAGCCGCAACCATTTCCATCACAACAACCATATCTGCAGCTGCAACCATTTCCACAGCCGCAACTACCATATCCGCAGCCGCAACCATTTCGACCACAACAACCATATCCACAGCCGCAACCACAGTATTCGCAACCACAACAA…	66	95	42	66	158	120	126.5	73.5	67.6667	114.667	52	37	37	37	59	87	48	53.25	42	61	14	58	5	29	99	33	4	5	4	5	Alpha/beta-gliadin A-II precursor (Prolamin)	1	2e-44	none	291	CATGGTGGATTTGTATTG rev (hit = 48) 0 6 0 2 2 1	CATGGAATCAGTTGTTGT rev (hit = 473) 7 24 2 12 34 25	CATGTAGGGATGTTGTCT fuzzy_for (hit = 487) 0 0 0 0 2 0	CATGCAGGGATGTTGTAT for (hit = 487) 0 2 0 0 2 0	CATGCGCTATGTTGTGTT rev (hit = 511) 0 1 0 0 19 0	CATGGAAGCTCACAAGTT for (hit = 525) 1 0 0 0 2 0	CATGAACAACATTGTGGA rev (hit = 628) 0 1 0 1 4 0	CATGCTATTATTCTGCAT for (hit = 642) 1 3 2 1 2 1
ns	0.00015	ns	0.00029	0.00015	gnl|UG|Ta#S16231181	CCACGCGTCCGCGGACGCGTGGGTAACTAGGAGCCATCCAAGCCTAGTCTCAGCAATCCATCAACCAAAGCCATTATACTTCTGTGTTCTGCAAgatagcctgccagccatgGGAAGCAAGGGCCTCAAGGGTGCCATAGTGTGTTTACTCATACTGGGGTTGGTTCTGGAACAGCTGCAGGTAGAAGGCAAGAGTTGCTGCAGGAGCACCCTGGGAAGAAACTGCTACAACCTTTGCCGCGCCCGTGGTGCTCAGAAGTTATGCGCAGGCGTCTGTAGGTGTAAAATCGCAAGTGGCCTAAGCTGCCCTAAGGGCTTCCCTAAATTGGCCCTCGAGTCCAACTCAGATGAACCAGACACCATTGAGTACTGCAACTTGGGATGTAGGTCTTCCGTATG…	14	13	9	23	30	62	21.5	27	12	38.3333	13	12	7	23	24	55	18	24.5	10.6667	34	1	1	2	0	6	7	1	2	0	0	alpha purothionin [Triticum aestivum]	2	9e-65	none	137	CATGGCTGGCAGGCTATC rev (hit = 94) 1 1 2 0 4 0	CATGGGTACGCATCATTC rev (hit = 517) 0 0 0 0 2 7	CATGGTCTGAGATTTCAC for (hit = 531) 13 12 7 23 24 55
0.00018	ns	0.00043	ns	0.00018	gnl|UG|Ta#S16058515	CCGAGCACCACAAACTAGAGATCAATTCACTGATAGTCCACCGAGATGGCTAAGCGGTTAGTCCTCTTTGTGGCGGTAGTCGTCGCCCTCGTGGCTCTCACCGTCGCTGAAGGTGAGGCCTCTGAGCAACTACAGTGTGAGCGCGAGCTCCAGGAGCTCCAGGAgcgcgagctcaaggcatgCCAGCAGGTcatgGACCAACAGCTCCGAGACATTAGCCCCGAGTGCCACCCCGTCGTCGTCAGCCCGGTCGCGGGACAATACGAGCAGCAAATCGTGGTGCCGCCCAAGGGCGGATCTTTCTACCCCGGCGAGACCACGCCACCGCAGCAACTCCAACAACGTATATTTTGGGGAATACCTGCACTACTAAAAAGGTATTACCCAAGTGTAACTTGT…	27	106	40	22	56	73	81	40.5	57.6667	50.3333	26	101	38	20	54	71	77.5	38.75	55	48.3333	1	5	2	2	2	2	2	4	21	0	high molecular weight glutenin subunit 5 [Triticum aestivum]	1	1e-54	none	839	CATGCCTTGAGCTCGCGC rev (hit = 164) 0 2 0 0 0 0	CATGGCTGCCCTTGTCCC rev (hit = 2006) 0 1 0 0 1 1	CATGGTATGAGCTGTAGT rev (hit = 2458) 0 1 2 2 1 1	CATGCGAGCTGCAGAGAG rev (hit = 2597) 1 1 0 0 0 0	CATGCACTTTAGCTATAC for (hit = 2628) 1 1 0 0 0 0	CATGCACTTAAGCTATAC fuzzy_for (hit = 2628) 0 0 0 1 2 0	CATGCACCTTAGCTTTAC fuzzy_for (hit = 2628) 0 0 2 0 1 0	CATGTAGCTAGAGTAAAG fuzzy_for (hit = 2675) 0 2 0 0 0 0
0.00068	ns	0.00073	ns	0.00068	gnl|UG|Ta#S17980503(for)	TTAACACACCGTGCGTTAGTACTTACATACGACTTTGTATTAGGGACACTTTGTACAAGAAAGCTGGGTACGCGTAAGCTTGGGCCCCTCGAGGGATACTCTAGAGCGGCCGCCCTTTTTTTTTTTTTTTTTTTTTTTTTTTTTTTAACAAATGCAAATCTTTCATATTTTGATTCCACTGGCATCACcatggtttattggctcgtATTTTGAAATCGTAGCAGTTATCAAGACAAACAATGCAAGTCTTTCATAGTATTTTGATTCCGCTGTCATCGCTACAGTTTATTTTGGTATGTATGATTCCACTAGCATCACTACGGTTTGTATGGACTGGACATTCCTCCAATTACCGTGCTGCCCGTTTTCAGAGTGCCATCCGCATTTCTCTCGAGCAGA…	61	44	69	49	33	118	38.5	74.25	58	66.6667	61	44	69	49	33	118	38.5	74.25	58	66.6667	0	0	0	0	0	0	0	0	2	0	no hit	none	na	none	0	CATGGTTTATGGGTTCGT fuzzy_for (hit = 188) 7 2 15 7 1 31	CATGGTGGTGACGGGTGA fuzzy_for (hit = 639) 54 42 54 42 32 87
0.00093	ns	0.00102	ns	0.00093	gnl|UG|Ta#S16255217	CTAGCTGCCCAGAAGAAGAGGAATTGCAAGAACCCATTCACcatgGCACGTCCAAGGAAACGACACACATATTTTGTTCTTGGTTGTAGCTCTTCTGGTcatgTCTACCGCCTTCCTGCCCTGTAACGCAGATATCGACCCACCCAGCTGGTGCACGCCGGAGGCGGTTTGCCAGGACCCGGTTACGCCGGGAAACAGGGAAACGTGCAAAAGCATCTGCAAAAGTTTTGGCTACAACCCGGAACAAGCCTACTGCAATCCCGATCCCACTCCGAGGTGCTGCTGCATCTATTAAGCGCAGGAAATAACAATGCCACTGGAGTGGCAGATGATGGATGACAAAGCTAGCAAACTCACTTTTATGTGTCCATTTCGACTTATGTAAAAATCGGAACAGAT…	2	0	17	13	0	11	0	10.75	6.33333	8	2	0	17	13	0	11	0	10.75	6.33333	8	0	0	0	0	0	0	1	0	1	0	no hit	none	na	none	0	CATGGTCCAGGCCTGTCC for (hit = 399) 2 0 17 10 0 11	CATGGTCCAGGCCTGTCG fuzzy_for (hit = 399) 0 0 0 3 0 0
0.00131	ns	0.00136	ns	0.00131	gnl|UG|Ta#S13004385	CAAGCGATTGCCAGGTGATGCGGCAACAATGTTGTCAACAATTAGCACAAATTCTTCAGCAACTCCAGTGTGCAGCCATCCAAAGGGTGGTGCATTCCATCTTcatgCAGCAAGACCACCAAGACCAATTCCAGGGTGTGCAAATCTTGGTGCCACTGTTTCAACAGCAACAGGTGGGTCAAGGTATTTTGGTCCAGGGTCAAGGCATCATCCACCTTCAACAACCAGTTCAATTGGAGGTGATCAGGTCATTGGTGTTGCAAATTTTTCCACCcatgTGCAAGGTGTATGTCCCCCCTTATTGTTCCCCCATCAGGGCCCCATTTGTTAGAATAGTCGCCAGCATTGGTGGCCAATGAAAAAAAAGCAAGAGTTATTTTAAAAGTTAGATGGCCATCG…	5	24	13	14	41	13	32.5	11.25	14	22.6667	5	24	13	14	41	13	32.5	11.25	14	22.6667	0	0	0	0	0	0	0	0	10	0	Gamma-gliadin B precursor	3	2e-16	none	291	CATGCGTGATCCTGACCA fuzzy_for (hit = 456) 0 1 0 0 1 0	CATGTGTGATCCTAACCA fuzzy_for (hit = 456) 0 1 0 0 1 0	CATGTGTGATCCTACCAA fuzzy_for (hit = 456) 1 13 7 9 19 2	CATGTGTGACCCTGCGCA fuzzy_for (hit = 456) 1 0 0 0 0 1	CATGTGTGATCCTTACCA fuzzy_for (hit = 456) 1 1 1 1 4 9	CATGTGTGATCCTGACCT fuzzy_for (hit = 456) 1 1 0 0 0 0	CATGTGTGATCCTGACAA fuzzy_for (hit = 456) 0 6 2 3 14 1	CATGTGTGATCCTGACCC fuzzy_for (hit = 456) 0 1 1 0 1 0
0.0017	ns	0.00222	ns	0.0017	gnl|UG|Ta#S12923099	ATTTACTCTGTCTTCCTCTCAGGTCTAACCAAAGCCCAACAAACCACCACCTCGGCcatgGCAACCACCCTCGCCACCGACGTCCGCCTCTCCATCGCGCACCAGACCCGCTTCGCCCTCCGTCTCGCCTCCACCATCTCATCCAACCCTAAGTCTGCTGCCAGCAATGCCGCCTTCTCCCCGGTCTCCCTCCACTCCGCACTTAGCCTCCTCGCCGCTGGTGCGGGCAGTGCCACTCGGGACCAACTCGTCGCCACACTCGGGACAGGCGAGGTCGAGGGAGGCCACGCGCTCGCCGAGCAAGTGGTCCAGTTCGTGCTCGCCGACGCGTCCTCCGCTGGAGGTCCGCGTGTCGCCTTCGCCAACGGCGTCTTCGTGGACGCGTCGCTGCTCCTCAAG…	17	21	12	6	35	3	28	9.5	16.6667	14.6667	17	20	11	6	35	3	27.5	9.25	16	14.6667	0	1	1	0	0	0	1	1	5	0	serpin [Triticum aestivum]	1	0	none	399	CATGTAATGGCTGAGGCA rev (hit = 1288) 0 1 1 0 0 0	CATGTTATCCATACATAA fuzzy_for (hit = 1331) 1 3 0 2 0 0	CATGTTATCCATACCATA fuzzy_for (hit = 1331) 1 0 1 1 3 0	CATGTTACCGATACAATA fuzzy_for (hit = 1331) 4 4 8 1 14 1	CATGTTATCCATACAATA for (hit = 1331) 10 11 2 1 16 0	CATGTAATCCATACAATA fuzzy_for (hit = 1331) 1 2 0 1 1 1	CATGTAAACCATACAATA fuzzy_for (hit = 1331) 0 0 0 0 1 1
0.00175	ns	0.00171	ns	0.00171	gnl|UG|Ta#S32718856	GGTGCGAGCGCCCAGAGATCGTCAGGTATCTGTCAAGATGGGATATTCAGGTCGCTCTGCGTAGTGGGTGCCTCATCATTTACAGGAAAGTTATTAATTCTAGGAAGCGATTGCGTGCTcatgTAGGACTTGATGAAGGAGAGGTATGTCCCAAGTGAACTGGATTATTATGATGATTTCGTCGATTCACACTCCTTTTTATCCTGAAATAAATGGCTTTCACCTTTGGGCAGTTCAAGTGATGGAAGATATTGTTTCAATGATATTGAAGCTTTTTAGATACTATGGCAGTTAAGGTTCATTTGAAGTCGCGGATGGATGcatgATTTATGCAGAAATGTATAAGTGCcatgTAGTGGTTAATTAGAGGTGTTCTTCGACTAAAATCAGGCTGCTCCT…	11	0	8	5	2	26	1	12.5	6.33333	11	11	0	8	5	2	26	1	12.5	6.33333	11	0	0	0	0	0	0	0	0	1	0	hypothetical protein [Oryza sativa]	3	1e-14	none	523	CATGTTGATTCTGCCTCA fuzzy_for (hit = 463) 11 0 8 5 2 26
0.00192	ns	0.00204	ns	0.00192	gnl|UG|Ta#S13043442	ATTCGGCACGAGGGATCACACAGCTAGCACCTGTCTTACAATCTCCTCTCCTAGCTCTCCTTTCAGTTGCAACCGCAATGGCTGCcatgAGAACCATTCTCCTCGCCGTGGCCGTGATGGCCATCCTGAACACCGCATCGGCGGCAATCTACAACGTCGGCGAGCCAGGTGGTGcatgGGACCTCAGCACCAACTACGGCACCTGGGCGTCTTCCAGGAACTTTCACCCCAGCGATCAAATCGTCTTCAAATACTCTCCTCAAGCAcatgACGTCCTCGAGGTCAGTAAGGCTGACTACGACTCCTGCAACACCGCCAGCCCCATCGCCACCCTCAACTCTGGGAATGATGTCGTCTCCCTCACCACCACCGGCACCCGCTACTTCCTCTGTGGCTTCC…	7	0	3	3	0	24	0	9.25	3.33333	9	7	0	3	3	0	24	0	9.25	3.33333	9	0	0	0	0	0	0	0	0	1	0	blue copper-binding protein [Oryza sativa (japonica	3	2e-39	none	211	CATGTATAGACAAATAAT fuzzy_for (hit = 649) 7 0 3 3 0 24
0.00297	ns	0.00208	0.04414	0.00208	gnl|UG|Ta#S12922948	TGCTTATCCCTCGGCAATGGATGTGCCTTTGGCATCTAAAACCTTCCCCTCGCCCTCCCCTTCCAAGCGTGAACAATGCAACATTGATGGCCATAAGAGCTCATCGAAGcatgCAGATCTCAATCCAcatgTTGATGATAGTGTTCTCGGAATTATTCTTGGAGGTGGTGCAGGGACTAGATTGTATCCCCTGACGAAGAAGCGTGCGAAGCCTGCAGTGCCATTGGGTGCCAACTACAGGCTTATTGATATTCCTGTCAGTAATTGTCTGAACAGCAACATATCAAAGATCTATGTGCGCACGCAGTTCAACTCAGCATCTCTTAATCGTCATCTCTCACGAGCCTATGGGAGCAACATTGGAGGTTACAAGAATGAAGGATTTGTTGAAGTCCTTGC…	38	39	44	46	23	109	31	59.25	40.3333	59.3333	37	38	43	46	23	109	30.5	58.75	39.3333	59.3333	1	1	1	0	0	0	2	1	7	0	ADP-glucose pyrophosphorylase; glucose-1-phosphate	2	0	none	473	CATGCAAGGCACTTCTCA fuzzy_for (hit = 1539) 1 0 0 3 0 0	CATGCAAGGCACTTCTCC for (hit = 1539) 0 1 1 0 0 1	CATGGTCTGCTGGAAATC rev (hit = 1659) 1 1 1 0 0 0	CATGTAAAACCTTGCGTA fuzzy_for (hit = 1694) 1 0 1 0 1 0	CATGTAAAACCTTGCGTC fuzzy_for (hit = 1694) 2 0 0 0 0 0	CATGTTAAACCTTGCGTT fuzzy_for (hit = 1694) 2 2 2 0 1 0	CATGTAAAACCTTGCGTT for (hit = 1694) 29 35 36 36 20 93	CATGTAAAACCTTGCGTG fuzzy_for (hit = 1694) 2 0 1 3 1 7
0.00221	ns	0.00238	ns	0.00221	gnl|UG|Ta#S13019113	CGGCACGAGGTAACCGTAAAAACAAGTAGCGCAAGGAAGGACGACAAAATCTGTTCACCACCTTGCCGCTTGTGGTCTCTCGCTCCTCCCGTGTGCGTGCGGCGTTGCGTCACTCATCCATCCATCCTCACCCCCGCTTACCcatcctgcttctgcctcaCTCGATTCAGTTCAAGTTTCCAGCACCGGCCACCGGGAAGCAGCGGGGCGCGCAGTGGGAAAGAAGGAACGCCGCAAGAGAAGAGAAGGGCGCTGCGACCGCGCTGCTCGCCGCGGCAGAGATCCGGCGGCGGCGCTCGAATCGACGGCcatgATGAGGCACAGAGCTCGCTCTTCCCCCAGCTCCCCTCTCACCCCATCCTCCAGCACGAGGTGACCTATCCATTTCCTCAGCTCTTC…	9	4	12	19	1	18	2.5	14.5	8.33333	12.6667	9	4	12	19	1	18	2.5	14.5	8.33333	12.6667	0	0	0	0	0	0	0	0	1	0	no hit	none	na	none	0	CATGCTGATTCTGCCTCA fuzzy_for (hit = 142) 9 4 12 19 1 18
0.00226	0.04007	0.00278	0.03676	0.00226	gnl|UG|Ta#S12902189	GAGAGTNNNNTTTAATNCCTTTGAANNNCTTTANTCCCCTGCTCGAAATTAACCCTCACTAAAGGGAACAAAAGCTGGAGCTCCACCGCGGTGGCGGCCGCTCTAGAACTAGTGGATCCCCCGGGCTGCAGGAATTCGGCACGAGGGTTAATATAGTACTAAATCAGAGATAGAAAGTCTGTGCGCAGAGGAACAATGTCGATGAAGACCGTGTTCTCGGTGCTCCTGCTATGTATGCTCGTGGCGACACCCATAGCggccgagtacgacgcatgGAGCGTTAACAGTGGTCCCTGGATGTGCTATCCAGGGTATGCCTTTAAGGTGCCAGCGCTCCCTGGCTGTCGTCCAGTGCTGAAGCTCCAGTGCAATGGCAGCCAGGTGCCCGAGGCTGTCCTA…	27	15	16	17	72	15	43.5	18.75	19.3333	34.6667	27	14	14	16	69	14	41.5	17.75	18.3333	33	0	1	2	1	3	1	1	3	2	0	dimeric alpha-amylase inhibitor [Triticum aestivum]	1	2e-74	none	141	CATGCGTCGTACTCGGCC rev (hit = 257) 0 0 1 0 1 0	CATGCTGTAGAGGGCACC rev (hit = 447) 0 0 1 1 1 0	CATGGCGTGTCGGAGGGA fuzzy_for (hit = 486) 1 1 2 1 1 0	CATGACACAACATAGTAG rev (hit = 677) 0 1 0 0 1 1	CATGCATCTGCCTCTTAA for (hit = 691) 26 13 11 15 66 7	CATGCATCTGCCTCTAAT fuzzy_for (hit = 691) 0 0 1 0 2 7
0.00377	ns	0.00339	ns	0.00339	gnl|UG|Ta#S26024947	TACGGCGACCCAGNCGTCCGCGACTGGAGCACGAGGACACTGAcatgGACTGAAGGAGTAGAAAACGAGACTTACGCAGCCTCCTCGACGCGCCGCCGCCGGCTCATCCACGCCGGCGTCCCTCCTCCGGCAAACTAGCCGGGCTTGTCCAGTAGCTCTAGCTCGTCCTCTTCTACCCCAAGCCTCTGTGCCAGCAGCAGCAAGGAAGTTAGAAGcatgGAGCCCGAAGAGAACCCCAACCGTCCGCCATCACGACTGGACTGCATAAAGTACTTCAATGCACTATGGTCCTGCTACTCACCATTCCACCAGATGCAGAACTATTACCGCTACGGGGTTTTTGACAACTGCTCCAGCAAGTGGCGCGATCTCGTCGACTGTCTCACGCTCAAGACGAAG…	5	1	7	7	1	26	1	11.25	4.33333	11.3333	5	1	7	7	1	26	1	11.25	4.33333	11.3333	0	0	0	0	0	0	0	0	1	0	hypothetical protein [Oryza sativa (japonica cultivar-group)]	1	1e-32	none	169	CATGGCAGGCACCAGAAC fuzzy_for (hit = 712) 5 1 7 7 1 26
0.00341	ns	0.00388	ns	0.00341	gnl|UG|Ta#S16230165	CCACGCGTCCGAAATATTCCCGCAACAACAATATTCCCGCAACAACAACAACCCCCACAACAACAACCATTTTACCAATATCAACAACCATTAACACAACAACCATACCCGCAAGAGCAACCATTGCCACAACAACAACCTTCTGTGGAGGAAAACCAACAATTGAACTTGTGCAAGGAGTTCCTGCTGCAGCAGTGCAACCCGGAGGAGAAACTATCATTACTGCAGTCAGTGATCCCGTTCCTCCGACCAAAGACCTCGCAACAGAACAACTGCCAGTTGAAGCGGCAACAATGTTGTCGACAACTTGCACATATCAGCGAGCCGTCCCGATGCCCGGCCATCCACAACATTGTGCACGCCATCATcatgCAACAACAACAACAACAACAACAACAA…	1	11	0	0	6	0	8.5	0.25	4	2	1	11	0	0	6	0	8.5	0.25	4	2	0	0	0	0	0	0	0	0	1	0	Gamma-hordein-3	1	2e-24	none	289	CATGACTGCCTACAATGG fuzzy_for (hit = 623) 1 11 0 0 6 0
0.00437	ns	0.00414	ns	0.00414	gnl|UG|Ta#S17897631	CTATGCTCCAACGCGTTCCGAGCTCGTTCTATGGTCGACCTGCAGGCGGCCGCACTAGTGATTAGCGTGGTCGCGGCCGAGGTCGCCCACCCGTCTCCTCGCCTCGCCGTCTCGCCCCACGCCGCCGACGCAAAGATGCCGTTCAAGAGGTTCGTCGAGATCGGGCGCGTGGCCCTGGTGAACTACGGCAAGGACTACGGCCGCCTCGTCGTCATCGTCGACGTCGTCGACCAGAACCGGGCACTTGTGGATGCTCCTGATATGGTCAGGTGCCAGATGAACTTCAAGCGTCTTTCGCTGACCGACATCAAGATTGACATCAAGCGTATCCCTAAGAAGGCAACTTTGATCAAGGCcatgGAGGAAGCAGATGTGAAAACCAAATGGGAGAACAGCTca…	21	3	10	9	2	14	2.5	13.5	11.3333	8.33333	21	3	10	9	2	14	2.5	13.5	11.3333	8.33333	0	0	0	0	0	0	1	0	1	0	glycoprotein [Bromus inermis]	1	3e-59	none	134	CATGGTTGTTATTGAATA fuzzy_for (hit = 658) 5 1 3 3 0 7	CATGGCTGTTATTGAATA for (hit = 658) 16 2 7 6 2 7
0.00594	ns	0.00596	ns	0.00594	gnl|UG|Ta#S26026980	TGTTACGGGNTTACGNCGACCCACGCGTCCGTCTCTGcatgCACATTGCTTGCTTGCTTATCTCATTGCTTTTGCATAATTGCCCTGAGATCCTGTCTACCTGCTATTTTAATCcatgATTTCATCTTGCAGTTGCAGACAAGAACAGCAAGGCCAGGTCCAGcatgagtctgaactctgaAGAAGGTCTGATGTGCGAAGCTATATCACACTCGTCGCAGTCGAGTGCCCCTTCACCCCTTCCCCTGAGCCcatgCCATTACCAGTGCGTCTCCACACTCAGGGGCCACTCCTCCTACGTCTCTGGCCTCGCCGTCGACGGCAACTCGCTCTACGTCGCCTCGTCGGACGGACACATCAGGCTGTGGCCACTGGAcatgGGCGGCACGGCCGTGCAAC…	8	3	7	6	0	19	1.5	10	6	8.33333	8	3	7	6	0	19	1.5	10	6	8.33333	0	0	0	0	0	0	0	0	2	0	transducin family protein-like [Oryza sativa (japonica	3	4e-73	none	380	CATGGGTCTGAACTCTGG fuzzy_for (hit = 163) 4 2 6 0 0 0	CATGATTCTGAAGTCTGA fuzzy_for (hit = 163) 4 1 1 6 0 19
0.00623	0.03591	0.0066	0.03497	0.00623	gnl|UG|Ta#S32728478	GTAGAATTTCAGAGACGGGTCCCACTTTGTAACCAGGATGTTTGTTCATTGGNTGAAGTTTGTCATATCCAACACGATGGATCTCTTGACCTACAGCCAAGGAGTCAGAAATATGGAAAGCTTCAGAGGGGTCAGTTGCTCACAGTACCTGCCTATTTGGTAAAACGGCGAAAGCAGCATTTCCATCATCTTGAGCAATATGATGCCGATTTGATTCTCGGTTGCAATGGATTCGTCTGGGTAGGCGAGcatgCCGTGGTGGATGAAGAGACTAATTCGAACGAAGATCAACATAAGTTGAGcatgGAAGTGGAGGCTTTTACCCCACTAGAAACTAGAAGGCACATTTGCCGGCTTGCCAATGCCGTGCGCGTGCTTTCAGCCCTTGGATTCACCCTT…	4	3	3	9	0	25	1.5	10.25	3.33333	11.3333	4	3	3	9	0	25	1.5	10.25	3.33333	11.3333	0	0	0	0	0	0	0	0	1	0	OSJNBa0019D11.5 [Oryza sativa (japonica cultivar-group)]	1	9e-70	none	315	CATGCTAGGAACTGAATT fuzzy_for (hit = 461) 4 3 3 9 0 25
0.00644	ns	0.00638	ns	0.00638	gnl|UG|Ta#S13017980	GATTCGGCACGAGGGTTGGCTTCTCCTCCCCCTCTTACCAAGTCCTCGTCctcggtttagggttcgttAGGGTTTTTGTGGAGGGGAGATATGGCGGCGGCGGACGTGGAGTACCGTTGCTTCGTCGGTGGGCTCGCCTGGGCCACCAACAACGAGACCCTCGAGCAAGCCTTCGCCAACTTCGGCCAGGTCATCGACTCCAAGGTCATCACCGACCGGGAGACGGGGAGGTCCCGCGGGTTCGGCTTCGTCACCTTCTCCTCTGAGCAGTCcatgCTCGACGCCATCGAGAAcatgaacggcaaggagctCGACGGCCGCAACATCACCGTCAACCAGGCCCAGTCCCGCGGCGGAGGCGGCGGCGGCGGTGGCTACGGAGGCGGTGGCGGCGGCTAC…	10	2	13	11	0	7	1	10.25	8.33333	6	10	2	13	11	0	7	1	10.25	8.33333	6	0	0	0	0	0	0	0	0	2	0	glycine-rich RNA-binding protein [Sorghum bicolor]	1	2e-42	none	168	CATGGTTTAGGGTTCGTT fuzzy_for (hit = 50) 1 1 0 0 0 0	CATGAACGGCCAGGACCT fuzzy_for (hit = 293) 9 1 13 11 0 7
0.00684	ns	ns	ns	0.00684	gnl|UG|Ta#S12913695	NTCAGTTTTTTTTTTTTTTTTTTTCCAAACGTTGGTTAttttatttatcactcatcATCTTAGTTTTCATAGCCTCGTTATATATAGCACATAACTTTCCAGATTGATTCCTCGTACATAGGCTCTCACCAAGGTTGGAGAGCCACTTCTAGTTACCGCAATTtattctagttcacacatgCACCTACCACGTACGCATAGCAAGATGCAGGACCGGTAAAGAGGTCGAGGATCCTGGAAAGAGCTGGCTACTTCCATCCAGCAGTCACACCTCCTCGAGGATGGCTTCGACCACCATCGCCGTGTCGTGCCGGCGCTCGTCGCCCTCGCGGCCACGCCCGCCGGGGCCGCCGCCACCGCCGNTTTTGCAGTCTCGCACGCACTGCTGCTTCTCGTACT…	1	4	1	0	17	1	10.5	0.75	2	6	0	0	0	0	0	0	0	0	0	0	1	4	1	0	17	1	0	1	0	3	no hit	none	na	none	0	CATGTGTGATAAATAAAA fuzzy_rev (hit = 38) 1 3 0 0 4 0	CATGTGTGGACTAGACTA fuzzy_rev (hit = 163) 0 0 0 0 6 0	CATGTGTGAGCTACAATA fuzzy_rev (hit = 163) 0 1 0 0 1 0	CATGTGTGAACTAGAATA rev (hit = 469) 0 0 1 0 6 1
0.00792	0.0351	0.00711	0.03484	0.00711	gnl|UG|Ta#S32693139	TTGATGTGAACGTTGCTTACGAGGAGAGCCGTGAGGACCCAGACCGGATGATGCAACCTCAGCCACTGACTAAGGATTTTCTGATGATGTCTTCTGGAAAACGGAAGAGGGATGAATATCCTGGTCAGCTTCCTTCTGGTTCATTTGTGCCACAACAGGATGGATGTGCAGACCAGGTTGCCGAATTTGTGGGGTCAAAGGATAACGCACAACAGGTGTGGAATTCCATcatgAACAAGCAAGAATCAGTAACAAAGACATTTTCTATCGAAGAAAGCACAATACCACCAGTTCTTCCTCAACGGGATGGGATACAAGATGATTATAACGATCAGTTTTTCTTCCCAGGAGTTCCAACCGAAGACTACAATACCCCTGGGGAATCTTCGGAATATCGAA…	0	6	3	11	22	1	14	3.75	3	11.3333	0	6	3	11	22	1	14	3.75	3	11.3333	0	0	0	0	0	0	0	0	2	0	transcription factor/ transcription initiation factor [Arabidopsis	3	2e-32	none	375	CATGCACCTCCTCTTAAT fuzzy_for (hit = 467) 0 4 3 11 21 1	CATGTGTCGTGTTTTACT fuzzy_for (hit = 795) 0 2 0 0 1 0
0.00772	ns	0.00734	ns	0.00734	gnl|UG|Ta#S16223370	CCACGCGTCCGGAAGGCCTTAATCTTTCATACAACCCTCTCAGTTTTCCACAAGAAACTAAATGGATCGGTCcatgAAGGTCTTTGTGGTCGTCTTCCTGCTCCTTGTGGCTACAGGGTTCCAGGGAGCAGTGCAGGTAGTTTTGGCGAGGGAGTGTAGGTCAGAGAGCAAAAAATTTGTGGGGCTGTGCGTGAGCGACACCAACTGTGCAAGCGTTTGCCTGACCGAGCGTTTCCCCGGAGGCAAGTGCGACGGCTATCGGCGATGTTTCTGCACAAAGGACTGCTAGATGGCCCCGTTTTCTTCTTGcatacatgcttccgtgtaataaTAACTGAATAATACTAGATCTGCATCTATATCTATGCAATGTACGGTGCATATGTGAGTGCTACCTTT…	9	0	7	7	0	7	0	7.5	5.33333	4.66667	9	0	7	7	0	7	0	7.5	5.33333	4.66667	0	0	0	0	0	0	1	0	1	0	protease inhibitor [Glycine max]	2	2e-13	none	79	CATGTATGCTTCCGTGTA fuzzy_for (hit = 309) 2 0 1 1 0 0	CATGCTTCCGTGTAATAA for (hit = 313) 7 0 6 6 0 7
0.00793	ns	0.00746	ns	0.00746	gnl|UG|Ta#S32428408	GAAACATCAGAAGGATNTGCAAGCATACCAACTNTTGTCCCTGTTGAAGAGATACAATCACTGGCTCCTGAACAGACAGNTAAGATGCTTNTTCAGGTTCACTTTCATCACCATNTATTGCCCTTGAAGTTGTCTGTCCTTTGCAATGGGAAAAGGCATCCGGCCAAACTTCACCCGGACATTGCTTATTTTGTACGACCACTACCcatgGACCTAAATGCTTTTCTATGCAAGGAAAACCAGCTGAGGGGAATGTTTGAGTACGCTAGAAGGTGCACCTTCAAAGATCATCTTCAAAAGCACAAGCAAACCGAAGAGAGTACAGACCACAACACCGACAATAACCTTCTAGTAGCCCAAACTCTCGCATCGAAAGTACTCAGCAACGCCAATGTTCAC…	15	0	2	5	1	7	0.5	7.25	5.66667	4.33333	15	0	2	5	1	7	0.5	7.25	5.66667	4.33333	0	0	0	0	0	0	0	0	1	0	putative adaptor-related protein complex AP-3, beta 2 subunit [Oryza	1	6e-95	none	1090	CATGCTGCTGGATTGGAA fuzzy_for (hit = 809) 15 0 2 5 1 7
0.00762	ns	0.00832	ns	0.00762	gnl|UG|Ta#S26023286	GACGTAATAGATACGNCGACCCACGCGTCCGCTCGCCAAAACTCTACCCGAACGGATGCGCTCCCGGCATCGTCTCCACAGACCTCGTCGCGGACAAGGGCAGTAGATCCGGCGGACGGCGTCCCGGCGCATCTCCTCGCCTGCAAAGCAAGTGCATAATTTGCTGGCTTGTGTAACTTCGGGGGACCAACAAAGTTACTGAAAATGGTGGTTCTTGCTGCTTCCATCATCTCAAAATCTGGAAAAGCACTTGTTTCAAGACAGTATGTCGAcatgTCTCGAATTAGGATCAGAGGATTACTGGCAGTATTCCCAAAACTTGTCAGGAACTGGGAAGCAGCACACTTATCTTGAGACTGAAACTGTCCGTTATGTCTATCAACCTATCGAAGGCCTATA…	0	0	0	0	15	0	7.5	0	0	5	0	0	0	0	15	0	7.5	0	0	5	0	0	0	0	0	0	0	0	1	0	delta-COP [Zea mays]	2	2e-64	none	523	CATGTCACCTTATATTTT fuzzy_for (hit = 518) 0 0 0 0 15 0
0.00797	ns	0.00766	ns	0.00766	gnl|UG|Ta#S17885828(for)	CACAGCTCATTGATTGATTACGCCACGCTATTTAGTGGATCTATAGAATACTCAAGCTATGCATCCAACGCGTTGGGAGCTCTCCCATATGGTCGACCTGCAGGCGGCCGCACTAGTGATTAGCGTGGTCGCGGCCGAGGTGGGCTTTTTTTTTTTTTGTTTTTTTTTTTTTTTTTTTTTTTTTTTTTTTTTTTTTTTTTTTTTTTTTTTTTTTTTTTTTTTTTTAAGTAATCTGGGCTTGGGATAAGGAACAAGATTTACAAACCTCAACAACTTTCGACTGTTACAGTTTTTGCTGCCATATTTTGATTACTTGGGGCTTCTACCTAAATTCTTTGAGCGCCATCCATCAAACTTTTTTTGACTACAAAATTTACTCTTTCCCAATTACTTTACGCT…	0	0	10	3	0	17	0	7.5	3.33333	6.66667	0	0	10	3	0	17	0	7.5	3.33333	6.66667	0	0	0	0	0	0	0	0	1	0	no hit	none	na	none	0	CATGATCTAGAGGGCCCC fuzzy_for (hit = 784) 0 0 10 3 0 17
0.00768	ns	ns	ns	0.00768	gnl|UG|Ta#S16058262	GCACGAGCCTCGAACGGCAAATATCTACCGGAGCGCGTCTCGGGGAGGAGAGAGAAAGTCAGATCCGTGTTCCGTGTCCGCGTCCAGTGTGTCCGCTACTCCGCTCCCCCTCAGTCCTCAGTTCCTCACCTAGCGGTAGCGTGCGCGCGGGAGACGTAGATGGCGGCTTCGGAGGCGGCAGCGGCGGCGGCAACACCGGTGACGCCGACAGAGGGGACGGTGATCGCGATCCACAGCCTGGAGGAGTGGAGCATCCAGATCGAGGAGGCCAACAGCGCCAAGAAGCTGGTGGTGATTGACTTCACTGCAAcatgGTGTCCTCCGTGCCGCGCcatgGCTCCAATTTTTGCTGATATGGCCAAGAAGTCCCCAAATGTTGTTTTCCTGAAAGTTGATGTG…	1	13	1	1	1	0	7	0.75	5	0.666667	0	0	0	0	0	0	0	0	0	0	1	13	1	1	1	0	0	1	0	0	thioredoxin h1 protein [Zea mays]	1	4e-60	none	128	CATGTGTAGTTCAAGCTT rev (hit = 519) 1 13 1 1 1 0
0.00768	0.01181	0.00845	0.01142	0.00768	gnl|UG|Ta#S22385014	AAGCTATGACCTTAGGCCTATTTAGGTGACACTATAGAACAAGTTTGTACAAAAAAGCAGGCTGGTACCGGTCCGGAATTCCCGGGATATCGTCGACCCACGCGTCCGCAGCTTTCAACAGTTAGAGAACTTTCAATTATGAGTCCAAAGAGCCCACCTGTTTCAATGCGCTTGATTCCTGAACCAACTGATGAAGGTGTGCTGAAGGAGGATATAAATGGATCTTCTAACCTGTCGTCCCAACAACCTTCAAGATGTCTGATCTTGCGGGTGAATGGGGAACTTTCTGTGCTGGAcatgGATGATGGAcatgAACAAGCACTTACAAATTCAGTTGAACTCTTCTGGGTCGTCGGTTCTCAAACGGAAGAGAAGGCTAATCTTATCAAAGAGGTTTca…	2	0	1	3	0	25	0	7.75	1	9.33333	2	0	1	3	0	25	0	7.75	1	9.33333	0	0	0	0	0	0	0	0	1	0	unknown protein [Oryza sativa (japonica cultivar-group)]	1	2e-83	none	898	CATGGCTTTACTATGTCC fuzzy_for (hit = 397) 2 0 1 3 0 25
0.00775	ns	0.00799	ns	0.00775	gnl|UG|Ta#S16058325	GCACGAGCGGAGTCGGAGcatgGCGTCTGCAGTGGTGGTGGACGCCGGCGACGCGCCGGAGCCCACGGTTCGTAACCTCCTGGACCAGGAGTCCCTCAAGTGGGTCTTCGTCGGCGGGAAGGGCGGCGTCGGCAAGACTACCTGCAGCTCCATCCTCTCCGTCCTCCTCGCCGGGGTCCGCTCGTCCGTGCTCGTCATCTCCACCGACCCCGCGCACAACCTCAGCGACGCCTTCCAGCAGCGCTTCACCAAGTTCCCCACTCTCGTCCGCGGATTCACCAACCTCTACGCcatgGAAATTGACCCAAAGGTAGAAAATGATGATTTATCCAATGAAGGAATGGAAGGATTCCTGTCAGAACTGACAAATGCGATTCCAGGAGTAGATGAAGCtatgag…	11	1	3	7	0	7	0.5	7	5	4.66667	11	1	3	7	0	7	0.5	7	5	4.66667	0	0	0	0	0	0	0	0	1	0	putative hASNA-I [Oryza sativa (japonica cultivar-group)]	2	e-177	none	361	CATGAGTTTTGCAGAAAT fuzzy_for (hit = 393) 11 1 3 7 0 7
ns	0.0078	ns	0.00785	0.0078	gnl|UG|Ta#S12932705	GGCCACTCAAAAACTGGATGATcatgACATCGAAGGGGCGATTCATCTGTATTACGACATCATCTCTCAGCcttgtttggtctgcaaaaATATAACTGATGCTGAGCTATTGCACAAGTACTCTGTGTTGCATTCTCTTCCTTTGGACAAGAGCTGTAAGATAGTCAGGGACTTTCTTATTTCTGCTACCGCGAAGGACTGTAGCCTcatgATGTGCTTTCGGCCACGAGAGTGTGAGAGAACAGATCCTGAGTATGATTCAGTGTTTCTTCAGTCAGTGAACCGAACCTATGATTACAAGGCATACTTTGTTGATCTGGATGTGAAGCCTCTGGATAAGATGACACATTATTTTAAATTGGATCAGAAGATCGTCAATTTCTACACTAAGAGCGGGGA…	0	0	1	1	7	15	3.5	4.25	0.333333	7.66667	0	0	1	1	7	15	3.5	4.25	0.333333	7.66667	0	0	0	0	0	0	0	0	1	0	OSJNBa0015K02.18 [Oryza sativa (japonica cultivar-group)]	2	1e-61	none	445	CATGTCTGGTCTGCAAAA fuzzy_for (hit = 71) 0 0 1 1 7 15
ns	0.0079	ns	0.00819	0.0079	gnl|UG|Ta#S16235149	CACGCGTCCCCCAAAACACACTGACAAcatgAAGGCCCTTTTCCTCATAGGACTTCTTGCTCTGGTAGCGAGCACCGCCTTGCGCAATATAGCGAAGTTGTTGGCAGTTACGATGTTGCTGGCGGGGGTGGTGCTCAACAATGCCCTGTAGAGACAAAGCTAAATTcatgcaggaattacctgcTAGATCGATGCTCAACGATGAAGGATTTCCCGGTCACCTGGCGTTGGTGGAAATGGTGGAAGGGAGGTTGTCAAGAGCTCCTTGGGGAGTGTTGCAGTCGGCTCGGCCAAATGCCACCGCAATGCCGCTGCAACATCATCCAGGGGTCAATCCAAGGCGATCTCGGTGGCATCTTCGGATTTCAGCGTGATCGGGCAAGCAAAGTGATACAAGAA…	18	7	11	23	19	46	13	24.5	12	29.3333	18	7	11	23	19	46	13	24.5	12	29.3333	0	0	0	0	0	0	4	0	2	0	puroindoline-a [Aegilops tauschii]	1	8e-82	none	148	CATGCAGGAATTACCTGC for (hit = 166) 0 0 0 2 0 0	CATGGAATAATTTATGAA for (hit = 541) 5 0 0 4 2 0	CATGTGCCTTCGCGAGGT fuzzy_for (hit = 570) 0 0 1 1 2 0	CATGTGCCTGCGCGAGTG fuzzy_for (hit = 570) 2 0 0 2 0 15	CATGTGCCTGCGCGAGGT for (hit = 570) 11 7 8 14 15 31	CATGGAGCTGTTCAAGCC for (hit = 739) 0 0 2 0 0 0
0.00791	ns	ns	ns	0.00791	gnl|UG|Ta#S13111511	ACCCATCGGCCATCGCCCACAAGCGCTCGCAGGAGAGGACGAAACCCTAGCTTTTGCGGCGGCGGCGGCGAAGACAATGATCTACGACGGGAACTCTCCCCTCTTCCGCTCCTTCCTCAGCCAGAAGGGCGGAGCCGACAAGAGGAAAATGGAGGAGCATAAACCAAAGGAGCAGAGGCCCAAGGGCAGCGAGAACAAGCCTGTGATGAACGAATGAATATCTCCAGAAACTGCGTTCAATGCGCAACCAAATTCGATGTCTGCTTGCTCTGTTTAGCTTAAAACCAAAGCTTCCAATAATCTTAGTGGTGTCTTAGTTTCTCCTTAGTGTGGTAATTGCTCAGCTTGAAcatgGCaacagtgcaacagacatgAAACTTGAACTACCTATTACACTAT…	10	0	3	2	0	15	0	7.5	4.33333	5.66667	0	0	0	0	0	0	0	0	0	0	10	0	3	2	0	15	0	0	0	1	wound-inducible basic protein - kidney bean	2	2e-13	none	47	CATGTCTGTTGAACTATT fuzzy_rev (hit = 356) 10 0 3 2 0 15
0.00792	ns	0.00795	ns	0.00792	gnl|UG|Ta#S12913568	TNNATNNTNNTANCCCTATTAACCCTCACTAAAGGGAACAAAAGCTGGAGCTCCACCGCGGTGGCGGCCGCTCTAGAACTAGTGGATCCCCCGGGCTGCAGGAATTCGGCACCAGCCAGTACACTCCACTCCcatgNNACACACGGACACACCTGCAAGAGCGAGAGCGTGAGCcatgGCGGGcatgGGGAAGCAGCAGGTGGTGGCGGCGCTGATGCTGGCGCTGGTGGTGCTGGCGGCGGCGCCGGGCGGGGCGCACGCGGCGTGCCAGGCATCGCAGCTGGCGGTGTGCGCGTCGGCGATCCTGAGCGGGGCCAAGCCGAGCGGCGAGTGCTGCGGCAACCTGAGGGCGCAGCAGGGGTGCTTCTGCCAGTACGCCAAGGACCCCACCTACGGGCA…	16	12	23	27	13	51	12.5	29.25	17	30.3333	16	12	23	27	13	51	12.5	29.25	17	30.3333	0	0	0	0	0	0	0	0	7	0	lipid transfer protein [Triticum turgidum subsp. durum]	2	1e-32	none	96	CATGTGGTCCGACTTTGA fuzzy_for (hit = 585) 2 0 0 0 0 0	CATGTTGCTTCTCGGCTG fuzzy_for (hit = 650) 0 0 0 2 0 0	CATGTTGCTTCTTGGCTC fuzzy_for (hit = 650) 0 0 3 0 0 1	CATGTTGCTTCTTGGGCT fuzzy_for (hit = 650) 0 1 0 2 0 1	CATGTTGCTTCTTGGCTG fuzzy_for (hit = 650) 14 11 20 21 12 48	CATGTTGCTTCTGGGCTG fuzzy_for (hit = 650) 0 0 0 1 1 0	CATGTTGCTTCTTGGCCG fuzzy_for (hit = 650) 0 0 0 1 0 1
ns	0.01356	ns	0.00917	0.00917	gnl|UG|Ta#S17987230	CGACCCACGCTTCCGCAGTTTCAANCNCAATCTCTTCAGCATCTCACCACACAACAAATAAACCACAATCGGAAACGCAACCACATTTCGTACTGGAATCAATATGGGTAGGTTCGTCTTCTTCGCGGTGTTCCTGGCGGCCCTGGTGGCCGTCTCCGCCGCCCAAGGCGTGCTCGAGCAGAGCCTCACGGACGCGCAGTGCCGGGGCGAGGTCCAGGAGAAGCCGCTCCTCGCGTGCCGGCAGATCCTCGAGCAGCAGCTGACCGGCCGCGCCGGCGAGGGCGCCGTCGGCGTCCCGTTGTTTcatgCCCAGTGGGGCGCCAGGGAGCGATGCTGCCGGCAGCTCGAGAGCGTCAGCCGCGAGTGCCGCTGCGCCGCCCTCCGCGGcatgGTGCGGGA…	21	18	20	27	52	40	35	27	19.6667	39.6667	21	18	19	25	52	40	35	26.25	19.3333	39	0	0	1	2	0	0	0	0	5	1	seed globulin [Aegilops tauschii]	2	3e-94	none	226	CATGGAGGATTGTGGTTA fuzzy_rev (hit = 836) 0 0 1 2 0 0	CATGCGGAAATGACAGTG fuzzy_for (hit = 850) 10 13 11 11 31 31	CATGCGGAAATGACAGTA fuzzy_for (hit = 850) 1 5 2 4 7 0	CATGCGGAAATGACCGTC fuzzy_for (hit = 850) 1 0 0 0 1 0	CATGCGGAAATGACAGCC fuzzy_for (hit = 850) 0 0 0 1 1 0	CATGCGGAAATGACAGTC fuzzy_for (hit = 850) 9 0 6 9 12 9
0.01109	ns	0.0111	ns	0.01109	gnl|UG|Ta#S26023906	GACCCACGCGTTCCGTGATNACAGAGGTGTTCTTCATcatgATGGCTCTGTTTTGATGCCAGTTTCCTTGGATCAATTGGAGGTAAcatgTATTTTTCTTACCCTTTTTTGTGGCTTGTATTGATATTTTCcttgtgtgaccccaccaaAAGATATCTCGATGCAACTATTTTCTAATCTAAAcatgGATGACTTTCAGCAATCTCTTAGTTTTcatgCATTTAGCAAGAATGCTACTTTGTTACTTGGGTTTTATATTTTCCTTGTGTGACCCCACCAAAAGATATCTCGTTGCAGCTATTTTCTAATCTAAAcatgGATGACTTTCAGCAATCTCTTAGTTTTcatgCATTTAGCAAGAATGCTACTTTGTTACTTGGGTTGATAAAATAGCTACAG…	20	80	32	40	61	80	70.5	43	44	60.3333	20	80	32	40	61	80	70.5	43	44	60.3333	0	0	0	0	0	0	0	0	1	0	no hit	none	na	none	0	CATGTGTGACCCCACCAG fuzzy_for (hit = 131) 20 80 32 40 61 80
0.0117	ns	0.01148	ns	0.01148	gnl|UG|Ta#S15824179	GGAGATCGTGGGGCGGCTCGGCGACATCGCGGCGCGGTACGAGGCcatgGAGCGGCGGGCGCCGGCGGCGGCGCTGCTGCGGAGGCGGCACGCGGCGAGCTGGACCCACGCGGCGCACGCGGCGGCGAGGGAGGCGGCGCTGGCGGGCGCGGGGCTCGCGGAGAGCGGCGTGCGCGGGTGGAGGCGGCCGTTCGTGACGCACTTCACGGGGTGCCAGCCCTGCAGCGGCGACCGGAACCGGGACTACTCCGGGGACAGCTGCGGCGACGGAATGCGGCGCGCGCTCAACTTCGCCGACGACCAGGTGCTGAGGGGCTACGGGTTCCGGCACGCCGGCCCGCTCAGCGACGACGTGCGGCCGCTGCCGTTCGATTACCCCGCGGCGGCCGGGAGTCGCTG…	9	2	15	3	1	8	1.5	8.75	8.66667	4	9	2	15	3	1	8	1.5	8.75	8.66667	4	0	0	0	0	0	0	1	0	0	0	alpha-6-galactosyltransferase [Zea mays]	2	1e-31	none	444	CATGTACTTCAGCCGTGG for (hit = 498) 9 2 15 3 1 8
0.03991	0.01193	0.03874	0.01238	0.01193	gnl|UG|Ta#S17892793	GATGCCAACGCGTTCCGAGCTCTTCATATGGTCGACCTGCAGGCGGCCGCACTAGTGATTAGCGTGGTCGCGGCCGAGGTAGACcatgCACAGAGCATCTTATCAAGCTTGGACGAGAGCATCGGCAAGATTGATGATTTCCTTACTTTTGAAAGAGGCTTTCTTcatgGGGACATAGTCTGCCCTGTGTCTGACCCCTCAGGTCAGTTGGGCCGCGTTGTTGGGGTTGAAATGTTTGTGGACTTGGAGACATACTCTGGTGATATAATAGAAGATGTCAACAGCAAGCAGCTTTCAAGAGTGAGATCCTTTGTCTCTGGTGACTGCGTAGTTATGGGACcatgGATTGGGCGGGTGATCAGGGCATTTGACCTGGTCACCGTTGTGTTCAGTGATGGG…	2	0	2	3	2	24	1	7.75	1.33333	9.66667	2	0	2	3	2	24	1	7.75	1.33333	9.66667	0	0	0	0	0	0	0	0	1	0	unknown protein [Oryza sativa (japonica cultivar-group)]	1	e-130	none	993	CATGGGATATTATATTGT fuzzy_for (hit = 1046) 2 0 2 3 2 24
0.0129	ns	0.01231	ns	0.01231	gnl|UG|Ta#S17986843	ACGCGTACCGCCTTTTTTTTTTTTTTGTATGCGCTATAGCTTATTGCTCTAATTGTACTTGTCAGCATAAAAACGCACGAAACAAGAATAATCAGCAAAACCTTGAGTACTCTTAAAATCACACAGACATCAAAACTTTTGAcatgGCCTcatgTGCCCATAAGATTTTGCAACGTAAAACCATTTTCTGTACATTCGTGCAACAAGGACTATGAGCTATATCTCCCGTGCATTGATACTATACAACTAAAAGTGGCACATCTTGTAATCTGCAcatgACTGCCTCTAGATACTTCGTCTCCAAGTCACTCACAAACAGCATCTTCCTTCCTCAATTACATCGGAATCCCCATTTGCCATTTTCCTGACAAAATAACAAAATCTGGATCAGTGAGATAT…	12	4	11	8	2	24	3	13.75	9	11.3333	12	4	11	8	2	24	3	13.75	9	11.3333	0	0	0	0	0	0	1	0	0	0	no hit	none	na	none	0	CATGCATATATGCATATG for (hit = 447) 12 4 11 8 2 24
0.01243	ns	0.01284	ns	0.01243	gnl|UG|Ta#S13026723	CTCCACTACCAGCACTCCGGCCGAAAAACTGCACGATTCAATCCGTTCCAAAACAagggtagccgtcaccatgGCGAGGGCAACGACACTGGTGCTCGTGGCCGCGCTCGCCGTCCTCCTCCTCCTCGCCTCCGGCCCCGCGGGCGCCACGGCCGCCCGGACCTCGCCCAAGGACGTGGCAACGGCATCTCCCGACGAGAAGGTCGCTGTGGCGGCGGCGGAAGACCACGAGTGCGAGATGATGGCCGGCGAGAAGCAGCGGGATGAGTGcatgGCGAGGAGGACGCTCGCCGCGCACACCGACTACATCTACACCCAGGAGAAGCACAACTAGTAGCCTTCATATCTGCGTCcatgTAATGATGTTATTGTTAGTCGGCACTGCGTCTGCGTGTTCGA…	17	6	2	11	1	23	3.5	13.25	8.33333	11.6667	17	6	2	9	1	23	3.5	12.75	8.33333	11	0	0	0	2	0	0	1	1	2	0	TPA: TPA_exp: putative phytosulfokine peptide precursor [Triticum	2	3e-23	none	87	CATGGTGACGGCTACCCT rev (hit = 55) 0 0 0 2 0 0	CATGGCGCAATTATGTAT for (hit = 459) 9 3 2 1 0 15	CATGGCGCACTTATGTAT fuzzy_for (hit = 459) 8 2 0 7 1 8	CATGGCGCAATTATGTAC fuzzy_for (hit = 459) 0 1 0 1 0 0
ns	0.01285	ns	0.03928	0.01285	gnl|UG|Ta#S12922949	GAAGAGGACAGCAATGGGGGAGACTGCTGGAGGGCGCGCCCTGAGCCGCATCCACAGCGTGAGGGAGCGCATCGGTGATTCCCTCTCTGCGCACACCAATGAGCTCGTCGCCGTCTTCTCAAGGCTTGTTAACCAAGGAAAGGGGATGCTGCAGCCCCATCAGATCACTGCTGAGTACAATGCCGCGATCCCTGAGGCCGAGCGCGAGAAGCTCAAGGACACCGCCTTTGAGGATCTCCTAAGGGGCGCACAGGAGGCAATTGTCATCCCTCcatgGGTTGCTCTCGCCATCCGGCCAAGGCCCGGCGTCTGGGAGTATGTGAGGGTCAATGTGAGCGAACTTGGTGTTGAAGAATTGAACGTCCTGAATTATTTGCAGTTCAAGGAACAACTGGCGAA…	14	17	2	8	0	0	8.5	6	11	2.66667	12	16	2	6	0	0	8	5	10	2	2	1	0	2	0	0	1	1	5	0	sucrose synthase type 2 [Triticum aestivum]	2	0	none	815	CATGTTGCTGCCTGATGC fuzzy_for (hit = 1035) 2 0 0 0 0 0	CATGAACTTTTGTTCCTG fuzzy_for (hit = 2586) 1 1 0 0 0 0	CATGAGAAAGTACCAACA rev (hit = 2655) 2 1 0 2 0 0	CATGGATACCGTATTTGA fuzzy_for (hit = 2669) 1 1 0 0 0 0	CATGGATACAGTATTGAA fuzzy_for (hit = 2669) 1 0 1 0 0 0	CATGGATACGGTATTTGA fuzzy_for (hit = 2669) 0 1 0 1 0 0	CATGGATACAGTATTTGA for (hit = 2669) 7 13 1 5 0 0
0.01323	ns	ns	ns	0.01323	gnl|UG|Ta#S13005586	AAAGCGATTGCCAAGTGATGCAGCACCAATGCTGCCAAGAATTAGCACAGATTCTTCAGCAGCTCCAGTGCGCACCCATCCATAGCGTGGTGCATTCCATcatgGTGCAGCAGCAGCAGCAACAACACCAACAACAACAACAACACCACCAAGGcatgCATATCCTGTTGCCATTATTTCAACAACAACAGTTGGGTCAAGGTATTTTGGTCCAAGGCCAGGGCATCATCCACCCTCAGCAATTAGTTCAATTGGAGGCGATCAGGTCATTGGTGTTGCAAATTTTTCCACCcatgTGCAAGGTGTATGTCCCACCTGAGTGCTCCATCATCAGGGCCCCATTTGCCAGAATAGTCGCGGGGATTGGTGGCCAATGAAAAAAGCAAGATTTATATTAAT…	3	6	1	4	16	2	11	2.5	3.33333	7.33333	1	3	0	2	0	1	1.5	1	1.33333	1	2	3	1	2	16	1	0	1	2	0	gamma-gliadin [Triticum aestivum]	3	2e-28	none	327	CATGATGGTGCACGCCAC rev (hit = 459) 2 3 1 2 16 1	CATGTGTTAGTTCAAGCT fuzzy_for (hit = 488) 0 3 0 1 0 0	CATGGGAATAAAAGCAAA fuzzy_for (hit = 504) 1 0 0 1 0 1
0.01347	ns	ns	ns	0.01347	gnl|UG|Ta#S16057965	GCACGAGGCTAGACATCCGGATGAGTTAAAACGAGACCCTAACAAGTGGATGATTGACATCGAGTACTATTTGTCACAGCAGATTCATCCTGTCGTTTCTCGTCTGTGTGCTTCAATTGAGGGTACTAGCCCTGCCCGACTGGCTGAATGTCTTGGACTTGACTCATCAAAGTTCCAATCAAGATCAATTGGGTCTAGCAATGAGGATACGTCTACcatgCTCTTATCTGTAATTGATGATGAAGATGAGAGATATCGTGGCTGTGAGCCACTGCGTTTATcatgCCCAAGCTGTACCAATACCTTCGAGTGCCCCCCTGTGTCCAGTCTGATTGCTAGTTTATCAGATCCAAATGAAGGAAAAGATGCTACTGTGAATTTCTGGCGTCGGATGCGGTG…	1	20	11	11	27	15	23.5	9.5	10.6667	17.6667	0	0	0	0	0	0	0	0	0	0	1	20	11	11	27	15	0	0	0	2	putative argonaute protein [Oryza sativa (japonica cultivar-group)]	2	e-158	none	1082	CATGTAGAACCGAACTAG fuzzy_rev (hit = 2026) 1 16 11 11 25 15	CATGTAGAACCGACCTAG fuzzy_rev (hit = 2026) 0 4 0 0 2 0
ns	0.0147	ns	0.01479	0.0147	gnl|UG|Ta#S12923098	AACGAAACCTCCATCCTAGCcatgGCAACCACCCTCGCCACTGACGTTCGCCTCTCCATTGCGCACCAGACCCGCTTTGCCTTCCGCCTCGCCTCCGCTATCTCATCCAACCCCGAGTCTACTGTCAACAATGCCGCATTCTCTCCAGTCTCCCTCcatgTCGCGCTAAGCCTCATCACCGCTGGCGCGGGGGGCGCCACCCGCAACCAACTCGCCGCTACACTGGGGGAAGGCGAGGTTGAGGGACTCCACGCACTCGCCGAGCAGGTGGTGCAGTTCGTCCTCGCCGACGCGTCCAACATCGGCGGCCCGCGCGTCGCCTTCGCCAACGGCGTCTTCGTGGACGCGTCGCTGCAGCTCAAGCCATCCTTCCAGGAGCTCGCAGTGTGCAAGTACAAG…	5	7	6	9	21	25	14	11.25	6	18.3333	5	7	6	9	21	25	14	11.25	6	18.3333	0	0	0	0	0	0	1	0	1	0	serpin [Triticum aestivum]	1	0	none	398	CATGCAATAAATCCATAA fuzzy_for (hit = 1298) 0 0 0 2 6 1	CATGCAATAAATCCAATA for (hit = 1298) 5 7 6 7 15 24
0.015	ns	0.01506	ns	0.015	gnl|UG|Ta#S32689727	ACAGACCCAGTATGGTAACTATGTTGTGCAGcatgTTATGGAACACGGCAAACCCcatgAGCGATCTGCTATCATTGAGAAGTTGATTGGGCAGATTGTACAAATGAGCCAGCAAAAGTTTGCCTCAAACGTcattgagaagtgtttatcCTTTGGGAATCCTGTAGAACGCCAAATCTTAATTGGTGAAATGCTTGGTTCCACGGAGGAAAGTGAACATCTTGAGGTGATGATGAAAGATCAGTTTGCAAACTACGTGGTACAGAAGGTGTTGGAGACCTGCGACGACCAGCAGAGGGAGGCGATCCTCACGAGGATCAAAGCTCATCTTAACACGCTGAAGAAATACACATATGGGAAGCACATAGTGGCACGTGTGGAGAAGCTCGTCGCAGCCGG…	11	1	2	2	0	11	0.5	6.5	4.66667	4.33333	11	1	2	2	0	11	0.5	6.5	4.66667	4.33333	0	0	0	0	0	0	0	0	1	0	putative pumilio/Mpt5 family RNA-binding protein [Oryza sativa]	2	1e-71	none	851	CATGGAGAAGTCTTTATC fuzzy_for (hit = 132) 11 1 2 2 0 11
0.0162	ns	0.01502	ns	0.01502	gnl|UG|Ta#S17986921	CCGAACAcatgCAAGAGCNCGGACGGCGAGGAGTTCGAGGTGCAGGAGGCGGTTGCcatgGAGTCGCAGACGATCCGCCAcatgATCGAGGACGACTGCGCCGACAACGGCATCCCGCTCCCCAACGTCAACTCCAAGATCCCCTCATCCTGGCTGCCAACTACCTGAACATCAAGGGGCTGCTGGACCTGACCTGCCAGACTGTTGCTGAcatgATCAAGGGCAAGACCCCAGAGGAGATCCGCAAGACCTTCAACATCAAGAACGACTTTACGCCCGAGGAGGAGGAGGAGATCCGCAGGGAGAACCAGTGGGCCTTTGAGTAGAGGAGCATCTAGGCAGGCGATGCCGCCGCCGCGTTGAATGAACGAACAACGCTTAGTATTCGTcatgtctgca…	11	1	4	3	0	7	0.5	6.25	5.33333	3.33333	11	1	4	3	0	7	0.5	6.25	5.33333	3.33333	0	0	0	0	0	0	1	0	1	0	ASK14; protein binding / ubiquitin-protein ligase [Arabidopsis	3	3e-25	none	149	CATGTCTGTATTTCAGCG fuzzy_for (hit = 389) 0 1 2 0 0 0	CATGTTCGGTCAGTGGTT for (hit = 472) 11 0 2 3 0 7
ns	ns	0.01537	ns	0.01537	gnl|UG|Ta#S16228057	CCACGTCGTCCGACAACACACAACCTAGCTAGGTACTGCAAGGTACTTGTAGTTGCTGCTGATCAATCTTGCACACCCAGTTGAAGGTCGACCAGACGAGGGTGCCAAGcatgGCGTCCAAGGGTCTCATTGTGGTTGCTTTCCTGCTTGCTGCGGCTTTCCTCGTGGCCACAGCTGAACAAACTCAGGCCAACAAGGAAGAGACCCAACCCGGTGTTCAGGGCGGCTACCCTGGACACAACGGAGGCGGTGGCGGCGGTTATCCTGGACACGGAGGAGGCGGTGGCGGCGGGTACCCTGGACACGGTGGGGGTGGCGGCGGCGGCTGCAGTCACCGATGCTGCGGGCACGGTGGCTGTCACTGCTGCGCCGGCCCCGACGAGATCCCGGAGTCCAAGT…	4	3	1	3	16	7	9.5	3.75	2.66667	8.66667	0	0	0	0	14	0	7	0	0	4.66667	4	3	1	3	2	7	2	0	0	1	no hit	none	na	none	0	CATGGTCAATAAGAGGTA for (hit = 493) 0 0 0 0 2 0	CATGCACTACCTCTTAAT fuzzy_rev (hit = 500) 4 3 1 3 2 7	CATGTTATAACAAAATCT for (hit = 643) 0 0 0 0 12 0
ns	0.01547	ns	ns	0.01547	gnl|UG|Ta#S32583944	GGGGGTAATACACCAGATGTTGTGGAGAAAAGGAATGcatgGCGTAAACAGATCAAGGAGAATCTCATCGCGGCGGCAGCAAATGGAAAGGACCTAGAAGAGACAGCCAGTGACGATGACACCTTGGATGTGAGTGAAGATGATTTCTTTATGTCTGGAAGTTCAAGTGatgaagaggcagatgatgAGCTTACCGATAAAAGTACAAAAGAACCTGGTGCTTCAGGTAGGGCAGCGTCTGGTATGTCGAGTGATGAAAAGAACCAGAGAGATGCTCGGGTGCTTATGCCACCACCTCGCTCATTACCACCTAATAGAGCTAGATCTGCGGATAAACGTGCGGTGTCCAGCTCTAGCAATGCTTCGACCAGCACAAGCGGTAACTCATTCAAAAATAGG…	0	0	1	4	7	9	3.5	3.5	0.333333	6.66667	0	0	0	0	0	0	0	0	0	0	0	0	1	4	7	9	0	0	0	1	unknown protein [Oryza sativa (japonica cultivar-group)]	1	5e-38	none	318	CATGATCTGCCTCTTAAT fuzzy_rev (hit = 169) 0 0 1 4 7 9
0.01554	ns	ns	ns	0.01554	gnl|UG|Ta#S13179349	GCTCACGGAAGCGAGCGCCATCAACTCCAAGGGCTAGCAGCGCGGCTTGcatgCTGTGGTTGAATCTCAAAATGTTTGTGTATTATCAGTGGCTGTTTCTTGTATCAAAGTTCTCGGTCGCCACCATTAAGCATTTTGTTCTCGTTTCTCtaatatattatgttcatgTTCTAAATTTTGTTCGTGTGTTCTTCATCTGAAGCTAAAGCTTTTTCAATTATCAAGAGGACTTTACTGTAAACTAGGAAAGCCTTCTTCAGATGATTAAATGATCGATTGCTCAAAAAAAAAAAA	10	1	3	4	0	9	0.5	6.5	4.66667	4.33333	0	0	0	0	0	0	0	0	0	0	10	1	3	4	0	9	0	0	0	3	no hit	none	na	none	0	CATGCACATAATATATAA fuzzy_rev (hit = 150) 1 0 0 1 0 9	CATGCACATAATATATTT fuzzy_rev (hit = 150) 4 0 1 2 0 0	CATGCACATAATATATTA fuzzy_rev (hit = 150) 5 1 2 1 0 0
0.01598	ns	0.01559	ns	0.01559	gnl|UG|Ta#S26023479(rev)	ACAAGTTAAGACCCCCAGGGGGTAAGAGGGAAGGCCCGAAGGCCTTGTGCATCAAAAAAACAAAGTCGTTGCTTTATAGGGCATCGTTAGGCCAACCCTCCCCAATGATGTCCCAAGTAGAGGAATCTAAATAACATATATAcatgGAAGAAACAACACCTGAGTGTTTCcatgtaacttagtaaggcAAGGATGACACCTAACAATAGGTAGAGATGCACTGCATATGCCAAAATAGATGGGCTAATATAGCACATTAACCAGATGTACGATGCGGGTAAGAAGAATAAACAACAAACATcatgTGGTGAGGATGAAATACCAAGATTGAACCAAAAGTTGCAGAAGCCATCCGGTTGGTCATTCCTCAAACTAGGTTAAAATAGATATACACTCCGT…	0	11	0	2	1	1	6	0.75	3.66667	1.33333	0	11	0	2	1	1	6	0.75	3.66667	1.33333	0	0	0	0	0	0	0	0	2	0	no hit	none	na	none	0	CATGTAACTGAGTAAAGC fuzzy_for (hit = 170) 0 10 0 1 1 1	CATGTAACTAAGTAAAGC fuzzy_for (hit = 170) 0 1 0 1 0 0
0.01805	0.02581	0.01775	0.02594	0.01775	gnl|UG|Ta#S13243487	ACCATTCTTNCNTTCTGGGTCCTTAGNACCGGTGTTTCAGTGCGCAAACTTTTGCGGCTGTCGCCTCCCAGCTGACTTGCCCTTTGTACGCAGCTCCGATGAACTAAACACCATTGAGAATTGCAACTTAGAATGTAGGTCTTCCGTGTGTGACAACAAGGTcatgGTCAACATAGCTACCAACAGTGAAGAGATGAAACTCTTTGTGAAACTCTGCGGTGATGCTTGTGATAGTTTATGTAAGGGGAATGCTCTCCTGGCATCCCTTGATCTTGACGACTGATAATGCGTATGcatggtctgaaatttcacAAGCCAAAGTTATGTCCCGCCTTcgtgttcaataaaactggATCCCATTGAGAGTATCCAAACTAGTGTGTAAGTTTGTTTATCTGC…	22	12	13	20	56	15	34	17.5	15.6667	30.3333	22	12	13	20	56	15	34	17.5	15.6667	30.3333	0	0	0	0	0	0	0	0	5	0	Type V Thionin [Triticum aestivum]	2	2e-22	none	130	CATGGTCTGAGATTTCAA fuzzy_for (hit = 294) 0 0 1 0 7 0	CATGTTCAATAAAACAGG fuzzy_for (hit = 335) 0 0 0 1 3 0	CATGATTGAGATATAATG fuzzy_for (hit = 476) 1 1 0 0 0 0	CATGACTGAGATATAATG fuzzy_for (hit = 476) 20 11 12 18 40 15	CATGACTGAGATATAATA fuzzy_for (hit = 476) 1 0 0 1 6 0
0.019	ns	0.04663	ns	0.019	gnl|UG|Ta#S12913304	TGACNCGCNNCTGGAAATTCCCCTCACTAAAGGGAACAAAAGCTGGAGCTCCACCGCGGTGGCGGCCGCTCTAGAACTAGTGGATCCCCCGGGCTGCAGGAATTCGGCACGAGGGCCGGCGTACCTCGCCAAGCAGGAGTGCTGTGAGCAGCTTGCAAACATTCCGCAGCAGTGCCGATGCCAGGCGCTGCGCTACTTcatggggccgaagtctcgCCCGGATCAGAGCGGCCTcatgGAACTCCCCGGATGCCCTAGGGAGGTGCAGATGAACTTCGTCCCAATACTCGTCACTCCGGGGTACTGCAACTTGACGACCGTTCACAACACCCCATACTGCCTCGGTATGGAGGAGTCTCAGTGGAGCTAGAGacaattctctcgctcatgAATAAATAA…	14	20	16	16	36	7	28	13.25	16.6667	19.6667	14	20	13	16	28	7	24	12.5	15.6667	17	0	0	3	0	8	0	3	2	0	0	CM 17 protein precursor [Triticum aestivum]	2	3e-45	none	143	CATGGGGCCGAAGTCTCG for (hit = 198) 0 0 0 0 2 0	CATGAGCGAGAGAATTGT rev (hit = 372) 0 0 2 0 1 0	CATGCATATATACATATA for (hit = 424) 3 0 0 1 2 0	CATGATGAGCGCGCGGAG rev (hit = 449) 0 0 1 0 7 0	CATGTGTGGTGCTATCTG for (hit = 463) 11 20 13 15 24 7
0.0193	ns	0.01928	ns	0.01928	gnl|UG|Ta#S22383916	ACGCTATGACATTAGGCCTATTTAGGTGACTCTCTAGAACAAGTTTGTACAAAAAAGCAGGCTGGTACCGGTCCGGAATTCCCGGGATATCGTCGACCCACGCGTCCGCGGCGAGCCAGACAATACTGCCGGACACGGATGGCTTCATCAAGGGCCACCTCCGGGAGGTTGGGCTCACCTTCCACCTCCACAAGGATGTGCCTGTAGCCATCTCAAAAAACATCCAACAAGCGCTAGAGGACGCCTTCGCTCCACTCGGCATCGATGACTGGAACTCCATCTTTTGGGTGGCTCACCCTGGTGGTCCGGCCATCCTTGAcatgGTGGAGGCAGAGGCCAAGCTGGACAAAAGGCGGATGCGTGCCACCAGGCACATCCTATCCGAGTACGGCAAcatgT…	2	13	8	5	16	0	14.5	3.75	7.66667	7	2	13	8	5	16	0	14.5	3.75	7.66667	7	0	0	0	0	0	0	0	0	1	0	chalcone synthase [Triticum aestivum]	3	3e-70	none	394	CATGGAATAAAAGACAAA fuzzy_for (hit = 763) 2 13 8 5 16 0
0.02845	ns	0.01957	ns	0.01957	gnl|UG|Ta#S16058509	GCACGAGGCCAATCTACAGATCAATTCACTGACAGTTCACTGAGATGGCTAAGCGCCTGGTCCTCTTTGCGGCAGTAGTCGTCGCCCTCGTGGCTCTCACCGCCGCTGAAGGTGAGGCCTCTGGACAACTACAATGTGAGCACGAGCTCGAGGcatgCCAACAGGTGGTGGACCAGCAACTCCGAGACGTTAGCCCCGGGTGCCGCCCCATCACCGTCAGCCCGGGCACGAGACAATACGAGCAGCAACCTGTGGTGCCGTCCAAGGCCGGATCCTTCTACCCCAGCGAGACTACGCCTTCGCAGCAACTCCAACAAATGATATTTTGGGGAATACCTGCACTACTAAGAAGGTATTACCCAAGTGTAACTTCTTCGCAGCAGGGGTCATACTATCCAG…	8	12	4	7	25	8	18.5	6.75	8	13.3333	7	10	2	6	19	1	14.5	4	6.33333	8.66667	1	2	2	1	6	7	1	1	0	1	high-molecular-weight glutenin subunit Bx17 [Triticum aestivum]	3	1e-50	none	747	CATGTCCTGGTTGTTGCC rev (hit = 1998) 0 0 0 1 4 0	CATGGTATGGGCTGTCGT fuzzy_rev (hit = 2172) 1 2 2 0 2 7	CATGCACCTTAGCTATAC for (hit = 2342) 7 10 2 6 19 1
0.02036	ns	0.02094	ns	0.02036	gnl|UG|Ta#S16209786	TTTTTTTTTTTTTTTTTTTTTTTTTTTTTAACAAAAAAAAAAATATATGTAcatgTTCCCGAcatgACTGAATAAAGAATGCTTGCTTGTAAATGATACCGATGGATATGTATATGCAcatgcacataatattataAGTACAATCTGTCGGCTAAC	7	4	8	8	2	26	3	12.25	6.33333	12	7	4	8	8	2	26	3	12.25	6.33333	12	0	0	0	0	0	0	1	0	1	0	no hit	none	na	none	0	CATGCACATAATATTATA for (hit = 118) 7 4 8 8 2 19	CATGCACATAATATAAAA fuzzy_for (hit = 118) 0 0 0 0 0 7
0.02072	0.02801	0.02647	0.03426	0.02072	gnl|UG|Ta#S14987603	AGGCAACTACAGTGTGAGCGCGAGCTCCAGGAGAGCTCGCTTGAGGcatgCCGACAGGTCGTGGACCAACAGTTGGCCGGTCGGCTGCcatggagcacggggctccAGATGCGATGCTGCCAGCAGCTCCGAGATGTTAGCGCTAAGTGCCGTCCCGTCGCCGTCAGCCAAGTCGTAAGGCAATATGAGCAAATCGTGGTGCCGCCCAAGGGCGAATCCTTCTACCCTGGCGAGACCACACCACTGCAGCAACTCCAACAAGTAATATTTTGGGGAACATCTTCACAAACAGTACAAGGGTATTACCCAAGCGTAAGTTCTCCTCAGCAGGGGCCATATTATCCAGGCCAAGCTTCTTCACAACAGCCAGGACAAGGGCAACAGCCAGGCAAATGGCAA…	27	72	30	33	71	95	71.5	46.25	43	66.3333	27	72	30	32	70	95	71	46	43	65.6667	0	0	0	1	1	0	3	1	3	0	HMW glutenin [Triticum aestivum]	1	5e-69	none	712	CATGGAGCACGGGGCTCC for (hit = 88) 0 0 0 0 1 1	CATGGAGCACGGGGCTCA fuzzy_for (hit = 88) 0 1 0 1 0 0	CATGCAAGTTGCAGAGAG rev (hit = 2144) 0 0 0 1 1 0	CATGCACCTTAGCTATCC for (hit = 2174) 0 1 0 0 4 1	CATGCACCTTATCTATCC fuzzy_for (hit = 2174) 0 7 0 0 0 0	CATGCACCTTAGCTTTCC fuzzy_for (hit = 2174) 0 0 1 0 1 0	CATGTAACTAGAGTAAAA for (hit = 2221) 27 63 29 31 64 93
0.02139	ns	0.02251	ns	0.02139	gnl|UG|Ta#S13198079	GAATTCACTAATGATTAACGTGGTCNCGGNCGAGGTCTCNANAAAAcatgctcgtatgaaaatgCTATCGGTGGNTATGTNTATGAACGGGCGCATAATATTATACAATATGTCGACTATATATGTTTTTTTAAAAAAAAAAAAAAAAAANAAAAAAAAAAAAAAAAAAAAAAACAAAAA	16	2	4	14	2	9	2	10.75	7.33333	8.33333	16	2	4	14	2	9	2	10.75	7.33333	8.33333	0	0	0	0	0	0	1	0	3	0	no hit	none	na	none	0	CATGCTCGTATGTGAATG fuzzy_for (hit = 46) 9 1 3 10 0 0	CATGCTCGTATGTTAATG fuzzy_for (hit = 46) 1 0 0 0 1 0	CATGCTCGTATGAAAATG for (hit = 46) 0 0 0 1 1 0	CATGCTCGTATGAGAATG fuzzy_for (hit = 46) 6 1 1 3 0 9
0.02164	ns	0.02172	ns	0.02164	gnl|UG|Ta#S18006299	TGGGGGGGGGCGATTCCCCGGGGTTCACACCCCCCCCCTTGACAACGGGGTTTTTGTGACCAAAACACGGGTTTTCACAAGTTGTACAAAGCCCCCCATTAACCAAGGGCGGGAGGGTGTCGGGGGGGGTTTAATAACCGGGGCTCTTTTGTGAACCCTCAAGTGCCTGGGAGACCAACCCCGCTTTTTTGCCCCCATAAGAAACCCGGGCACGGTCCCACTCCGGACTTTAACTTGGCCGCGGGCGGATACCATTTTCCCCAGGAACCGGTATGCCCCTTGGCCTATTTAGGGGACCCTATAGAACAGGTTGTCCCAAAAGCAGGCGTGGACCGTTCCGGAATTCCGGGATATGGTGAACCCAAGGGTCCCCGACTGGAGCCCGAGGACACTGAcatg…	13	1	8	1	2	10	1.5	8	7.33333	4.33333	13	1	8	1	2	10	1.5	8	7.33333	4.33333	0	0	0	0	0	0	1	0	1	0	40S ribosomal protein S11 [Euphorbia esula]	2	9e-74	none	159	CATGTTTTGTGGAATCTA fuzzy_for (hit = 1111) 9 0 6 1 2 9	CATGTCTTGTGGAATCTA for (hit = 1111) 4 1 2 0 0 1
0.02233	0.03545	0.02201	0.03442	0.02201	gnl|UG|Ta#S16058348	GCACGAGTGCACCAGAAGGTTCAGTAGCAAAAATAACCGGCAAGGAGGGACTGTTTTTCTCAGGTCCTGCACTAGTTTTTGACGGTGAAGAATCAATGATTACAGCTATATCAGAAAACCCAGCAAATTTCAAGGGAAAGGTTGTAGTGATCCGAGGAGAAGGACCAAAAGGAGGTCCCGGGATGCCTGAAATGTTGACTCCAACAAGTGCAATAATGGGGGCTGGTCTTGGGAAGGAGTGTGCCCTGCTGACAGATGGTAGATTTTCTGGGGGGTCGcatggatttgttgtgggcCACGTATGTCCTGAAGCACAGGAAGGAGGCCCAATTGGTCTTGTTGAGAATGGCGATACAATCACGATCGACGTCGGGAAGAAAGTAATTGATGTTGATTTGA…	2	3	5	12	2	20	2.5	9.75	3.33333	11.3333	2	3	5	12	2	20	2.5	9.75	3.33333	11.3333	0	0	0	0	0	0	0	0	3	0	putative dihydroxy-acid dehydratase [Oryza sativa (japonica	3	3e-66	none	594	CATGGATTTGTTGTTCGC fuzzy_for (hit = 278) 2 2 3 8 2 18	CATGGATTTGTTGTTGCC fuzzy_for (hit = 278) 0 1 2 3 0 1	CATGGATTTGTTGTGGCC fuzzy_for (hit = 278) 0 0 0 1 0 1
ns	0.02212	ns	0.02206	0.02206	gnl|UG|Ta#S12990504	ACCAAAGGGTGCCGTGCGTGAAGAAGGGCGGGGTGCGGTTCACCATCAGCGGCCACGACTACTTCGAGCTGGTGCTGCCGACCAACGTGGCGGCGGCCGGCTCCATCAGGGCcatgGACGTCAGGGGCTCCAAGTCCGGCGACTGGATGGCGATGGCGCACAACTGGGGCGCCAACTGGCACTCGCTCGCCTACCTCAACGGCCAGGGGCTCTCCTTCAGGGTCACCATCACCGACGGCCAGACGCTCGTCTTCGCCGACGTTGTGCCGCCCAGCTGGAGGTTCGGCCAGACCTTCTCAAGTAAcatgCAGTTCAAGTGATCGGGAAACGTCGACGACGTACGGCGTACGAACGCGAAGATGGACTTAGACATCCAAATTACTTCATCTTCACGCCGTG…	1	4	2	8	12	11	8	5.5	2.33333	10.3333	1	4	2	8	12	11	8	5.5	2.33333	10.3333	0	0	0	0	0	0	0	0	2	0	alpha-expansin OsEXPA13 [Oryza sativa]	3	1e-47	none	262	CATGTCTGTCTACATAAA fuzzy_for (hit = 506) 1 4 1 7 12 11	CATGTCTGTTTACATAAA fuzzy_for (hit = 506) 0 0 1 1 0 0
0.02303	ns	ns	ns	0.02303	gnl|UG|Ta#S17988646	TCGACCCACGCCTTCGGAGAAAGGAAAGCCGTATAATTCCCACCCGAAGCAAAGCACAATATTCCCATCCCACCGGCACCGCCGCCTCCTCCCCAAGTCAAGCCCCATCGTCTCTCCTGTGTGCACTGGTTATCTAGCAGGGACAGAGAAACCATACAGACTAGACTACcatgTCAGGAGGATCGGATGTATCTTCACCATCATCAGGACGAATTAGCACGAGTTCTTTGTCAGACTTGAAGGACTTGGATCTTTCTTCAGAGTCTGGCTGCTTGTCCATTGTTGTACTAGGTGCTTCTGGGGACCTTGCTAAAAAGAAAACTTTTCCAGCACTCTTCAACCTTTTTCAACAGGGATTTATACAATCTGGAGAAGTCCATATATTTGGGTATGCAAGAT…	14	4	12	10	0	7	2	10.75	10	5.66667	0	0	0	0	0	0	0	0	0	0	14	4	12	10	0	7	0	0	0	1	putative glucose-6-phosphate dehydrogenase [Oryza sativa (japonica	3	2e-93	none	517	CATGCAATAAGATCTTAA fuzzy_rev (hit = 650) 14 4 12 10 0 7
0.02353	ns	0.02408	ns	0.02353	gnl|UG|Ta#S32594136	GNGNGAGAGAGAGAGAANCANCATTGGCAAcatgaagaccttcttcctCCTAGCTTTCCTTGCTNTGGTAGTGAGCACTACTATTGCGCAATATGCGGAAGTTCCCAGCCCAGCTATGCAAGCTCCCACCGCGGATGTTTTTGGGGAATGGGTTGCGATAGCGCCTAGTGCGAGTGGTTTTGAGGATTGCGAGGAAGAGCATCCAAAGCTAGATTCTTGTAGTGATTATGTTATGGATCGGTGTGTGATGAAGGATATGCCGCTCTCTTGGATCTTTCCTCGGACTTGGGGGAAGAGAAGTTGTGAGGAGGTCCGAAACCAGTGTTGTCAGCAATTGAGACAAACGACGCCGCGTTGCCGCTGCAAGGCTATTTGGACATCAATCCAAGGTGATCTAAG…	81	50	40	52	48	126	49	74.75	57	75.3333	81	50	40	52	48	126	49	74.75	57	75.3333	0	0	0	0	0	0	3	0	9	0	GSP-1 Grain Softness Protein [Triticum turgidum]	2	1e-94	none	164	CATGAAGACCTTCTTCCT for (hit = 30) 1 1 0 0 1 0	CATGGAATAATATATAAA fuzzy_for (hit = 589) 1 0 0 0 1 0	CATGGAATAATATATACT for (hit = 589) 71 40 27 36 34 103	CATGGAATAATATATACA fuzzy_for (hit = 589) 0 0 0 1 1 0	CATGGAATAAAATGTACT fuzzy_for (hit = 589) 0 0 0 2 0 0	CATGGAATAAAATATACT fuzzy_for (hit = 589) 1 2 3 0 2 7	CATGGAATAATATATATT fuzzy_for (hit = 589) 2 1 1 0 0 0	CATGGAATAATATATCCT fuzzy_for (hit = 589) 0 1 0 0 1 0
0.02838	ns	0.02966	ns	0.02838	gnl|UG|Ta#S13110727	GCTTGGTGTTTGCCTACTACAAGGACGGAGCCACCGACCCAACCTTCCTTTACTTCTCTcatgggctgaaggaggtcAAGTGCTGAGCGGTTCCTTCTGCTCGACACTGATGTTTTATCTATGCAGTCCGCGGTATTTTTGGTCTAGTCTATGGTTGTCAGTTGACTCGTTATGGTCCAATGTTGGTGTCGGAAACAACTATCGTTTGCTTGTTATGGATGTTGAGATGAGTCCTTTTAAAAAAACCTCCGGATTATTGGATTcatgAGCTCCTTAAATGTTTGGAACGATATTAAAAAAAAAAAAAAA	12	15	9	7	21	2	18	7.5	12	10	12	15	9	7	21	2	18	7.5	12	10	0	0	0	0	0	0	0	0	3	0	Translationally-controlled tumor protein, putative, expressed	3	8e-09	none	168	CATGGGCTGAAAGAGGTA fuzzy_for (hit = 59) 0 3 0 0 2 0	CATGGGCTGAAAGAAGTC fuzzy_for (hit = 59) 0 0 1 0 0 1	CATGGGCTGAAAGAGGTC fuzzy_for (hit = 59) 12 12 8 7 19 1
ns	0.02892	ns	0.02859	0.02859	gnl|UG|Ta#S17984974	CTACGACCCACGCTTCCGAGCNAACTTTGACGATATCCTGGCACAGTCTGATGCTTTcatgGTGGCAAGAGGTGATTTGGGGATGGAAATTCCTGTAGAGAAGATCTTTTATGCACAGAAGGTGATGATTTTCAAGTGCAACATTCAGGGCAAGCCAGTTGTGACCGCAACTCAGATGTTGGAGTCTATGATCAAGTCTCCTCGCCCTACTCGAGCTGAAGCAACCGATGTTGCCAATGCAGTTCTTGATGGCACTGACTGTGTcatgCTCAGTGGTGAGACAGCTGCTGGAGCTTATCCAGAACTGGCAGTGCAAACTATGGCCAAGATCTGCTTGCAGGCCGAGTcatgtgtggactattctgCTGTTTTTAAGTCAATcatgTCATCAGCCCCAAT…	51	101	104	75	96	176	98.5	101.5	85.3333	115.667	51	101	104	75	96	176	98.5	101.5	85.3333	115.667	0	0	0	0	0	0	0	0	5	0	unnamed protein product [Oryza sativa (japonica cultivar-group)]	2	e-121	none	507	CATGTGTGGACTATACTG fuzzy_for (hit = 347) 0 0 2 0 0 0	CATGTGTGGACTAGTCTG fuzzy_for (hit = 347) 0 0 0 2 0 0	CATGTGTGGACTACACTG fuzzy_for (hit = 347) 0 0 0 0 2 1	CATGTGTGGACTAAACTG fuzzy_for (hit = 347) 2 0 3 2 1 0	CATGTGTGGACTAGACTG fuzzy_for (hit = 347) 49 101 99 71 93 175
ns	0.02881	ns	0.02947	0.02881	gnl|UG|Ta#S32513797	GTTGTCTATGGTATCTGAGAATGAAGGTGCTTTTCTATTTAAGCTGAGATTGATGGAGGGTTACAAGTCCCCGTTTCTTATGGAATTTTGcatgGTCACAATGCCATTTCCTCGAAGAAGAGTTGCATCATATGACGGAAATCCATCAGTTGGGACGGTTTCAATGACAGAACATTTAATTGAGTGGAGAATTGTTTCAAGTGGCCGGGGCCTCAGTGGTAGGAGCATTGAAGCTACCTTCTCTGGTACTGTTAGATTTCATCCTAGAACAACGCAGCGAGTAAATTCATCATTTCGGTCGGCCACAACCACCGCATTTGCTGAAGATAGTGATTGTGAGCAAGATATCACTAAGAATGGTGCCAACTTGGATGACTACCTcatggaaaaaatgaacaa…	10	5	8	6	14	34	9.5	14.5	7.66667	18	10	5	8	6	14	34	9.5	14.5	7.66667	18	0	0	0	0	0	0	0	0	1	0	Adaptor complexes medium subunit family protein, expressed [Oryza	2	e-109	none	619	CATGGAAATAATGAACAG fuzzy_for (hit = 381) 10 5 8 6 14 34
0.0308	ns	0.0315	ns	0.0308	gnl|UG|Ta#S13019445	CCTCGACCCCAGAGATGGGAACGAAGGGAACCTTGTCAGGGTTGTAACCGCTCGTGCCGAATTCGGCACGAGGTCGGACGTGTTCCTGCCGCTGGAGCTGTCCGACCAGCTCTGGCAcatgTCGCTTCCGGTCGGGGCGAGCCGGGACCACCCGGTGGCGAACCCTTTCGGTCCGGAGAGCCCCAGCCTCGCGCCGTTGGAGCTCCCGCCGGCTCTAGTCGTGGCTCCGTTGGGCGACGTGCTTCGTGACCGCTCGCTGGGGTACGCGGCGAGGCTCAAGGAcatgGGGAAAGACGTCGAGCTTGTCGAGATCGAGGGGCAGCAGcatgGCTTCTCTGTCCGTCAGCCGTTCGGCCAGGCGGCCGACGAGTTGATGCGAGTCCTCAGGCGGTTCGTGTA…	7	0	1	4	0	9	0	5.25	2.66667	4.33333	7	0	1	4	0	9	0	5.25	2.66667	4.33333	0	0	0	0	0	0	0	0	1	0	putative PrMC3 [Oryza sativa (japonica cultivar-group)]	2	2e-25	none	361	CATGCTGTTCCTGATGCT fuzzy_for (hit = 450) 7 0 1 4 0 9
ns	0.03111	ns	0.03144	0.03111	gnl|UG|Ta#S17879026	ATGGGAAAAACAAGGTTTTTCCAAATCACAAAATTTTAAAACGACGGCCAGGGAATTGTAATAAAACTCAAAATAAGGCGAATTTGGGCCGAACTCGAAAGTTCCCGCCCCCAATGCCCCCGGATAAACGTGGTCCCGCCAGAGGTCTCTCGGGCGGGCGAAAGGGTCTCTCTCCTTCTCCTCCGGGGCNGCCAAGGAATTTTGGCATCTGAGCCCAACAGCTACCAAATGGCAGGCGCAAGAGTTGCAAATGCGACCCTCAAGGGGCCGAGCGTGGTGAAGGAGATTTTCATTGGAATCACCCTTGGGCTGGTTGCTGGTGGTAAGTGGAAGATGCATCACTGGAACGAGCAGAGGAAGACGCGATCCTTTTACAACAAGCTTGAGAAGGGGCAGACC…	10	1	6	1	0	0	0.5	4.25	5.66667	0.333333	10	1	6	1	0	0	0.5	4.25	5.66667	0.333333	0	0	0	0	0	0	0	0	1	0	cytochrome c oxidase, Vc subunit [Hordeum vulgare subsp. vulgare]	1	7e-25	none	63	CATGAAAATAAGCACACC fuzzy_for (hit = 535) 10 1 6 1 0 0
0.03181	ns	0.03122	ns	0.03122	gnl|UG|Ta#S12939482	CTGCAGGNAATTCGGCACGAGGCCAGNANCCCCACATAAACTGACTCGTTATATCAAGCTCCAAAACCTCACTAGCAAACCAAAATTTTCATCATCGCAAAGTTTATACGCcatgAGGACAACCAGTTTCCTACTCATTGTTGTTGTTGTGATCGTGTATGCCATCGGTGTACCAGCCACAGGCTGTGGTGAATCGATGGGAACCCGATTGTGGAACACGACAGGAGCTAATGGATTGGAACCAATCAAGAACATAAATGACAAGCACATCCAGGAGCTTGGCGATTGGGCGGTGTTGGAATTCAGCAAGCGTGTGAACTGCCTGGTCAAGTTCAACAAGGTGGTGAGTGGCAGACAACAACTcatgTCTGGcatgaactacgagctcatCATTGATGT…	2	0	6	1	0	15	0	6	2.66667	5.33333	2	0	6	1	0	15	0	6	2.66667	5.33333	0	0	0	0	0	0	2	0	0	0	cystatin Hv-CPI12 [Hordeum vulgare subsp. vulgare]	2	2e-46	none	128	CATGAACTACGAGCTCAT for (hit = 372) 0 0 3 1 0 0	CATGAAGGTGAACTAAGC for (hit = 483) 2 0 3 0 0 15
0.03419	ns	ns	ns	0.03419	gnl|UG|Ta#S12990318	TTTTTTTTTTTTTTTTTTTATCCAAAcatgATGTTGTGGTTCGGATAATATAGTACTAAAATAGAGTAGGCATATGTCTCATACATAAGTACATAGtcatttgtctcatacataGAATAGACATAAGTCTCACACATAAATAGATGGTAATGTCTGTACTGATAGATAGAAGCGTCAGTGACGACGTCTGGCCTCGAGGGGAGGCGGATCTGGAATCGGCGTCCATCCCcatgTGTCAGGTGCCCTAATGGGACACGGTGCAATCTCAGACTCTTCCTGGTcatgTTGTGTATCCTGTGTGGGGCCTGGTGGAGGAGTCGAAAAcatgTTCATCCAGTGGGTGTGCTGCGATATCGGAGCCTGTATGTGATCCTCGGGATGATGATCACTCCCCCACGT…	18	2	3	9	4	18	3	12	7.66667	10.3333	0	0	0	0	0	0	0	0	0	0	18	2	3	9	4	18	0	0	0	1	no hit	none	na	none	0	CATGTATGAGACAAATAA fuzzy_rev (hit = 96) 18 2 3 9 4 18
0.03512	ns	ns	ns	0.03512	gnl|UG|Ta#S12923188	CCGCGTCGACAGGCGTCTTCGTACTCGCCTCTCTCCGCGCATCCTAGCCTTCGCCCTCCTCCTTCCCCATTTCGCCAGCGGCGCAGCCCACCAACCACCCCCACCCGCCGCcatgAGGGAGTGCATCTCGATCCACATCGGCCAGGCCGGCATCCAGGTCGGGAACGCGTGCTGGGAGCTCTACTGCCTCGAGcatgGCATTCAGCCTGATGGCCAGATGCCCGGTGACAAGACCGTTGGGGGAGGTGATGATGCTTTCAACACCTTCTTCAGCGAGACTGGTGCTGGGAAGcatgTCCCCCGCGCTGTCTTTGTAGATCTCGAGCCCACTGTGATTGATGAGGTGAGGACTGGTGCTTACCGCCAGCTCTTCCACCCTGAGCAGCTTATCAGTGGCAA…	12	4	14	10	3	8	3.5	11	10	7	10	4	11	4	1	7	2.5	8	8.33333	4	2	0	3	6	2	1	1	1	1	2	Tubulin alpha chain	2	0	none	451	CATGCATATTGACCAAGG fuzzy_rev (hit = 1626) 0 0 1 0 1 1	CATGCATATTAACCAAGT fuzzy_rev (hit = 1626) 0 0 0 2 0 0	CATGCATATTAACCAAGG rev (hit = 1626) 2 0 2 4 1 0	CATGCTATCTGGTTATCT for (hit = 1640) 9 4 11 3 1 7	CATGCTAACTGGTTATCT fuzzy_for (hit = 1640) 1 0 0 1 0 0
ns	0.03575	ns	0.03599	0.03575	gnl|UG|Ta#S17989771	GTCTTCCGAGAAAGAGGGAGAAGAGAGATGGTGATCTCGACGGGGACCATTCCAAAGTTTAAGACGACGACACGGACAGCTGCTCGACGCCTCTGCCCCCGCCGCCGCCGCCCGGTATGGAGTGGGAGTACACGGACCCAATCACTATGCGTCCCTTGGATTTTCTTCCATCTTCGTTGGCTGATCGGGACGATAAAGAAGTGGCCTCACAAGTCAGcatgGATGACGATTGGGTGGAAACGAACATAGAATTTGATGGACAGGATGAAAGCGTCTCTGGCAATGCTGATGGCATACTTAGGCGTGTGGAATTGCATCCAGCAAAGAGTAGGGTTATGGGTGATGAAAACTCATCAATGATGAGCAGCTGGGTAACAAAGGACTCGAACTCTTCGGTGA…	21	21	21	19	28	65	24.5	31.5	21	37.3333	21	21	21	19	28	65	24.5	31.5	21	37.3333	0	0	0	0	0	0	0	0	2	0	P0712E02.14 [Oryza sativa (japonica cultivar-group)]	3	2e-81	none	690	CATGAATAAATGTGGACT fuzzy_for (hit = 892) 1 0 0 1 0 0	CATGAATAAATGTGAACT fuzzy_for (hit = 892) 20 21 21 18 28 65
ns	0.03884	ns	0.03835	0.03835	gnl|UG|Ta#S18012334	GCTTCCGGATCGGAGCACGAGGACACTGAcatgGGACTGAACGAGTAGAAACTCCAGAAAAACCCTAGCCCTCGCAGCCGCAGCGGCGCGCACACCTCTCCCTCCTTCCTGAAGACAGCGCCGCCGCCGGCCAGAGCACAGGATGGCGACCGTCCCCGCTCCCGCAGCCGAGACCGCGGCCTCCACGGCGCGCACCGTGAAGGATGTCAACCCCCACGAGTTCGTCAAGGCCTACTCCGCGCACCTCAAGCGCTCCGGCAAGATGGAGCTTCCAGAGTGGGTTGACATTGTCAAGACTGCAAGGTTCAAGGAGCTGCCACCTTCTGATGCTGACTGGTACTACATCAGGGCTGCCTCcatgGCAAGGAAGATCTACCTGAGGCAGGGAATCGGGATCGG…	11	7	9	5	1	1	4	6.5	9	2.33333	11	7	9	5	1	1	4	6.5	9	2.33333	0	0	0	0	0	0	1	0	2	0	retrotransposon protein, putative, Ty1-copia subclass [Oryza sativa	2	1e-67	none	1518	CATGCTATTCTGGTACAA fuzzy_for (hit = 721) 4 3 2 2 1 0	CATGGTACAATGGTTATG fuzzy_for (hit = 729) 2 0 0 1 0 1	CATGGTACAATGGTTATT for (hit = 729) 5 4 7 2 0 0
ns	0.03847	ns	0.03983	0.03847	gnl|UG|Ta#S18006407(rev)	TTTAGGCCCCAGAAAGCCCTTTAGGGATCACCTACTGGCGCGGACCTGACGGCTAATGCTCCCCTTTACCCTGGGACCGGTTTTGCCAGACAACCAAGGGGGGGGGAGCGGTTTATCCCGGGGGTTTCACATTCCCCCCCCcatgAGGCCcatgGGGTTTGGTTGGCGCCCAAATTAACGGGGCTTTCCAAATTTTGTTACAATCCCCCCCCTTGACCCCAATGGCGGAGGGGTTTCCGGGGGAGGTTATTTTAACCGGGGTCTTTTATGGCCCGTCAGATTGCCGGAGAACCCATTCCCCGTGTTTTGGCCTCCATAGAAAACACCGGGGCAGATCCAGCCTCCGGACTTTAGCTAAGGCCGCGGGGCGGATAACAATTTCACCCAGGGGACAGCTAT…	6	10	5	3	2	0	6	3.5	7	1.66667	6	10	5	3	2	0	6	3.5	7	1.66667	0	0	0	0	0	0	1	0	1	0	no hit	none	na	none	0	CATGTAGTTATTGGCTGC for (hit = 1016) 1 0 2 1 1 0	CATGTAGTTATCGGCTGC fuzzy_for (hit = 1016) 5 10 3 2 1 0
0.03847	ns	ns	ns	0.03847	gnl|UG|Ta#S22389847	TTAGGCCTATTTAGGTGACTCTCTAGAACAAGTTTGTACAAAAAAGCAGGCTGGTACCGGTCCGGAATTCCCGGGATATCGTCGACCCACGCGTCCGCGACCTATCGCCTCCTCCTCCTCCTCCCAACGGAAGTCACAGCACGGAAGGGCAGCCGCGGGAGCCACCGACCGACGGAGCCACCCTTCGCCGTAGGTCGCCGCAGGAGCCGTCGCGCTCTTAGCCGCGGGACGCCGCCCTTCGCCGCAGGTCGCCGCGGGAGACGCCGCCGCGACGCCGCGGGAGCCGCCGACGGAGCCGCCCGCCGCGCCCTTCGAGCCGCAGGTCGCCGTTCCTCTTCTGCTTCCCGGCGGCCAAATGTGAGCGTACAACCAAGAGcatgTGGcagaggagcggaggca…	9	2	4	13	3	10	2.5	9	5	8.66667	0	0	0	1	0	1	0	0.5	0	0.666667	9	2	4	12	3	9	0	0	1	2	no hit	none	na	none	0	CATGCCTCCGCCCCTCTT fuzzy_rev (hit = 383) 2 1 2 5 2 0	CATGCCTCCGCCCCTCTG fuzzy_rev (hit = 383) 7 1 2 7 1 9	CATGGATGTATCACAGTG fuzzy_for (hit = 687) 0 0 0 1 0 1
0.03951	ns	0.03862	ns	0.03862	gnl|UG|Ta#S17897793	TTTAAGCCCTTAATTGGGACCCTTAAGGGGGCCCCCAATTTAGGGCTTACGGGGAAACCGGGCACCTGGGCGAAAAGAAGGGGAGAAACAAAAGGGCCGGGGCTTAGGGCCTTGGAATTATAACGGTCACCCTGGGCGTACCACAACACCCCCGGCGCTTTATGGGCCGGTTCAAGGGGCGTCCTTTGCCATTCAGGCTGCGCAANTGTTGGGAAGGGCGATCGTGCGGGCCTTCTTGGCTATTACGCCAGCTGCGAAAAGGGGGATGTGCTGCAGGCGATTAAGTTGGGTACGGCCAGGGTTTTCCCAGTCACGACGTTGTAAAACGACGGCCAGTGAATTGTAATACGACTCACTATAGGGCGAATTGGGCCCGACGTCGcatgCTCCCGGCCGCca…	12	3	3	6	0	7	1.5	7	6	4.33333	12	3	3	6	0	7	1.5	7	6	4.33333	0	0	0	0	0	0	1	0	0	0	small Ran-related GTP-binding protein [Triticum aestivum]	1	5e-61	none	221	CATGGATTTGTTGTTGGC for (hit = 1048) 12 3 3 6 0 7
ns	ns	0.03971	ns	0.03971	gnl|UG|Ta#S19225769	TGACTACTCCTTTGTGGAAGTTCTCTCGATCAGCCTAAATTCAGATCACTTCTATCGTTTGATGGAGAGTACTTGAAGcatgATTGTTGCCGTCTAACGTCTCGTGAAACCTTTGGTTGCGTGAAAAATGGTGCTTCTACATTTGATTCTCACCACGAAGTTTTCCGGATAAACATCACTCAAACAAAGCCGGATACTcatgGACCTGGTTTTGTGGAAGTGGAAAACGTGTTTGGGCTATCAAATTTTGTCCCTATCCTTTTCTGTAGCAAACAGTTGTGTTTTGAACTAGAGAGGATACAAGATGCTCTTTGTGGTTCTTCCAAGTACAAGAGTGCAAATGGAGAGTTCCCTGGTATTACTTCTGATCCTTGTGAGCATTGGAAGCTTCAACAAACT…	73	38	55	41	39	61	38.5	57.5	55.3333	47	73	38	55	41	37	61	37.5	57.5	55.3333	46.3333	0	0	0	0	2	0	0	0	2	1	putative squamosa promoter binding protein 7 [Oryza sativa	1	1e-58	none	842	CATGGGAAAACATCATAG fuzzy_for (hit = 563) 0 0 1 1 0 1	CATGGGATAACATCATAG fuzzy_for (hit = 563) 73 38 54 40 37 60	CATGTCTTGTCTACCCAA fuzzy_rev (hit = 641) 0 0 0 0 2 0
ns	0.03999	ns	0.04061	0.03999	gnl|UG|Ta#S26026430	GGTCGGTGACCGGTCCCCCAGTCGTAATATATCGTCGACCCACGCGTCCGCGACTGGAGCACGAGGACACTGAcatgGACTGAAGGACCAGAAAAAAAATAGAGGGAGCAAAGGGCCCGAGCGGAAAAGGAGCGAGGGCCTCTCTCTCCATCCCGACCTCTCGTGGCCGCCGCGAAGAAAAGGAGCTTATcatgGCTTCAAAACGTATCCTGAAGGAACTGAAGGACTTGCAGAAAGATCCTCCGACATcatgCAGTGCAGGTCCTTCTGGCGAGGATATGTTCCATTGGCAGGCAACAATTATGGGTCCTCCTGATAGTGCCTATGCTGGAGGTGTTTTCTTAGTGAATATCCATTTCCCCCCGGACTACCCCTTCAAGCCTCCGAAGGTATCGTTCA…	6	6	11	3	1	0	3.5	5	7.66667	1.33333	6	6	11	3	1	0	3.5	5	7.66667	1.33333	0	0	0	0	0	0	1	0	0	0	immature spike ubiquitin-conjugating enzyme 2 [Triticum aestivum]	3	2e-82	none	148	CATGTAGGATCGCGTCGT for (hit = 758) 6 6 11 3 1 0
0.04082	ns	0.04085	ns	0.04082	gnl|UG|Ta#S24455932(rev)	TTTTTTTTTTTTTTTTTTTTTTTTTTTTTTTTTTTTTTTTTTTTTTTTTTTTTTTTTTTTTTTTTTTTTTTTTTGTGACAATAACTTTCTTTGTCTTTTATTCTcatgtttgaactagtataGGTCGGCGTTACAcatgatggtacacatcacTTTTATTTATCATCGTTACACTGAACACTCCATTGACTAAACAACGATGATCCACCGGTCTAGTACTATAGCTCTTCGTTTCATTGGCCcatgATGCCTATACCACTACTGCAGATGGTTATTGTTGTGGATAAGGTTGCTGAGGTTGGTGTGGCTGCAGAGGGAATGGTTGTTGGGGTTGCTGGGGAATTATCTGTTCTCCTTGTTCGGGGAATGCTTGTTGGGGTTGGGGAAATGGTTGTTGTG…	8	26	14	7	21	16	23.5	11.25	16	14.6667	8	26	14	7	21	16	23.5	11.25	16	14.6667	0	0	0	0	0	0	2	0	3	0	no hit	none	na	none	0	CATGTTTGAACTAGTATA for (hit = 104) 7 14 12 7 16 15	CATGTTTGAACTAGTATT fuzzy_for (hit = 104) 0 1 0 0 1 0	CATGTTTGGACTAGTACA fuzzy_for (hit = 104) 0 2 1 0 0 0	CATGATGGTGCACATCAC fuzzy_for (hit = 135) 1 7 0 0 2 0	CATGATGGTACACATCAC for (hit = 135) 0 2 1 0 2 1
ns	0.04184	ns	0.04188	0.04184	gnl|UG|Ta#S13048870	GGCACCAGCACACAAGGAGAGAGGAGATGGCTCGTGCTCCTCTGCTAGCAGCACTTGTGGTGGCGGTGGTAGTGGCCAGCTCGCTTGGGcatgGGGCTTCTGCAGCGGAGCCTCCGGTGGCGCGCGGCCTGTCGTTCGACTTCTACCGGCGGACCTGCCCGCGGGCGGAGTCCATCGTGCGCGGCTTCGTCCAGGACGCCGTGCGCAAGGACATCGGCCTCGCCGCAGGCCTCCTCCGCCTCCACTTCCACGACTGCTTCGTGCAGGGCTGCGACGCCTCCGTGCTCCTCGACGGCTCGGCCACGGGGCCAGGGGAGCAGCAGGCGCCGCCCAACCTCACCCTCCGCCCCTCGGCCTTCAAGGCCGTCAACGACATCCGCGACCGGCTGGAGCGCGAGT…	9	7	1	3	20	19	13.5	8	5.66667	14	9	7	1	3	20	19	13.5	8	5.66667	14	0	0	0	0	0	0	1	0	1	0	peroxidase 1 [Triticum aestivum]	3	0	none	358	CATGTCGAAATAAATAAA fuzzy_for (hit = 1142) 4 1 0 1 6 1	CATGTCGAAATAATAAAA for (hit = 1142) 5 6 1 2 14 18
ns	ns	ns	0.04852	0.04852	gnl|UG|Ta#S26024528	TGCTGTGTGTCGGAGAGAGGTCGCACTAGTTGCCGGCGGGGACGGGAACCGAGGTGGCGAGCGACTGGAGGAAGGGGTGGATGCCTTACAGGGGAGCTCGACTCAACTGCTTTAAGGCGTGGGAGGAGGAGAGTAGAGTAGGGTGGGGAGGGAGGCGGGAGGGGGGCAGGGGTGCTATCTGGGGACTGGCGCAAAGGCTCGCGATGGGCAGATTGTATCCGGGAGGAGAAGGCGGAGAGCGAGTGGGGAGAGAGTGGGAGGGGTGCGGACCGACGGTACGACGAAGCGCGGCGACGCGAAGGGCGGGGAGGACGCGGAGAAACGGCGGGGGCCGGGGTAGGAGCGCCGTAGAATAGCGGGGGATGCGCGGAGGAGCGCTGGTGGTGGACGACCACACAG…	22	8	9	6	3	3	5.5	10	13	4	22	8	9	6	3	3	5.5	10	13	4	0	0	0	0	0	0	0	0	3	0	unknown protein [Oryza sativa (japonica cultivar-group)]	3	4e-12	none	63	CATGCCTTGTTTTGTGAT fuzzy_for (hit = 1136) 0 0 0 1 1 0	CATGACTTGTTTTGTGAT fuzzy_for (hit = 1136) 20 6 8 2 2 2	CATGACTTGTTTTGTGAA fuzzy_for (hit = 1136) 2 2 1 3 0 1
ns	ns	ns	ns	ns	gnl|UG|Ta#S15881634	TAGAGATGAGCAAGGAGTCCTAGAAGCTGTTGAGCACGTGCACGAAATGTTGGACAAAGAAGTGGCTGCCGGGACGAGTCCTACAAACATTTTCGTTTGTGGATTAAGCCAAGGAGGTGCTCTAGCcatagcaagtgttctgctCTACCCCAAGACTTTAGGTGGGTGTGCTGTTTTCAGTGGTTCAGTTCCTCTCAGCAAATCATTTGCTGACAGGGTGACACCTGAAGCCAGGAAGACTCCGGTTTTATGGTTCcatgGGATGGCAGATGGGGTGGTACTATTCGAAGCCGGGCACGCTGGATGCGCATTTCTCCAAGAGCTTGGcatgGCCTGCGAATTCAAGACTTATCTGACTCTTGGACATTCGTTGGTGGATGAAGAGCTCCAGTATTTTCG…	2	0	0	0	0	7	0	2.25	0.666667	2.33333	2	0	0	0	0	7	0	2.25	0.666667	2.33333	0	0	0	0	0	0	0	0	2	0	OSJNBa0043A12.22 [Oryza sativa (japonica cultivar-group)]	2	3e-62	none	234	CATGGCAAGTGTTCTGGT fuzzy_for (hit = 126) 2 0 0 0 0 0	CATGATCCAATGAAAGAT fuzzy_for (hit = 597) 0 0 0 0 0 7
ns	ns	ns	ns	ns	gnl|UG|Ta#S30346832	GGTTGGAAAGCCCAAGAATCCCCAGAGCCCCACCCCGAGATCCCGAGCTTTCTGCGTTGCTCCGTCGCAATCCACAGGAATCCCCATCGGAGGTTTCGCGTCCTCCGTGCGGTTCTTGATCCAGGGTGCGCACCGAGGACTCGCCAATGCAGCCGGACGCGAGCGGCAACGCTGGCGGCGGCGGCGCGAATCCGAGGCCGAAGCTGCCGCCGGTGGCCGTCGCGCCGGCGCCGTCCGGGCGGCCGGCGTCCGTGCTGCCGCACAAGACGGCCAACGTGCGGGACCACTACCGCATCGGCAAGAAGCTGGGGCAGGGGCAGTTCGGCACCACCTACCTGTGCGTGGCCAAGGAGGACGGCGGCGAGTTCGCGTGCAAGTCCATCCCCAAGCGCAAGCTGC…	9	5	5	9	1	18	3	10.25	6.33333	9.33333	9	5	5	9	1	18	3	10.25	6.33333	9.33333	0	0	0	0	0	0	0	0	2	0	calcium-dependent protein kinase [Triticum aestivum]	3	0	none	514	CATGGCTTGTTGATGATT fuzzy_for (hit = 1056) 9 5 3 9 1 18	CATGAATAAAATAAAGAG fuzzy_for (hit = 1393) 0 0 2 0 0 0
ns	ns	ns	ns	ns	gnl|UG|Ta#S16057849	TTCACTTCCTGGTGGGGGTGATGCCACGCAAGGGGGCAGTGGGTTTATAcatgctgctgctttggtaAGCCACTCGGCTCTTTACTCCAAGGATCTTATGGAAGAGCGTATGGCGGCCGGTCCAGCcatgATTCATCCATTGGAGGCAGCTCCCAAAGGTTCAATCTGGAAAGATCTGTTTGAACCTGGTGTGAGGCGTGCATTGTTCGTCGGTGTTGGAATTCAGATGCTTCAGCAGTTTGCTGGAATAAATGGAGTTCTCTACTATACTCCTCAAATTCTGGAGCAAGCTGGTGTGGCTGTTCTTCTTTCCAATCTTGGCCTCAGTTCAGCATCAGCATCCATCTTGATCAGTTCTCTCACCACCTTACTcatgCTCCCAAGCATTGGTGTAGCcat…	0	1	0	1	1	1	1	0.5	0.333333	1	0	1	0	1	1	1	1	0.5	0.333333	1	0	0	0	0	0	0	0	0	2	0	putative hexose transporter [Oryza sativa (japonica cultivar-group)]	2	e-116	none	746	CATGCTGCTGTTTTAGTA fuzzy_for (hit = 49) 0 1 0 1 0 0	CATGAGAGATTTCTCTCG fuzzy_for (hit = 1272) 0 0 0 0 1 1
ns	ns	ns	ns	ns	gnl|UG|Ta#S13019385	TTTTTTTTTTTTTTTTTTTTTGGCAcatgTATGCTccagtcactgaagacatgATTATTACTAGTACTGTATTACAGAGTGAGTCCCTGCCGGGTGCTAACTTCCGATTCATTTCAGTCACTGTATGCGATGCGAATGAcatgAAGCCTTTTTCTGATTGATTGATGTTCcatgGGACATTCGTCCCGCCCGTATATTGCAGAGACTAGCTACCAGGCTACTACTCCTACTAGCTAGCTTCCTCCGATGCGAAAAAACAAGAAGAAAGGGGAATGAAATCAGTAGCTGTGTAGGCCAGCAGTCTGCCGATCCGATCGGGTCTTCGGAGCAGGACGTCACGTCACCCGGCCGCGACTCCCTGCAGACGAATCAAGAGGAGAGGACGATGTCAGATAAGTA…	0	0	1	0	1	0	0.5	0.25	0.333333	0.333333	0	0	0	0	0	0	0	0	0	0	0	0	1	0	1	0	0	0	0	1	no hit	none	na	none	0	CATGCCTTCAGTGACTGC fuzzy_rev (hit = 35) 0 0 1 0 1 0
ns	ns	ns	ns	ns	gnl|UG|Ta#S17896849	TCGCGTGACGGGCAACCAAACAAACCCTTTCAGATTGGGTTGGTTCCCGCCGGTAATAGTTAAATAAGCAGCGGGAGGACCTCCCAAATAGGGCCCCCCGAGCCcatgGCCGTGGGTCCANCTGGGTCCGAGCCACCGCCCAAGGTCAAGCCTTCCTCGCGTCGTCGCGGGcatgACCGCGCTTGTCTCATCCGGTTCATCGTCCACGACCACGACACCTTTTTGTCGCCGCCGAGGCGCGCAACGCGCTCGGATTCGCCGTGCTCATCTACAAGCTCACCAAGGAGAAGACCTGCGCTGGACTTTCACTCAAGTCTCAGGATTTGACAGcatgGTTCCTGNCCGTTAGGTTGTATTGCAGCTTTGTTATGGAGTATGACATCCATACAATACTGGATT…	2	0	1	1	1	0	0.5	1	1	0.666667	2	0	1	1	1	0	0.5	1	1	0.666667	0	0	0	0	0	0	1	0	0	0	ER lumen protein-retaining receptor-like [Oryza sativa (japonica	3	e-114	none	272	CATGTGGGATGGATTCAA for (hit = 981) 2 0 1 1 1 0
ns	ns	ns	ns	ns	gnl|UG|Ta#S12939640	AAAGTAATGTTGTAAAAGTTCTTGGTGCTCGCCTGTCCTGTCTATCCAGAAAATTCCCTGACCCTTTCAAACTGAACAAGCCACTATTTTTTGAGGCACCTATCCCCCCTCAAGAGTTTCAACAGACTTCAGGAGATATACCGCCTTTGACTTGCGGGTACTCAATATGCTGGAATAAATCCGGTTTGcatgAAGTTGTTTTAGGAACAACTGGGAGAAAACAAGGATAAGATTGGCAGAGGCCTTCGTATCACTTGAACATCCATTAGTCACAAAATTCCGGcatgAGAAACTTTCTTATCGTGCAATTAAGGAcatgGCTTGTGAGTACCAGCAGATGCTTGAGCTTCTTAGAAAGGCTCCATTTTTTGGCCGGTGGCGTGCTAAGCCAGCATCCGT…	2	1	0	2	0	1	0.5	1.25	1	1	2	1	0	2	0	1	0.5	1.25	1	1	0	0	0	0	0	0	0	0	1	0	OSJNBa0032F06.25 [Oryza sativa (japonica cultivar-group)]	3	5e-52	none	371	CATGTACTCTTGTGCACA fuzzy_for (hit = 535) 2 1 0 2 0 1
ns	ns	ns	ns	ns	gnl|UG|Ta#S17986034	TGGAACCCAGGTGGGTCGACGCGCCCACACACCAAAAATATTTTCACAGTTGGTTGTTAAGGGACCGGCGCCATTTTTGGGCCTTTTTTCCCCGGCCGAAACGGGCAGCCCGGGGTGTTAAGCCCGAATTATGGCCCCGGGGTCAAATTCTCGCCGCGTGCCCTTGATGGTGCTAATCGGTGCACGGAGTCGTACAGTTACAACTTGCCTCCGGCACGTCcatgGCCGCCCGCACGTCACCGCATCGTGGCGCTCGTGAGGAAGGCGCACCCGGAGTGGTCGCCGTCGGCGGTCAAGTCGGCCATcatgACCACGTCCAGCACCGCCGACAACGCGGGGCACCCCATcatggacgaagagcaccgGAAGGCGAGCTTCTACTCGATCGGCGCCGGCCAC…	1	0	0	0	1	0	0.5	0.25	0.333333	0.333333	1	0	0	0	1	0	0.5	0.25	0.333333	0.333333	0	0	0	0	0	0	0	0	1	0	putative serine protease [Oryza sativa (japonica cultivar-group)]	1	2e-69	none	784	CATGGACTAAGAACACCG fuzzy_for (hit = 347) 1 0 0 0 1 0
ns	ns	ns	ns	ns	gnl|UG|Ta#S12913406	GAATTCGGCACCAGGAAGGNGGGCAAGTAGAAGTACTCTCTTGTTGTGGTATGGCAATCCTCAATAGCGATACAAGGaccattgtctacaccatgGCGGTTGCTCTCTTGGTCGTcatgATGATGTCCTCTTCGTTGCCATCTTGTcatgGAACTGATGAAGAGGAGGGTTGGGAGTGCCGTCAATTACTGCACTGCACTGCTCCGGGGTGCCTCTCTTATTGCAAAGTTTTAAAAcatgGTGAAGGTcatgCTTACAGTATcatgTCCAAATGCCGTCACAACAGAACAGAGTGCTGCTGCCGAGACTACAATCAGCCGCCGCCGCCGCCAAGAGATCTCGTGCTTGTGCAAAACAATGCTGGTGcatgAAGTCGTTGcatgTTTTGATGAACCTGCA…	0	0	0	2	0	1	0	0.75	0	1	0	0	0	0	0	0	0	0	0	0	0	0	0	2	0	1	0	0	0	1	no hit	none	na	none	0	CATGGTGTATAAAATGGT fuzzy_rev (hit = 77) 0 0 0 2 0 1
ns	ns	ns	ns	ns	gnl|UG|Ta#S32518352	CGCTTGTCGGTGGGCTTCCTTGGTACAAGAGCAGAGCAAATTGAATTCCCCGTTCGCACCAACCAGATTCCTAGAGAGATCCCTGCACGGAAATATCCATcatggcttctggtccttgGAGCAGGCACGCTGCCATTTGGAACCCTGTTTATTGAGCTGTTCTTCATTCTGTCGAGCATCTGGCTTGGAAGGTTCTACTATGTGTTTGGCTTCCTGCTGATTGTCCTGCTGATGCTTGTCATTGTTTGCGCCGAGGTATCTGTTGTCCTTACATAcatgAATCTCTGTGTTGAGGACTGGAGGTGGTGGTGGAAGGCTTTCTTTGCTTCAGGCTCTGTTGCGCTCTACGTGTTCCTCTACTCCATCAACTACTTGGTCTTTGATCTCAGAAGCCTGAGC…	0	0	1	1	0	0	0	0.5	0.333333	0.333333	0	0	1	1	0	0	0	0.5	0.333333	0.333333	0	0	0	0	0	0	0	0	1	0	putative transmembrane 9 superfamily protein member 2 precursor	1	2e-86	none	661	CATGGCTTCTGATCCTTT fuzzy_for (hit = 100) 0 0 1 1 0 0
ns	ns	ns	ns	ns	gnl|UG|Ta#S13112575	CTACTAGTTCTcatgACAATCATTGACACATCAAGTGACACCACCGCTCTTGCCGTGGCCTGCTACGACCTCTCACAGTTCCTCCAGTACCATCCATCTGGCCGAATTGTGGTGGCAGACCTCAAGGCCAAGGACCGAGTcatgAAGCTcatgAATcatgAGAACACTGAAGTGAGGAAAAATGCGCTGCTCTGTGTGCAGAGGCTCTTCCTTGGCGCAAAGTATGCCAGTTTCCTGCAGGCTTGAGAGAAACTGAGTCTTTTGTATTTAGATCCAGAGGACCCCTGGCCATTTCTCAGAATGTCTGTTGAGAACGAAAAACCTTGAAAATTCTTTTCCAGTATATCCTATTGTTATTTGATTCCTGAAACTGATTGTATAATAAATAATCAGAGCCAT…	3	3	2	1	2	0	2.5	1.5	2.66667	1	3	3	2	1	2	0	2.5	1.5	2.66667	1	0	0	0	0	0	0	0	0	1	0	putative vacuolar ATP synthase subunit H [Oryza sativa (japonica	1	3e-36	none	452	CATGCTCGATGGAATAAG fuzzy_for (hit = 401) 3 3 2 1 2 0
ns	ns	ns	ns	ns	gnl|UG|Ta#S17892322	ACCCCCCCTTGCGATGATTACGCCACGCTATTTATGTGACACTATAGAATACTCAAGCTATGCATCCAACGCGTTGGGAGCTCTCCCATATGGTCGACCTGCAGGCGGCCGCGACTAGTGATTAGCGTGGTCGCGGCCGAGGTGTCATCACCCTCCTGGAGTACTATTAAGTTACAGTCAAAAGATTGTCCACTGTACAATTAATACAAGTATATAGGTATATAATCcatgTcatggccccaacccaagcCAACCTATCTGCACTGCAAGCCACTCACCTCTCCCACGCTCGTGGATTTTACAACACAAATTCTTCTACAGGCTACATCCAAGTAAGTAAAGCCTCAcatgCTAGGGTTTGAATAAACGAATCGCCACCATAAATAAAATGAATCAGCT…	0	0	0	2	0	0	0	0.5	0	0.666667	0	0	0	2	0	0	0	0.5	0	0.666667	0	0	0	0	0	0	1	0	0	0	no hit	none	na	none	0	CATGGCCCCAACCCAAGC for (hit = 232) 0 0 0 2 0 0
ns	ns	ns	ns	ns	gnl|UG|Ta#S17985154	GACGACCCACGCGTNCCGATCTNCCTGTATGTGCAATCCTTGGTGGCATTCTTGGTCAGGAAGTGATTAAGTCAATATCTTGTAAAGGCGATCCGATCAAGAATTTCTTTTACTTCGACGACGCTGATGGTAAAGGGGCcatgGAGGACATCCCCCCAACTCCTGAAGACTGAATCACGTGATACGTACTCCCTCCGTTCCAAAATAGATGACTCAACTTTATTTTAGAACGGAGGGAGTAACTCTCATCCGAcatgGCTCGCTGATAATTGTACCCAATCATTAGAACTGAAcatgtgagaactctagatCGGTGGCTGAGGCTGGAAACTTAACTTAGCATTTTAGCGTTTTTGTCACTGGTACTTAGGAGGTGTTTGGTTCGCCGATTTGTAACGT…	1	1	0	0	0	0	0.5	0.25	0.666667	0	1	1	0	0	0	0	0.5	0.25	0.666667	0	0	0	0	0	0	0	0	0	1	0	ubiquitin activating enzyme, putative, expressed [Oryza sativa	3	2e-15	none	328	CATGGGATAACTCTAGAT fuzzy_for (hit = 293) 1 1 0 0 0 0
ns	ns	ns	ns	ns	gnl|UG|Ta#S32675256	ATTCGGCACGAGGGCTACCTCAACTACTTCCCAAACCCACAATTTAATTAGATCCTAATcatgCAATGTGTGAGGATTGATCTAATGCAGTAAAACTGGGTAGTAGGAGGTATGACCAAAGTGTTACTTGCCTTGCTGATGATCCGCAAAACCTAGCGATTCAAAGTAGCAAGCGGCGCACTCCAGGTACTCTATCGCAAACCAACAAACATACAATAAGTACTCAACTAATGCAcatgtaaaactcaaataaGAGATCTAACCAGAAAATTCAACTTAAGAACTCCGGTTGGCAAAAAGAACCAAATCGAACGAAGCAACGAAAGACAAACGGCAGAAGAAACAGGCTTCATTTACTATTATGGATCTAGGGCAATTTTTACAAAGGCAAAAACTTGT…	0	5	1	0	1	0	3	0.25	2	0.333333	0	5	1	0	1	0	3	0.25	2	0.333333	0	0	0	0	0	0	0	0	1	0	no hit	none	na	none	0	CATGTAAAACCCAACTAA fuzzy_for (hit = 235) 0 5 1 0 1 0
ns	ns	ns	ns	ns	gnl|UG|Ta#S32507604	CAGATTCTACACTCCACTACTGCCCAATCTTCAGGAACCTCAAAGTTTTGCAAAAGAAAGAAGAGAGAGATcatggcgggtgcggcgaaGGCGTcatgGACGGTGGCGATGAGTGTGGGCGCGGTGGAGGCGCTCAAGGACCAGGCGGGGCTCTGCCGCTGGAACTATGCGCTCAAGTCCATCCACCGAGCTGCCAAGGCCAAGGCCACCGTCCGCGGTGGCGTCTCGCAGGGCAGCAAGCAGCTTCAGGCCTCCGCGTCGGCCGTGGCGGAGAGGCGTCGAGCAGAGAAAGCAGAGGAGGGGCTGAGGACGGCGATGTACCTCAGTTGCTGGGGTCCCAGTTAGTGGTAGCTAGCCAGAGGTGTTTCTGCAGTTCTGCTAGCTCTATCCCCCAGCAAC…	2	0	0	0	1	0	0.5	0.5	0.666667	0.333333	2	0	0	0	1	0	0.5	0.5	0.666667	0.333333	0	0	0	0	0	0	0	0	1	0	OSJNBa0043L09.23 [Oryza sativa (japonica cultivar-group)]	1	2e-23	none	87	CATGGCAGGTGCGGCGAA fuzzy_for (hit = 71) 2 0 0 0 1 0
ns	ns	ns	ns	ns	gnl|UG|Ta#S13003446	GGGTTTTTTCCACCCATTTTAGCAAAACCCACAGGCCCAGGGTTTTGTCAACCTTCAGCAACTGCCCCAGTTCGAGGAAATAAGGACCCTAGCGTTGCAGACGATCCCACCAATGTGCAATGTTTACACCCCCCCATATGGTTGGCCCCCCATTgcgccatttggcatcatgagtagtaattgagaAGAGAAGACCTTTATTATTAGATATATGAACCCCCGTTTTTTTAAAAcatgGTTTGGTGGTTGAAGCGGTAAAAAATAAAGTGCCAGGCCCTTTcatgTAAGACCCCGAATTAGATTTTTTCAAATTTGGAAATAAAAGACAAACAcatttttcgtctgcaaaaAAAAACCC	7	7	3	4	6	2	6.5	4	5.66667	4	6	5	2	4	5	1	5	3.25	4.33333	3.33333	1	2	1	0	1	1	0	1	2	0	unnamed protein product [Triticum aestivum]	2	1e-16	none	296	CATGATGCCAAATGGCGC rev (hit = 154) 1 2 1 0 1 1	CATGAGTACTAACTGAGA fuzzy_for (hit = 168) 6 5 2 3 4 1	CATGTCTCGTCTGCAAAA fuzzy_for (hit = 332) 0 0 0 1 1 0
ns	ns	ns	ns	ns	gnl|UG|Ta#S32669154	ACTTCAAGCTGAGGTGAGGGAAAACACACCCGAGGGCCAACAAATGGTGACCGAGGACGACTTGGCCAGcatgGCCTACCTAAAGGCCACCGTGAAGGAAACGCTCCGGCTACACCCACCGCTGCCGCTCCTCCTCCCGCACCTCTCcatgACCGAATGCGACATCGACGGCTATAAAGTCCCCGCCAGAACCCGTGTCATCGTAAACGCTTGGGCTCTTGGTAGAGACCCTGGATCGTGGGAGGCTGCCGACAAGTTcatgCCGGAGAGGTTTGTGGACGTCGTGTCCCCCGACTTCAAAGGGAGGGATTTTCAGTTTCTGCCGTTTGGAGCTGGCCGAAGGATATGTCCCGGGATAAATTTTGGGATGGCGTCTGTGGAGATcatgCTTGCCAACCT…	1	6	0	3	7	7	6.5	2.75	2.33333	5.66667	1	6	0	3	7	7	6.5	2.75	2.33333	5.66667	0	0	0	0	0	0	0	0	1	0	putative cytochrome P450 71C4 [Oryza sativa (japonica	2	1e-56	none	549	CATGAATAATGTGAACTT fuzzy_for (hit = 545) 1 6 0 3 7 7
ns	ns	ns	ns	ns	gnl|UG|Ta#S13147307	AAAACCCTAGCCGCCGCCACCGAAGCGGCCTCCCAGGTAAGCAGGAGCGTCCACCCCGCCGCCGTcatgAAGCGCAATCCCCGCGTCACGAGCTCCCGCCGGAAGTGCCGCAAGGCGCACTTTACGGCCCCGTCCTCCGTCCGCCGCGTTCTcatgtccgccgggctgtcGACGGAGCTCCGCCACAAGTACAACGTGCGCTCCATCCCGATCCGCAAGGACGACGAGGTGCAGGTCGTGCGCGGCACCTACAAGGGCGCGAGGGGAAGGTGGTGCAGGTCTACCGCCGCCGCTGGTCATCCACGTCGAGCGGTNACCCGCGAGAAGTGAACGGTCCACCGTGAACTGGGCATCACCCTCCAAGTGATNGTCACTAAGCTGAACTCGACAAGGACCGCA…	0	0	0	2	0	1	0	0.75	0	1	0	0	0	2	0	1	0	0.75	0	1	0	0	0	0	0	0	0	0	1	0	ribosomal protein L26 [Zea mays]	1	3e-34	none	121	CATGGCCGACGGGCTGTC fuzzy_for (hit = 152) 0 0 0 2 0 1
ns	ns	ns	ns	ns	gnl|UG|Ta#S13109191	CGGGGCCGGAAGCGCGAGCGCCACTCCGGTCCTCCTTGTCATCGTAGTCGCGGCCCTCGCCGCGGGGGCCAGCGCGACATCGAAGCTGACGCCGCTCAGCATCACCAACCGGTGCTCCTTCACGGTGTGGCCGGCGGTGGCCTCCGCAGGCCTCGGCACCGAGCTCCATCCAGGAGCCAACTGGACCGTGGACGCGTTGGCGATCCACTACACCGCGGACATATGGGGGCGCACGGGCTGCTCCTTCGACGCGGCAGGCAGGGGGCGGTGCCAGACGGCGGACTGCGGCAGCGGGCTGCGGTGCCGGAGCACCGACCCTGCGGCGCCGGCGACCAAGGCCCAGGTCGCCATCTCCGAGGGCTTCTACCACTACGGAATCACGTTGGACAAGGGGTTCAA…	0	0	0	0	7	0	3.5	0	0	2.33333	0	0	0	0	0	0	0	0	0	0	0	0	0	0	7	0	0	0	0	1	thaumatin-like protein TLP3 [Hordeum vulgare]	2	8e-73	none	175	CATGTTTGGTCGTTGTAC fuzzy_rev (hit = 483) 0 0 0 0 7 0
ns	ns	ns	ns	ns	gnl|UG|Ta#S16058283	GCACGAGATTAAAGATGGCTGAATCCTTTGTTCTCAGTACCGGCTCGAGGATCCCATCGGTTGGGCTTGGCGTATGGCAAATACAACCTGACGCTGCCAACGACGCCATCTACGCTGCTGTCAAGGCTGGGTATCGGCATATTGACTGTGCAGCAGCATACAACAATGAGGAGGAGGTGGGCCTGGCTTTGAAGAAATTATTTGAAGATGGTGTGGTTAAGCGTGATGATTTGTTTATCACCTCTAAGCTATGGGCTGCTAATcatgCACCTGAAGATGTGGAAGAGGGAATCGACACCACACTTCAAGATTTGCAGCTTGACTACTTGGACTTGTACCTCATCcatgGTCCAATCCGCATCAAAAAAAGGAACTAGCACGATGACCCCTGAAAACTTT…	0	2	0	0	0	0	1	0	0.666667	0	0	0	0	0	0	0	0	0	0	0	0	2	0	0	0	0	0	0	0	1	putative aldose reductase [Oryza sativa (japonica cultivar-group)]	1	e-119	none	311	CATGTAGTAGGGCTATCT fuzzy_rev (hit = 407) 0 2 0 0 0 0
ns	ns	ns	ns	ns	gnl|UG|Ta#S32627380	CCTATAATGTTAGTAGTCAAGTTGTATTGCAGGCTGCTGCTAGTACTGATTGTGTCGAAGCTACAcatgAACCAGCTTACACAGAATCTCTTTTCTCAAACCAGGATCCTTGGAAAGCAATTGGAAATGCTTCGGCAGTACCTCCAACATCAAAcatgTTGGCTAAGGAAcatgTTCTTTCTGGAGATCCATATGTGGATGGCCATATTCCTGCAATTACAAGTTCGAATGCTGCTATGCTATTAGAAGAAGGCAATCTTCCACTCATTcatgACCCTACTTTCAAGGATATATACCCAGAACCTGCTCAAATAAGCAAAGGATATGGAGAAGAAATTGTCAAACGGCAATTACAAGCTGTCGCGGAAGGTGTGGCAGCATCTGTTCTGCAGTCACCAT…	0	1	0	1	0	0	0.5	0.25	0.333333	0.333333	0	1	0	1	0	0	0.5	0.25	0.333333	0.333333	0	0	0	0	0	0	0	0	1	0	putative salt-inducible protein kinase [Oryza sativa (japonica	3	8e-61	none	1273	CATGTAAGATGGAGAGGT fuzzy_for (hit = 610) 0 1 0 1 0 0
ns	ns	ns	ns	ns	gnl|UG|Ta#S17884309	AACAGCTATTACGATGATTACGCCAAGCTATTTAGGTGACACTATAGAATACTCAAGCTATGCATCCAACGCGTTGGGAGCTCTCCCATATGGTCGACCTGCAGGCGGCCGCACTAGTGATTGGCCGCCCGGGCAGGTGGGCGACGAGCCCCTGTCGTTCGAGGGGGCGAGATATGTCAGCGTGCTCCATTACAGGATAGTCCAGGTGTGCCTTCGGGCACCTGGACTCTGTAcatgtagagaaagaaagcTTGGTGCTAAGTTTAGTGTGTTCGTGTAAAGGAAGAGCGGAATTGCTTAAAATCTGCCGAACAGTAACTTTTAAGGAGATCAGTATGGAATTTATACCAACTTCACTTTCCGAACGCCAAANANAAAAAAAAAAAAAAAAAAAAAAAA…	0	0	2	0	0	0	0	0.5	0.666667	0	0	0	2	0	0	0	0	0.5	0.666667	0	0	0	0	0	0	0	1	0	0	0	hypothetical protein 3 [Microplitis demolitor bracovirus]	2	7e-09	none	148	CATGTAGAGAAAGAAAGC for (hit = 233) 0 0 2 0 0 0
ns	ns	ns	ns	ns	gnl|UG|Ta#S12958522	GGGGCTGAATTGTTGCATTCCTAGAcatgGGAATGTGGATCAGTTTTAGTTCTGAAGAATCTGCATACTTCTGGTCCTATGTAATTCCAATTTATTTAGACAAGcatgCCAAAAGTGTTGAAACCCAAGTTAGGGTTCAAATTTGTGGGGTTGTGCTTGCTGCTAAACTGATCCTGGACTTTCTGTTGGCTATATTATAATTAGCAAATGGAAGTGGAGAGATAAAGCATAAATACTTGATAAACTTTTTTTGTTGGGGCGGGGGATGGTTTAGTCCATAGTTAAAAAAGGCGCGCCTAAGCGAGCGCTTAAGCGCGCCTAGGCTCTAGGCGTTGACAAAACGCATTGCACATAACTACGCTTAATCTGTGCATAACTACGCATAGGTTACAAAACGCA…	1	2	1	0	0	7	1	2.25	1.33333	2.33333	1	2	1	0	0	7	1	2.25	1.33333	2.33333	0	0	0	0	0	0	0	0	2	0	no hit	none	na	none	0	CATGCATTGCTGGTGTTA fuzzy_for (hit = 442) 1 1 0 0 0 0	CATGTCAATGAAGGATGG fuzzy_for (hit = 666) 0 1 1 0 0 7
ns	ns	ns	ns	ns	gnl|UG|Ta#S16466431	CCACGCGTCCGGGAAAGCATAATCACCATTTCGTCCACTGAGGCCACCGATGATGTTAAGTCTGCAGCAGTGGAAGCTGTTCTTCTGCTTCAAGCAAAGATCAACGATGAAACTGAAGATAGAATTCATCTCCGCCTTCTTGTTCCGGGTAATGTCATTGGCTGCCTTATCGGCAAGGGTGGTtcaatcattaatgacatgCGGAATAAGTCTAAGGCAATTATCCACATATCCAAGGGCACTAAGCCCCGGAAGGCATCTTCCAGTGATGAGCTTGTTGAGGTGTTCGGGGAAGTGGACAAACTGCGTGATGCTCTTGTTCAGATCGTTCTAAGGCTCCGGGAAGAAGTTCTGAAGGACAGCGTGGGGAGGCAAAATTCTGGCAAGGATGGGAAGCTA…	2	0	0	0	0	0	0	0.5	0.666667	0	0	0	0	0	0	0	0	0	0	0	2	0	0	0	0	0	0	0	0	1	putative KH domain protein [Oryza sativa (japonica cultivar-group)]	1	e-101	none	441	CATGACATTAATAATTGA fuzzy_rev (hit = 183) 2 0 0 0 0 0
ns	ns	ns	ns	ns	gnl|UG|Ta#S21610424	TCGGAGTCGGAGGAGGGAGTGATGGGCTGCCGGCAGACAGTGGTGGTCGCGCTGTTGCTGGCGGCGACGATGGTGATGGCTGAGCGCAGGGTCTACATCGATTGGATGCCCCGCCATAACTTCTCCGGCTGGGCCAAGCTCAATGGGCCCTTCTACAAGGGCGACTACCTCGCGTTCTATCACCCGGACAAGAAGTTGGACGTGGTGGAGGTGAACAAACGCGGGTTCGAcatgTGCGACACTAGAAACCCTATCCACCGCTACCCCGGCGGCGGTACTCACCGTGGTACTACCTTCGTCCTGCTCAGCGAGGCCAAGTTCTACTACTTCACCTGCAGCGTCCGCTATTTCTGCCCTGCCGGGATGCGCCTCGACATCCCGGTCCAGGAAAGGCGGCGG…	4	3	1	6	4	15	3.5	6.5	2.66667	8.33333	4	3	1	6	4	15	3.5	6.5	2.66667	8.33333	0	0	0	0	0	0	0	0	1	0	putative blue copper-binding protein [Oryza sativa (japonica	1	1e-16	none	165	CATGGAGTCCTCCAGGCC fuzzy_for (hit = 557) 4 3 1 6 4 15
ns	ns	ns	ns	ns	gnl|UG|Ta#S32631961	ACGAAGAATATTCTCCTGGTTCTGCAAGTGTGTGcatgGTATGGCCAGTTCAATCAGTGCACGCACCAGCGCACGGCATACTCTGTCGGTTTCTCCATTATCTTCAGTTCGATCAGCACAGACTTCACAGTTAGCGATAAGAGCTGCAAACCCACTCTTCCCTTGTGCCAAACTCTCTCAAGCTCGTGCCGTGGTGGCAGCACCAATGAAGGTCTCcaagcacccttcctcttcTTGTTTAGCCAACCGCCAGCCTTCAAAAGAGGTTCTTGAGAcatgGCGCAGTGCCGATGCGGTGTGCTTCGATGTGGATAGCACTGTATGCTTGGATGAGGGTATTGATGAGCTTGCTGATTTCTGTGGGGCTGGGCAGGCAGTAGCTGAGTGGACGACAAAGGC…	0	1	0	0	1	0	1	0	0.333333	0.333333	0	1	0	0	1	0	1	0	0.333333	0.333333	0	0	0	0	0	0	0	0	1	0	Phosphoserine phosphatase, putative, expressed [Oryza sativa	2	2e-91	none	296	CATGCACCCTTCCTCTTA fuzzy_for (hit = 216) 0 1 0 0 1 0
ns	ns	ns	ns	ns	gnl|UG|Ta#S24513472	catgCATTGGGCACAGTGTACCGTGAAGAAGGCTTCCGTGCTTTATACAGAGGCTGGCTTCCATCAGTGATTGGAGTTGTCCCTTATGTTGGCCTTAACTTTGCTGTGTACGAGTCTCTGAAGGACTGGCTCCTCCAGTCAAATGCATTTGATCTTGCAAAGGACAATGAGCTGCACGTAGTAACAAGGCTTGGATGCGGAGCTGTGGCTGGAACCATCGGCCAGACTGTGGCATACCCTCTTGATGTTGTCAGGAGAAGGATGCAGATGGTTGGCTGGAGTCACGCTGCTTCTATTGTTACTGGAGAGGGCAAAGAGGCACTCCAGTACAATGGTATGATTGATGCATTCAGGAAAACTGTTCGCCACGAAGGGTTTGGTGCTCTGTACAAGGGTCTT…	1	1	0	0	0	0	0.5	0.25	0.666667	0	1	1	0	0	0	0	0.5	0.25	0.666667	0	0	0	0	0	0	0	1	0	0	0	putative peroxisomal Ca-dependent solute carrier [Oryza sativa	1	5e-82	none	355	CATGATTCTCTTCTTTTC for (hit = 813) 1 1 0 0 0 0
ns	ns	ns	ns	ns	gnl|UG|Ta#S12923129	TCGCCACCGACGCTGACATCTCCACCGCCCTCCGCTGTGCCGTCGACGACGATGCTGTGCCTCAGCTCCTCTCTCTTGCCGCGCCCGTCTGCCGCTGCTGACCGGCCGCTTCCCGGCATCATCGCGGGTGGCGGCGGCGGCAAGCGGCTGAGCGTGGTGCCGTCTGTTCCGTTTCTGCTTCGCTGGTTGTGGCCACGGAAGGCCAAGAGCAAGTCTTTTGTTTCCGTGACTGCACGAGGAAACAAAATCGCGGCAACAACTGGATATGGTTCTGACCACCTTCCCATATATGATCTGGACCTGAAGTTGGCCGAATTCAAAGACCACTTCGATTATACGAGGAATAGGTACATTGAACAGAAACATTTGATTGAGAAAcatgAGGGAAGCCTAGAAGAA…	0	0	2	0	0	0	0	0.5	0.666667	0	0	0	2	0	0	0	0	0.5	0.666667	0	0	0	0	0	0	0	0	0	1	0	starch branching enzyme I [Triticum aestivum]	1	0	none	686	CATGAATGCATTCGTTCA fuzzy_for (hit = 1838) 0 0 2 0 0 0
ns	ns	ns	ns	ns	gnl|UG|Ta#S13211839	CCCGTTGTTNTGGACAAATTTNCCTGANTTCGATATCCGGGGNCCGGGGTTACCCGGTTGTTGGNcatgTATCACCAGGTATATGCANTCCGGCCAGGCTATTCGCAAANNCAANTGTTGCCTTACTACCCAGAGTTTGTGGNTGAACCACTTCCAAAAACGAGTTGAAGAGGTCTCNTTGTACAATTACGGATAGAACCTNACTTAGTTGCCGATAACAGACGNTGCGAGCCAAAGAAATTTGGAGGACCCGGTGCCAGAGCAAGGTACCAAAAATCATATCGTTAAAGAATGGAGCAAATGGAGGGGTTTGGTTCTGGGCTCGTTGGACTATTGGGATCAGCTATTGCAcatgtttgggctgaagatAGAAAGTATcatgATTTTAATAGAGATACC…	0	0	0	0	2	0	1	0	0	0.666667	0	0	0	0	2	0	1	0	0	0.666667	0	0	0	0	0	0	0	0	1	0	PREDICTED: similar to 40S ribosomal protein S16 isoform 1	1	1e-09	none	148	CATGTTTGGTCTGAAGTT fuzzy_for (hit = 351) 0 0 0 0 2 0
ns	ns	ns	ns	ns	gnl|UG|Ta#S13016577	ATTCGGCACGAGTGGCGGTCCATTATTGCTCTTGTGTGGTGGAANCATATGGAAAGAAAGAAATGCGAGggtattcactaattcatcCTGCAGTGTAAGACCCCTGTTCGAGAAGATTCAAGTTGAAGCCAAGGATTGGATTGATGCTGGTCGTAGGAGAGTTCTACAACTTGTCGAGCGACCCTTAGAACCTGATTGATGTAACTTCTCGAGCTAAACCCCTCCCTATTCTTCTCTTGTAATTTGTACCTTTATTCCTTCTAAGCGCAATGAAAAGCAGTGATCCTGCCTTTTCGTCAAAAAAAGAGACAATGAGTCACCTAACTGCATCGGCCGACAGAGCTATGTCCTTCCTTCCGAAAGGGAATTAAGCAACATTTTGGAATAGTCTTCGTACCC…	0	1	0	1	0	0	0.5	0.25	0.333333	0.333333	0	0	0	0	0	0	0	0	0	0	0	1	0	1	0	0	0	0	0	1	no hit	none	na	none	0	CATGGATTAGTGAATACC fuzzy_rev (hit = 69) 0 1 0 1 0 0
ns	ns	ns	ns	ns	gnl|UG|Ta#S15881847	TTTTTTTTTTTTTttttggagacaacagatgAAATCcatgTACAGAGCAAAGGTTTGGGCCCAAACTCCTAATAACAATTATATCTTGCCAACCCACACACGCATAAGAAGAAAACACAGGGATCAAGAGTACAGATAACAAGcatgGAGAGCTAGTCATTGGCAAcatgGCCTGGGCTAAATAAAAATCTGTAACCATAGGAAGGGCAGGGGAAAAAACCTATATCAGAGAGATGCCCAAGTAACTAAATGAAATTAGAAAAAATAGGATCGTATGAGTCTTTTTCGGTTGGAGGATGTGCCATTAGTTGAAAGCTCTGGATTATCCTCATATTCGTGCTGCATATGAATCTGTATTTAAAATAGTGTCTAGTAAGATAATCAATAGGTTATGTAAGT…	0	1	1	0	0	0	0.5	0.25	0.666667	0	0	0	0	0	0	0	0	0	0	0	0	1	1	0	0	0	0	0	0	1	no hit	none	na	none	0	CATGTGTTGTCTACAAAA fuzzy_rev (hit = 13) 0 1 1 0 0 0
ns	ns	ns	ns	ns	gnl|UG|Ta#S22380567(for)	ACGCTTGACCTTAGGCCTATTTAGGTGACACTCTAGAACAAGTTTGTACAAAAAAGCAGGCTGGTACCGGTCCGGAATTCCCGGGATATCGTCGACCCACGCGTCCGGGGAGAGAAGGAAACCCTAGGTAGCCCAGCCGCCGTCCTCGAATTTGTGCTCGTCCAGATCTGCTTGGTTGGTGGTGGcatgGCGATGCGCACGATGGCCGCGAACCTGAAGCAGAAGCTCCCCGTCGCCGTCCAGCGGGTGTTCGCGTCTTCTCGGGCTCCGGCAACCTCCAACAATACTGCTGCCGCCATCGACAGCCTTGATCCAGAATTACGCCGCCGGGTGCTCAACGATGTTGATAAGCTCATCAGGAGGAACCGCAGGAACGACCTCTTGGTCGCTGGTGCTGGC…	6	2	3	5	0	0	1	3.5	3.66667	1.66667	6	2	3	5	0	0	1	3.5	3.66667	1.66667	0	0	0	0	0	0	1	0	2	0	no hit	none	na	none	0	CATGTGAGATGTAAGAGC for (hit = 653) 2 0 2 0 0 0	CATGTGGGATGTAAGAGC fuzzy_for (hit = 653) 3 2 0 1 0 0	CATGTGGGATGTAAGGGC fuzzy_for (hit = 653) 1 0 1 4 0 0
ns	ns	ns	ns	ns	gnl|UG|Ta#S12923259	GGCATCCGGTTCGAGATCCTCGAGGCCATCACCAAGCTGCTCAACGCCAATGTCACGCCGTGCCTGCCGCTCCGGGGCACCATCACTGCATCCGGTGACCTTGTTCCGCTGTCCTACATTGCCGGCCTTATCACCGGCCGACAGAACTCTGTTGCGGTGGCCCCTGATGGCAGCAAGGTGACCGCTGCCGAGGCATTCAAGATCGCCGGGATCGAGCACGGGTTCTTTGAGCTGCAGCCCAAGGAGGGCCTTGCcatgGTGAACGGCACGGCTGTGGGCTCTGGTCTTGCATCGACCGTGCTCTTTGAGGCCAATGTTCTGTCCGTCCTTGCTGAGGTCTTGTCTGCGGTGTTCTGCGAGGTGATGAACGGCAAGCCGGAGTTCACTGACCACCTGACC…	0	1	0	1	0	0	0.5	0.25	0.333333	0.333333	0	1	0	1	0	0	0.5	0.25	0.333333	0.333333	0	0	0	0	0	0	1	0	0	0	inducible phenylalanine ammonia-lyase [Triticum aestivum]	1	0	none	544	CATGAGCAGGCGAGGCAG for (hit = 1799) 0 1 0 1 0 0
ns	ns	ns	ns	ns	gnl|UG|Ta#S32681669	GGTCGCGCCCCGNTCCGTCGCCGCCTCGTCCGCGATCTCAGGCCGCTTGGAGATACGCTCGTCGATTCAGCCCCGCGGCCGTCGTCCAGCGAGGAGGGGAGATGCAGGCATCTAGAGCTAGGCTCTTCAAGGAGTACAAGGAGGTGCAGCGAGAAAAGTCAGCCGACCCAGATATCCAATTAATCTGTGATGATTCAAATATATTCAAATGGACTGCTGTAATCAAGGGCCCATCGGAGACACCTTTTGAAGGTGGCGTATTTCAACTTGTATTCTCAATTCCCGAGCAGTATCCTCTACTGCCTCCGCAAGTCCGCTTCATCACCAAAATTTTCCACCCAAATGTTCACTTCAAGACTGGTGAAATATGCCTGGATATATTGAAAAATGcatgGAGCC…	0	1	0	0	0	1	0.5	0.25	0.333333	0.333333	0	1	0	0	0	1	0.5	0.25	0.333333	0.333333	0	0	0	0	0	0	1	0	0	0	putative ubiquitin-conjugating enzyme E2 [Oryza sativa (japonica	3	3e-85	none	157	CATGATGATGTGTAATAA for (hit = 782) 0 1 0 0 0 1
ns	ns	ns	ns	ns	gnl|UG|Ta#S17986621(for)	GCCGCCCTTTTTTTTTTTTTTTTTTTCCAACACAAGAGGCAACCCGAATTTAATTTCAAGAGCAGGGTACAAGATCAGCCACCACAATTGTTCAAGGTGTTCAGGATACtacactaacatcaccatgTTCAACACAAGAGGCAGGCAAAACTGGTGTTCAGCTCCTACACCAAACAAcatgTTCAACAAGGGCTAcatgATTCGATATAACTGAAGGTGTTCAGGTACAGAGCAGGACCACCACAGATAGTTTAAGATTGACCATCCTCTGTCTCTGCCGAGAAGTGGATACCAAGGGGACCCTCGTAGCCGCCCTTCATCGCAAGGATCCCAGGAACAACCACCTTGTCAAACTTAAGAAGGTAGAGGAACCTATGGATCAACTGATCCAAACTTGCT…	0	0	1	0	1	0	0.5	0.25	0.333333	0.333333	0	0	0	0	0	0	0	0	0	0	0	0	1	0	1	0	0	0	0	1	no hit	none	na	none	0	CATGGTGATGTTTGTGTA fuzzy_rev (hit = 109) 0 0 1 0 1 0
ns	ns	ns	ns	ns	gnl|UG|Ta#S17887800	CACACGCTAGTAAGATAGATTACGCACGCTATTGTAGTGATCACTATAGAATACTCAAGCTATGCATCCAACGCCTTGGGAGCTCATCTCATATGGTCGACCTGCAGGCGGCCGCACTAGTGATTTCGAGCGGCCGCCCGGGCAGGTGGGCTTTTTTTTTTTTTTTTGTTTTTTTTTTTTTTGGGATAAGGAACAAGAATTACAATCCTCAACAACTCTCGACTGTTACAGGCATCGCTGTTATAATATGAGTACACGGGGCATCACCTAAATTCTTTAAACGGGGTGTTGTTACcatgTCTGAGTATAAAATATACTCATTCGCAGTTAGATGACGCTTTGACATAACGAGTGGAAGTAAATCTACTGATACATCATTACCAAACACACCAACAACCT…	0	0	0	2	0	1	0	0.75	0	1	0	0	0	2	0	1	0	0.75	0	1	0	0	0	0	0	0	0	0	1	0	no hit	none	na	none	0	CATGTTGTGAAGAATGAC fuzzy_for (hit = 480) 0 0 0 2 0 1
ns	ns	ns	ns	ns	gnl|UG|Ta#S32653811	GGTGAGAGTGAAGGACAATCAGGTGCTCAGAGGTTGGATCCCAGATGAAACTAACCTACGCCCAATAACACCGAAGGATGATCTTGCCCCTGACCTCCCcatgCTCCAACCAAGTAAacttcaaaagaaagcatcTGCAATCCACAGACAAGCTGCTCCTCCCTTACCAGTCCACTTAGAGAACGTTACAATTGCAAAGCCTCTTCAGATGAGGAGGCCTGTGGAGACATCTACTGCTAAGCACATCATCCCTCCTGCTCCAAGACCTTACGTTGGTTCTGGGGTTGTTGCAGCAGCACCTGTTTCGGTTATATCTGGGAATGTATCAAAGCCTTTGCCCAAGCAAGACACTGGATCTTTGAGCCAAGAAGCATCAGCTACTGTGGTGCCAGTCACAGT…	0	1	0	1	0	1	0.5	0.5	0.333333	0.666667	0	0	0	0	0	0	0	0	0	0	0	1	0	1	0	1	0	0	0	1	OSJNBb0060E08.8 [Oryza sativa (japonica cultivar-group)]	2	5e-37	none	414	CATGGTTTCTTTTGAAGT fuzzy_rev (hit = 117) 0 1 0 1 0 1
ns	ns	ns	ns	ns	gnl|UG|Ta#S13048251	GCACGAGGACCAATTCTACCGCAACAACCACTCATTTTCACAACACCAACAACCAGTTCTACCGCAACAACAAATACCATCTGTTCAGCCATCTATCTTGCAGCAGCTAAACCcatgCAAGGTATTCCTCCAGCAGCAATGCAGCCCTGTGGCAATGCCACAAAGTCTTGCTAGGTCGCAAATGTTGTGGCAGAGTAGTTGCcatgTGATGCAGCAACAATGTTGCCGGCAGCTGCCGCAAATCCCCGAACAATCACGCTACGATGCAATCCGTGCCATCATCTACTCGATCGTCCTACAAGAACAACAAcatgGTCAGGGTTTGAACCAACCTCAGCAGCAACAACCCCAACAGTCGGTCCAAGGTGTCTCCCAACCCCAACAACAACAGAAGCAGCT…	22	19	16	37	34	17	26.5	23	19	29.3333	22	19	16	37	34	17	26.5	23	19	29.3333	0	0	0	0	0	0	1	0	3	0	low molecular weight glutenin subunit [Triticum turgidum]	2	3e-30	none	381	CATGTGTGATCCGGACAA fuzzy_for (hit = 723) 1 0 0 0 1 0	CATGTGTGATCCGCACTA fuzzy_for (hit = 723) 0 1 0 1 0 0	CATGTGTGATCCGCAAAA fuzzy_for (hit = 723) 0 0 1 0 2 0	CATGTGTGACCCGCACAA for (hit = 723) 21 18 15 36 31 17
ns	ns	ns	ns	ns	gnl|UG|Ta#S13256587	GCACGAGGCTACCACACTCCGAAGTCGTCCTATTCTTATTCTGACGATAAATTGGGGGGCAATGTCCTTAGTATGGGAGACATTCCTTTCTTTGTAAACTCAAATGAGTGGCATTTGGATACATCGATTTCAGCTACAGGACGATCAAAAGTTCTTCAGTTTGTGGTGTATATTCCATCTGCAAGGGAATGCCCTTTGTACTTGCAGCTTCCAGATGGGGAGCTTTCGAAAACTAATGCATTTATTTCCCCAATGTGGGGAGGTGTTGTTATTTGGAACCCACCAGGCTGTTCACTTGGTTCAAAGAAGGCGcatgGGACTCGGAGACAAATGTCATCACAGGAACTTATGGAGACTCTGGAAATCTTCATTGGGCAGCTAAGACAGTTATTTGGTCTA…	1	0	0	0	0	1	0	0.5	0.333333	0.333333	1	0	0	0	0	1	0	0.5	0.333333	0.333333	0	0	0	0	0	0	0	0	1	0	putative phosphatidylinositol glycan class S [Oryza sativa	1	5e-99	none	616	CATGGATGATGCAACTAA fuzzy_for (hit = 422) 1 0 0 0 0 1
ns	ns	ns	ns	ns	gnl|UG|Ta#S13019839	CACGAGCAGCTCATCCCGTCTTCACGCTCCCTACCCTACGACgccagaggaggcgacatgTcatgGCTGCAGTACGCGGCGACCCGGAGGCAGCGCGCCGCCACGGCCTGCCTCTTCCTCACCGGCGCCGCGCTCATCGCCGCGGCCGCGCGCCTCTCCTACGCCAACATCGAGCCCCAGCGCGCCAAGGCCGCCCAGCGCCGCAAGGTCCTCGAGGACTTCATCGCCCGCAAGCGCGCAGCCGTGGCCGGACCCGGAGCCGGAGCAGACTCCCACCCCCAGCCAGATCTCCCCAAAACCTAGCCATACATCGGTGGCGCCACGGCACCACCCGGATCGCGCGCTTCGAGCTTTTTCGAATCACAAGAGGCGTTCGTCCACTATCGGAGCAAAGGGGAT…	0	6	0	2	2	7	4	2.25	2	3.66667	0	0	0	0	0	0	0	0	0	0	0	6	0	2	2	7	0	0	0	1	no hit	none	na	none	0	CATGTCCCCTCCTTTGGC fuzzy_rev (hit = 42) 0 6 0 2 2 7
ns	ns	ns	ns	ns	gnl|UG|Ta#S17883810	GTGcatgGATGGGGTATATAACTTGATTGAAAGAAGATGGACTAGATACGTTACCTTGCCCGTCGTATGATATTACGAACcatgGTNTCGTATGTGATTAGGTATGGTCAGACCCTGATAAAGATGTTGATGGCTGGGGTGAGAATGAGAGGGGCAAGTCATACACGATCGGAGCAGATAAGAAGGCAGAGTTCCTTGAGAAAcatgATCTAGATTTGTATGGCAGGACTCACCAGGTGGTGGAGGATGGATATGAATTCTTAGCAAAGAGTCAGCTCGTAACTATATTCTATGCACCAAACTATTGTGGTGAGTTAAACAATGCTGGTGCcatgATGAGCATAGATGATTCACTAAcatgTTCATTACAGATCATCAAGCCTTTTGATAAGAAAGGGA…	6	2	2	6	7	0	4.5	3.5	3.33333	4.33333	0	0	0	0	0	0	0	0	0	0	6	2	2	6	7	0	0	0	0	1	putative serine/threonine protein phosphatase PP1 [Oryza sativa	3	4e-54	none	322	CATGCATATTGATTAATT fuzzy_rev (hit = 548) 6 2 2 6 7 0
ns	ns	ns	ns	ns	gnl|UG|Ta#S24513452	GCGGTGGCGGCCGCTCTAGAACTAGTGGATCCCCCGGGCTGCAGGAATTCGGCACGAGGGGCGGCGGGGTTCACGGTCGCTGCCGCGCTCGGCGGAGCGGCGCTGGCGCACCACTACTACGCCGCGAAACGGAGGGAGGAGGAGGCGAGGTGCTTCGAGCTGGACTTCTACTCGCAGCTGCCGGCGGCCACCGGCGAAGACGGCCAGGAGAACGAGCGGTGGACCTACTAGCAGATCAGACGTTCAGATCACGGCCGGCCGGCCGGCCGTGGATCGAAACGAGACGATGATGATGACGACCAATTAGGAGTACCAGTTAATTAATAGCCcatgacgtggcgcggctcATTTGCCTAATCCATCCAGCGGGGAAGACGGGATTATCTTATCTGCTTTGTA…	1	1	1	0	1	1	1	0.75	1	0.666667	1	1	1	0	1	1	1	0.75	1	0.666667	0	0	0	0	0	0	1	0	0	0	beta-galactosidase [Expression vector pBSII-LUCINT]	1	3e-30	none	69	CATGACGTGGCGCGGCTC for (hit = 329) 1 1 1 0 1 1
ns	ns	ns	ns	ns	gnl|UG|Ta#S16260280	CACGCGTCCGCTTCGGCTTCGCCGTCCTCGCcatgCCGGAGTCCCCCCGGTGGCTCGTcatgCGGGGCCGGATCGAGGACGCTCGGCGTGTCCTCCTGAGGACCTCCGATTCACCCGAGGAGGCCGAGGAACGGCTCCTCGACATCAAGAAGGTCGTCGGCATCCCCGCGGACGCGACGGACGCCGATGACGTCGTCGCCATCGTGCGCGCGAACGAGGCCGCACGCGGGCAGGGAGTGTGGAGGGAGCTGCTGATCAACCCGAGCCGGCCCGTGCGCCGcatgCTCGTCGCCGGCCTCGGGCTcatgTTCATCCAGCAGGCCACGGGCGTGGACTGCGTGGTGATGTACAGCCCGCGGGTGTTCGAGAAGGCCGGGATGAAGAACAGGACCAACTCGC…	2	7	0	4	2	1	4.5	1.75	3	2.33333	2	7	0	4	2	1	4.5	1.75	3	2.33333	0	0	0	0	0	0	0	0	1	0	mannitol transporter, putative, expressed [Oryza sativa (japonica	3	e-107	none	517	CATGCTCGAGCGGCCGCC fuzzy_for (hit = 547) 2 7 0 4 2 1
ns	ns	ns	ns	ns	gnl|UG|Ta#S22379435	ACGCTTGAcatgAGGCCTATTTAGGTGACATTGCGNAAAAGTTTGTACAAAAAAGCAGGTTGGCACCGGTCCGGAATTCCCGGGATATCGTCGACCCACGCGTCCGAGCCGCCCGCCCCCcatgCCGCTCCCGATGCGCCGCCTCGCCGCCGCTCCCTCCCTCCCAGCCGTGCACCCGCACGACTCCCCCGCGCCGCCCTCCGTTCGGCTCCGGCGACAGcatgGCCGGGTGTCGATGGAGAGGTCCTCGACGACGACGGCCCGAGGTGTTAGTTGCGTGATGGcaagtggaaaggagcatgCAGCAACTACTAGTGGTGATGATTAGAAAGGTGGACTGCGTGGCAAACTGAAAAAAGTTGTTCTAGCTTACAGCGGTGGCTTGGATACATCAGTAAT…	0	1	1	1	1	1	1	0.75	0.666667	1	0	0	0	0	0	0	0	0	0	0	0	1	1	1	1	1	0	0	0	1	Argininosuccinate synthase, chloroplast precursor, putative,	2	4e-76	none	481	CATGCTCCTTTTCGCTTG fuzzy_rev (hit = 284) 0 1 1 1 1 1
ns	ns	ns	ns	ns	gnl|UG|Ta#S32641216(rev)	ACTCCGGCATCATCAGGTTTGTCGACCTTCAGGTCCACGCCGAACCCAGCCCGCGCTCGCAAACTCCTAGTGGCTGGACGGTGGTCACGTGGACCTTGGAGGGGCTCAATGGCGGTCTGGATGCCCTGTTTTTCCGGCAGGAGCACGAGATCCATTCTGGACATATCCACGGCTACAACCTGCCTCAGTCTCTCTTTGTTTCCAACCCCatcctcagctccgacagaGATGGCGTCCTCTACCTCTTGACCAATGCCAGCAGCGAAAACACCAAcatgCCGTCGAAGGTGATTGCTCTTGACCTCAACCAGAAGATGTTGCTGGACGTGCAGGAATTCGACAGGCAAAGACCCAGCTCCTAcatgACCACTAGCATCTCCAGCTATCTcatgCCAGCTG…	2	0	2	1	1	7	0.5	3	1.33333	3	0	0	0	0	0	0	0	0	0	0	2	0	2	1	1	7	0	1	0	1	no hit	none	na	none	0	CATGGTTTGAAACTTGTG rev (hit = 209) 1 0 0 0 1 0	CATGGTTTGAGACTGGTG fuzzy_rev (hit = 616) 1 0 2 1 0 7
ns	ns	ns	ns	ns	gnl|UG|Ta#S17893983	TAAGGTCCAACTGAGAGGTTAGGGACACTGAGCTGAATTCCCAGGAATTTAATATGAGGAAGTTCCTCCCAGAATCTGGGCGTTTATGGGGCAGCACTAACCCCCAGGTTATGcatgTCACAAATTTAGTCCGTGGGAGTTGTATGATATCTCATAAGCATCACGTATCTTCAGCTCACTGCTTAGGTTGGAGTGCAATGGATGTGTCTAAATGcatgAGCTACTACACCACAATTATATGATTTATCGGGATCTGAAAACCGNCCATCTTCTAATGGATGAAAACGGGATGGTGAAGATTGCTGATTTTGGTGTTGCACGTGATATAGTTCAGTCTGGAGTAATGACTGCAGTAACCGGGACATACCGTTGGATGACCCCGGAGGTTATAGCACACAA…	0	0	2	0	0	0	0	0.5	0.666667	0	0	0	0	0	0	0	0	0	0	0	0	0	2	0	0	0	0	0	0	1	putative serine/threonine-protein kinase ctr1 [Oryza sativa	2	9e-63	none	603	CATGTGAAAGTTACAGCA fuzzy_rev (hit = 1013) 0 0 2 0 0 0
ns	ns	ns	ns	ns	gnl|UG|Ta#S16265721	GAGTTCAGGAACATTTCTTAAAAGAGGCCAGGACAAAATTGTTCGCACCATTGAGAAAAGAATATCAGATTTCACCTTCATACCTGTAGAAAACGGAGAGGGCCTTCAAGTTCTCCACTATGAGGTTGGACAGAAATATGAACCTCACTTTGATTACTTCcatgATGATTTCAACACCAAAAATGGGGGCCAGCGTATAGCCACTGTTCTTATGTATCTTTCGGATGTTGAAGAGGGCGGTGAGACCGTGTTTCCTTCTGCTAAAGTTAATAGCAGCTCAATACCATTTCATAATGAGCTGTCTGAATGTGCAAAGCGGGGTATATCGGTCAAACCGAAGATGGGAGATGCATTGCTTTTCTGGAGcatgAGGCCTGATGGAACCCTGGATCCCACAAG…	1	0	1	0	0	1	0	0.75	0.666667	0.333333	1	0	1	0	0	1	0	0.75	0.666667	0.333333	0	0	0	0	0	0	0	0	1	0	prolyl 4-hydroxylase, alpha subunit, putative [Oryza sativa	2	9e-82	none	321	CATGCTGCAGTTACAAAA fuzzy_for (hit = 507) 1 0 1 0 0 1
ns	ns	ns	ns	ns	gnl|UG|Ta#S18006645	GGCGGGGGAGAAACCTTTTACCCGGGGACACGCTATCGCGCTTGGGCCCTTTTTGGGGCCCCTATAAGACCAANTTTCAAAAAAAAGAAGGATGGAAACAANNNGGATTTCCCGGGGAATTTTCGACCCACGGTTTCCCGAATTGGGCACCGAGGACCCTTACCTTGGTCGAAAGGGGTGAGAAATTCCCCCAACCCTTGGCCCCTGCCCTCCTTTTACTTTCTTTCCCGGCGGCGGGGGCCACCTTTGGCCCCAGCCCAGGCCCCAATTACCGGGCGGAAGTTGGAGACCTCCCTGGCGTCCGGAGCCGAATGGAGATCCCCGGGGAAGTGACCCTGAAAGGTGTTCGCCGAAGATGATCTCGGTTGCCGGGCCCGCGGGGGACGCTAACCCGCAACT…	1	2	0	0	0	0	1	0.25	1	0	1	2	0	0	0	0	1	0.25	1	0	0	0	0	0	0	0	1	0	0	0	ribosomal L9-like protein [Oryza sativa (japonica cultivar-group)]	1	1e-71	none	190	CATGAATGCGCTGCGTGT for (hit = 1090) 1 2 0 0 0 0
ns	ns	ns	ns	ns	gnl|UG|Ta#S15902915	GGCTCGCTGAATTGCGAAATGATCACAAGGATGTTACGAACAAAATTGATAAAAATCTGGAGATTTTACACTCAGCAAAGCTATCAAGGAATGAGCAATCAACCTCGAGGAGGTCTGATACAACAAGTCCTTCACACATTGGATCATCTCAAAGTGAACCTATGGAAGAGGACcatgTGTCCAAACTTCCTTTTGCcatgATTGATGAAATCACAGATGGTTCTCCTGCTTCTGTGGATGGTTTGCAACTTGGAGATGAGATAGTAAAGTTTGGGAATGTGGAAGCTGGTGATCAATTGCAGGAAAGGCTCGTCTCTGAAGCTCTTTCCAATGAGGATAGTcatgTATCTTTAGTCATCATTCGCCAGGGGTCAGCAATGAATTTAACAATTACACCAA…	1	0	1	0	0	0	0	0.5	0.666667	0	1	0	1	0	0	0	0	0.5	0.666667	0	0	0	0	0	0	0	0	0	1	0	26S proteasome regulatory subunit-like protein [Oryza sativa	3	2e-60	none	213	CATGTTTGCACCTATGGA fuzzy_for (hit = 485) 1 0 1 0 0 0
ns	ns	ns	ns	ns	gnl|UG|Ta#S17989964	GGCTCCGTGGTATATTNTTNCCCGTTGCTTGGGcatgggctggtacaccagTGACTGGGTTTTTTGTCATAGGTcatgATTGTGCACATAAATCATTTTCAAGGAATAAGCTAGTGGAGGATATCGTTGGAACTCTAGCTTTCCTGCCATTAATTTACCCTTATGAACCTTGGAGATTTAAGcatgACAGACATCACGCCAAGACAAATATGTTAGTAGAAGATACTGcatgGCAACCTGTTTGGCAAAACGAAATTGAATCGTCTTCTTTCCTAAGGAAGGCAATTATATTTGGTTATGGTCCTATCAGGCcatgGATGTCTATTGCTCACTGGTTGATGTGGCACTTTGATCTAAAAAAATTCCGGCCAAATGAACTCCCTAGGGTGAAGATAAGTT…	2	0	0	0	0	0	0	0.5	0.666667	0	2	0	0	0	0	0	0	0.5	0.666667	0	0	0	0	0	0	0	0	0	1	0	putative Omega-6 fatty acid desaturase, chloroplast precursor	3	e-160	none	414	CATGGGGTGGTACATCAG fuzzy_for (hit = 33) 2 0 0 0 0 0
ns	ns	ns	ns	ns	gnl|UG|Ta#S16535860	CTTTCACACAGATCCCAGGCCGCTTTTCTCCTCCGGTGGCCGCCCGGCGAGGATGCAAGCCACCACGGCCGCGGCGGCGGCGCAGCTGCTAACAGATACGAGGAGAGGGCCCAGATGTAGTAGGGCTCGGCTGGGAGCGACGAGATTATCCTGGCCAGGTCGATTTGCAGTGGAAGCTTTTGCAGGCCGGTGCCAAAGCAGTGCTACTACTGTCACGCATAGATTCAGTGCCATTTCTCAAGCTACAAGCCCTAGAAGAAAGGCAAGGAGGCAGTGCAGCGATGATCAGTCAGCCCTCCAAGCTGGATGCAGCAAGGTTAATCGCGATCAAcatgGTTACGACGTGAACTGGTTTGAGGAAATCAGCCAAGAAGTTTCGAAGAAATTGCGCGCTTTCTA…	1	0	0	1	0	0	0	0.5	0.333333	0.333333	1	0	0	1	0	0	0	0.5	0.333333	0.333333	0	0	0	0	0	0	0	0	1	0	homogentisic acid geranylgeranyl transferase [Triticum aestivum]	2	0	none	408	CATGTGTTGCTTCTTTGT fuzzy_for (hit = 927) 1 0 0 1 0 0
ns	ns	ns	ns	ns	gnl|UG|Ta#S13254445	NNNCNCGACGGGCACNNNGGGCGCGCCTGGCGCGACGTACNNCGAcatgATCAAGTCNNNNNNGGCGGGCACGACGGAGTACGGCAAGAAGCTGGCGAGCACGGTGTACGAcatgATCAAGTCNNNGGTGGCGGGCGCCACGGAGTACGGCAAGAAGCTAGCGAGCACGGTGTACGAGAAGGTCGCCGGCGTCGGCACGGCCGTTGCGAGCAAGGCCCAGCAGGTGACGACATCGGCCGGCACCGCGGTGCTTCACGGCGCGGCTCCAAGGACCAACACGAATGTGATGTGAAGTGCCCCGGGGTCGATCGTGGGATCGCTGGAATAAGTCGCCTGCTTGGTGGTTGGGTTCATCTGGGGCTTCACACGGTTCTACAGGTGTTCGTGTGAGTTTCACAC…	0	1	0	0	1	0	1	0	0.333333	0.333333	0	1	0	0	1	0	1	0	0.333333	0.333333	0	0	0	0	0	0	0	0	1	0	expressed protein [Oryza sativa (japonica cultivar-group)]	2	6e-13	none	446	CATGTGTCTGTCGGTCTG fuzzy_for (hit = 444) 0 1 0 0 1 0
ns	ns	ns	ns	ns	gnl|UG|Ta#S12988412	CATATATACACTTCAGTCTATTCTAAACATAACCACTAAGACACCATACATcatgATCAGAAAAGGATAGATAAAAATGCAAGTATGAGACATCAGTTGTACAAAATGGAAGCTCAAACATCCAGTTGACGTGGACTGTTGGCTTcatgGTTCTTTGTGAGTCCAGTACGGCTTcatgGGTCTTTGTGAGTCTAGTCCTTACGGTTGCTTCCTAATTATAGAACTAGCATTTCAGGAcatgGAGACCGCCAATCGACTTCCAGCAGTAGGCcatgGATGTGTCATAGAAGCCCTCCGTCCACTTTTTGTCAGCAGGTATGGACAGGGGTCAGGGGCcatgGGGTATCACAGGGCACCACCGCTAGGAGCTGGTGAGCAGGCCAACAAATTGCGCTGCTG…	1	0	1	0	0	0	0	0.5	0.666667	0	1	0	1	0	0	0	0	0.5	0.666667	0	0	0	0	0	0	0	0	0	1	0	no hit	none	na	none	0	CATGTTGGTATTGATGTA fuzzy_for (hit = 520) 1 0 1 0 0 0
ns	ns	ns	ns	ns	gnl|UG|Ta#S32582007	AGCAGCTGAGGATGGCATTCTAGATTTGAATAATGCTGCAGAAACACTAGAGGTTCAAAAGCGACGCATATATGACATCACAAATGTCCTCGAAGGAATTGGTCTTATAGAAAAGACACTTAAAAACAGAATTCGTTGGAAGGGCTTGGATGATTCAGGAGTGGAATTAGATAATGGCCTTTCAGGTTTGCAGACAGAAGTTGAAAATCTTAATTTGCAGGAGCAAGCCTTAGATTAGCGTATAAGTGATATGCGCGAAAAGCTAAGGGGGTTAACGGAAGATGAGAACAGTCAAAGATGGCTCTATGTGACGGAAGATGATATCAAGGGATTACCCTGCTTTCAGAATGAAACTCTAATTGcaataaaagctcctcatgGTACTACACTTGAAGTACC…	1	0	1	0	0	0	0	0.5	0.666667	0	0	0	0	0	0	0	0	0	0	0	1	0	1	0	0	0	0	0	0	1	E2F protein [Triticum sp.]	2	e-140	none	458	CATGAGGAGCTTTAATTT fuzzy_rev (hit = 362) 1 0 1 0 0 0
ns	ns	ns	ns	ns	gnl|UG|Ta#S13161552	TTTTTTTTTTTGATTCATAAAAACCTCTTGTACTACAAGACAACTCACCGAAATTACAGAAGCAACACACCAACCACACCCTCACACTCGCCTGACACACACGCGTAGAGCTGTTATTCTGAACTCTCGGCTATGCAGTGCAGTTACTAAAACGGGGCAGCGAATGGCAGAAGACCAAACAATGCACCCACCcatgCAAACCGATCATAAATAGCAAATCCGATCACTCACTGGACAAACAACCCGCTGATGAGATTCATCCGCTGGGGCAGGACGGTGGTAGACCGGACTCAATTGGGTGTTCGTCCGTATCCACCGCCACCGCCACCGCCGTAAGTGGGCGTNGGGAGGGACGGGTTGGTATCCGGGTGGGGGCTGCGGTTCCNGTCCGGGCTTTGG…	0	1	0	2	0	0	0.5	0.5	0.333333	0.666667	0	0	0	0	0	0	0	0	0	0	0	1	0	2	0	0	0	1	0	0	no hit	none	na	none	0	CATGGGTGGGTGCATTGT rev (hit = 427) 0 1 0 2 0 0
ns	ns	ns	ns	ns	gnl|UG|Ta#S16196746	GAATTTTCACCGAGGGGAGATTTCCCCACCTGAATTGTATTCATATTGCCTACAAGGCTTTGCAGCCTATTGCAAGATAGGTTCAAGTGAACCGGAAATACAGGGGGCACAAGAGGAGAAGAGATAAAGAAAAAAGACACACACATACAACACACAAAACGGGGGAGAAACAAAGAGGAAAAGAACAGACAACACAACAAGAGCACCGCCAAAGTAGTCGAACGCCATTGGACAGCCGAGACTAAGCCAGGGCACTGTACCATCGATGCAATCAAAAGGCGCCGCGCATCCGAGAGTACACAACGCCGCGACACCAcctgtgccgtgggatgcaATCGAAAGGACACACGAGCCGAAACGACACCACGACACCTGTGTGCCACCGACAAGGCCGAAGGG…	0	0	0	2	0	0	0	0.5	0	0.666667	0	0	0	2	0	0	0	0.5	0	0.666667	0	0	0	0	0	0	0	0	1	0	no hit	none	na	none	0	CATGTGCCGTAGGATGCA fuzzy_for (hit = 316) 0 0 0 2 0 0
ns	ns	ns	ns	ns	gnl|UG|Ta#S15982915	ATGGCGACTGAACAGCTCAACGTGTTGAAAGCACTGGACGTTGCCAAGACGCAGCTGTACCATTTCAAGGCGGTCGTGATCGCCGGcatgGGCTTCTTCACGGACGCCTACGACCTCTTCTGCATCGCCCTCGTCACCAAGCTGCTGGGGCGCATCTACTACACCGACCCTGCCCTTAACGAGCCCGGCCACCTCCCGGCAAACGTGTCGGCCGCCGTGAACGGCGTGGCCCTATGCGGCACACTTGCCGGCCAGCTCTTCTTCGGCTGGCTCGGTGACAAGCTCGGCCGCAAGAGCGTCTACGGCTTCACGCTCATCCTcatgGTCCTCTGCTCCATCGCGTCCGGGCTATCGTTTGGACACGAGGCCAAGGGTGTAATGGGGACGCTATGTTTCTTC…	0	0	1	0	0	1	0	0.5	0.333333	0.333333	0	0	1	0	0	1	0	0.5	0.333333	0.333333	0	0	0	0	0	0	0	0	1	0	phosphate transporter 8 [Triticum aestivum]	1	0	none	525	CATGCTATTTGGTACAAT fuzzy_for (hit = 524) 0 0 1 0 0 1
ns	ns	ns	ns	ns	gnl|UG|Ta#S17888552	ACCCACGCTTCCGCGCCTGGCGCGCCTTGTCTGCACCTCCCCGCCGTCTATCTCTGTCTACCGGCGGGCCTCCCCGCTGTCGCTGCTGCCGAGGCTGTTTGTTGCCCATCCAGTAGATTGTGAATTGCAGTAGACGAGAGGCACATTGGCCACAATGGCTCTAACGCTCTTACGAGGGATCAGAACACAAACCTTATCTGGAGCAAATGCAGGGCTGTTCTGTACCACTCGACGTCCTCCGCTAGCCCACTTCACAGCTAGGGTGGAGAGTGTGCAGACTAGTGAGCCCAAATCAGTGCACAAATCAATTCAACAGGCTACCAAGGAGGCAGTGGAGCAGAAGACACACGGTTTTGAAGCGGTGATCGGCATTGAGACCcatgTTCAGCTCTCAACCAT…	1	0	0	0	0	1	0	0.5	0.333333	0.333333	1	0	0	0	0	1	0	0.5	0.333333	0.333333	0	0	0	0	0	0	0	0	1	0	Aspartyl/glutamyl-tRNA amidotransferase subunit B, putative,	2	e-128	none	544	CATGTTTCTGCTCGCGCC fuzzy_for (hit = 943) 1 0 0 0 0 1
ns	ns	ns	ns	ns	gnl|UG|Ta#S17985022	TACGGCGACCCACGCGTCCGAGAATATGTGGTCAACTTGAAGTTTgatgaagaacccaactatGCCAAGTGTATCTCCCTTTTTGATAGTATAGTGGGCCCAAATCCAGATATCAGGCCAATTAACACAGATGGTGCTCAGAAGCTTATACACCAAGTTGGCCAAAAGAGAGGGCGCATATCGTTGGAAGGAGAGACAGATGAGCAACCAAAGAAGAAGATCAGGATGGGAATGCCTGCAACACAGTGGATAAGTGTTTATAATGCAAGGCGGCCTATGAAACAAAGGTATCACTACAATGTTGCAGATTCAAGGCTTGTACAACACATTGACAAAGGGAATGAAGATGGACTGTTTATTAGTTGCATATCATCTTGTGCAAATCTGTGGGCACTAATc…	0	3	1	3	2	1	2.5	1.25	1.33333	2	0	3	1	3	2	1	2.5	1.25	1.33333	2	0	0	0	0	0	0	0	0	1	0	putative serine/threonine protein kinase [Oryza sativa (japonica	1	e-158	none	597	CATGTAGAACCCAACTAT fuzzy_for (hit = 45) 0 3 1 3 2 1
ns	ns	ns	ns	ns	gnl|UG|Ta#S26028385(for)	TCGACCCACGCTTCCGGAGGGAGTATTTTAGTTCCATTGCAAGACTGTCTAGTAGAATTCAGGAACTGTGGTAATGCAGGGGCTAAACTATAATCTCCTCGTTAAATGGATCACAGGTCTAGTGGTACTATATGCTATAAAAACCTCGACCCTGTGAGACGATGGACAGTTATAGAACTTAATCTTTGGATGAtatgaacctgctgccatgAGTCGCCTACCAGGGTCGACACATACATTCTCAAAATTTAGGCGGGCTTATTTAGTTACAAGACCGATTGGCCTTTTATCTTATGAAAAGCAGcatgTTGTACGGTCTGCTGACATCCTGACTCTCTTTTTTCTCTTTCGAACCGTGCACGGTGCAGGAGAACTGcatgTAACTTATCTTGTTTTCTC…	4	1	2	1	1	0	1	1.75	2.33333	0.666667	0	0	0	0	0	0	0	0	0	0	4	1	2	1	1	0	0	0	0	1	no hit	none	na	none	0	CATGGCACCAGGTTTATA fuzzy_rev (hit = 193) 4 1 2 1 1 0
ns	ns	ns	ns	ns	gnl|UG|Ta#S13112723	GCGCCTCCAAGACGTACCCGCAGCAGGCCGGCACCATCCGCAAGAACGGCTACATCGTCATCAAGAACCGTCCCTGCAAGGTTGTTGAGGTCTCCACTTCCAAGACTGGGAAGcatgGCcatgCCAAGTGCCACTTTGTTGGAATTGACATTTTCACTGGAAAGAAGCTTGAGGATATTGTTCCTTCTTCTCACAACTGTGACGTTCCAcatgTTAACCGTGTTGAGTATCAGCTGATTGACATTTCTGAAGATGGATTTGTCAGCCTTTTGACTGAGAGTGGCAACACTAAGGATGACACCAAGCTTCCCAGTGATGAAGCTCTGCAAGCCCAGATCAAGAGTGGATATGATGAAGGAAAGGACATCCTCCTGACCGTGATGTCTGCcatgggcgagg…	7	2	6	5	2	7	2	6.25	5	4.66667	7	2	6	5	2	7	2	6.25	5	4.66667	0	0	0	0	0	0	0	0	1	0	putative translation initiation factor 5A [Oryza sativa (japonica	3	3e-69	none	162	CATGGGTGAAGAACAGAT fuzzy_for (hit = 388) 7 2 6 5 2 7
ns	ns	ns	ns	ns	gnl|UG|Ta#S18006797	GCCCGCGGTGGCAGGAGATACCCTTTTGCCCCCCAGGGGGGACCGGGTTATGAGCCCCACTGCGCCTGATTTTGGGGTACCCTCGATAGAACCCAGGTTTGGACCAACAAAAACAGGCCGGGGACCCGTTCCCGGAAATTCCCCGGGTATTTATTGGACCCCAAGGGTTCCCGGGATTGGGGCACTGAGGGCCCTTAACCGGGAGTTGAAGGAGTAGAAAGGGGACCACCAACCAACGTTTCAGGGGAGGAATTTAAGTCGGGCGAGAGAGAACCCCACATCAcatgCCGAACGGCTTGGGCTTCGGCGAAGGCGGAAATTTGCCCCGGGCTGGGCAGGCCGATGCGGGACCTGGAACAGGTGTTCCGGCGTTAGGACGCCCACGGCGACGGAAAGATC…	1	1	0	0	0	0	0.5	0.25	0.666667	0	1	1	0	0	0	0	0.5	0.25	0.666667	0	0	0	0	0	0	0	1	0	0	0	unknown protein [Oryza sativa (japonica cultivar-group)]	1	3e-56	none	156	CATGGTGCTTAATTTAAT for (hit = 871) 1 1 0 0 0 0
ns	ns	ns	ns	ns	gnl|UG|Ta#S19224021	CGGCACGAGGGTCTCAGTACTGGTGCCATTGTTGGTATTGTCATCGCAGCATTTGCTGCAGCGGCAGTTCTGTCATCACTCATTACTCTCATCATATTGAGAAGGCGTTCAAGACAGTTTTCAAAGAAACGCACCGCGAAAAGGATTCCGATGAAAATTGATGGCGTGAAAGACTTCACTTTCGAAGAATTATCAAACTGTACAAATGATTTCAGTGAGTCGGCACTAATTGGTCAAGGAGGGtatggaaaagtatacaggGGGGTGTTGGCTGATGGAAAAGTAGCAGCAATAAAACGTGCACAGGAGGGATCTCTTCAGGGTTCCAAGGAGTTCTTCACGGAGATAGAATTGTTGTCCAGGCTGCATCACCGAAACCTCGTTTCTTTGCTTGGCTAT…	1	1	0	1	0	1	0.5	0.75	0.666667	0.666667	1	1	0	1	0	1	0.5	0.75	0.666667	0.666667	0	0	0	0	0	0	0	0	1	0	putative receptor-like protein kinase 1 [Oryza sativa (japonica	1	8e-51	none	952	CATGGAAAAGTATACAGC fuzzy_for (hit = 243) 1 1 0 1 0 1
ns	ns	ns	ns	ns	gnl|UG|Ta#S32708110	TNNNNNNNNNCNNTNGNGNTCNNTNAGNTNNGNGTNGNCNNTNNNNNCNTNATNTTCCAGNTCNTNCACCNNGANTTNGTCCCCCAGGCTCTNTNGGGNTTCNTCGCCGACCCCAACCTCCGCTTTGTTGGCGTCGGCGTGCAGGAGGACGTCGAGCGCCTCAGCGACGACCACAGCCTCGATGTGGCCAACGCGGTCGACCTGCGTGGCCTCGCGGCGGAGGGGATGCAAATGCCGGAGCTCCGCCAGGCCGGACTGCAGGCCGTGGCGCGCACCGTcatgGGAGCCAACCTTCAGAAGCCACAGAGGGTGAGGATGGGCCCGTGGGACGCCTACTGCCTCTCCTACGATCAGATCAAGTACGCCTGCATCGACGCTTTCGTCTCCTTCGAGGTTGGC…	0	1	1	0	0	0	0.5	0.25	0.666667	0	0	1	1	0	0	0	0.5	0.25	0.666667	0	0	0	0	0	0	0	0	0	1	0	hypothetical protein [Oryza sativa (japonica cultivar-group)]	1	3e-33	none	199	CATGGACCCTTTTGTGCC fuzzy_for (hit = 631) 0 1 1 0 0 0
ns	ns	ns	ns	ns	gnl|UG|Ta#S15881171	AGCAAGGACATCAGCCAGGCCGAGAAGGACGGCGTGGCGGTGCGGATCATTGCTGGGGAGGCCTTCGGGGTACGGTCACCGGTCTACACGCGGACGCCAACcatgTAcatgGACTTCACAATGCAACCAGGGTCGCAGCTCCACCAGCCAATCCCTGAGGGCTGGAACGCCTTCGTGTACATcatcgagggggagggcgtGTTCGGTAAGGAGGGTGCAGCGCCGGCGAGCGCGCACCACTGCCTCGTGCTTGGCGCGGGGGATGGGCTCAGCGTCTGGAATCGGTCCGGCGCACTGCTGCGGTTCGCGCTGGCGGCAGGGCAGCCGCTGAACGAGCCGGTGGTGCAGCAGGGGCCCTTCATcatgAACTCGCGTGCCCAGATCCAGCAGACcatgGAG…	1	0	1	0	0	0	0	0.5	0.666667	0	1	0	1	0	0	0	0	0.5	0.666667	0	0	0	0	0	0	0	0	0	1	0	Pirin, putative, expressed [Oryza sativa (japonica cultivar-group)]	1	1e-69	none	392	CATGGAGGGAGAGGGCGT fuzzy_for (hit = 182) 1 0 1 0 0 0
ns	ns	ns	ns	ns	gnl|UG|Ta#S16248474	CCACGCGTCCGCCTCTCCTTCCTCTCCTGACTCCTcatgAGTCACGACcatgGCTTCTCCTCGCCGACCCTAGCCACCGCCGGCGATCGCCCTGCTCCCGTTGTCGGCCCTAGCCTCCTTCTCTGACCCCCATCCCCTCCCATCCTCTTCTCCCTGTCTCTCCTCCAGCCCCTACCTGCAGGCTGCAGCAGCGGTGAGCCGGCGACATAGGACAGGCAGCAGCAGCAACCTAGGCCAGGCAGCAGTGCCGGTGACCTAGGCCAAGCAGCAGCGCCGTCAACCCCTCGAACCAGGTCCCcatgGCTTCACCAACCAACAAGGGGTCTATGGTAGGTTCCACCGCTGCAAGTTCTCAAACTCTCAAGacaaattcagataacatgGGTTGGGAGTTCGCAA…	1	0	1	0	0	0	0	0.5	0.666667	0	0	0	0	0	0	0	0	0	0	0	1	0	1	0	0	0	0	0	0	1	unknown protein [Arabidopsis thaliana]	3	3e-09	none	433	CATGTTATCTGAATGTGT fuzzy_rev (hit = 365) 1 0 1 0 0 0
ns	ns	ns	ns	ns	gnl|UG|Ta#S12948939	CTAATGAACACGCAcatgCCGCTCGGcatgataatgccgggcgcCGGCGGGTGCAAGGTCGTCTACGTGTGCAGGGAGCCCAAGGAcatgGTCGTCTCGTTGTGGCACTTCCTCCAGcatgTGCATCCAGACCTGGCGCTGGCCGACGTCCTCGACTCCGTGTGCAGCGGCGCGGTGCCGTATGGACCCGTCTGGGACCACATCCTCGGCTACTGGCGCGCCAGCATCGCGAGGCCAGACGCCGTGCTCTTCTTGCGGTACGAGGAGCTGCTGCGCGACCCCGCCGGGAACGTCAGGGATCTGGCGCGGTTCGTCGGGCTGCCGTTCTCCGACGAGGAGGAGGACGCCGGCGTCGTCCAGGACATCGTCAAGCTCTGCAGCTTCGGTCACCTCAAGCCC…	0	2	0	0	0	0	1	0	0.666667	0	0	2	0	0	0	0	1	0	0.666667	0	0	0	0	0	0	0	0	0	1	0	putative STF-1 [Oryza sativa (japonica cultivar-group)]	1	8e-62	none	343	CATGAAAATGCCGCGCGC fuzzy_for (hit = 26) 0 2 0 0 0 0
ns	ns	ns	ns	ns	gnl|UG|Ta#S17987277	ATCGATANGATTACGNCGACCCACGCGTCCGCGGCGGCGGGTTTTACTGGAGCGGAGGCGCATTTCCTCTTCGCTCGGGGGAAGGCGCAGCTGGTCGGAGGAGGAAGCCGTGAGAACTTGGCGAGAGAGGAGATGGGGAAGGGCGGCGAGCTGTGGGACGACTCGGCGCTGGTGGACGCCTTCGACCACGCCGTCGCCACCTACAAGGCAATGcatgGCAAGAACAACCAAGGTGCTCCATCTGAGAAACAAGAGTCAGAAGATGTAGCTGCTGCTGCCGCGTACGCTGCCGCTGCTGTTGCAGAAGAACCTGTCTCTACTGAAGTGGCAGATGAGCAAACAGAGAAAAATGACAGCTGCACTAACTTACCCATTGGTCCAGTGGAGACACCACAGCAG…	0	0	1	1	0	0	0	0.5	0.333333	0.333333	0	0	1	1	0	0	0	0.5	0.333333	0.333333	0	0	0	0	0	0	0	0	1	0	PREDICTED P0666E12.10 gene product [Oryza sativa (japonica	2	5e-42	none	346	CATGTTGCTGCTTGAATG fuzzy_for (hit = 731) 0 0 1 1 0 0
ns	ns	ns	ns	ns	gnl|UG|Ta#S12923282	CAATCTCCGTCTCCTACGCTCTGGTCGGCGTCGCGGCGGCGGCGGCGGCTCAGACTGCTGCGCAAATGTTGCCGCGGCAGTGCTTTAAACACGTCTTCCCAGCCGAAGGCTCCTCCTCCAGCATTCTCCACGGTCCTGGGTCCAGAGGTGCAGGCAGCAGGGGCCGCACCACCCTCAACTTCCACCGGTGTTGCGTCAGGGCTAGCCTATGGAGGACCGATCACCTGCACATAAGCACCGCTCGATCGTCCGAGATTAAGGTACACACATTGCTGCAAGTACCAGATGTTTTCAATACCATCAAGAGCTGGAGCAAGCTGCAACTGGTCACGGTGACAGGGCTGGCGGcatgtgtagttctgctagTCCCTTCTGCCGGTGCCACTGATGCTCTCAAGA…	0	2	0	0	0	0	1	0	0.666667	0	0	2	0	0	0	0	1	0	0.666667	0	0	0	0	0	0	0	0	0	1	0	violaxanthin de-epoxidase [Triticum aestivum]	3	0	none	454	CATGTGTAGTTCAGCTTG fuzzy_for (hit = 348) 0 2 0 0 0 0
ns	ns	ns	ns	ns	gnl|UG|Ta#S13110723	ACGAGGGGAGGCCTTTCTGCTGCTGCTGCTGTTCTTGTTTCCCCGCTTTCCAGATGTCGTCCCCGAGCAAGCGCCGTGAGATGGACCTcatgAAGCTGATGATGAGCGACTACAAGGTGGAGATGGTGAACGACGGGATGCAGGAATTCTTCGTAGAATTTAAGGGGCCGACCGAAAGTATCTACCAAGGTGGTGTCTGGAAGGTTAGGGTAGAACTGCCTGATGCATATCCTTACAAATCCCCCTCCATTGGCTTCATCAACAAGATTTATCACCCGAATGTCGATGAGATGTCTGGCTCTGTCTGTTTGGATGTCATCAACCAGAcatgGAGCCCaatgtttgatctagtaaaTGTTTTTGAAGTATTCCTTCCACAGCTTTTACTGTATCCGAATC…	0	0	1	0	2	0	1	0.25	0.333333	0.666667	0	0	1	0	2	0	1	0.25	0.333333	0.666667	0	0	0	0	0	0	0	0	1	0	putative acetohydroxyacid isomeroreductase [Oryza sativa (japonica	3	1e-87	none	195	CATGTTTGAACTAGTAAA fuzzy_for (hit = 337) 0 0 1 0 2 0
ns	ns	ns	ns	ns	gnl|UG|Ta#S17977127	AACCGCCAGTTCGTTAAGGCCTATTCAGGTGACATAGTATAACAAGTTTGTACAAAAAAGCAGGCTGGTACCGGTCCGGAATTCCCGGGATATCGTCGACCCACGCGTCCGGACGGGACGAAAACCAGCTGTATATCTTCGCTGATGACAGTGTTCCTAGATGGCTTACAGCAGCAAATCACATAGATTTCGACACcatgGCAGGAGCCGACAAGTTTGGGAACATATATTTTGCTCGTCTTCCCCAGGATCTCTCAGATGAAATTGAGGAAGACCCAACTGGAGGCAAGATTAAATGGGAGCAAGGGAAGTTAAATGGTGCTCCAAACAAAGTGGAGGAGATTGTGCAGTTTcatgTTGGTGATGTTGTGAcatgTTTGCAGAAGGCTTCTTTGATAC…	0	0	0	0	1	1	0.5	0.25	0	0.666667	0	0	0	0	0	0	0	0	0	0	0	0	0	0	1	1	0	0	0	1	putative splicing factor 3b, subunit 3, 130kDa [Oryza sativa	3	2e-89	none	1234	CATGTGATCTCTTCCCGA fuzzy_rev (hit = 533) 0 0 0 0 1 1
ns	ns	ns	ns	ns	gnl|UG|Ta#S13179376	TTTTTTTTTTTTAGAAAATCTTGAGTTTTTTTCTGCGAGGAATTTAGGCGAAGTTAAGATACATCTAAGGGCCAGCTAGGAACACTGTCGGCTTAACCCAATACAAGAGGAATGCCCGGAAGGCTCAATAATcatgGTTAGGGcatgTACAATGGTTGGTAAGATAATCTTATCTTAATCGTGCCACGTAACCTAGAGTTGACAAAAAAAATATGTACGCCACTCTTcagctataccggctcatgCCGATGGCGGCCTCCGGTCGTTGGTAGGCCACCCGCGCCTTGGAGAAGTTGTAGTAGTAGAACCCGGTGAGCACACCGGTGATCAAGGCAAAGGCCGC	0	0	1	0	0	1	0	0.5	0.333333	0.333333	0	0	0	0	0	0	0	0	0	0	0	0	1	0	0	1	0	1	0	0	no hit	none	na	none	0	CATGAGCCGGTATAGCTG rev (hit = 227) 0 0 1 0 0 1
ns	ns	ns	ns	ns	gnl|UG|Ta#S26028650	TCGACCCACGCTTCCGGGAATTTNTTNACGACATATTGTCGCCTGGTGTTCCTTTGATTTTCGAtgcttggatttatgcatgATTTGTTCAGGAATTAGGAGCACAAATGAATTGTTATCGGTGGAAAAGGGAACTAACTTGGACCTCTGATTTTGTACCCGGAGAGTTcatgCTCACTATGTAACTAATGGCTTTGTTTTTTCAGGAACGACGAGCGGAATGGATCCATCAGGTGGGTGTTCTCGTTGAGGGAGCTCCAGTCGGCGACAAATAGATTCAATTACGACAACAAGATCGGAGAAGGCTCGCTTGGAAGCGTCTACTGGGGACAAGTTTGGGATGGCTCTCAGATTGCTGTTAAAAAGTTAAAGAATGCAAGAAATGGGACAGAAATGGAA…	1	0	0	0	0	1	0	0.5	0.333333	0.333333	0	0	0	0	0	0	0	0	0	0	1	0	0	0	0	1	0	0	0	1	putative receptor protein kinase PERK1 [Oryza sativa (japonica	1	e-113	none	367	CATGCATAAATCCAATAA fuzzy_rev (hit = 64) 1 0 0 0 0 1
ns	ns	ns	ns	ns	gnl|UG|Ta#S12945280	GACTCCCTCCCCGGCGACGCCTTCGACGCCGTGGTGCGCTCCAAGTTGGCCCTGGAGCTGGAGTGCCCCGGCGTGGTTTCCTGCGCCGACGTCCTGGCCCTGGCGTCCAGGGTGCTGGTCACcatgACCGGAGGCCCCAGGTACCCGGTCCCGCTGGGCCGCAAGGACTCGCTCTCCTCCAGCCCCACCGCCCCCGACGTGGAGCTCCCGCACTCCAACTTCACCGTGGGGCGCATCCTCGAGCTCTTCCTGGCCAAGGGGTTCACTGTGCAGGAGATGGTGGCGCTCTCCGGCGCGCACACGCTGGGCTTCTCCCACTGCCAGGAGTTCGCGTCCAGGATCTACAACTACCGCGACAAGACCGGCAAGCCGGCGCCGTTCGACCCGACcatgAACCCG…	0	0	0	1	1	0	0.5	0.25	0	0.666667	0	0	0	1	1	0	0.5	0.25	0	0.666667	0	0	0	0	0	0	0	0	1	0	putative peroxidase [Oryza sativa (japonica cultivar-group)]	1	2e-97	none	450	CATGCACGACGTGAACAT fuzzy_for (hit = 497) 0 0 0 1 1 0
ns	ns	ns	ns	ns	gnl|UG|Ta#S12922872	GATCGGAGGAGAGGTGTATCTCTGCCCGGCCACCCAAGCCTTGCCCCTCCCGAATCTCTCTTTCCTCCCCTACCATTGCCTTGCCCCCCGCTCCCCCTCCCCCACGCACACGCACAGATCCATCCGCGGCcatgGCCCCCGCAATGAGGCCGGAGCAGGAGGCGAGCTGCAAGGCCACCGAGGACCACCGCTCCGAGTTCGACGCCGCCAAGCCGCCGCCCTTCCGCATCGGCGACGTCCGCGCCGCCGTGCCGGCCCACTGCTGGCCGCAAGAGCCCCCTGCGTCCCTCTCCTACGTCGCCCGCGACGTCGCCGTCGTGGCGGCGCTGGCCGCCGCCGCGTGGCGGGCCGACAGCTGGGCCCTCTGGCCGCTCTACTGGGCCGTCCAGGGTACcatgT…	1	1	0	0	0	0	0.5	0.25	0.666667	0	0	0	0	0	0	0	0	0	0	0	1	1	0	0	0	0	0	0	0	1	omega-3 fatty acid desaturase [Triticum aestivum]	3	0	none	383	CATGGTGGATTGTATTGA fuzzy_rev (hit = 999) 1 1 0 0 0 0
ns	ns	ns	ns	ns	gnl|UG|Ta#S30065905	GCTGCGCGCAGGAACGATGAGCCGACGTAACGGCCGCACCATCTACGTGGGCAACCTCCCCGAGGACATCCGCGAGAGAGAGATTGAGGATCTCTTCTGCAAGTACGGTCCTATTGTCGATATCGATCTGAAAATTCCTCCAAGGCCTCCTGTTTATGCTTTTGTCGAGTTTGAAGACCCACGTGATGCTGATGATGCAATTTATGGCCGTGATGGATACGACTTTGATGGCTGCAAATTGCGGGTGGAGTTAGCTcatgGGGGAAAAGGCCCTTCTTTTGATCGACCAAACAGCTATACTAGTTCTGGACGTCGTGGTGCACTTAGGCGTTCTGATTACCGCGTTATTGTTACCGGATTACCTTCTTCAGCATcatgGCAAGATCTCAAGGATCATAT…	2	2	0	0	0	0	1	0.5	1.33333	0	2	2	0	0	0	0	1	0.5	1.33333	0	0	0	0	0	0	0	1	0	0	0	alternative splicing regulator [Triticum aestivum]	2	e-109	none	254	CATGGCTTTAACTTTAGT for (hit = 990) 2 2 0 0 0 0
ns	ns	ns	ns	ns	gnl|UG|Ta#S26018950	AGAAAGAGGAAAACACCTCGTTGGTGAGTCCCCCGTTAGGTTCCCCGTGGTTCCACCAGGGGTGAAGGGCcatgCTCCTCCAAAGGACCCGTTGGTCCTTTCCACTGGCAGAGAAGGTTGGCCAAACTCCCTGCAACAAGTGGGGGTGCCGCTGGAAAAATCAGAGTGGGCCACCAGTTTTCTGCCCAAAGAGGGTGGGTGAAGGCCCGGTTTAAGCCGGAACCCTGCTGGTTTACGGCTGTTTTATTCCCAGAAGACTTGCCTTCCAAAGTTCTCTGAGATAAGGCAGGCTAGCCTGCTTATGGGCAACTTCATCGTCAACCAAGCTGCGGTTTACAAGACCCCCGATGAGCTCTGGGATGGCGAAATCTAGTGCAGCCCCCGTCGTGGTTGGGGGTT…	1	1	0	0	0	0	0.5	0.25	0.666667	0	1	1	0	0	0	0	0.5	0.25	0.666667	0	0	0	0	0	0	0	1	0	0	0	no hit	none	na	none	0	CATGGTAATAAAACTGGG for (hit = 694) 1 1 0 0 0 0
ns	ns	ns	ns	ns	gnl|UG|Ta#S32563706	GNCGGCGGGGNAGGCGAACGGNGTCCAGCNGAACGTGACCATNTACATCAATAACCTCAACGAGAAGATCAAACTCGAAGCACTTAAGAAGTCCCTCAATGCCGTTTTCTCCCAGTTTGGGAAAATCATTGAGGTGCTTGCTTTCAAGACTTTGAAGCATAAAGGGCAGGcatgGGTTGTGTTCGAAGATGTTGCATCAGCAACTGAGGCTTTGAAGAGGATGCAAGATTTTCCCTTCTATGACAAACCcatgAAAATTCAATATGCCAAGACCAAGTCAGATGTTGTAGCAAAAGCTGATGGCACTTTCGTACCTCGAGAAAAAAGGAAGAGGAATGATGAGAAACCTGAGAAGAAGCAGAAGCGTGAGCAGCACcatgATGTTAACCAGGCTGGCGT…	1	1	1	0	1	0	1	0.5	1	0.333333	1	1	1	0	1	0	1	0.5	1	0.333333	0	0	0	0	0	0	1	0	0	0	putative small nuclear ribonucleoprotein U1A [Oryza sativa]	2	e-112	none	253	CATGCTTGGAAGCTATTT for (hit = 837) 1 1 1 0 1 0
ns	ns	ns	ns	ns	gnl|UG|Ta#S13056733	CCCAAACTGGAGTATAGATGGAATCATCTCGcatgCAAAATTTGAAAGTTCAAAGCCACTGGATGGAAGGCAGCTTGAACAAACAAAAGCTACGCTCAAGGCAcatgCAGATCATTTATTCAGGCTGAAGGACTACAAGGTGGCATCAAAAGCATATGGTGTGGCAATAGCTGTCGCGCCGAGTGCAACATTGTACGCGAACAGGAGTCTTTGCAAACTGCTGTTGGATGATGGTGAAGGTGCTCTGTCAGATGCTCTCAGATGCAGAATGCTGCGACCTAACTGGGTGAAAGCTTGCTACCGTCAGGCTGCAGCTCAcatgCTACTCAAGGAGTATAAACAAGCTTGTGATGCTCTCCTGGACGCTCAAAAGTTGGATCCTGGAAACGTAGAGGTCGA…	0	0	0	0	0	7	0	1.75	0	2.33333	0	0	0	0	0	7	0	1.75	0	2.33333	0	0	0	0	0	0	1	0	0	0	putative ankyrin-like protein [Oryza sativa (japonica	2	4e-54	none	363	CATGCTGAGAGGATTTGG for (hit = 620) 0 0 0 0 0 7
ns	ns	ns	ns	ns	gnl|UG|Ta#S12950131	ANAGNTCCTGCTTGCTAGTATTAAGTTATCGCCAAATTAAGTAGATCGACGGAGAAACAAACACACCGGCCGGAGCCGGAGACCGATTATTACAAACATATTACATATGTGTACGTGcatgCAGTGAACAACAcatgCTAGAGAAACTCTAGATCGAGTACGTAGTAGTCGCAGAGACcatgCAATGCCTGCTagtacataacataccgtaCCAATACATACcatgCCTGCAGCTAATTAAGCTCTCATCGAATGACCAGACACACGCAACGCAACACTCCATAGTACTTAGCTTGCACGCCTCCATCCAGGGAAGGCCCTGGACCCGGCCGATCCTGACCTCAGACCGCCGCGCCGCCTGCGCCTCCCGCTCCTTGCTCCAGATCGCCGCCCCTGCAA…	1	3	2	0	0	1	1.5	1	2	0.333333	0	0	0	0	0	0	0	0	0	0	1	3	2	0	0	1	0	1	0	1	no hit	none	na	none	0	CATGGTATGTTATGTACT fuzzy_rev (hit = 193) 0 2 2 0 0 1	CATGCACGTACACATATG rev (hit = 406) 1 1 0 0 0 0
ns	ns	ns	ns	ns	gnl|UG|Ta#S32703110	CCCAGAGCGTACACTTGTTGGGACATATGCTCAACCAGAGCGTGTATATTCTATGTCACTGGTAGGAAATAGGTTGGTTGTTGCAACAGCAGGAAGAcatgTCAGTATTTATGATTTGCGCAATATGTCTCAACCTGAGCAAAAAAGGGAATCATCTTTGAAATATCAAACACGCTGCGTCCGATGTTTCCCAAACGGAACAGGGTATGCTCTAAGTTCTGTCGAAGGACGAGTGTCTATGGAGTTCTTCGACCTGTCTGAGTCTGCACAATCTAAAAAGTATGCTTTCAAGTGTCATCGGAAATCTGAGTCTGGCAGGGACACTGTTTATCCTGTCAATGCCATTGCATTCCATCCAATATACGGCACATTTGCCACTGGAGGCcatgATGGATTTGT…	0	0	0	1	0	1	0	0.5	0	0.666667	0	0	0	1	0	1	0	0.5	0	0.666667	0	0	0	0	0	0	1	0	0	0	putative mitotic checkpoint protein [Oryza sativa (japonica	2	e-103	none	343	CATGTATTAATGTCTAGA for (hit = 821) 0 0 0 1 0 1
ns	ns	ns	ns	ns	gnl|UG|Ta#S32534223	CCTTTTNGCTCCGTAAAGAGAAACTTCTcgagttcttcagaagttaCGATACGACGCAAGACAGTGAGAAAACACCCTTGAACTTATATTTCCTTCTCTTCATCATAATTcatgtttctgacacatttTAGTGGTTAGTTCTTACTTTCCTCAGATTAGTAGTAGCCATCTGGATATGCTCGCACAGGGAGGAGTATGAACAGCGTGTACCAGACCTCAGTGAACATTACAGTCTGAAAGATTGGTGCTTTGAGCACGTCACTCCATCTCGTGAGTACACGGACcatgTTATGATGACGGCCTTGGCCGAAGCGCTTGAGGTACCCCTTAGAGTGGAGCAACTCAATGGAGGACCTGCTCACGATATCTACACTGGTCCTGGACCTGGAGTTCCTCTTG…	1	1	0	2	0	0	0.5	0.75	0.666667	0.666667	1	1	0	2	0	0	0.5	0.75	0.666667	0.666667	0	0	0	0	0	0	0	0	2	0	hypothetical protein [Oryza sativa (japonica cultivar-group)]	3	1e-26	none	492	CATGTTCTTCAGAAGTTA fuzzy_for (hit = 28) 1 1 0 0 0 0	CATGTTAGTGACACATTT fuzzy_for (hit = 110) 0 0 0 2 0 0
ns	ns	ns	ns	ns	gnl|UG|Ta#S13109293	TACCGGGCCCCCCCTCGGAGTCGACGGTATCGATAAGCTTGATATCGAATTCCCGGGAAGCACTCGTACGAGAGCGCCCCGGACCACCTCAAGGACACCTCCTTCcatgGCGCCGCCGCCGCAACTCGTCCCCGTCCGCCGGCATTCTTCAGGCCTTGAGCTAGTATTATCCTGCTAATGTATGATAGCACGCGCTTGTCCGTTGCGCGTATTCTAGAAAAAATGTATGCATCCTTGTCAGTGTCCCAACGCAAGAAACTGCTGCGCCGGAATGTATTATGTATGCAcatgctttacatctgtgtACTGAAAAAAAAAAAAAAAAAAAACGGTCCGCGGCCGCCACCGCGGTGGAGCTCCAGCTTTTGTTCCCTTTAGTGAGGGTTAATTGCGCGCTTG…	0	0	3	1	0	0	0	1	1	0.333333	0	0	3	1	0	0	0	1	1	0.333333	0	0	0	0	0	0	1	0	0	0	hypothetical protein PC403819.00.0 [Plasmodium chabaudi chabaudi]	2	3e-20	none	100	CATGCTTTACATCTGTGT for (hit = 287) 0 0 3 1 0 0
ns	ns	ns	ns	ns	gnl|UG|Ta#S22389069(rev)	AACGCCGGCCAGTGCTTAGCTTATAATACGGCTCCCTATAGGGGACCACTTTGTACAAGAAAGCTTGGGTACGCGTAAGCTTTGGCCCCTCGAGGGATACTCTAGAGCGGCCGCCCTTTTTTTTTTTTTTTTCTGAAGAATTCTTCAGGAGCTTCCTTTTTTTGCGACAAAGTCAAGAGCTTACAATACACGGCAGTATGCACTGTACTGACACCCGCACACACACGAACAGACAcatgGATCAATCAATACTCAATAGTACATTTcatgTCGAGAAGCTAGTAGGAGAAAAGGGGATAGCGATCACACCGAGCAAGAGCTGCAGACAAAATACACGATGACAGTATGAGACAGACGCAGCAACAACACTACTACTACGAGGCTAcatgATACGCAACA…	0	0	0	0	2	0	1	0	0	0.666667	0	0	0	0	0	0	0	0	0	0	0	0	0	0	2	0	0	1	0	0	no hit	none	na	none	0	CATGTGTCTGTTCGTGTG rev (hit = 564) 0 0 0 0 2 0
ns	ns	ns	ns	ns	gnl|UG|Ta#S12868494	GATAAAACTGCTATAGTGcatgTTGGCCTTGGAAAGACAATTTTTCTGAGAGAGTTACGTGAAAATATTGGTGCTTTCGTAAATGCACTTTTACTTGCTAAGCCGGTGGGCTTAAAGAAAACTTCAAAATATGTTGGATACGTGAAGAAGTTCACGCTGAGTAGCACAATGGGACCTGGATTTCCTGTTACTATACCATCGCTATCGGCAGCTGCTGATGACTATAGCAAGGCGcatgTGAGCTAAGTCGGTATAAATCAAATCTGAACGAACCATTTTATTTTTGGGGTACTTGCAACCAGTTCCTTGCAAGTGGCTGGCCTATCGCAGCGGAGcatgGCGTGTGATAACCAGACTGAGCAGTTGGATGGGTTGCTGTTCTGACACGCTCGGATGATA…	2	0	0	0	0	0	0	0.5	0.666667	0	2	0	0	0	0	0	0	0.5	0.666667	0	0	0	0	0	0	0	1	0	0	0	RNA binding / structural constituent of ribosome [Arabidopsis	1	8e-21	none	415	CATGTCATCCTACTCATA for (hit = 487) 2 0 0 0 0 0
ns	ns	ns	ns	ns	gnl|UG|Ta#S17987253	TCGTTAGCTGTACGNCGACCCACGCGTCCGGAGCCTTTCTTCGTCCTCAACAGCGACGTGATCAGCGAGTACCCGTTCGCAGAGCTCATCGAGTTCCACAAGTCCcatgGCGGCGAGGCCACGATcatgGTCACCAAGGTGGACGAGCCTTCCAAGTACGGCGTGGTGGTGACGGAGGAGGAGACCGGGAAGGTGGAGCGGTTCGTGGAGAAGCCCAAGGTGTTCGTGGGCAACAAGATCAACGCCGGCATCTACCTGCTGAGCCCGTCCGTGCTGGACCGCATCGAGCTGAAGCCGACGTCCATCGAGAAGGAGGTGTTCCCGCGCATCGCCGCCGACAAGGGCCTGTACGCcatgGTGCTGCCGGGGTTCTGGATGGACATCGGGCAGCCGAGGGAC…	1	2	0	0	1	0	1.5	0.25	1	0.333333	1	2	0	0	1	0	1.5	0.25	1	0.333333	0	0	0	0	0	0	0	0	1	0	COG1208, GCD1, Nucleoside-diphosphate-sugar pyrophosphorylase	1	e-131	none	361	CATGCGTTTGTTGGTTTA fuzzy_for (hit = 885) 1 2 0 0 1 0
ns	ns	ns	ns	ns	gnl|UG|Ta#S32736316	ATCTTTTTTTAGTCGGAGATAGCGGTACATcatgAGCACTCTGGCAATAACCAACTCATCACAAAcatgTGACGATTACGACAACACATcatgCACACACACACAACAGAAGCAAAGCAACAGCCTGTGAGTGCACTTTGTACACTGTCACTGGCGTAGCTAGCTAGCTAGGCAGAGATGGCGAAGAAAGTGCAGGTGATCGCTACGCTCCTGACCCTGaaccttctcttcttcaccTTCGCCAACGCCACTG	6	2	0	3	0	7	1	4	2.66667	3.33333	0	0	0	0	0	0	0	0	0	0	6	2	0	3	0	7	0	1	0	0	no hit	none	na	none	0	CATGATGTACCGCTATCT rev (hit = 219) 6 2 0 3 0 7
ns	ns	ns	ns	ns	gnl|UG|Ta#S17899069	GCTATGCTCCAACGCGTTCCCAGCTCTGTCGCTCTGGTCGACCTGCAGGCGGCCGCACTAGTGATTAGCGTGGTCGCGGCCGAGGTCTCTCTCGTCCCGGCGCGCTTGGAGCTCGACCTACCCGCGCGCCGCCCACcatgATCATCTCCAAGAAGAACCGCAATGAGATCTGCAAGTACCTCTTCCAAGAGGGAGTGCTTTATGCCAAGAAAGACTACAACCTGGCGAAGCACCCGCAGATTGACGTGCCGAACCTCCAGGTGATCAAGCTcatgCAGAGCTTCAAGTCTAAGGAATACGTCAGGGAGACCTTCTCGTGGCAGCACTATTATTGGTACCTCACCAACGATGGCATCGAGTTCCTGCGCAACTTCCTCAACCTGCCATCTGAGATCGTGC…	2	1	1	0	0	1	0.5	1	1.33333	0.333333	2	1	1	0	0	1	0.5	1	1.33333	0.333333	0	0	0	0	0	0	1	0	0	0	40S ribosomal protein S10 [Oryza sativa (japonica cultivar-group)]	3	9e-50	none	183	CATGATGGTTTTATGTAG for (hit = 748) 2 1 1 0 0 1
ns	ns	ns	ns	ns	gnl|UG|Ta#S32497266	TNGTCANNCAGTNCANGCAGCAGNTNAGGATCNNGTACANCAANGGGGNGAGGAAGGTGGCGNTGATGGGGGTGGGGCAGGTGGGGTGCAGCCCGAACGAGNTGGNGCAGCAGAGNTCCGACGGGGTCACNTGNGTGGCGNGGATCAACGGCGCCATCGAGATCTTCAACCAGAAGNTGGTAGAGNTGGTGGACCAGTTCAACACGCTGCCGGGGGCGCACTTCACCTACATCAACGCCTACGGGATCTTCCAGGACATCATCAGGTCGCCGGGAGCCAACGGCCTGACGGTGCTGGACAAGGGGTGCTGCGGGGTGGGGAGGAACAACGGGCAGGTGACGTGCCTGCCCTTCCAGACGCCGTGCGCCAACAGGAACGAGTACCTCTTCTGGGACGCCT…	1	0	0	0	0	1	0	0.5	0.333333	0.333333	0	0	0	0	0	0	0	0	0	0	1	0	0	0	0	1	0	0	0	1	putative GDSL-like lipase/hydrolase [Oryza sativa (japonica	3	3e-65	none	365	CATGTTGCTTGTCCTATG fuzzy_rev (hit = 661) 1 0 0 0 0 1
ns	ns	ns	ns	ns	gnl|UG|Ta#S13143778	CTCCCACAACACGGTCCACTAACCCTAGCGACAGCCTCGGCTCGTTTGATCCCCGCGGGGAGCTCTAGTTCCGCCAAGCGTGCGTACCGGCGTCCGGATCCGGGACCGAAGATGACGGAGTCCCTGGTGCGGAACAAGCCGGGGATGGCCAGCATCAAGGAGATGCCGGTGGTGCAGGACGGGCCGCCGCCGGGCGGTTTCGCGCCCGTGCGCTTCGCCCGCCGGATNCCCACCTCGGGGCCCANCGCCACCGCCATCTTCCTCACCAACTTCGGTGCTTTCGCATATGGcatgTACCAAGTCGGCAGGGGAACAAGTCCGCCGGGCGCTCANAGAAGAGAAAATTGCTGCTCGCANTGCTGTACTGCCGATGCTCCAAGCANAAGAGGATGAAGATTT…	0	0	0	0	0	8	0	2	0	2.66667	0	0	0	0	0	8	0	2	0	2.66667	0	0	0	0	0	0	0	0	1	0	GRIM-19 protein, expressed [Oryza sativa (japonica cultivar-group)]	1	9e-26	none	142	CATGATTCATATTTACGG fuzzy_for (hit = 521) 0 0 0 0 0 8
ns	ns	ns	ns	ns	gnl|UG|Ta#S17879076	CACTCACTATAGGGCGAATTGGGCCCGACGTCGcatgCTCCCCGCCNCcatgCCCCGGGATTAGCGTGGCGCGNCCGAGGTGAAGATGTCGACGGCTTTCATCCTTTGAACATNGGCAAGCNTGCAATGAAAGGCAGAGATCCACTGTTCGTACCTTGCGCGCCAAAGGGATGcatgGAGCTCCTGTCACGAAGTGGCGTCACTGTAAAAGGANNACACGCAGTGTGGNTTGGGCGTAGCAACATCGTGGGTTACCCAGTATCCCTTCTCCTTCCGAAAGCGGACGCTACCGTGTCGATCGTGCATTCACGGACCCCAAATCCCGAAACAATTGTCCGTCAAGCAGACATTGTCATTGCAGCAGCTGGCCAGGCcatgATGATCAAGGGAGACTGGATC…	0	0	6	5	2	1	1	3	2	2.66667	0	0	6	3	2	1	1	2.5	2	2	0	0	0	2	0	0	1	0	1	1	unknown protein [Oryza sativa (japonica cultivar-group)]	1	3e-84	none	292	CATGACAAAATTAGGAAC fuzzy_rev (hit = 673) 0 0 0 2 0 0	CATGTCTTGCGCTATTTC for (hit = 687) 0 0 6 3 1 0	CATGGCTTACGCTATTTC fuzzy_for (hit = 687) 0 0 0 0 1 1
ns	ns	ns	ns	ns	gnl|UG|Ta#S15880920	AGTTTGAGATTGAGTACTGTGCTATGTTGGCGAAGGTCACTGTCCACCACTACcatgGAAGTAAGTTTGCATTCCTATTTAATCCAGTTTTTGTGTAGTGGTGAGTCTGTAAGATGATGTTCATTTCTGCCcatgATAGTGCAAAACCCTTCCTACTTGGCTCACAGTCCTGTCTATTACTTGTTGCTACTACTTTGTTGTGGAAGTATTAGCCGTAATTGCAGTAGAAAGCTAATAAATAGTTTGAAATTTGTGAATAAGATGGTAAAGCAGTCATAATcatgACTTTTTTGTTGTCTCAATAATATGCTGTTCAAAAGTAACAGCGCCGAATGTTTGATTTCTAGACAATGTTGATATGGGAATTGCGTGTGGTAAATACTTCCAATTCTGCTGCCT…	0	1	0	1	0	0	0.5	0.25	0.333333	0.333333	0	1	0	1	0	0	0.5	0.25	0.333333	0.333333	0	0	0	0	0	0	0	0	1	0	no hit	none	na	none	0	CATGCTCTGTTTCTCGTT fuzzy_for (hit = 486) 0 1 0 1 0 0
ns	ns	ns	ns	ns	gnl|UG|Ta#S22381704	ATGACCTGAGGCCTATTTAGGTGACACTCCAGAACAAGTTTGTACAAAAAAGCAGGCTGGTACCGGTCCGGAATTCCCGGGATATCGTCGACCCACGCGTCCGCGAGGCTGCCGAACGAAAAGCCAGAAGGTGAGTCCCTTCTCCCGCTCCCTGGTGGTCATCGACGGCGGCGGCTGCATCCCGGCCAGGAGACCGAACACGCCCAAGTCTCCTAACCCTAAACGGATAAACCTCTCGTCCCTCCCcatgGCGTCACCGCCACCGAAGCTTCCGATCCCCGGCCGCCGCAACATACTCATCACCAGCGCGTTGCCCTATGTCAACAACGTCCCACACCTGGGGAACATCATCGGATGCGTGCTCAGCGCCGACGTGTTCGCGCGGTACTGTCGGCTGCG…	1	1	1	1	0	0	0.5	0.75	1	0.333333	0	0	0	0	0	0	0	0	0	0	1	1	1	1	0	0	0	0	0	1	methionyl-tRNA synthetase [Oryza sativa]	2	1e-80	none	804	CATGTAGATCGCGTCGTA fuzzy_rev (hit = 403) 1 1 1 1 0 0
ns	ns	ns	ns	ns	gnl|UG|Ta#S32631843	TTTTTTTTTTCATTTTAATTATAGCATTTAATTTTATTTAGACATAAAATGGAACAACATTACACGGTAATGCTCATATGAAACAGCAACAGTCcatgAAGTTCGGCGGcatgACCTCCCCTCCCCTGAGGTACCCTTGCTGCTTGCAGTAGTTGCTGCATTCAGGCCGGGAAAAACACTGCCCATATTCTGATGCGTCTCTTGCATAGGCAGAGCAAAGGAGGGCAAGCGTGGCTACAATAACGAGAAGGATCTTGCACAAGATGGAAGAAAATGTTGTTGCCATCTCTCTGcttgtctgatgctacttgAAGTCTCTCAAGCTACTATTCTTTTACAGAGAAAATCCCAACACTGTTTTCAATGAACCAGCAACCAATTTGCACTGGATCAGGAAAc…	2	1	0	0	0	0	0.5	0.5	1	0	2	1	0	0	0	0	0.5	0.5	1	0	0	0	0	0	0	0	0	0	1	0	RanBP1 domain containing protein, expressed [Oryza sativa (japonica	1	5e-16	none	360	CATGTCTGATACTACTTG fuzzy_for (hit = 293) 2 1 0 0 0 0
ns	ns	ns	ns	ns	gnl|UG|Ta#S32690505	AGNGTCTCTCAGGAGTGGGAAATACTAGTGCTCCCTCTCCTTCTCNTGTTACTATTTGTGCTANCAAAGCAACAGCCGAGACcatgGCGATGGGTCACCTCCGTGCCTTCCTGGTTTTCCTCCTCGTGCAGGTCTGCCTGTTCTTGATGATGGCCGCGTCGGCGAAGGTGCAGGGCAGGGCTGTGCCCGGAGTTCCCGCGTGCTGCTCCTACCGCCCCGAGTGCTGCGAGCGCCGGCGGAAGCCCCGCTCGCCGCCGCCGTTACTCCCTGATGGCCTCGCCTGCGGCGGCTTGTGGGGGTCGCTCTCCTCCCTAGAAATGTGTCCGTGACGTGAGCATAcatgATACATTCTACTGGATTTGCAATCTGCATACATCTATGGTTCCGCTGCTTTTCGTG…	1	3	1	2	0	15	1.5	4.75	1.66667	5.66667	1	3	1	2	0	15	1.5	4.75	1.66667	5.66667	0	0	0	0	0	0	1	0	0	0	no hit	none	na	none	0	CATGTTGTTGTGATGTGT for (hit = 435) 1 3 1 2 0 15
ns	ns	ns	ns	ns	gnl|UG|Ta#S32599143	CAGTGGAGGGTTGATGAAGGTTTAAGCAGTCCAAGATGCCAGAGCAAAGGTTCAAGAGAAGATAAAAGAGTTGCAAACTGAAAGAGAGAAAAAGCTTACTCAGAGCCTAAAGGATCGACTTCAGCCATATGTGGATGGTAGAAAGGATGATTTTGTGCACTGGGCGAATGCAGAAGCCAAGCGTTTATCAGAAGCAGCTTTTGGTGAGGCTATGCTTCACACTGTTGGATATATTTATGTACGGCAAGCGGCAAGAGAACTTGGAAAGAGTAAATTGTATATGGGTGTACCATTCATAGCTGAGTGGGTAAGAGACAAGGGTCACACCATTAAATCGCAAGTTcatgctgcttcaggtgctATTGCTCTGATGCAGCTACAAGAAGGAATGAAAAAGGT…	0	0	1	1	0	0	0	0.5	0.333333	0.333333	0	0	1	1	0	0	0	0.5	0.333333	0.333333	0	0	0	0	0	0	0	0	1	0	putative DnaJ protein [Oryza sativa (japonica cultivar-group)]	2	1e-87	none	338	CATGTTGCTTCTGGTGCT fuzzy_for (hit = 343) 0 0 1 1 0 0
ns	ns	ns	ns	ns	gnl|UG|Ta#S32734102	TGGGATGTTAAGACTCAGTCCCAATGTTGCAAAGTTTGAGGGGcatgCTGGACCTGTCACTGCTATGTCCTTCTCTGAAAATGGTTACTTCCTGGCGACTGCTGCTCTTGATGGTGTCAAGCTTTGGGATTTAAGGAAATTGAGAAATTTTAGGACTTTCTCGCCATATGATTCGGACACGCCGACAAATTCTGTGGAATTTGATTTTAGCGGTACCTACCTTGCTGTTGCTGGTTCAGATATAAGGGTTTACCAAGTAGCCAACGTCAAGACGGaatggaatcttatcaagaCCTTGCCAGATTTGTCAGGAACAGAGAAAGTGACTTCTGCGAAGTTTGGCACTGACGCCAAATATATCGCCGTCGGCTCTATGGGCCGTAACCTGAGGATATTTGG…	4	3	1	0	0	0	1.5	1.25	2.66667	0	4	3	1	0	0	0	1.5	1.25	2.66667	0	0	0	0	0	0	0	0	0	2	0	putative WD-repeat containing protein [Oryza sativa (japonica	2	6e-67	none	527	CATGGAATCTAATCAAGA fuzzy_for (hit = 275) 1 0 1 0 0 0	CATGGAATCTTATCAAGA fuzzy_for (hit = 275) 3 3 0 0 0 0
ns	ns	ns	ns	ns	gnl|UG|Ta#S32495837	ACAGAAAATGCAAAGCAGAAATCAAATGAAGATGNTCNTGAAAATAATCCACNGTACAGAACTGTTTATGTTGGGAACCTTGCTCANGAGGTTACTCAAGACGTGNTTCATCGTTTNTTCcatgCACTTGGTGCTGGAGCCATNGAGGAGGTCCGTGTCCAGCACGGCAAAGGCTTTGGTTTTGTCAAGTACAGCAACcatgCCGAAACTGCCCTTGCAATTCAGACGGGTAATGGTCGTATTTTGGGTGGTAAACCAGTCAAGTGTTCCTGGGGCAACAAACCTACACCCCCTGGTACCACCTCTGCGCCTCTGCCCCCTCCTGCTGCTCCTGGCCACCCTGCTGCCGCCGACCTcatgGCGTATCAACGTGCTATTGCGATGAGCAAGATGGCTTCG…	0	0	2	0	0	0	0	0.5	0.666667	0	0	0	2	0	0	0	0	0.5	0.666667	0	0	0	0	0	0	0	0	0	1	0	putative oligouridylate binding protein [Oryza sativa (japonica	1	4e-56	none	427	CATGTATTATTAATTCCA fuzzy_for (hit = 527) 0 0 2 0 0 0
ns	ns	ns	ns	ns	gnl|UG|Ta#S32540171	TGATCGCCCTATCAGGTGGCCACACCTTGGGCGCGGCGGACTGCGGCTTCTTCAAGTACAGGATCGGTGGCAACGACCAGAGcatgAACCCAAGTTTCGACGCGCAGCTCCAGGGCACCTGTGCCAAACAGAACTTTGCGTTCCTGGACGACGTTACACCGGTAGGGTTTGACAACTTCTACTACCGGAACCTGCAGAACGGCAGGGGCCTCCTGGGGTCCGACCAGGTGCTGTACACGGATGAGAGGTCCCGCGGCACCGTGGACTTCTACGCGGCCAACCAGGGCACCTTCTTCTCCGACTTCGTCATTGCcatgacgaagctcggcagGGTTGGGGTCAAGACGGCCGCTGACGGCGAGATACGCCGTGACTGTCAGTACCCAAACTAAGGCTAGT…	1	1	0	0	0	0	0.5	0.25	0.666667	0	1	1	0	0	0	0	0.5	0.25	0.666667	0	0	0	0	0	0	0	1	0	0	0	TPA: class III peroxidase 93 precursor [Oryza sativa (japonica	3	8e-45	none	314	CATGACGAAGCTCGGCAG for (hit = 313) 1 1 0 0 0 0
ns	ns	ns	ns	ns	gnl|UG|Ta#S32692474	GCCGCCGCGCGCCNTGNTACTTCAACACCGGCGTcatgGTCATCGACCTCCGGCGCTGGCGCTCGGGGAACTACCGCCACCGCGTCGAGCAGTGGATGGAGTTGCAGAAGGAGAAGCGAATCTACGAGCTGGGCTCCTTGCCCCCTTTCTTGCTCCTCTTCGCCGGCGAGGTGGAGGCTGTCGACCATCGGTGGAACCAGCACGGCTTGGGCGGCGACAACATTCTTGGTAGCTGCCGCCCGCTCCACAAGGGCCCTGTCAGCCTGATGCACTGGTCAGGCAAGGGCAAGCcatgGGATCGCCTCGACGCCGGCAGGCCTTGCCCGCTCGACCATAcatgGAAATCATACGACCTCTACATTGGCGACGGTGATGCATCGCAAGCATCGGCGCCGTCCT…	0	0	0	0	4	1	2	0.25	0	1.66667	0	0	0	0	0	0	0	0	0	0	0	0	0	0	4	1	0	0	0	1	putative Avr9/Cf-9 rapidly elicited protein 231 [Oryza sativa	3	2e-67	none	373	CATGTCTGTCTACAAAGA fuzzy_rev (hit = 440) 0 0 0 0 4 1
ns	ns	ns	ns	ns	gnl|UG|Ta#S17985241	GCTTCCGGAAGGTCGTCCAGACGCTGAAGGCTGTGTATGCGCATTCCGTTCCTAATGTGCAGATTCTGACGGCCGGGTTATGGTCCGCGGAGCTGTCNAANCTTGCAGCCAATGCGTTCTTGGCCCAGAGGATCTCCTCTGTGAATGCcatgTCAGCCCTCTGCGAGGCCACTGGTGCAAATGTTTCTGAGGTGTCCTATGCTGTGGGCAAGGACTCTAGGATTGGCCCAAAGTTTTTGAATGCCAGTGTTGGATTTGGAGGCTCTTGCTTGGAGAAGGGGGGGTCAACCTGGTTTACATCTGCGAGTGCAATGGCCTCCCAGAGGTCGCCAACTACTGGAAGCAGGTGATCAAGATCAATGACTACCAGAAGAGCCGGTTTGTGAACCGTGTTGTTTC…	0	0	0	0	2	0	1	0	0	0.666667	0	0	0	0	2	0	1	0	0	0.666667	0	0	0	0	0	0	0	0	1	0	UDP-glucose dehydrogenase [Cinnamomum osmophloeum]	2	e-131	none	480	CATGAGCGAGTGGGATGA fuzzy_for (hit = 705) 0 0 0 0 2 0
ns	ns	ns	ns	ns	gnl|UG|Ta#S26020141(rev)	TATTTGCACCGAAAAATTAATATAGAGAAAGAGTTAAATAATTCcatggaatttgggggattCCACTCCCTTTTTAAAAAAAACCTTTATTTAAAGTTTTTGGAATACTCCTTTTTGATACGGTTCTGAATCAAACCCAGATAGGAAAAAATTTTCCTTTTAAACAGGGATAAACATTATTTCCGATTTGGGTAATAAATCCCCTTGATTAAAGAGAAAGGGGGGGTTTTTAAAAAAAAATGGCACCGGATAATTCGGCTTAAACAGAAACCCCAGCTCATTTTGCGGAAGAAAAAAAATTTTTCCCTGTGGTAAGTTTTTATAATGGCCACGGTTCCCTTGTAAATTCTGGAATTTTTTTTTTGGGGAGAAAATTAATTTTTAAAATGGGCCGATGAA…	2	2	0	3	0	0	1	1.25	1.33333	1	2	2	0	3	0	0	1	1.25	1.33333	1	0	0	0	0	0	0	0	0	1	0	no hit	none	na	none	0	CATGGAATTTAGGGGCTT fuzzy_for (hit = 44) 2 2 0 3 0 0
ns	ns	ns	ns	ns	gnl|UG|Ta#S24513193	GCGGTGGCGGCCGCTCTAGAACTAGTGGATCCCCCGGGCTGCAGGAATTCGGCACGAGGGCTATCCAGACCAACGCTCCCCATCTTCTGAGGTACCTTGCTGCTGCAGTTGTTGTCAACAAGAGGAGAAGGAAcatgCTTAAGGAACTCATCAAGGTCATCCAGCAGGAGCAGAACAGCTACAAGGATCCCATCATTGAGTTCCTGGAGTGCCTGTATGTCAAGTATGATTTTGATGGCGCTCAGCAGAAGCTCGTCGAGTGCGAGCAGGTTATACTGAATGATCCTTTCCTGGGCAAGCGCGTTGAAGAGAGGAATGGCATCGCTGTTCCTCTGAGAGACGAGTTCCTTGAAAATGCTCGCCTGTTCATTTTTGAGACTTACTGCCGTATACATCGCT…	0	0	1	1	0	0	0	0.5	0.333333	0.333333	0	0	1	1	0	0	0	0.5	0.333333	0.333333	0	0	0	0	0	0	1	0	0	0	putative eIF3e (subunits of eukaryotic translation initiation	3	1e-90	none	439	CATGCAGCAGCACAGCAG for (hit = 629) 0 0 1 1 0 0
ns	ns	ns	ns	ns	gnl|UG|Ta#S17977111	AACCGCTAGTGCGNTAAGGCCTATCCAGGTGACATAGTATAACAAGTTTGTACAAAAAAGCAGGCTGGTACCGGTCCGGAATTCCCGGGATATCGTCGACCCACGCGTCCGCGGCCGGGCCAGCAGCGCGTGCGACTTCGGCGGTGCCGGCACCATTGTCAACCAGGCACCATCAGGCCGCTGCGACCTTAGCCCGAGCTGGTGTGTCGCGAACGCAGCGGTGGGCGCCGCACGGCTGCAGAACGCGCTGGACTACGCCTGCGGTcatgGCGCGGACTGCACTGACATCCAACCTGGAGCACGGTGCTTCGATCCCGACACCAAGGTCGCCcatgCGTCCTTCGCGTTCAATGACTATTACCAGCGCCATAACCAGGCCGCCGGAACGTGCGACTTCGC…	2	2	0	1	2	1	2	1	1.33333	1.33333	2	2	0	1	2	1	2	1	1.33333	1.33333	0	0	0	0	0	0	0	0	1	0	putative beta-1,3-glucanase [Oryza sativa (japonica	2	8e-41	none	577	CATGGGACTGAACTGAAG fuzzy_for (hit = 455) 2 2 0 1 2 1
ns	ns	ns	ns	ns	gnl|UG|Ta#S32703874	TTATCCCCGGCTTNTCATTCCAGAAGAGTTCCCTCCNCCTCCCCCGNCCTTGGTTCCAAGATTGTGATGAcatgNTGGAAGATACTTGGCAAACAAACGACGGTCTTTCTGGAAATGGTGGGCTTGGTGCNTGGGACAGTTATCAAATGCTTCCCNCTAGAGTAAAGAAGTTTGATAATATCGGCCTNGTAGAAGCCNTTGTCAGCAGTGTTNTTTCAACNGGACGTGTTGACCTCCAAAGGAAGCTATTNTGTAGTATTCAGCTGGTTGGTGGCGCAGCTTCAACAGCAGGTNTTGCNCCNGTTNTTGAACAAAGGGTTNTTAATACTATTCCNTCGAATCAACCCGTTGAGAAGGTTGAGGTATTACNGTCAAGGAGGAATCCNTTGTTTATCCCNT…	1	0	0	1	0	0	0	0.5	0.333333	0.333333	1	0	0	1	0	0	0	0.5	0.333333	0.333333	0	0	0	0	0	0	1	0	0	0	ATARP9 (ACTIN-RELATED PROTEIN 9); protein binding [Arabidopsis	3	1e-43	none	596	CATGTAAACACATTCTCT for (hit = 748) 1 0 0 1 0 0
ns	ns	ns	ns	ns	gnl|UG|Ta#S18010179	TCCCCCCCCCCCCTAAAAAGTTCGGCCCCCACGGGGTTTGTGAAGCTTTTCCAAACAATTTCCCCGCCCCTGGTAAAGGCTTTATGGGGGAAAATACCTTCCCGAGGGGTTTGTGGGGGCAACCTTGTGTTATTCCCGCCGGGTCCCCGAGAAAGCCCGCCATAACCCGGGGGCCTTTTCAAAGTAACCCCGGGATCGTTAAAAACTTGCACCCCcatgCCCAATTATGCCCAATGGTCTTGTCAAATGATCACAACCCTGTGATTCAACCCGTTCGATTGCTGCTGAGGTTTCCAAAAGGCTGGAACCTATGATGAGAAGAGATTTTTGGTGTGACCACTCCTTATGTTGTTCTTGCCAGGACTTTCTATGCTGGGAAGGGTAATGTAGATGTAAATA…	2	0	0	1	0	0	0	0.75	0.666667	0.333333	2	0	0	1	0	0	0	0.75	0.666667	0.333333	0	0	0	0	0	0	1	0	0	0	putative malate dehydrogenase [Oryza sativa (japonica	3	1e-81	none	340	CATGGAAGATTTGAGCTT for (hit = 933) 2 0 0 1 0 0
ns	ns	ns	ns	ns	gnl|UG|Ta#S16220142	CCCCCTCCGGAAGGTTTCCTGGGGGTGCTCCCGAGCCTCGCCTCAGGACCGTCCTTCCTCGTCCCNTCGGTTCCGGCGCTGCTTCTGCGGCAAATGTGGAGAACCTTTGCGAGCACCCTTTTATCCCTCCCATCTCCCATAGCATTTGGTCCCAGGCCCATCGTGATCACCAACCACAAGAACTACTCGGCATATGACTACCAGGACCTCCTCCCGGCACTCGGTTTGAACCCCGAGGTCGTGAAACGAGTGCTTTCGATGAAGCTGAGAGTTGACCCCCCGATGGTGCCGACTACATACCTCAACGGCGTCGGCGTCAGAACGCCGGAGCAGGTGGTGTACCAGGATGGTAACTTCGAcatgGCTCACGAGAAGGTATATGGCGATGGAGACGGGACc…	1	1	0	0	1	1	1	0.5	0.666667	0.666667	1	1	0	0	1	1	1	0.5	0.666667	0.666667	0	0	0	0	0	0	0	0	2	0	putative lecithin-cholesterol acyl transferase [Oryza sativa	1	1e-42	none	285	CATGCATTTGTTTAGCGT fuzzy_for (hit = 398) 0 0 0 0 1 1	CATGTATGAAATTCTAGA fuzzy_for (hit = 536) 1 1 0 0 0 0
ns	ns	ns	ns	ns	gnl|UG|Ta#S17988424	CAAAATGGGGGCCGGTAAGAGGGGGTTAACCGGGTGGGGAAGGTTCATAAATATAAACCACGAGGCTCGTTTTAAGTGAAACCCGCCCAAATTCGCCCTGGGAAACCCCCAATCCAACCGCTGTTTTTGACCCTCCATAAAAAGACCACCGGGGACCGAATCCCAGCCTCCCGGAACTCTAGCCCTAGGCCCGCGGGGACGGATAACCAATTTCACACCAGGGAACCAGTTATGACCCATTAGGCCTATTTAGGTGACCACTATAGGACCAGTTTTGTACAAAAAAGCAGGCTGGTACCGGTCCGGAATTCCCGGGATATCGTCGACCCACGCGTCCGAATACATAATAAACAAGATAATTCTAATGAAGCAAATGCAGCTCCACCGGGCGNACACGAA…	1	0	0	1	0	0	0	0.5	0.333333	0.333333	1	0	0	1	0	0	0	0.5	0.333333	0.333333	0	0	0	0	0	0	0	0	1	0	putative dentin sialophosphoprotein precursor [Oryza sativa (japonica	1	4e-13	none	1010	CATGTTGTATATGTACGT fuzzy_for (hit = 698) 1 0 0 1 0 0
ns	ns	ns	ns	ns	gnl|UG|Ta#S17984291(for)	CCCTTTTTTTTTTTTTATGCTGTTGCAAATATGACCCATCTCATATTTGGGGTACATTTGGAGAGTTACATTTCAATAATATTTAACAATGCCGACcatgTTTACCAGATGTTTTTTAAAACATTTAAGGATGCCAACAAACGGACcatgTGCACTAGATGTTCTCCGGTTGGATGTCCCCTCTCTCTAGCATCTTTCCTTGTTGGACTGAATCACTATTAATTTCACGTTCTGCGTTGGATCTTAGTTAGTCATCCACGCTCcatgGGGGTTCTGTAAAAAGCAGCTAAAGCTTTTGGTAAGTACCCGGTAGACTCCTCTGACTACCATCTAATTGAAAAGTTCCTCCTCCCTATAAAGTAACAAGGTTAATTAGAAACAAAGAATAACCAACAAACA…	1	0	2	3	0	0	0	1.5	1	1	0	0	0	0	0	0	0	0	0	0	1	0	2	3	0	0	0	0	0	1	no hit	none	na	none	0	CATGCGTATTGCAAGCAG fuzzy_rev (hit = 539) 1 0 2 3 0 0
ns	ns	ns	ns	ns	gnl|UG|Ta#S32628100	GCAGCTCCAGAGTATGTcatgACAGGTCATTTGACATCAAAGAGTGACGTCTATAGCTTTGGTGTGGTGCTGCTTGAGATGATGTCAGGACGAAGGTCAATGGACAAGAACCGCCCAAACGGCGAGCACAACCTTGTGGAGTGGGCGCGCCCCCTCCTAGGAGAGAGACAGCGTTTCTACAAGCTAGTCGACCCTCGGCTGGAGGGCAATTTCTCTGTGAAAGGTGCCCAGAAGGCAGCACAATTGGCACGCGcatgCCTGAGCCGGGACCCCAAAGCCCGGCCGCTGATGAGCCAAGTGGTTGAAGCTCTCAAGCCACTGCTGAACCTCAAGGAcatgGCCAGCTCCTCCTACTTCTACCAGACGATGCAAGCGGAGAGGATGGCACATTCGAGCAGc…	0	1	0	0	0	1	0.5	0.25	0.333333	0.333333	0	1	0	0	0	1	0.5	0.25	0.333333	0.333333	0	0	0	0	0	0	1	0	0	0	putative serine/threonine protein kinase [Oryza sativa (japonica	1	3e-90	none	326	CATGTGAAGAAGATATAG for (hit = 682) 0 1 0 0 0 1
ns	ns	ns	ns	ns	gnl|UG|Ta#S13220103	CACACACACACACACACACACACAGAGCCTAAGCCCACTCTTCTCAGAGCAGAGCCTCTCCCTTCACCTTCGTCTTCCTTCCTCTCGGCAGTTCGACCTTTGcatggcagcagtggctagCTCCAAGGGGCGGGTGATCGCTGGGAGCCTCGTCGCGCGCGTCCTCGCCGGCAAGGCCAACGCCTCCCCGAGGAGGGCGGTGCACGCGTCGGCCTACGACAAGAACGTGGACGAGCANGTGCGCCCGGCCTTCCGTGCCGGACGATGTGATTCGGCGGCGCCGGGAGCCAGACAAGTACTGGGGGCCTCACCCGACCACCGGCGTCTTCGGCCCGCCGCGGTCGACCCAAGCTGGCCGCCAGCTCNCGCCCGGCGAACGCCGCTGCGAATGGTGGGCCT…	0	0	1	1	1	0	0.5	0.5	0.333333	0.666667	0	0	1	1	1	0	0.5	0.5	0.333333	0.666667	0	0	0	0	0	0	1	0	0	0	OSJNBa0093F12.14 [Oryza sativa (japonica cultivar-group)]	2	8e-14	none	119	CATGGCAGCAGTGGCTAG for (hit = 102) 0 0 1 1 1 0
ns	ns	ns	ns	ns	gnl|UG|Ta#S13133934	CCACCCCGAGAGGAGAGCGCAGCCACAGGCCACAGCGAcatgCCGGCGACGCCGACCATCATCGGTGCCCTGCTGGGGCTGGGCACCCAGATGTACTCCAACGCCCTCCGGAAGCTCCCCTAcatgCGCCATCCCTGGGAGcatgtgctgggaatgggtCTGGGTGTAGTGTTTGTAAACCAACTGGGTGAATTTGATGAGAAGGTCAAGGTGGCCTTNGATAAGATGCTTTGAGCGTGCGAAACACGCCAATGAGCAGCGCTACTTTTGACCAAAGACGAACAATTAACTGTTCAAATTTGTTTTGGGCGGCAACCGGGTTTTTTCAATTTGCTTTTTGGCAACAAAACTGGTCCGCATTTCAATCTGCGATATGTAATAAACTGATGTTTCAAAATA…	1	1	0	0	0	0	0.5	0.25	0.666667	0	1	1	0	0	0	0	0.5	0.25	0.666667	0	0	0	0	0	0	0	1	0	0	0	unknown protein [Oryza sativa (japonica cultivar-group)]	1	2e-26	none	81	CATGTGCTGGGAATGGGT for (hit = 141) 1 1 0 0 0 0
ns	ns	ns	ns	ns	gnl|UG|Ta#S17988472	GGCGACCCACGCGTCCCGAGCTCGCCAAGATGAATGCTTTGTTATCCCAATTTACAGCCAGACCAGATGATCCGGTATGAGTCCTTTCGTAGATCTGGATTCCAGAAATCTAAcatgAAAAAGCTATTGGCGAGTATCACTGGCAGTCAAAAGATATCTATGCCAACGACCATCGTAGTATCAGGAATAGCAAAGATGTTTGTCGGCGAGGTCATTGAAACAGCAAGAATAGTTATGAGTGAAAGGAAAGATTCTGGACCCATCAGGCCTTGCCACATCAGAGAAGCATACAGAAGATTGAAGCTTGAAGGGAAGATCCCAAAGCGATCCGTTCCTAGACTCTTTCGCTAGAGTCGAATCATCGCTGTTGATGTAAGTCAGGCGTCGTATGATTCTCTC…	1	0	1	0	0	0	0	0.5	0.666667	0	1	0	1	0	0	0	0	0.5	0.666667	0	0	0	0	0	0	0	1	0	0	0	transcription initiation factor IID p30 beta chain-like [Oryza	1	8e-45	none	211	CATGCTTATTTACTAGTG for (hit = 597) 1 0 1 0 0 0
ns	ns	ns	ns	ns	gnl|UG|Ta#S12947283	GACACCACCTCTTCCTCCTCTCTCGTCGTCTGTCTCCCACCGCGTCTCCTCCTCCTCCACCCCCGACCCGGCGACCAACCCCGCGATCCGGCGAGCCCGAAGCGCCAGCGATGGGGTTCGTGGTGACCTCCGCCATCTTCTTCCTCGCCGGCTTCATCGCCTGCCTCTTCTCGCTCCTCTGCTGCAACCGCGGCGCCTCCACCAACATATTCCATTTGACTCTGGTTATTACCGCTACAGTTTGTTGTTGGATGATGTGGGCAATCGTGTACCTCGCCCAGATGAAGCCTTTGATCAACCCCATCCTGAGCGGCGAGTGAGCCCTGCCCTGCCCTGCCCCGGAGACAACTTAAGATCCACTGTTGATGTATCATTATTCGGTCGAGAACCTCTATTCAT…	1	0	0	1	1	0	0.5	0.5	0.333333	0.666667	1	0	0	1	1	0	0.5	0.5	0.333333	0.666667	0	0	0	0	0	0	0	0	1	0	OSJNBa0015K02.15 [Oryza sativa (japonica cultivar-group)]	3	8e-29	none	69	CATGATAAATGAATTAAA fuzzy_for (hit = 410) 1 0 0 1 1 0
ns	ns	ns	ns	ns	gnl|UG|Ta#S17987780	GATGCTGTGGTTACGTCGACCCACGCGTCCGCCACCTCCTCCCCAGCGTCGCCTCCCGTTCGGAACCCCAAGCTCCCCCGCCGCCGGCGAAATGGCCCCGAAGAAGAAGGCGGCGGACAAGGTGGTGAACCCGCTGTTCGAGAAGAGGCCGAAGCAGTTCGGCATCGGCGGGGCGCTGCCGCCCAAGAAGGACCTCCACCGGTTCGTCAAGTGGCCCAAGGTCGTCCGCATTCAGCGCCAGCGCCGCATCCTCAAGCAGCGCCTCAAGGTGCCCCCGGCGCTCCACCAGTTCACCCGCACCCTCGACAAGAACCTCGCCACCAACCTGTTTAAGATGCTTCTCAAGTACCGCCCTGAGGACAAGGTGGCTAAGAAGGAGAGGCTTCTGAAGAGGGCCCA…	2	1	2	1	0	7	0.5	3	1.66667	2.66667	2	1	2	1	0	7	0.5	3	1.66667	2.66667	0	0	0	0	0	0	2	0	0	0	60S ribosomal protein L7A [Oryza sativa (japonica cultivar-group)]	2	e-119	none	258	CATGGGCTCCAAGTCGCA for (hit = 762) 1 0 1 0 0 0	CATGTAGTTTCCCTTTCA for (hit = 869) 1 1 1 1 0 7
ns	ns	ns	ns	ns	gnl|UG|Ta#S12990190	TTTTTTTTTTTTTTTTTTTTTTTAgatgagaataaagataaaGGCTTACACTCGCCACAAGCTACAACATCAATACAATAATTCTTCAATACATAGCAATCATCATACAGAAGAGCGGGATCCGACTAGGGATGAAACCAAACGAAAAGAAGAACGACATCCACCCTGCTAATCCCAAGCTCCCCCACCCGGAACCCATCCCTTGATCGAAGAAGGAGAAGCAGAAGAACTCCAAAATAAGCAAGCCTCGCTCTCACGTCATCTCATCGCATTAcatgTACCTGCAACTGTTGTTGTAGTAAACTATGAGCCACGAGGACTCAGCAATCCCATTACcatgGATATCAAGACTAGCAAAGCTTAATGGGTATGGAATGGATAAGTAGTGAGGTTGCAGCA…	0	1	2	4	0	0	0.5	1.5	1	1.33333	0	1	2	4	0	0	0.5	1.5	1	1.33333	0	0	0	0	0	0	0	0	1	0	no hit	none	na	none	0	CATGAGAATAAAGACAAA fuzzy_for (hit = 24) 0 1 2 4 0 0
ns	ns	ns	ns	ns	gnl|UG|Ta#S13150544	CCACCACCCGCCTCCTCTCGAGTTCGATCTGTTTGCTCCCCCAGAcatgTCGGGCCGCGGCAAGGGAGGCAAGGGCCTGGGTAAGGGCGGCGCGAAACGCCACCGCAAGGTGCTCCGCGACAACATCCAGGGCATCACGAAGCCGGCCATCCGGAGGCTGGCTCGCAGGGGCGGCGTGAAGCGCATCTCCGGGCTCATCTACGAAGGAGACCCGCGGCGTGCTCAAGATCTTTCTCCGAGAACGTCATCCGCGACGCCTCACCTACACGGAGCACGCCCGGCGCAAGACCGTCACAGcatggacgtctctacgcgCTCNAAGCGCCAAAGGCCGACCCTTTAACGNTTTCNGCGGTAAGGGCGCTAGCTAGGCATCTCGACCGGCCCCATCTTCGCTCT…	1	1	3	2	0	0	0.5	1.5	1.66667	0.666667	1	1	3	2	0	0	0.5	1.5	1.66667	0.666667	0	0	0	0	0	0	0	0	1	0	histone H4 [Hyacinthus orientalis]	2	7e-19	none	103	CATGGACGTGTCTACGCG fuzzy_for (hit = 297) 1 1 3 2 0 0
ns	ns	ns	ns	ns	gnl|UG|Ta#S32500078	TCNGTTGCAGTTNGTTGCATAGATNNGATNNGAGNTGGTAAATTAGGAGGGAGAGGANTCNGTTAATATAGAGCTNTTTTATTATTATTNCNGTTGGTTGATATGATATGCCCCNTGTAGTATGGTGTTTGGCAGGTGTcatgCNTGCACAAATTTTTNTNTAATTATTATTAGTTGNTGNTGCTGCTTGTTGTACTNTGAACTNTCAAGTANTGGTTTGGTAGTGATGTNGATGcatgtggtgataataagaTTTTGCCTCGTGCNGAATTCGGCACGAGGCGAACACGCCTGAGCGAGCAATCAACCACCGAAAATCGATCGAAGAAACAGAGACTTATTAGCTCTTGAGCAGCAAGTAGAGGAGAGCAGCGATGGCGTTCGTGCCTGGGTGCGTGC…	2	0	0	0	0	0	0	0.5	0.666667	0	2	0	0	0	0	0	0	0.5	0.666667	0	0	0	0	0	0	0	1	0	0	0	little protein 1 [Oryza sativa (japonica cultivar-group)]	3	3e-32	none	74	CATGTGGTGATAATAAGA for (hit = 235) 2 0 0 0 0 0
ns	ns	ns	ns	ns	gnl|UG|Ta#S12976611	GGCGGcatgGTNAAGACCAGGATGCAGGTcatgGACGGCCAAGGCGAGCCAATCACCATTGGGCGGACGGTGCGGGAGCTGATCAAGGAAGGCGGGTGGGGCGCGTGTTACAGGGGCCTCGGCCCGAGGTGGGCGTCcatgtccttgtctgccacCACcatgATCACCACGTATGAGTTCCTCAAGCGCCTCTCGGCGAAGAAGGGGCAGGAGAGTGGCGTTCCCTGACTTCTGATGGCAAGTATAGATAATGCAAATTAGGTTCCTTCCCTTGGTTTGTTTAGTTCTTTTCCACAGCTTATCTGATCTTTCAGGTGTTGAAAAGAAAATGGTGATCAAGTGTGTGTAGATAGTGTCTTAGTTTGTAACTCCAAATCAATCAACGAAATCCACTTTATT…	0	1	0	0	1	0	1	0	0.333333	0.333333	0	1	0	0	1	0	1	0	0.333333	0.333333	0	0	0	0	0	0	0	0	1	0	mitochondrial substrate carrier-like protein [Oryza sativa	1	5e-29	none	245	CATGTCCTTGTCTGCAAA fuzzy_for (hit = 137) 0 1 0 0 1 0
ns	ns	ns	ns	ns	gnl|UG|Ta#S13026429	ATTCACTGAACCCACACAAATCCTATATTGTACGATTCTAACACCAAAGGGATAGATAAGGCTCTAGTGTAGCAGATACAAAAGCCATAGCcatgACGAAACTcatgTGCTTATGTTTCATCATCCTCACTATTGCGGTAGCCGTGTCGGCTGATGAATGTGAGGGTGACCGACAGGCcatgATCAAGGAGTGTGCTAAGTATCAACAATGGCCAGCAAATCCGAAGTTAGATCCATCGGACGcatgTTGCGCCGTGTGGCAGAAGGCAAACATCCcatgCCTTTGCGCTGGTGTCACCAAGGAGAAAGAGAAGATATGGTGTATGGAGAAGGTTGGCTACGCTGCCAATTTCTGCAAGAAGCCCTTCCCAcatgGCTACAAGTGCGGAAGTTACACAT…	2	0	0	2	0	0	0	1	0.666667	0.666667	2	0	0	2	0	0	0	1	0.666667	0.666667	0	0	0	0	0	0	0	0	1	0	5a2 protein [Triticum aestivum]	3	6e-51	none	94	CATGAGGTTGTACTCATA fuzzy_for (hit = 506) 2 0 0 2 0 0
ns	ns	ns	ns	ns	gnl|UG|Ta#S32686515	ATTTCACTGGTACATAAGAATTTTCAAGCTCATTTAAAAAGGTATTTTcatgCATACAAGCCATAACTAAACAAcatgAATGTAAATATATATGACTGAGTCATACTTCCTAATACAAAAGCAAGTAGGTAGGCCTGTTTTAGAGATTGTGGTAAATTACAACTCATTATTAcatgCAAAATGTTTTTGCTTCGGAGCAGAACACTGATATCTTTGTCTTTATATCCTTTTCTTCTCAGAGCTGGAGTGTGATGCCTTGCTCCTATTcatgGCTCTTGACCTACAATTTTTGAACAAACTAAATTAGTTATTCATTCAATGGGAAATCTGAAGTGGGGATTACTTCGCCAATATCGTTAGCAAGTTTATATGAGGGAAAAGAAAGCAATGTAACTTCCA…	1	1	1	0	0	0	0.5	0.5	1	0	1	1	1	0	0	0	0.5	0.5	1	0	0	0	0	0	0	0	0	0	1	0	no hit	none	na	none	0	CATGAAGTACACAGCATT fuzzy_for (hit = 669) 1 1 1 0 0 0
ns	ns	ns	ns	ns	gnl|UG|Ta#S12995566	TTTTTTTTTTTTTTTTTTTTTTTTTTTTAACACACGTAACACTTCAAATAATAGCCAAAATCAGTTTGATACATCATACAATAGCAGAATCAGTGTGTTACATCATCATATAACACATATACAAATGGCAATCAGTCTAGATACTCCAGGTCTCTTCAAACTTCACATTCCCCAGCTTCCCAGCTTCCAAATCTCAAATCTTGGTTCATACTGATCTTGAGTGTGAGCTTGAGCTTGACGAATTCAGTGTCGGACATTCTAGGGTTTCCGGCAATGTAGGACATCAAGGATTCAACCAGCCTCTACTCATCGGCACCTGTAAACACCAAGAAAAAGAACAAAGGTTTGAATCAAACAATAGTTGTAAATTCTGTTAGcatgACTACAAATTATCAGTAA…	1	2	0	0	1	0	1.5	0.25	1	0.333333	1	2	0	0	1	0	1.5	0.25	1	0.333333	0	0	0	0	0	0	0	0	2	0	no hit	none	na	none	0	CATGGGAATAAAGAGACA fuzzy_for (hit = 530) 1 0 0 0 1 0	CATGGGAATAAACAGACA fuzzy_for (hit = 530) 0 2 0 0 0 0
ns	ns	ns	ns	ns	gnl|UG|Ta#S17987438	CTAGGGTNTNCGNCGACCCACGCGTCCGAAGGACTGAGGAAGGCCACAATCAGCAACTGACCCTGTAATACCTTACCTAGCTAGCTAGGTGTAGTTTGCTTGAGCCAAGATGTTGGGGGTGTTCAGCGGCGAGGTGGTGGAGGTGCCGGCGGAGCTGGTGGCGGCCGGGAGCCGGACGCCGTCGCCCAAGACGCGGGCGTCGGAGCTGGTGAAGCGCTTCCTCGCCGGCGCCGAGCCCGCCGTGTCCGTGGAGCTGGGATCGCTGGGCAACCTCGCCTACTCCCACGCCAACCAGTCCCTCCTCCTCCCAAGGTCTTTCGCTGCAAAGGATGAGATCTTCTGCCTGTTCGAGGGAGTCCTGGACAACTTGGGGCGGCTGAGCCAGCAGTACGGCCTCTC…	2	1	0	0	1	0	1	0.5	1	0.333333	2	1	0	0	1	0	1	0.5	1	0.333333	0	0	0	0	0	0	1	0	1	0	wali7	2	e-130	none	270	CATGGTGGAAGGATCTAC for (hit = 780) 1 0 0 0 1 0	CATGGTGGAAGGGTCCAC fuzzy_for (hit = 780) 1 1 0 0 0 0
ns	ns	ns	ns	ns	gnl|UG|Ta#S13111819	GGCACGAGGGCCATCCTTCTCGCGCTTTTTGTCTGCCTGAGGATGTACGAGCGTGCCCGTGCTGGGTCGTCCAAGAGGGAGTGGCTCAAGATCGCTGTATGGATACTGACTACTCTGCTGACGTTCAGCTTCTCCTACAAAGTTGCCGCCATcatgCCAGCGCCcatggccgtggtcgtttgGCTGATGGCCTTTGCGACCGTTGCAGGAGGCTTCGTCGCGTTCTTTGTCTACAAAGAGAAGTGATCATCGGCTTCTCGGTCTCTGAATTAATAAGGCAATTCAATTGTCATTGAGGCGGAATTTCTCTATGGCGAATCATCGACTCTTTATCCGACTGTCTTGGAAGAAATTGCTTTGTAGCAAATCATCAATTCTTTATCCGAGCCGTCTTTTTGT…	0	1	1	0	0	0	0.5	0.25	0.666667	0	0	1	1	0	0	0	0.5	0.25	0.666667	0	0	0	0	0	0	0	0	0	1	0	unknown protein [Oryza sativa (japonica cultivar-group)]	1	1e-07	none	150	CATGTCCGTGGTCGTTTG fuzzy_for (hit = 164) 0 1 1 0 0 0
ns	ns	ns	ns	ns	gnl|UG|Ta#S17884856	AACCCGCTATTTAGNTTATTACGCCACGCTATTTAGTTGACACTATAGAATACTCAAGCTATGCATCCAACGCGTTGGGAGCTCTCCCATATGGTCGACCTGCAGGCGGCCGCACTAGTGATTTCGAGCGGCCGCCCGGGCAGGTGGGCTTTNNTTTTTTTTTTTTTGTTTTTTTTTTTTTTTTTTTTTTTTTTTTTTTTTTTTTTTTTTTTTTTTTTTTTTTTTTTTTTTcatgatttcgtgtggcttCCGTCAAATTTGCAATTTACAAATTCCCACTTTCAATTTAACTACTTTTTGAACTTTTAAAATTTTTCATTTGGTTTCAGAATCCCTTTCAATTTAACCATTTTGTTTCAACCACTTTTTCTTTTTCTTTCTGGCTTAGCACATTTTTTT…	0	0	1	1	0	0	0	0.5	0.333333	0.333333	0	0	1	1	0	0	0	0.5	0.333333	0.333333	0	0	0	0	0	0	0	0	1	0	no hit	none	na	none	0	CATGATTTAGTGTGGCAT fuzzy_for (hit = 231) 0 0 1 1 0 0
ns	ns	ns	ns	ns	gnl|UG|Ta#S17888515	CCACGCGTCCCGAAGCTATNCAAGCCCNCAATNCCATCCCAGCTCCACGGCCTTCCAGCAAGTAAGCCGAAGCACTAGATCCTCGATCGATGGCTCGCGTGGCACTGCTCGCCGTGTTCGCCGTGCTCGCCGCACTGGCGGTGGCGGAGATGGCGTCCGGGGCGGTGACCTGCGGCGACGTGACGCCCTCGGCGGGGTGCTGCAGCGGGGTGAGGACCCTGAACGCCAAGGCGTCCACCTCGGCCGACCGGCAGGCGGCGTGCCGCTGCCTCAAGAAGCTGGCCGGGTCGGGCATCAGcatgGGTAACGCCGCCAACATCCCCGGCAAGTGCGGTGTCTCCGTCTCTTTCCCCATCAACACCAAAGTCGACTGCAACACCCTTCACTAAGTTATCTGCC…	6	3	2	5	1	8	2	5.25	3.66667	4.66667	6	3	2	5	1	8	2	5.25	3.66667	4.66667	0	0	0	0	0	0	1	0	3	0	type 1 non specific lipid transfer protein precursor [Triticum	3	7e-33	none	115	CATGGGTTCACTGTTGTT fuzzy_for (hit = 458) 0 0 1 0 1 0	CATGTGTTCGACCTCAAT fuzzy_for (hit = 481) 2 0 0 2 0 0	CATGTGTTCCACCTCCAT fuzzy_for (hit = 481) 1 0 0 0 0 1	CATGTGTTCGACCTCCAT for (hit = 481) 3 3 1 3 0 7
ns	ns	ns	ns	ns	gnl|UG|Ta#S12916752	CTCACACTTACTCTTTGGTTCACTAGAGATAGTTCCTTTGACGAGGATCCAAAGCTCCTTAGTTTTCTATCCCAGACATCACTGAGCTATGAGCCAGCTGATCAGAACTCTTACATTCCTTTGCCGGCCTCAGATAAcatgtactggttttcctaCGATCAGTCTGGCTNTGACATACGATGTGCTAGAATGCACATTCTTGGGTTTAGTTTTCGTGCAAGCAGCGATGAAGACAGTAAGAGTACATCTGCTGCNACCAGCTGATGACCCCCATTAGAGTTTGCTTGGGGAAGCCACTGCGAATTGGGAGAGCAGATGATGTCTNTGGGGAAGATATTTGCCAACAGCTTGcatgCTCTTCAGGTGGTTCAGTTTTACTACTGGAAAGCACCTGAGCTG…	0	1	0	0	0	1	0.5	0.25	0.333333	0.333333	0	1	0	0	0	1	0.5	0.25	0.333333	0.333333	0	0	0	0	0	0	0	0	1	0	expressed protein [Oryza sativa (japonica cultivar-group)]	1	2e-33	none	318	CATGTACTGGTATTCGTA fuzzy_for (hit = 137) 0 1 0 0 0 1
ns	ns	ns	ns	ns	gnl|UG|Ta#S17886041(rev)	AGAGGTTTATGGGGGGAAAAAGGGGGGGTCATTTGCAAATCAAGGTGGGAAAACTATGGGAAGGGGAATTGGTGGGGCCTATTGAAAAATAAAACACCTGGGGAAAGAGGAAAATTCCGCAAGCGAAATAAATTGGGAAAGGACAGGTTTTTCCAAAACACGAGGTTGTAAAACGACGGCAAGTGAATTGTAATACGACTCACTATAGGGTGAATTGGGCCCGAAAAAGGAATGATCCCGGCCACcatgGCCACGGGATTTCGAACGGCCGCCCGGGAAGGTGGGCGGGGCAGAATTAATCCTGAGGTGTGCTGTTCAAGTAAATTAAAAAGACTCGTTGAGCGGACTTGGAATTTACGGAAACCATTACCATCAGGAATAATTTGCCCCGCCCCGCCC…	1	0	1	1	1	1	0.5	1	0.666667	1	1	0	1	1	1	1	0.5	1	0.666667	1	0	0	0	0	0	0	1	0	0	0	no hit	none	na	none	0	CATGACGATTGTTGCATC for (hit = 648) 1 0 1 1 1 1
ns	ns	ns	ns	ns	gnl|UG|Ta#S26021873	TTTTTTTTTNNNNTTTTTTTTTTNTTTTTTTTTTTTTTTNTNAATTTCTTACGTTTAGCCTATTTTTGTGTTTTCCAGAACAGTTTGTACAAAAACATTTTCCCACCGGTCCGGAATTCCCGGGATATCGTCGACCCAGCGTCCGGCCGACTATGGGCCCGAGGAGGTGCTCGCGGTCGAGGCCGAGGAGGACGCGCTCTCCGGGCTGGGGCTGCGCAAGTACGTGAAGCAGCGGCTGCCCGGGGGATTCGCCGCGCAGCGGATCACCGTCACGGATCGCCCGAAGATGGCGTCCGCCCGCGGCGTGCTCcatgAGGGGACCGGGAAGGTCTTCATCAAACTTCCGAGACACCAAGGAGTATTTGCTAGCGAATCCGATGTGGGTGGAGGATTGGCAAG…	4	1	0	1	0	0	0.5	1.25	1.66667	0.333333	4	1	0	1	0	0	0.5	1.25	1.66667	0.333333	0	0	0	0	0	0	0	0	3	0	9S ribosomal protein [Zea mays]	2	3e-18	none	221	CATGGTGGTGACGTGTGA fuzzy_for (hit = 1117) 2 0 0 0 0 0	CATGGTGGTGACGGGTGG fuzzy_for (hit = 1117) 1 1 0 0 0 0	CATGGTGGTGACGGGGTG fuzzy_for (hit = 1117) 1 0 0 1 0 0
ns	ns	ns	ns	ns	gnl|UG|Ta#S12995099	GCAGCAACATCTCGTTGAATCATCCCTCTACCAcatgtcaactagagtaatGGCTCCAGCCAAGAAGATTGCGGCGGCACGAATCCTTGTCATCGTcatgGTGGCAACTACATTATTACAGACGTCAAGGGCCACCGTCACGAAGTCCGGCGAGGAGCTGTTCAAGATGGCCCTTGTCGGGCTcatgGATGTGGCCATTGACGATGTCATCACCGCCACCCCACCATCGAAAATACCCGAAGTAAAAGCGGCTGGGGAGAAGCAGCAACTCCTTGCTATGGCCAAGGTGGACACGGCCAAAGGAGACAAGGCCAAATTAGAAGCATTcatgTCGGCCTACAAGAAGGCTGCTGAACAAGTCCTTGCCGCGCCACCCGCTCAGAAGTTCTCGGTTATGGA…	0	1	0	0	0	1	0.5	0.25	0.333333	0.333333	0	1	0	0	0	1	0.5	0.25	0.333333	0.333333	0	0	0	0	0	0	0	0	1	0	unknown protein [Oryza sativa (japonica cultivar-group)]	2	2e-10	none	134	CATGTAAACTAGAGTAAA fuzzy_for (hit = 33) 0 1 0 0 0 1
ns	ns	ns	ns	ns	gnl|UG|Ta#S26027194	CGGTGTACGGCGACCCACGCGTCCGAGAATCCCCAAATCTCGCACGCTCCAAAGGCCCGAAACCCTAGCTCTCTGCTTTCATCCCCGCCACCGTCCCcatgGCGCCAGGGCTCAAACGCTTCACCGACGTCGCGGCAGACGGCACGCCCCGCCTCGACGACGCCGCCGGCGAGGAGCTCGTGTGCGTGGAGCGCGCCGCCTCGGTCGCCCTCGGCAGCCGCGCGCCGGAGCCCCCGGGAACCCTCTTCATCACCACCAGGAGGGTGATTTGGCTCAGCGGGGCGGAGAAGGGCAAAGGATACGCGGTGGGCTTCCTGGACATCACGCTCCACGCAGTGTCGCGCGACCCGGAGGCGTACCCCTCGCCGTGCCTCTACACTCAGATTGAAGCCGAAGCTG…	1	1	1	0	0	0	0.5	0.5	1	0	1	1	1	0	0	0	0.5	0.5	1	0	0	0	0	0	0	0	0	0	1	0	Nucleotide-sensitive chloride conductance regulator family protein,	3	5e-77	none	232	CATGATGGGGATATGATC fuzzy_for (hit = 587) 1 1 1 0 0 0
ns	ns	ns	ns	ns	gnl|UG|Ta#S18008447	GTTTTTCTGTTTATAGGGGGTGTTAAAATTGGGTAACCCATCCCCTGGGTTGGCTGGATGGACCTCCAGGGGTACTTCAAGAGGGTGAAGAACCTGGCCAAGATGTTCGACCGGTTCCTGGAGCACTTGTGGAACGAGCACAGCCAAAGGCTTGGGCCCGAGGGGGAGAGCTTCTTGGTGAAGGAcatgGGTGAACGGCTGTTGCCGTTCGCCAGCGATCCCGGTTTTGAGGTCAAGCTCAACAGAGAGGGCGTCAAGGCTTTCACTCAGGACCTCATTGCCGCCGGTACGGAGAGCTCCGCGGTGACAGTGGAATGGGCCCTCTCAGAGCTCCTGAAGAAGCCAGAGGTGCTTGCCAAAGCCACCGAGGAGTTGGACCGCGTGGTGGGGCGAGGCCGA…	2	0	0	0	0	0	0	0.5	0.666667	0	0	0	0	0	0	0	0	0	0	0	2	0	0	0	0	0	0	0	0	1	putative elicitor-inducible cytochrome P450 [Oryza sativa (japonica	1	e-136	none	514	CATGTATCAATAAATAAT fuzzy_rev (hit = 974) 2 0 0 0 0 0
ns	ns	ns	ns	ns	gnl|UG|Ta#S12902574	GGTTCCCTTTGNNCNNTACCCTACTAAAGGGAACAAAAGCTGGAGCTCCACCGCGGTGGCGGCCGCTCTAGAACTAGTGGATCCCCCGGGCTGCAGGAATTCGGCACGAGCCCTCAGATCTCGGTCCGCCGCCGCCCCCAACCCACCCCACCGCCACCGTAGACGAGGTCGAGGCTGACCCAAGATCGAGCCcatgCCTATGACGAGGTCGAGGACGAGTGAAGCCCCGCGGAGCTGCCCACAAACTGCTCCTCTTCCCCAACCCCCGATTCCTCTCCAATCTCTGCCGCCACCGTCGATCCCCACCCCCATCGGCGACCTCGTCTCCCCGTCCTCCCCATCCCCATCCCCGCCACCGACCGACCTCCCTCCTCATCTCGTCCATCCACCcatgGAAAC…	0	0	1	1	0	0	0	0.5	0.333333	0.333333	0	0	0	0	0	0	0	0	0	0	0	0	1	1	0	0	0	0	0	1	hypothetical protein PB102643.00.0 [Plasmodium berghei strain ANKA]	-3	1e-07	none	154	CATGGCTGGGCCTGGGTG fuzzy_rev (hit = 424) 0 0 1 1 0 0
ns	ns	ns	ns	ns	gnl|UG|Ta#S17889948	TCCGCGGTCCTTCCCTGGTACACCGGCGAGAAAAAGCACGATGGACTAcatgAATGGGCCAGGCCGGAACCACCTGTTCGTCCCTGGGCCGGTGAACATTCCGGACCAGGTGATCCGCGCcatgAGCCGGCAGAACGAGGACTACCGGTCGCCGGCGATCCCTGCCCTCACCAAGACCCTCCTGGAGGACGTGAAGAAGATCTTCAAGAACTGGACCGGGAAGGAGGATTGGACACCTGGGCCACCTCAACGAGCTGCAACTTCTGGGTTGCCTCAGCGGGGTGGAGATGGTGCTCAAGGACATCGGGTACCCGGTGAATCTCGGCAGTGGCGTGGCGGCCGACGTGGCGTACCTCTCGAATTCCACGCCCCTCATCCCCTCCAGGATCTGAGCGAATC…	0	1	0	1	0	0	0.5	0.25	0.333333	0.333333	0	1	0	1	0	0	0.5	0.25	0.333333	0.333333	0	0	0	0	0	0	1	0	0	0	Aminotransferase, class V [Medicago truncatula]	2	6e-25	none	401	CATGCAGTGCCCTGCTTC for (hit = 439) 0 1 0 1 0 0
ns	ns	ns	ns	ns	gnl|UG|Ta#S13149058	ATCACCCACTCTACTACTCGAAGTTACTACCAGCAGCTTGCTTCAACAGTAGAAGAGAGCGAGAGGATGGCGTCACCCCGCACGGCTCGCCGCTGCAGGGCCGCTGCCCCGCCGTCGGCTGCGCCATCCAAGGGCCGCTGCTCCGTGCACCAGGTGCCCAGCGGCGACTGCCGCAACGTCCAAGGAGATGAAGATCATCTACTGCAACCCGCACGTGTGATGCGATGCGGAcatgGGNTCCGTCGCGCCATCTCGCGACCTGTgttgtgctttctttcatgTCGCCGTCGCCGTCCGTGTGTTCCAACCGCCATTGTCGTTAGGTTGTTTGTTGATTACCGTTTGCTTCCTCAATTACTCNTCTCCAATGTATACANTCNCATCGCATCATTNATGTTA…	1	0	1	0	0	0	0	0.5	0.666667	0	0	0	0	0	0	0	0	0	0	0	1	0	1	0	0	0	0	0	0	1	unknown [Pennisetum ciliare]	3	2e-08	none	171	CATGAAAGTAAGCACACC fuzzy_rev (hit = 263) 1 0 1 0 0 0
ns	ns	ns	ns	ns	gnl|UG|Ta#S33259593	CACGCTCACGACAAGAGGATCGGTATGGAGTTGCTCAACTCACTGGCTGCAATGCTGCTGTGATGTCTACTTTGCTGTCTGCTCTAGTTGCCGTTGAAGcatgTTTGGGGAAGAaaactaacccacaacctgCGCACTCACTGGGTCCAGCAAGCATTAGGTGGGGTAACTTCTCCACTGCAAGAAAAGGCAATGTAACTGCCATCGCAAGCACACAAAGAGGTGGTCTGCACACCAAAGCTCATTCAATGGCTGATGTTTTCCGGACTTCAATTTATCAGATAGTCTCAGCCTTCTTGGATGAcatgCGGGCAAATGCAAAAGCTTCGAGTTTGGAGAAGAATTGGATCAGTGAAGGAAGAAAACCTATATATGGTTCACGTGCTGTGTTGGTTCAGA…	0	0	1	2	0	0	0	0.75	0.333333	0.666667	0	0	0	0	0	0	0	0	0	0	0	0	1	2	0	0	0	0	0	1	unknown protein [Oryza sativa (japonica cultivar-group)]	3	2e-68	none	237	CATGTTGTGTGTTAGTTT fuzzy_rev (hit = 114) 0 0 1 2 0 0
ns	ns	ns	ns	ns	gnl|UG|Ta#S17890189	CTGCGACCCACGCTTCCGCGAGTTCTNCTNCGGGGGCGCCGGCGACGGCGGGGAGGGCCTCGCCGCCTTCCGCGACGGAGGACTTGGGATTGAGGATGTCAGCGGAGGTGACTCTGGTCTTGGGCACTCTAATTTGGGGAAAAGGGCCAGAGATGAACCATCTTCATCTGGTCCAAAGTCAAAGGCTTGCCGCGAGAAAATGCGGAGGGATAAACTGAATGACAGGTTTCTTGAATTATGTTCCGTTATGAATTCTGGCAAGCACAGTGGTCTTGAAGAATGTTCGGCTAGCAATCCTGGGAAGAACGCTAAGTTGGATAAAGCAAGTATCTTGAGCGATGCAACACGTATGTTGACACAGCTCAGAGGTGAGACCGAAAAGCTGAAGGAATCAAATTC…	2	0	0	0	0	0	0	0.5	0.666667	0	2	0	0	0	0	0	0	0.5	0.666667	0	0	0	0	0	0	0	1	0	0	0	PREDICTED OJ1442_E05.19 gene product [Oryza sativa (japonica	2	8e-86	none	236	CATGGACACAACTCAAGA for (hit = 678) 2 0 0 0 0 0
ns	ns	ns	ns	ns	gnl|UG|Ta#S12987956	ACATACATAcatgAcatgTNCATTNAAATTGAGATATACTGCAGATAACACATTAcatgcatgagtggcaatcATATGGGTTCTGCTTTGAATCACACGATTCAGACAGTTGTGAACATTGATGATcatgATTGTGTGGTAACTGTATATACTGATTACGAACCAGGAAAAGAAACTAACGGTAGCTCACAGTTCTTTTAGAAAAACATAAAGGTACTAACTGGCAGTTATATTTCCACCATCACTCCTAGTTGTGACTTCCTACAAGAAATGAGAACGAAAATGATATTACAGCCTcatgTCCCTTCCTTGTTTGGCCATTATATTCGAcatgTTCCTTCCCATCAGATGTCGATCTCTATATTTCCGCTTTGCAAATGATCCCAATTTAAAGCTTGA…	2	0	0	0	0	0	0	0.5	0.666667	0	2	0	0	0	0	0	0	0.5	0.666667	0	0	0	0	0	0	0	0	0	1	0	no hit	none	na	none	0	CATGCATAAGTGGCAATA fuzzy_for (hit = 55) 2 0 0 0 0 0
ns	ns	ns	ns	ns	gnl|UG|Ta#S17985993	TTTTTNNCNNNNNTTTCCNNTTTNNNNNNTNNNNNGGCACCCATATTTCTTTTAGGGGGGGGGTAAAATTCCAACCCCCCGTTTATTTGTTACGGGTTCCCTCCCCCGGGGAGTTATTTTCGGTTTTTTCAAAAAACCCTTCCCAATTGGTTGGGGGGGAACGGTTCACCCTGGCTTTAGATTTTCACAGGGGCCTGAATTTATTTCTCCCCTATAGCCCCCCCTTATTTTATCGGGGTTTAAAGTTCCCCAATTGCGTGGGGGGAAAAAAACGGGCCTTTAAGGTTCCGAATTTTGTTCTTTCACGTCTTCAAGCGTGAAACTTATCTGACCACCAAAACAGGAAAAAGGGACCCCACAATGGATGGCTCCGGAGGTATTGCGCAATGACCCTTCAGA…	0	2	0	1	0	0	1	0.25	0.666667	0.333333	0	2	0	1	0	0	1	0.25	0.666667	0.333333	0	0	0	0	0	0	0	0	1	0	protein kinase family protein, putative, expressed [Oryza sativa	2	2e-58	none	758	CATGCGATTTGATTGATC fuzzy_for (hit = 1000) 0 2 0 1 0 0
ns	ns	ns	ns	ns	gnl|UG|Ta#S17887621	AAAACCCCCCCAAGGGCAGGGCCAAGAATTCGAAAATACCCCGGTGTTTCAAAGGAGAAGACTAATGGAGATcatggagaataataatggTGGTGGTCGTCTCCCGCTTTcatgCAGAAGCAACAATTGGCAGTAAAGCAGGATAGTAACATCCAGAGCAGAGCTGAGGCTCTTCAAAATGTGGAATCAACCATCCATAAGCTGAGCAACATTTTTACCCAGCTGGCAACcatgGTGTCTCAGCAGGGAGAGTTAGCAATCAGAATCGATGAGAAcatgGAGGAGACGGTAGCCAACGTCGAGGGAGCGCAGGGCCAACTCTTGAAGTACCTCAACAGCATCTCGTCAAACAGGTGGCTGATGATGAAAATATTCTTCGTGCTGAAGGTGTTCCTCAAG…	0	0	1	1	1	0	0.5	0.5	0.333333	0.666667	0	0	1	1	1	0	0.5	0.5	0.333333	0.666667	0	0	0	0	0	0	0	0	1	0	putative syntaxin of plants 31 [Oryza sativa (japonica	1	2e-43	none	344	CATGGTGTATAATAATGG fuzzy_for (hit = 72) 0 0 1 1 1 0
ns	ns	ns	ns	ns	gnl|UG|Ta#S26025959	CGACCCACGCTTCCGCGACTGGAGCACGAGGACACTGAcatgGACTGAAGGAGTAGAAAGCCCCCTTTCCCCCAATGGCGCAGTCGGCTCACTCTCACACGAGCACTCGCTTACCCTAGCTTCAACGCCAGCGCGCTCCTCCGCTTCCCTTTGTTCAACGATGGCGTCCACACCGCCGCCGGTAATCGGCAAGGCGGGAAACCTCACTGTCTTCATCACGCCCCCGGCCACGCCGCCGCCAGTGGATACCCCGACCTCTCGTTCGGCCGAGTCGCCAGGATCTGAGTTTTCCACCCCCAATTCCACTCCCCGTTCGGTGGCGTCTCCTGCGTCCCCGCCGCCGGAGCATATAGCCACATCGCCTCCGCCGGCCAAGATGGTCTCGCCGCCTCCGCCGGT…	1	0	0	0	0	1	0	0.5	0.333333	0.333333	1	0	0	0	0	1	0	0.5	0.333333	0.333333	0	0	0	0	0	0	1	0	0	0	hydroxyproline-rich glycoprotein-like [Oryza sativa (japonica	2	2e-38	none	187	CATGAAGGTCGTTGCCTC for (hit = 780) 1 0 0 0 0 1
ns	ns	ns	ns	ns	gnl|UG|Ta#S18009944	TTGTTGACCCCACGGGTCCCGCGATTTGGAGCCCGAGGGACCCTTACcatgGGCTGAAGGAATTAGAAACCAATTTTATCTCTTCTGGCCTAGGGCACCAAAATGCAGTGGCCAACCAGTTGAGAAGAAGATGGCTTCCAACAACCCTCGGTTCCTCTCCCTCCAAGACTGCCACTGCCAAACTAGGAGGCATCTCCAGATCTTCCCCGTCCTACACCCAGGTCGCCTTTTGCTCCAGGcatgCTTTCCACAAGATAGAAACCGCTGCCGCCCCGCAAAGGCCTCAGAATGAGCTCAAGCACGCAAGACCCTGCGCGACCACGGACAACGACCGGGCGGCGCCGNCGGAGGCGCAGGAAAGTACAACCATCAGCGCTGGCGTGAACCCGGTGGCGTCCG…	1	0	0	1	0	0	0	0.5	0.333333	0.333333	1	0	0	1	0	0	0	0.5	0.333333	0.333333	0	0	0	0	0	0	1	0	0	0	unknown protein [Arabidopsis thaliana]	3	2e-30	none	201	CATGTTCGGGACCACGTA for (hit = 772) 1 0 0 1 0 0
ns	ns	ns	ns	ns	gnl|UG|Ta#S16058337	GCACCGCGCGCTGTGGCACGCGTCGCTGTGGGAcatgcacgagtcgcaccaCCTCCCCCGCGACGGGCCCTTCGAGCTCAACGACGTGTTCGCCATCGTCAACGCCGTCCCCGCcatgGCCCTCCTCGCCTTCGGCTTCTTCAACCGCGGCCTCCTCCCCGGCCTCTGCTTCGGCGCCGGTCTGGGGATCACGCTGTTCGGGATGGCCTAcatgTTCGTCCACGACGGCCTGGTGCACCGCCGCTTCCCCGTGGGCCCCATCGAGAACGTGCCCTACTTCCGGCGAGTCGCCGCCGCGCACCAGATCCATCAcatgGACAAGTTCGACAGCGTGCCATACGGGCTCTTCCTCGGCCCCAAGGAGCTGGAGGAGGTGGGAGGGACGGAGGAGCTGGAGAA…	1	0	0	0	2	0	1	0.25	0.333333	0.666667	1	0	0	0	2	0	1	0.25	0.333333	0.666667	0	0	0	0	0	0	0	0	1	0	beta-carotene hydroxylase, putative, expressed [Oryza sativa	2	2e-64	none	285	CATGCAAGGGTCGCACCA fuzzy_for (hit = 33) 1 0 0 0 2 0
ns	ns	ns	ns	ns	gnl|UG|Ta#S13157516	GCTAGCTTCACCTCAAGCTCGAGCTTCACTTGAGCCCCAAAAATGGCGAGCAGCTCACTAGTAGTCCTGGCCGTCCTGGCCACCGTGGCCGCGCTGCTGCTCTCTCCGGCcatgCCCCTACCCGTCTTCACCGGCGACTCCTCCCCGGGCTTCCACGCGGCGTCGTGCCCGCAGCTGGACGGCATCGTGTGGTCGTCCGTGGAGGCGGCGCTGCGGCAGGAGGTGGCGGTGGCGGCGGGcatgctccgcctctacttCCACGACTGCTTCCCGCAGGGCTGCGACGCCTCCATCCTCCTCAACACCACCGCCGCCCGCGAGACCGCTCTCGGACCCAACCTCAGCATCCAGCCGCGCGCcatgCAGCTCATCGATCCATCCGCGCCAGGCGCACCCGTT…	0	0	2	0	0	0	0	0.5	0.666667	0	0	0	2	0	0	0	0	0.5	0.666667	0	0	0	0	0	0	0	0	0	1	0	OSJNBa0039K24.14 [Oryza sativa (japonica cultivar-group)]	1	2e-27	none	338	CATGCGCCTCCTCTACTT fuzzy_for (hit = 239) 0 0 2 0 0 0
ns	ns	ns	ns	ns	gnl|UG|Ta#S17895115	TATGCTCCAACGCGTCCCGAGCGGCGTCNATGGTCGACCTGCAGGCGGCCGCACTAGTGATTAGCGTGGTCGCGGCCGAGGTCCAGCCTAGGGTTTCCTCCCGCCGCCCGTCCGCCCCACCCGCCGCcatgGCCCGCCGCAGCGGAGGAGGAAGGTCTTCCCGCCCTGCTCCACGTGCTGCTCCAGTGAGAAACCCACCAGCGCCAGCCCGTCCAGCTCCTCCACCTGCTACCACCCAGAGCAGCGGTGGTGGTATcatgAGCGGGATTGGGTCCACCATTGCTCAGGGcatgGCTTTCGGTACTGGAAGTGCcatgGCGCACAGGGCTGTTGATGCTGTGATGGGTCCCCGTACCATTCAGcatgAGACTGTTGTCGGTGAGGCTGCTGCATCTATGA…	0	0	0	0	1	1	0.5	0.25	0	0.666667	0	0	0	0	1	1	0.5	0.25	0	0.666667	0	0	0	0	0	0	0	0	1	0	unknown protein [Oryza sativa]	3	6e-35	none	138	CATGTGTCGATTACCTAC fuzzy_for (hit = 663) 0 0 0 0 1 1
ns	ns	ns	ns	ns	gnl|UG|Ta#S24513477	GGCGGCCGCTCTAGAACTAAGTGGATCCCCCGGGCTGCAGGAATTCGGCACGAGGACCAACACTGCTGTTTCTTAAATTGGATATTTcatgCAAATGTGGTGTTTATGATCTTGCAGGGAGGAAAAGAGTGTCCGTACTATATGCGCATTGGGAGCTGCAAATTTGCCACCAACTGCAGATTTCACCATCCGGATCCTACTAATGTGGTTTCAAGAGATCCAGTGTTGGAGcatgAGAATGGCGATATTCCACAACAAAATGTTCAAGCATCTTCTCAGCTGAATGTTCCAGTATGGTCTGCTGACCAAAGGGCATTGAATGAGCACTGTGCTCCTTTTTTAGCTCCAGCATCCTCATACAGTGCGGGAATGATTCCACCTCGGGGAATGTATCCATCT…	1	2	2	1	1	7	1.5	2.75	1.66667	3	1	2	2	1	1	7	1.5	2.75	1.66667	3	0	0	0	0	0	0	0	0	2	0	Zinc finger C-x8-C-x5-C-x3-H type family protein, expressed [Oryza	1	e-115	none	529	CATGTGCAAGTATAACCA fuzzy_for (hit = 614) 0 2 1 1 1 7	CATGTGCAAGTATGACCA fuzzy_for (hit = 614) 1 0 1 0 0 0
ns	ns	ns	ns	ns	gnl|UG|Ta#S26027953	CGTGCGACCCACGCTTCCGGGCAAGGGCTATGTGGAGAACACGCGGCTGGGCAACTGGGAAGCTCCTGATCGGAACGGCCGTGATAGCCATCGCGCTCCTCGCGCAGTTCTACCCGAAGAAGTTCCCGCAGAACCGCGAGTGCCTTCTCGGTTGCATCGCGCTGTATGTGGTTATGAATGTGGTGCTGCTGATCCTTACCTACACCAAGGAGAAGGATGCCATCATCTTCACCCACCCTCCTGGTGGTTCTTTCAATAACACTGGCCTTGTTATATCTGCGAAGTTGAGGAAGATTCTCGGAcatgtacaatctttcaatAGCCAGCGCAGATCCAGAGTCTATCTCTGCTCACAAGCCCGTCCACTTCACTAAGAGTGTTACAAAATGGTTTACAAAG…	1	4	0	2	1	8	2.5	2.75	1.66667	3.66667	1	4	0	2	1	8	2.5	2.75	1.66667	3.66667	0	0	0	0	0	0	1	0	1	0	OSJNBa0027P08.20 [Oryza sativa (japonica cultivar-group)]	3	2e-60	none	192	CATGTACAATCTTTCAAT for (hit = 302) 1 2 0 0 0 1	CATGACCAGGATGAAGCT fuzzy_for (hit = 501) 0 2 0 2 1 7
ns	ns	ns	ns	ns	gnl|UG|Ta#S32643229	TAGTCAGGACANGTNGTNGGAAAAAGCAGAGAACNTGAANGTGGTGCAGGCCcatgNGCAAACTNGANTTNTGGNTGCTNTTCCTCGNGATGGCNTGCGGAATGGGGTCGGGGNTGGCCACCGTGAACAACATCAGTCAGATCGGGGGCTCCCTTGGCTACACGAGCAGGGAGACCAGCACTCTGGTGTCGCTATGGAGCATTTGGAACTTCTCAGGGAGGTTCGGCGCAGGCTACGTCTCTGATCACTTCCTCAGGTCGCGAGGAGTGAGCAGGCCTTTCTTCATAGCAGCAACACTTCTGGTcatgGGTGTAGGCcatgccatcatctcctccGGTTTCCACGCGTCCCTCTACATCGGCTCGGTCCTCGTCGGCCTGTGCTATGGGTCTCAGTGGG…	2	0	0	0	0	0	0	0.5	0.666667	0	2	0	0	0	0	0	0	0.5	0.666667	0	0	0	0	0	0	0	0	0	1	0	Unknown similar to A.thaliana Hypothetical protein yhjx (F25A4.25)	3	e-118	none	534	CATGCCATCATCCCCACC fuzzy_for (hit = 317) 2 0 0 0 0 0
ns	ns	ns	ns	ns	gnl|UG|Ta#S17985586	CGCGTCCGACGACACCAAGGCGCTTTNTGGGGTCGTGGTCGGCGTGACTTGAGAATATCGCGTTGAGTGCGGGCAGTGGGGCGCTCGTTTCCCTcatgTAGCTGGTATTGCTGGCCAGTCAGAGcatgGTGCCCAGTCAGTGGCGCTGTCGGGTGGTTACATAGATGATGAGGACcatgGGGAGTGGTTCCTGTATACCGGAAGTGGTGGAAGAGACCTAAGTGGCAACAAGCGAACAAACAAGGAGCAATCTTCTGACCAGAAATTTGACAAGATGAATGCTGCTCTGCGTCTTAGTTGCAAGAAGGGTTACCCTGTCAGGGTTGTGCGGTCCCACAAAGAGAAGCGCTCTTCATATGCTCCTGAAACTGGTGTGCGGTATGATGGAGTCTACAGGAT…	0	2	0	0	0	0	1	0	0.666667	0	0	0	0	0	0	0	0	0	0	0	0	2	0	0	0	0	0	0	0	1	putative zinc finger protein [Oryza sativa (japonica	2	e-121	none	789	CATGGTAACTGTGGTTTT fuzzy_rev (hit = 929) 0 2 0 0 0 0
ns	ns	ns	ns	ns	gnl|UG|Ta#S22368491	ACGCTTGACCTTAGGCCTATTTAGGTGACTTCTACAACGAGTTTGTACAAAAAAGCATTCTCGTACCGGTCCGGAATTCCCGGGATATCGTCGACCCACGCGTCCGTCTTTATGAATCCCATcatgCCAATTGTATCGAGTGAACGTGTGGAGCCTGGTCTTGTGGcatgACCGACTCCGCAAGTGTGATGGCTGAGcatgCATTGACATAAGGTGTATGTCAACGTCGCGTTTCATTGACATCAGAACTTCAATGGGAGATCAGACACAGTATTTTGTGGAGTTTTTGATGGTcatgGTCCAcatgGCCATCTCGTCGCGCGGAAAGTAAGAGATACTCTCCCTTTGAAGCTGTGTGATTTGATATATGATGACTATGGGGAGAGCCCAACCAGCAAT…	3	2	1	5	1	7	1.5	4	2	4.33333	0	0	0	0	0	0	0	0	0	0	3	2	1	5	1	7	0	0	0	1	protein phosphatase 2C, putative, expressed [Oryza sativa (japonica	1	6e-83	none	432	CATGACCGTTCTGATTTC fuzzy_rev (hit = 673) 3 2 1 5 1 7
ns	ns	ns	ns	ns	gnl|UG|Ta#S12873214	CTGAAAAATCAGCTCAAAGGACAAGCATTCAAATTGTCCAATcatgATCTAGAGAGGCTTGCTGTGGAAACTGAAGGGTATTCTGGAAGTGACCTGAGAGCCTTGTGCGAGGAAGCTGCAATGATGCCGATCAGAGAGCTCGGTCCACAGAATATTCTCACCATTAAAGCAAACCAGCTGCGACCATTGAGGTATGAAGATTTCAGAAATGCGATGACCGCGATAAGGCCGAGCTTGCAGAAGAGCAAGTGGGACGAGCTGGAGAAATGGAACGATGAGTTTGGCGCAAGCTGACAACAATAACCTCCCcatgTTcatgGGATGGTTTTACTTCGGTGTGTACATATATTTCTCCGCGCCACCAAATGGATTGCAAGCTGCAAGTGTGTCACACAGACA…	0	0	2	0	0	0	0	0.5	0.666667	0	0	0	0	0	0	0	0	0	0	0	0	0	2	0	0	0	0	0	0	1	mosaic virus helicase domain binding protein [Triticum aestivum]	1	2e-49	none	128	CATGTATACGCACTGATT fuzzy_rev (hit = 519) 0 0 2 0 0 0
ns	ns	ns	ns	ns	gnl|UG|Ta#S12991959	TGACGGCGTATGTGATGTTcatgTCGCAGCTGCTGGGCGGGCCGGAGGACGTGGCCCTGCTGTCGCGGCACGGGGTCATTGAGCACCACCTGGGCGACGACGCCGAGGTGTGCGCGCTGTTCCGGGGGCTGGCGCAGGGGCTCGTCTTCGACCCGTCCGGCGGGCACTACCTGAGCACGGTGGGCGTGAGGCTGCGGTCGCACCACCGGTCGCGCCTCAAACCGGTGGCGTGCCTGGGTcatgCGGCACCGCTTCCGCAACCCGTGGCTCGCCGTGGCGTGGGTCTTGGGCTCcatggccgtgctgggcacCATCGTCCAGACTGTGATCACTCTGCTTCCCTACGTGCATCATCAAGGACGCACGCGCAACATCGGAAGCTAGCTATACACGAGTATT…	1	0	0	0	0	1	0	0.5	0.333333	0.333333	1	0	0	0	0	1	0	0.5	0.333333	0.333333	0	0	0	0	0	0	0	0	1	0	unknown protein [Oryza sativa (japonica cultivar-group)]	3	2e-30	none	502	CATGGCCCTGCTGGGCAT fuzzy_for (hit = 293) 1 0 0 0 0 1
ns	ns	ns	ns	ns	gnl|UG|Ta#S32654045	CTAGTAGGAAACCACAATGTGGCTAATCCAGAATTACTTCTAcatgTACCAACAATAGTAAATTAATCGTGTCCAGCATCAAACTGATCTACATATTTTCACAAAAGCACAATTAGGGATTACAGATGATTTTATCAGCTTATTAATAAGATGGGCGcatgCATCATTCTGATGCAGAGGCCGGGGAATAACCTCCTTTTCGAAAAAAAAAACAGAGGATTTTACCCTTGAAGCGGACCTGTTCTTTTGCTCCCTTTCTGCTTCTTAGGGATTACACGGAGCATCTCTTTAGCTTTCTTCTGCTCGCCTTGTAGGGCATCACTGGNGTACTTTCCCGGCCACTCCTTCTCTAGCACAATTCACTTCAGTCTAGTTCTCatcagtgagcgacacatgTGA…	0	0	0	1	1	0	0.5	0.25	0	0.666667	0	0	0	0	0	0	0	0	0	0	0	0	0	1	1	0	0	0	0	1	no hit	none	na	none	0	CATGTGTTGATCACTGAT fuzzy_rev (hit = 378) 0 0 0 1 1 0
ns	ns	ns	ns	ns	gnl|UG|Ta#S19220913	AGGGCGGCCAAGGGCGTCGCGGCGCTGGCGCCTCCGGGGAGCGTGATGGACGGGCTCGGCGCCGCCGTGATGACGGAGTGCGAGATCCGGGGGAAGGCTGCGAGcatggtggtgacctggccGGCGGGCGCCAGGCCCTCGGACTTCGGGGTcatgCGGCGCGTGGCGGCGGAGCTCGGCGTCGATCTGAAGGCAGCGGCCAGGGTCTCCGGCCGGGCCGGGTTGGGCGCGCTGTATACTTAAGATGATATGATATCCTTTTCACTTCTCTGTGCTcatgGTTCGTCAGTAGTCTTGTTTGGCTTGCGTTTGAGAAGAGAGGTTTAAAGACAAAAATCCGAGATGTATCAGGAATTCAGTTCAGCAATGTTGTGTTCGGGCAATCTGCAAGAGGATTAT…	0	1	0	0	0	1	0.5	0.25	0.333333	0.333333	0	1	0	0	0	1	0.5	0.25	0.333333	0.333333	0	0	0	0	0	0	0	0	1	0	P0489G09.13 [Oryza sativa (japonica cultivar-group)]	1	4e-28	none	247	CATGGTGGTGACGTGACC fuzzy_for (hit = 104) 0 1 0 0 0 1
ns	ns	ns	ns	ns	gnl|UG|Ta#S26028030	ACGGCGACCCACGCGTCCGACCACCCAAAGCAAAGCGGAGCTGCGGAAGCGCGAAGGGGACGCAAGGGAGCGAAGCGCGGCGCGTCAGCGGGCAAACCCTAGGCGTACGGCGGGCGCCACAGCCCCCCGGCGGGCGGACTCCGCACGGCTCGGCAGCGCGGCTCGGCTCGATTCCGTCGGGCGTGGCCCGGCCAGGCGGCcatgTCGAACAGGTCCATTTGCAAGTTCTTTGTGAATGGTGCTTGCTTTAAAGGAGACTACTGCCAATTCTCCcatgactggaatgatcaaCCAAATGATGTCTGCACATTTTACCAGAACGGTGTGTGCTCTTATGGCAGCCGTTGCAGATATGAAcatgTTGAAGTTTCTTCTGAATACACCCAACCATCAACTACT…	1	1	0	1	1	0	1	0.5	0.666667	0.666667	1	1	0	1	1	0	1	0.5	0.666667	0.666667	0	0	0	0	0	0	0	0	1	0	putative makorin RING finger protein [Oryza sativa (japonica	1	2e-39	none	368	CATGCCTGGAATGATAAA fuzzy_for (hit = 273) 1 1 0 1 1 0
ns	ns	ns	ns	ns	gnl|UG|Ta#S32554396	ACGCTGATAGCAGACTCTGCTGCAGCTGCACTTTATGAATAATGGACAAGTTCAAGCTGTAATTGTGGGTGCTGATCGTATAGCTGCAAATGGTGACACAGCcaacaagattggcacataCAACCTCTCGATTTCTGCAAAGCATCACGGcatgCAGTTTTACGTGGCCGCACCAGTAACTTCGATTGATCTCTCCCTCCCGTCTGGGAAGCAAATCGTCATAGAAGAAAGATCTCCAAAGGAATTGTTGAACTCTGAAGGTGGTCTAGGAAAGCAAGTTGCCGCGTCAGGTATATCAGTCTGGAACCCCGCCTTCGACGTTACTCCAGCAAATCTAATTACTGCAATCATTACAGAAAAGGGTGTGATCACAAAGTCTGATCCTAATGGAAGTTTCGA…	0	0	0	0	4	0	2	0	0	1.33333	0	0	0	0	0	0	0	0	0	0	0	0	0	0	4	0	0	0	0	1	IDI2 [Hordeum vulgare subsp. vulgare]	2	5e-65	none	367	CATGTGCCAATGTTGTTG fuzzy_rev (hit = 102) 0 0 0 0 4 0
ns	ns	ns	ns	ns	gnl|UG|Ta#S19222337	TCACAAATAAACTAATTACTTATTAAATTTGTTGAATCTGAACGAGGGCAGAGGGGCCTCTGCCGACGCAAGTCCCAAGCACAGAAAAAGGTGGAGGGGGcatgAATAAATTTACATCTTTTCACTACCAAGCTGTAGCTTAATGCACATTATATTggtttagccatacacatgCAGAGACAGGATAAGAAACAAGAAAAAGATAGGAAAAGGGAGAAGTGGGGACCTCTAGGTGGAAGAACGAGTCGCTGAATTCAGGCTGCCACTGTCGAGGATGAAGACGACCTACCGGGCTGCCTTGCCGGGGACAACCACGATGCGAGGGAAAACAACGCCGCCAGCATCCTCACAATCGATGTGGATCCAAGCTGGCTCCGGGAGACGAGATCCACGCCCACA…	1	1	0	0	0	0	0.5	0.25	0.666667	0	0	0	0	0	0	0	0	0	0	0	1	1	0	0	0	0	0	0	0	1	no hit	none	na	none	0	CATGTGTATGTCTTAACC fuzzy_rev (hit = 156) 1 1 0 0 0 0
ns	ns	ns	ns	ns	gnl|UG|Ta#S16234044	CCACGCGTCCGCTTCTGAAATACAAACAGTAGCCATAGTTCCATATGCATTTCTTTGATTGTAATTTCTtgttggtaccttaccaagCAGGCCGCTTGGTGCGTTTCTATCTTACCTGCTGTCATCAAACTGGAGCCACAAATCCAGTGGATTTTGTTTCTGTTGAATCATATTACGTCCAGAAATGTGAGCTTATATCCGCTGCATCTTTTGGGAGGTCTTTTTTTTACGCTGAAAATAATGTGTGTGCTTATCCCATTAACTTGAGTGTGTTATTACAAGTTGAAGGGGcatgAATGGTCCACAACTCAGCTGGCTGTTGTTTCTGTAAGAAATTACTTTCTTCATTATGCATTGCTcatgATTATTCTGTCTTGAATAAACATATGGTGTGGCACT…	1	1	1	0	1	0	1	0.5	1	0.333333	0	0	0	0	0	0	0	0	0	0	1	1	1	0	1	0	0	0	0	1	no hit	none	na	none	0	CATGGTAATGTACCAACA fuzzy_rev (hit = 69) 1 1 1 0 1 0
ns	ns	ns	ns	ns	gnl|UG|Ta#S12953786	ATTTGGCAGTTNTAAATAATAACAAAGGCTCCCTAGGATTCGGACACACACACCGAGNAACAATAGCATCACCAAGCGTGCACAAAGTTCAAACCAGAGTGCATACAGTCTGCATATATATTGCAGAAATTTATTTTTCATTTGATGTGCTGATTAATCTTACCAATTTGCCAGCCTCcatgGACACACATAGTTTGTGTAGTTCACTGCTCCTTTGGCTCCTTTGTGACTAGAAGTTCCTCTGCTTCTTTCAATAAGGAGGCGAGAGTCCTGTAAGGCTTCAGTGTGCCACGATTGGCACTGTATAAAATCATAAAGCTCTCGAGAGAAGAcatgGTCTTGCAAGCATCAGCCAAAGATTGTAGAAAGATCACCAAGAAGTGTTCTTTGAGGTAGCTG…	1	0	0	1	1	0	0.5	0.5	0.333333	0.666667	0	0	0	0	0	0	0	0	0	0	1	0	0	1	1	0	0	0	0	1	no hit	none	na	none	0	CATGGCTTTACCATCTCA fuzzy_rev (hit = 609) 1 0 0 1 1 0
ns	ns	ns	ns	ns	gnl|UG|Ta#S17888478	AGTCTTCCGGCACCTGCAAATGTGATTATGTTAGCAGTGCAGGGTATCTTTCGTGGATTCAAGGATACAAAGACTCCCGTACTTTTTATAGGTTTGGGCAATCTTTCAGCCGTGGCCCTTCTTCCGCTACTTATATATGGTTTTAAGCTTGGTATAACAGGAGCCGCAATTTCGACAGTCGCATCCCAGTACATTATTGCCATTTTGCTTATGTGGTCTCTAAGTAAAAGAGCTGTTCTGCTTCCTCCAAAGATGGACCAGTTAGAGTTCGGTGGATATTTAAAATCTGGTGGcatgCTATTGGGACGAACCCTCTCAATTCTGTTAACTATGACCATCGGTACATCGATGGCTGCTCGACAAGGCCCAACAGCTATGGCTGCTCATCAGATTTGTTTG…	0	2	1	1	0	7	1	2.25	1	2.66667	0	2	1	1	0	7	1	2.25	1	2.66667	0	0	0	0	0	0	0	0	1	0	hypothetical protein [Oryza sativa (japonica cultivar-group)]	1	1e-89	none	533	CATGGTTTGTATGTGCCA fuzzy_for (hit = 637) 0 2 1 1 0 7
ns	ns	ns	ns	ns	gnl|UG|Ta#S32568461	GGAGGAGGAGGCGGAGGCGGTGGCGAAGGTTCTTGTTGCGCCCGCTGCTTCTCCGTGGGTTCGATCTATTAATACGCGCTTCCTGCGGCCcgcagaccaatcctcatgGCCGGCTGGACGGATTCCGGCGGCAGCCGAGGGCGAGGAGGAGGAGGAGGCGGCGGCTTCGCGAACCGCGGCGGCGGCAACGCCAACAAcatgAACACCAGGTGGAGAGAGAGAAGGCCACCGCAGCAGCCTCAGCCGCAGCCACAGCCTCAGCCGCCGCCGCAGCAGCATCAGCAGCAACAGCATCAGCACCACCACCAACAACAGCACCACCACCACCAGCAGCAACATCGCTACCGTCCTGTCAACGACAATGGCCACTCCTCGCAGCACCCGCGCCACCCACCGGCG…	0	0	0	1	0	1	0	0.5	0	0.666667	0	0	0	0	0	0	0	0	0	0	0	0	0	1	0	1	0	0	0	1	putative ring finger protein 5 [Oryza sativa (japonica	1	2e-21	none	561	CATGAGGATTGCTCAGCG fuzzy_rev (hit = 90) 0 0 0 1 0 1
ns	ns	ns	ns	ns	gnl|UG|Ta#S32539377	CGCCCCGGTTCAATGGTGGAGACAGTTGTCAATGATGATCACGGCAGAAATGGTGTTGTTTCGGCAcatgAGCTACAAGTGTGTGACAATCAAGAGATCAAAGAGGACGAATCAACTATAGGCGATGATGAGAATTCAGTGGCTGCTGCTATTGCATCTGTTGGAGAGGAAACAATGAAGGcatgTGAAGCTGATCAACCAGAGCTATTGATGGATGAACAGAAAATTCAAGATGAGCTTCGTTATGAAATAGACACAGCACCCCAGAATGGCAGGGCTACGACGTATGCTGATGGTGATAGTGAATACGATGAAACGACCGACGATGATAGTATCCTGCCCAAGAATGGTGCTCTGGTTAAGcatgGGCTGGCGGGAGCTTTTGAGCGCGAGTTGCTT…	3	2	0	0	0	0	1	0.75	1.66667	0	3	2	0	0	0	0	1	0.75	1.66667	0	0	0	0	0	0	0	1	0	0	0	no hit	none	na	none	0	CATGATCGGTCTGTCGAC for (hit = 650) 3 2 0 0 0 0
ns	ns	ns	ns	ns	gnl|UG|Ta#S32602175	CTCTCTAGCcatgTCTACAATGAAGGGGCAGACAAGGAGGGAGAGGCCTAGAACTCGTCCTcatgGCCTCACGCAACAGAAGAGGCAGGAAATAAAGGAAGCGTTTGATCTTTTTGACACCGATAACTCAGGAACCATCGATGCCAAGGAGCTGAATGTTGCGATGAGAGCCTTGGGATTTGAGATGACAGAAGAGCAAATCAATCAGATGATTGCTGATGTTGACAAAGATGGCAGTGGATCGATAGATTATGAGGAGTTTGAGCAcatgatgactgccaagatTGGGGAGAGGGATACTAAAGAAGAGCTTACAAAAGCGTTCCGCATCATTGACCAAGATAAAAATGGGAAGATTTCAGATGTTGATATTCAGCGTATTGCCAAGGAGTTGGGTGA…	0	0	0	0	1	1	0.5	0.25	0	0.666667	0	0	0	0	1	1	0.5	0.25	0	0.666667	0	0	0	0	0	0	1	0	0	0	putative caltractin [Oryza sativa (japonica cultivar-group)]	2	6e-83	none	169	CATGATGACTGCCAAGAT for (hit = 267) 0 0 0 0 1 1
ns	ns	ns	ns	ns	gnl|UG|Ta#S16200222	CAGATGACTACCGGTACTTCGACACACAGCTAGACCCCTACGGGAGTCAAGGTGATGCAATGGTCAGCCCATCAACTAGTCCAAGGTCATCTCCTCACCGGTTCCAGAAACCACAAGCTAGTTTCCTACCATCAAGCCCATATCCTCTCCCCAGCTGCTCCCTCTcatccgtggcttgctctcACCCTCGGCGTGGCTCTGAGAATGAAGGCCGGTTCCCGTCTTCACCCAATGAcatgTGCcatgGCGCGGACCTGAGGCGAACGGCACTACTGAGGTCGGTGCAAATGAGGGTGcatgGTCCCcatgCGTACGACCCATCATTCGGCAGCCGGCAGGAGCAAGAAcatgTCcatgAGcatgATGATGAAcatgGTcatgAGCATCTGGAAGATTTGG…	1	0	1	1	0	0	0	0.75	0.666667	0.333333	1	0	1	1	0	0	0	0.75	0.666667	0.333333	0	0	0	0	0	0	0	0	1	0	hypothetical protein [Oryza sativa]	3	1e-44	none	288	CATGCGTGCCTTGCTCTC fuzzy_for (hit = 165) 1 0 1 1 0 0
ns	ns	ns	ns	ns	gnl|UG|Ta#S32499962	AATGGACCAAAGGATGGATTAGAAGATACCATAAAGTGTGGcatgGAAGTTAGTTTGACGTCGCCAAATAGTGCAAGTGTGGTGGCAATGGGAACCATTCAGAAAACTGATAGAAAAGCTAAAGCTATTGATGGCCAACCACTAGCTGATTGTGTTGAAGTTCTTATCAACGTCGTGCTCAAAGAAACAACTGAGCTGCCTCGTGCAcaagggaaaataaacaagCTAGGAAATGCCCAAGCTAGGTGTATTCcatgGCCACGCAAAAATATTATGCAAATAGATCGTACTACCGTGCTGCACTCTAAGGTTTCTAGTGTTTGTAGTCAGGTGTCTTTCAACAATAGCGAGAATGTGGATCCCAACAAAACAACTACTGGAACTCAGGTGACCAACcat…	0	1	0	1	0	0	0.5	0.25	0.333333	0.333333	0	1	0	1	0	0	0.5	0.25	0.333333	0.333333	0	0	0	0	0	0	0	0	1	0	PREDICTED OSJNBa0036M16.105 gene product [Oryza sativa (japonica	1	5e-16	none	294	CATGGCAAAATAAACAAG fuzzy_for (hit = 207) 0 1 0 1 0 0
ns	ns	ns	ns	ns	gnl|UG|Ta#S17894974	CCAACCAACGCGTTCCCAGCGCGACGGATGGTCGACCTGCAGGCGGCCGCACTAGTGATTGTCGCGGCCGAGGTCCGATCCCCCCCTCTCTCTCTCCCCCCCACCTCGTCTTATCCCCAATAGGGCACGCTCGCCACGTTCTTGATTGTCGGGCCGGGCAGGGCAGGGATGTCGTCTCCGAGCAAGCGCCGGGAGATGGACCTcatgAAGCTGATGATGAGCGACTACAAGGTCGAGACGGTGAACGACGGGATGCAGGAGTTCCTCGTCGAATTCCGCGGGCCTCAAGAAAGTCTCTACCAGGGGGGTGTATGGAAGGTTCGGGTATAACTGCCCGATGCGTATCCTTACAGGTCCCCCTCGATTGGTTTCGTTAACAAGATATATCACCCGAATGTC…	1	1	0	0	0	0	0.5	0.25	0.666667	0	1	1	0	0	0	0	0.5	0.25	0.666667	0	0	0	0	0	0	0	1	0	0	0	putative acetohydroxyacid isomeroreductase [Oryza sativa (japonica	1	4e-79	none	195	CATGTAAATAAGTGCACT for (hit = 828) 1 1 0 0 0 0
ns	ns	ns	ns	ns	gnl|UG|Ta#S32653973	ATCATAGCCAGATATCTTGTAGATGAGGTAAAAGACAAGAATGGCAAACAGATTGATGTTCTTTTcatgGAAGCACGAAGGAGTCCAAAACCTTCCTCTGCAGGAGAATGGATGGGATTGTGGcatgTTcatgCTCAAATACATTGACTTCCACAGCAGAGATATGGGCCTTACTTTTGGGCAGAAACAcatgCCTTATTTTCGTCAGAGGACTGCCAAGGAAATATTGAATTTGAGGGCTGGATaatgaagaggcgcatcatAGGTATAAACAAAAGGAATGTGCAAACTGGAGGCAAGTGTATGTACTTAATAGAATGCAGCTATGCCTTCCCTGGAGTACCAAATGCAAGGATTTCCGAAGCCCAGGGGTTCAAACCAGTCATCTTGCAAGGATCA…	1	2	0	1	0	0	1	0.5	1	0.333333	1	2	0	1	0	0	1	0.5	1	0.333333	0	0	0	0	0	0	1	0	1	0	P0458A05.23 [Oryza sativa (japonica cultivar-group)]	2	8e-26	none	497	CATGAAGAGGCGCATCAG fuzzy_for (hit = 245) 0 1 0 1 0 0	CATGCCTATTTAATGACT for (hit = 584) 1 1 0 0 0 0
ns	ns	ns	ns	ns	gnl|UG|Ta#S15880286(rev)	CGCCACTCCCAAAGAACACCAAGAGGAACCGGAAAACTACAACGGTCTGGTATCATATAGCTGGTGTGCTGGCTGCTGTCTTGACCTGGTCGAAGACCGAAACTATGTGGTGAGCGATGATCTACTGATGCACCAGGCCTCCGGGATGTCCGTGACGAAGCACTGGTGCAGGAGAGACAAGGCTAACGTTGTCGAGATGGAGATCACCATCGGGAAACCAGAGGCTGTTGAGCTGCTGCAAGCcatgCTTACCTCGAGGACACCGCTGACCGACGTGTTCAATAACAGGCTGGAGGAACACTCCTCCCTGCAAAAAATGCAGATCTCTGTGGAGTTCCCTGCAGGTAAGATCATAACCGTGGAGGTTTCGAGATTCGACACCATTGCCACCGTCAAGCG…	0	0	1	1	0	0	0	0.5	0.333333	0.333333	0	0	1	1	0	0	0	0.5	0.333333	0.333333	0	0	0	0	0	0	0	0	1	0	no hit	none	na	none	0	CATGTAATTTGACAGTCG fuzzy_for (hit = 629) 0 0 1 1 0 0
ns	ns	ns	ns	ns	gnl|UG|Ta#S12987284	CTCTCCAAATTAGTGTCCGACAGCGACAAGGGCCACGTCAAGCACCCAAGTCAAAGGAACGCTGGGTTATCTGGACCCCGAGTACTAcatgTCCCAGCAACTGACGGAGAAGAGCGACGTCTACAGCTTCGGCGTGGTcatgCTCGAGCTGATCATCGCCAGGCAGCCGATCGAGAAGGGCAAGTACATCGTCAGGGAGGCCAAGAGGGTTTTCGACGCTGCCGACGCCGAGTTCTGCGGCCTCAGGGGcatgATAGACTCCAGGATCATCAACACCAACCATCTCGCCGCGTTCAGCAAGTTCGTGCAGCTGGCCATCCGGTGCGTGGAGGAGGGCGCTGCCGCCCGACCGTCcatgAGCGACGTCGTCAAGGAGATCGAGATGATGCTGCAGAACGA…	0	0	0	0	0	7	0	1.75	0	2.33333	0	0	0	0	0	7	0	1.75	0	2.33333	0	0	0	0	0	0	0	0	1	0	Protein kinase domain containing protein, expressed [Oryza sativa	2	3e-83	none	975	CATGTCAAGAATATATAT fuzzy_for (hit = 652) 0 0 0 0 0 7
ns	ns	ns	ns	ns	gnl|UG|Ta#S15903040	ATACCAGGAAGATCATCGACGCCATCCACTCCGGTGAGCTCCTCACCGCCAACTACAAGAAGACGGAGGTGTTTGGCCTGGAGATCCCCACTGAAATCGACGGCGTCCCGTCTGAAATCCTCGACCCGATCAACACCGTAAGCTCCGTAGCATCACGCATCAGTTcatgCCATTTCTGCTATAcatgTAAAAAATGCAGAGTCTGAGTTGTTCTTCGTCGGAAATGTGGCCTCTGTGCAGTGGACGGACAAGGGCGCGTACAAGGAGACGCTCCTGAAGCTGGCTGGCCTGTTCAAGAAGAACTTCGAGGTGTTCGCCAACTACAAGATCGGGGGAGACAGCAGCCTGACAGACAAGATCCTCGCTGCTGGACCAAACTTTTGAGTTACTGAAGAATAA…	2	0	2	1	0	0	0	1.25	1.33333	0.333333	0	0	0	0	0	0	0	0	0	0	2	0	2	1	0	0	0	0	0	1	Phosphoenolpyruvate carboxykinase, putative, expressed [Oryza	1	7e-41	none	663	CATGAAACTTATGGGAGG fuzzy_rev (hit = 530) 2 0 2 1 0 0
ns	ns	ns	ns	ns	gnl|UG|Ta#S14961111	GCACGAGGGAGAGATCCGGACGATACGAGCTCAGCTCCCGTCGCATCGCACCGCATCGCCCGGCGACACCCGCCCGCTGCCCTCCCTCGTCCCCAGCTCTTCCGAATCGCGTCGCCGGCGGCCGAGAGGCCATTGGATTCGTGGCGTTGGCGAGCGTGGTCGCCAGGAGAGGAGGGGTGCCGGCGGCGGCGGCGACTGTTCGCGGGATGAGCTTCGGCGGCGCCAGCTCCGTTGCGGCCGGTGGGAAGCGGCCGTTCGAGTACGGGAGGACGcatgTGGTGAGGCCCAAGGGCGCGCACAAGGCCACCATCGTCTGGCTCCACGGCCTCGGCGACAATGGAGCCAGCTGGTCTCAACTGTTGGAAACTCTTCCCCTTCCTAATATAAAATGGATCTGCC…	1	0	0	0	0	1	0	0.5	0.333333	0.333333	1	0	0	0	0	1	0	0.5	0.333333	0.333333	0	0	0	0	0	0	1	0	0	0	biostress-resistance-related protein [Triticum aestivum]	3	e-155	none	324	CATGCCTCGCTGAATCTT for (hit = 1130) 1 0 0 0 0 1
ns	ns	ns	ns	ns	gnl|UG|Ta#S22390416	TTAGGTGATCTATAGAACAAGTTTGTACAAAAAAGCAGGCTGGTACCGGTCCGGAATTCCCGGGATATCGTCGACCCACGCGTCCGGGTGGAAGCAAAGTCAGTGCGGGCAAGTTGTCTATTGGAACcatgGCATCTTTTATTGGTTACACATTCACACTGACCTTTGCTGTTCAAGGAGCTGTTAATACCCTAGGTGATCTGCGTGGGACATTTGCTTCtatagagagaataaattcTGTTCTGTCAGCAAAGGACATTGATGATTCACTTGCGTATGGTTTAGCCAAAGAACTTGACAATAAAGAAACTGAAGATTCTAATGGTAGAGTGcatgAAAAGGGCACTGTTAACACACGTTAcatgTCAGCATTGAAATCTTCAAGCAGCTGTAGTGATC…	1	0	1	0	0	0	0	0.5	0.666667	0	1	0	1	0	0	0	0	0.5	0.666667	0	0	0	0	0	0	0	0	0	1	0	putative ATP-binding cassette, sub-family B, member 10 [Oryza sativa	3	2e-98	none	690	CATGGAGAGAATAAATTC fuzzy_for (hit = 220) 1 0 1 0 0 0
ns	ns	ns	ns	ns	gnl|UG|Ta#S12918477	CCGCCCGGCGGCCACGCCAAGACACTCCTCGCGGCCGGCGGCTCCGCCGCGCGCCTCGTCGAGCTCGGCGAGGAGCACCGGGAGCTCGAGGCGGAGCTCAGGAAGATGGCGCCCCCCAACGGCCGCTCCGTGCTCATCTTCCGCTCCCCCTGCGGCTGCGCCAAGGGCAGGATGGAGGTCTGGGGCGCCAAGAAGGTGCGCCGGATCAAGAAGTAGTAGTGGTAGCAGCTATGAGTGGATGACAGACACCAGCGCTCACTGCTCTCCATAATAAACTAGTTTTCTAGTTATTGCATACTCTATAATACAGTGCTcttgctcttgtggcaagtATAGTTGAGAATAAGGAGAGGAACAAAGGAATAGATAcatgtcttcttatatcacTTGTGATGCACA…	0	1	1	1	1	0	1	0.5	0.666667	0.666667	0	1	1	1	1	0	1	0.5	0.666667	0.666667	0	0	0	0	0	0	1	0	1	0	unknown protein [Oryza sativa (japonica cultivar-group)]	1	3e-15	none	241	CATGCTCTTGTGGGAAGT fuzzy_for (hit = 314) 0 0 1 1 0 0	CATGTCTTCTTATATCAC for (hit = 369) 0 1 0 0 1 0
ns	ns	ns	ns	ns	gnl|UG|Ta#S13132823	GTTTTTTTTTTTTTTTTTTAGCACACAAAAATACCTGGAATAAAATTGTGCTAGTGCAACTAGAGCAcatgAAAACAATGGTGAAAGATAAAACAAGAATTGAAGTTGCAGCACAAATCAAGATGATCAACTGTACAAATAAAACTGGTTTCTTCCTCCTGGCCCCTCCTGAGTCGGGACCCACTACCACTACCAATCATcgcacccatctaaacatgCCAATCATTCATCACGGATCAATCCATCCAACAANGAAAATAAGATANACAGACANGANAATANCACCAAANATAAANGANGCCTAAGGCCTAGCAAGAANCTGTCCTTGCANTCAATTGCTTCTTCCTCCCACCATCNATTTTCCANCCTCCTCTTAACCAAGCAGTGACAATCCAATGA…	1	1	0	0	0	0	0.5	0.25	0.666667	0	0	0	0	0	0	0	0	0	0	0	1	1	0	0	0	0	0	0	0	1	no hit	none	na	none	0	CATGTTGAGATGTGTGCG fuzzy_rev (hit = 200) 1 1 0 0 0 0
ns	ns	ns	ns	ns	gnl|UG|Ta#S18012447	TGCGACCCACGCTGCCGCGACTGGAGCACGAGGACACTGAcatgGACTGAAGCAGTAGAAAATATGTTGAAgatgaagcttgtcgttgtGCTCTCGGACCTGCTCCTGCTTTCTCTCCTCGCCGTCTCCTCCGCCGAGGAATTCGATTTCTTCTACCTTGTTCAGCAATGGCCTGGGTCCTTCTGTGACACGAAGAAGGGGTGCTGCTTCCCGGACACCGGCAAGCCGGCGACGGACTTCGGCATCCACGGGCTGTGGCCCAACTACGCCAAGTGCAAGACCCGCGGCGAGCTCTACGGCGCCCTGGAGATGGTGACCAAGCGCAAGAAGAAGTGCTGGCCGGAGAACTGCAACAGCGAGCGCCTCAAGCTCTGGGAGATCAAGGACCTGGTGACGGAG…	2	0	0	0	0	0	0	0.5	0.666667	0	2	0	0	0	0	0	0	0.5	0.666667	0	0	0	0	0	0	0	0	0	1	0	aleurone ribonuclease [Hordeum vulgare]	1	e-117	none	240	CATGTAGCTTGTCGTTGT fuzzy_for (hit = 71) 2 0 0 0 0 0
ns	ns	ns	ns	ns	gnl|UG|Ta#S13170609	CCGTTNCNAATTGNAGNGTTCCGAGCGCNTTTCCTCGGAGCAGAATCCTCGGTTGGTTGGAGCTTCGGAGATGAAGAGCTTTTGATGGCTTNGTCCGAATNCGGCACGAGAGAAAGTTGATAGCAGCAGGTCNTCCGGAGTTTAGATCATCGCGAAGCGCAACGCTAGCCCAGGCGACGAcatgGCCCGTTTGGTTGANGCCAGATGTTTACCCGCTNATCGGCGCGATGTCGCTTGGTGACGGGGATGTGCGTCTTCCAGCTCACCCGGAACGTCTTCCTCAACCCAGACGTCAGGGTGAGCAAGAGCAACCGGCAGAGCGCGGTGCTGGAGAACGCGGAGGAGGGCGAGAGGTACAGCCAGCACGCCTTCCGCCGCTTCGTCAGCGCGCACCGCCCG…	1	0	0	1	0	0	0	0.5	0.333333	0.333333	0	0	0	0	0	0	0	0	0	0	1	0	0	1	0	0	0	0	0	1	unknown protein [Oryza sativa (japonica cultivar-group)]	1	1e-27	none	95	CATGTATAGTGCACATCC fuzzy_rev (hit = 562) 1 0 0 1 0 0
ns	ns	ns	ns	ns	gnl|UG|Ta#S16242876	TCCGGACACGTTCCGCCCATCCGGTTTCGTGGCGGGGGAAGGGGAGCCCGCCGGGGTCGACTTCAAGGGCGGCTGCTTCGAGTTCCTCCCGTTCGGGTCTGGGTCGCCGCTcatgCCCCGGGATGGCGCTCGGCCTGTACGCGCTGGAGCTCGCCGTTGCTCAGCTCACCCACGGGTTCACCTGGGCCCTGCCCGACGGcatgAAGCCATCGGAGCTCGAcatgAGTGACATCTTTGGCCTCACTGCGCCGCGCGCTACCAGGCTCTACGCCGTGCCCACACCCCGGCTCACCTGCCCCTTGGTCGCTGACGTTGATGTCGACGGCACGCATCAGGCGTGATATCATACGCTTGcatgTGCGATCTATGGTATCTACCGGCTGCACAGGGTGGAGGTGT…	1	1	0	0	0	0	0.5	0.25	0.666667	0	1	1	0	0	0	0	0.5	0.25	0.666667	0	0	0	0	0	0	0	1	0	0	0	putative ferulate-5-hydroxylase [Oryza sativa (japonica	3	2e-32	none	209	CATGCTTAGGTTACGATT for (hit = 540) 1 1 0 0 0 0
ns	ns	ns	ns	ns	gnl|UG|Ta#S32728520	TATGGCTCAAAACATATAATGATTTACAACAATTAGGCATTCGACATCAGATCCCTTCAAACGACTGACATTCTAGATGAGCAGACCATTACAAGCATAGGGACCGACCAACACCTTCCCTTTCAGATCTTACACcatgNTTTACTTTATATATCAGGCCCGGGcatgAACCCATCCTACACATTTCAGCTACAATACAGCGGAACATTGACAGGCTTGTACAGGAATGCCTTGACGATGTGCGAGTTCCCTGACTGTTTGTTGTATGTGAACTTGACCCCAGAGTGTGCTTTTTTTTTGGAGATTCAAATAATATTCATATATAAGCTGATCATAAATCCACAATTCATCGGATCTCGGCAAACACACCGCAAAAGAGTATTACATCGAATAGATCTC…	2	0	0	1	0	0	0	0.75	0.666667	0.333333	0	0	0	0	0	0	0	0	0	0	2	0	0	1	0	0	0	1	0	0	no hit	none	na	none	0	CATGGTGTAAGATCTGAA rev (hit = 554) 2 0 0 1 0 0
ns	ns	ns	ns	ns	gnl|UG|Ta#S17898619	AGGAGGAAACCGAAAGGAAGCGGGCCTTAGGGCCTGGCAAATTTAACCGGTAACCTTGGCGGGAACCCACACAACCCCCCGGCGCTAAATGCCCCGTACACGGGCGCGTTCATTTGCCATTCAGGGTGGCGCAATTGTTGGAAAGGCCGATCCGGTTCGGGCTTTTTTGTTATTACGCCAAGCTGCCGAAAGGGGGGATGTGCTTCAAGGCGATTAAGGTGGGGAACGCCAGGTTTTTCCAAGTCACGACGTTGTAAAACGACGGCCAGTGAATTGTTATACGACTCACTATAGGGGCGATTGGGCCCGACGTCGcatgCTCCCGGCCGCCcatgGCCGCGGGATTTCGAGCGGCCGCCCGGGCAGGTCCGGGCAGGTCGAAAACCCTACCGCCGCCGC…	1	0	0	1	0	0	0	0.5	0.333333	0.333333	1	0	0	1	0	0	0	0.5	0.333333	0.333333	0	0	0	0	0	0	1	0	0	0	putative ribosomal protein S12 [Oryza sativa (japonica	1	4e-64	none	138	CATGATGCACTTGTGTTG for (hit = 912) 1 0 0 1 0 0
ns	ns	ns	ns	ns	gnl|UG|Ta#S17986113	TGGGGGGGGGTTATATAAGCAAGGGTTGTTATGGGAACCCTAAATTTCCCCGAGAAACCCCCTCCCCGCTTTTTTTACCCCCAATAAAGAACCCGGGGACAGAATCCAGCCTCCGGTTTTTACCTTTGCCCGGGGGGCGCGTTTAACATTTTCACCCCAGGAACCAGTTTTGACCATTAGCCCTATTTTGGGTGACCCTATTGGACAAGTTTGTACAAAAAAGCAGGCTGGTACCGGTCCGGAATTCCCGGGATATCGTCGACCCACGCGTCCCCGGACGCTGGGGCGGACGCGTGGGCGCAAGGAGCACGAGGAGGAGCCAAGGGAAGCCGCCGCCGCCGCCCCGTCCCTCTTAGCGGGCCCGCCGCGACAGGTTTCAAGATGTCAACCTGCACGTTT…	2	0	0	1	1	1	0.5	1	0.666667	1	2	0	0	1	1	1	0.5	1	0.666667	1	0	0	0	0	0	0	0	0	2	0	putative ferredoxin [Oryza sativa (japonica cultivar-group)]	1	3e-62	none	153	CATGGAGAAGGCGAATAA fuzzy_for (hit = 1029) 1 0 0 0 1 1	CATGGGGAAGGCGAATAA fuzzy_for (hit = 1029) 1 0 0 1 0 0
ns	ns	ns	ns	ns	gnl|UG|Ta#S16465916	CGCCTGCAGGTACCGGTCCGGAATTTCCGGGTCGACCCACGCGTCCGGGTCCCTCAGAGACCTGTTTCTGGCCGACGGAGATGGTTTGCCGGAGGAGCTGGTTGACAAGGCGTCCTCCCAGGTAAAGAATGTCCTGCCCCTCCTACGAACAGACTCGGAAGGCCTCATCGAGCGGTTCAAACGACTGATTGCCGATTCGGATCAAAGCCGAACTGCCTCCAGGGGCAAGTTGCCGATGCCAACGACTACAGGACACTGGAGTCCAAATGATGCGAACACGGTCCTGCGGGTCCTGTGCTACCGGCACGAGGAGGCGGCTACAAGGTTCCTCAAGAAAACCTATGGCCTTCCCAAGAAGCTTTGAcatgGGATGATAGCTcatgACACACAGGTTGTACA…	2	0	0	1	0	0	0	0.75	0.666667	0.333333	2	0	0	1	0	0	0	0.75	0.666667	0.333333	0	0	0	0	0	0	1	0	0	0	unknown protein [Oryza sativa (japonica cultivar-group)]	2	1e-39	none	800	CATGTTTCTCTGACCCAG for (hit = 580) 2 0 0 1 0 0
ns	ns	ns	ns	ns	gnl|UG|Ta#S17888613	AGTCTTCCGAAGAGCCCTGAGCGAAGGCTNCTCCCCGCCGCGGACGGACTGCAGGCTCTAAGAAACACGAGGGGAGGATCGATCCAGGGGTCTAGTTAAGCGTTAACAACCTCTCGTTTCCACCATACGTACAGTAGCTTTTCGTCCGGGAGAAGCAAGCAAAGCAAGCTCTGGCTTCCTGGGGCCGGCCAGTCGAGGTGTTTGCATCGATCGTCGTCGCACGCAGGAAGAAGCTCCAATGTTGCGCGAGAGATGGCAGGGATGCGTTTTTATCCTCGTCCTTCTTCTTCTCTCCAACGCGGCGTCAGGCACTTCTCTGGGGGACAACACGATGCTCCCCACGGAGACGGAGGATTCTCCGTCAGACTTGGCGAAGATCGTGCAGTCGTCTAAGCAGAC…	1	0	2	1	0	1	0	1.25	1	0.666667	1	0	2	1	0	1	0	1.25	1	0.666667	0	0	0	0	0	0	0	0	1	0	putative glucanase [Oryza sativa (japonica cultivar-group)]	1	6e-40	none	478	CATGGGCGAGTTCCGCGA fuzzy_for (hit = 473) 1 0 2 1 0 1
ns	ns	ns	ns	ns	gnl|UG|Ta#S13028648	CGCGCTGACGCTGGACGAGCTGCAATACTCGGTGTGCGAGGCAGGGCGCAACTTTGGGTCcatgAAcatgGACGAGTTcatgAGCAACATATGGAATGCCGAGGAGTTCCAAGCGGCCACCGGCGGTGGCTTGGTGGGcatgGAGGTGGCTCCTGTGGTGGGTGCTGGTGCAGGCGGAGGTGGCGCAGATGCAGGAGGAAGCAACCTAGCCCGGCAGGAGTCGTTCTCCTTGCCTCCCCCGCTGTGCCGGAAGACGGTGGAGGAGGTGTGGGCTGAGATCAACAGGGAGCCCCGCCAGGTGcatgCTCAGCCTCAGGGCGCGCGAGCCTCACAGCAGCCTCCTGTCCAGCCACCGGTTGCGGCCAACGACCGGCAGGGGACCCTAGGCGAGATGACGCT…	1	1	0	0	0	0	0.5	0.25	0.666667	0	1	1	0	0	0	0	0.5	0.25	0.666667	0	0	0	0	0	0	0	0	0	1	0	ABA response element binding factor [Triticum aestivum]	2	e-156	none	351	CATGGGCGACGGATCTAT fuzzy_for (hit = 714) 1 1 0 0 0 0
ns	ns	ns	ns	ns	gnl|UG|Ta#S12906692	GCACGAGGTTCCTTCTCCCATNATCCTCCAACCCCTCCGACTCGCGGNACGTTGCCTTTCCCCCCCGCGCCCTACCCTCGCCGTCCGCGGATCAGCCGATCTCGCACGCAATGTCTCANACTGTTGAACTCANGGTTGGcatgTNATGTGAGGGATGTGTTGGAGCTGTTAAGCGGGTTNTTGGCAAAATGGAAGGTGTTGAGTCCTTCGATGTAGACATNAAGGAGCAGAAGGTCACTGTGAAGGGTAATGTGACGCCGGATGCTGNTCTGCAGACTGTTTCGAAGACAGGCAAGAAGACGGCGTTCTGGGAGGCTGAACCCTCACCGGCATCTGCTGTTTCGTCCTAAAAAGGCACCTCTATAATATGTAAACTGTGAGGTTTGATGTATCAATGGN…	1	0	0	0	2	1	1	0.5	0.333333	1	1	0	0	0	2	1	1	0.5	0.333333	1	0	0	0	0	0	0	0	0	1	0	metal ion binding [Arabidopsis thaliana]	3	4e-25	none	106	CATGAATTTACTGCAAAT fuzzy_for (hit = 455) 1 0 0 0 2 1
ns	ns	ns	ns	ns	gnl|UG|Ta#S12994613	TTTTTTTTTTCTTTTTTTTAAAACAGGGGTTTCTTCACTCTTCAGTAGAGGAAAGACTGCAGGAAGGATTGCAAGGGGAGTAAAATAAcatgGAAGAtagtttatgattgccatgCCACCCATCCGCCCCTCTCTGGGTTGGGTTTTACTAAcatgAACACAACCCAGAGCcatgACAAATTACTACACTACTAGAAGCGCATCTAACAAGCGCTGAAATTGGGCTACAAAGCAAGATTACACGACGACGACGACGACTGTAGTAAGGGACCAATCCcatgTGTTGTTGCTACTTGCTAGTCCACTAGCGGGCCTTCTTcatgAAGTAGCAAGGGATCGGGAGCTCGCTCGGATCCGGGGGCACGACGCTcatgAACGTCGGGCCAGCGAACAGTTGCT…	1	1	0	0	1	0	1	0.25	0.666667	0.333333	0	0	0	0	0	0	0	0	0	0	1	1	0	0	1	0	0	0	0	1	no hit	none	na	none	0	CATGGCAAACATAAACCA fuzzy_rev (hit = 97) 1 1 0 0 1 0
ns	ns	ns	ns	ns	gnl|UG|Ta#S13001537	CCACGCGTCCGAGAATATAGGGATAGGAGGGGAAAGAAATAAGAAACCACTCCTcatgGCACATAAGAAGAACAACACACAGGCTCTATGTTTGGTAGTTCTTCTGATGATGTCTAGCACTTTATGGTcatgTGAAGCAATTGCGAGAAACCAAGGTACAACTGGATTGTGGACTTcatgTACGCCTTTCCGAGcatgCCAGATACCAACGCCCAACAATGTTGCTATGTGCAAGATTAGCTGTGAATGGCGTGGTTACAGCTTTGAAAAAAGTCACTGCGACCGTTCTATATGGTGTTGTTGCGAATGGTGAATGCTATGGAAATGATGGATACAATGTACTTTcatgtgccaaaaccttgtGCTAGTAAGATATGGAAACTTAAAATAAATTATACA…	1	1	0	2	0	0	0.5	0.75	0.666667	0.666667	1	1	0	2	0	0	0.5	0.75	0.666667	0.666667	0	0	0	0	0	0	1	0	0	0	no hit	none	na	none	0	CATGTGCCAAAACCTTGT for (hit = 345) 1 1 0 2 0 0
ns	ns	ns	ns	ns	gnl|UG|Ta#S17986078	TGGCGAATTACCCCAACACTTGTTTGGGGTTTTTTTGTCCGCCAACCAATCCTGTGTTTTATAAGAATTACAcaaggtttcgcattgaaaACACATTTAATcatgGAGGGTTCCCCTTTCAATGGTGGAGGCAATTAAAGCCTTTCCCAGAATCAGTGGCANTcatgGGATACTGTTTCATTTGTTTTTGGTTTGTGGTGGTCTCACCGGATTCCACTCTTACCTCATTCCACCAAATAAGCCAACATATGGGGATATCAAGTACAAGTACAGCAACCAACCCAATGCGTTTGACCGTGGTTGCATACACAATTGCTTCGAGGTCCTGTGCACGAAAAGGGAGCCTTCTAGGATCAACCTGCGAGCCATCGTTCAAGAGGAAcatgTTGCGTCCCTGCC…	0	1	0	0	1	0	1	0	0.333333	0.333333	0	1	0	0	1	0	1	0	0.333333	0.333333	0	0	0	0	0	0	0	0	1	0	putative zinc finger DHHC domain containing protein [Oryza sativa	2	3e-24	none	231	CATGGTTTCACATTGAAA fuzzy_for (hit = 72) 0 1 0 0 1 0
ns	ns	ns	ns	ns	gnl|UG|Ta#S16058372	GCACGAGGAGGAAGTAGAGTTCACATCCCCCTTTAACCCTTCTACCACCTATCAATAATGGCGTCATCACACAAGTTCTTCCCTGCCGTCCTCCTCCTCCTGCTGCTAGTTGTCACcatggaggtggcgccggcGCAGGCAGAGGAGGGGAGGGTGTGCGAGACGGATAGCACTCGGTTCAAGGGGATATGcatgGTTGGCACAAACTGCGCCAACATTTGCCTCACCGAGGGCTTCACCAGCGGCAAGTGCTCCGGCTTGAAGAGGAAGTGCATTTGCACCAAACcatgCTAGCTAGATGATAAAACGTGGATGGCAATGACCGTACATACCcatgGACCTGTTCTCAGGATGGTCAGAGTCACATCGATCTGCCGTGCACGCCTCTAACATACTTCA…	0	3	0	1	1	0	2	0.25	1	0.666667	0	3	0	1	1	0	2	0.25	1	0.666667	0	0	0	0	0	0	0	0	2	0	defensin protein precursor [Capsicum annuum]	1	4e-15	none	78	CATGGTGGTGGCGCCGCC fuzzy_for (hit = 116) 0 1 0 1 0 0	CATGTCACTTTATTTCTT fuzzy_for (hit = 444) 0 2 0 0 1 0
ns	ns	ns	ns	ns	gnl|UG|Ta#S17981134	ATAATCTTGACGGGAAGGCCGGTAACTTTCCCGCCGACCTTGTGAAAAGCCCCAAATGGACCTCCAACCCGGTTTCCCAAGATTTTTTGGACCCGCACCCAAGGGGGCCAATTGCGGGCTCCGTCGCCCTCCACGGAAAAGTTCAGCGTAAGGGCCAAACCCCGTGCCAATCACCGAGAGGAATTCGAGGGTGCACCGTTACGGCGTCACCGCCGACGACTGCCTCGCGCACCTCGAGCTGCGTTCAGCTATCGACGCGCTCACCGACGACGTCCACGGTGTGGTCGGACAGACGTACCGCTCCGAATACGTCAACCAGTTGAAGGGAGACCTCGATATCACATCAGGAGGCTCAGCCACCAGGGAGGAATCCACTTACACTCCAGCCTGTTGCCGCCG…	0	0	0	0	2	0	1	0	0	0.666667	0	0	0	0	2	0	1	0	0	0.666667	0	0	0	0	0	0	0	0	1	0	root cap protein 2 [Zea mays]	2	4e-29	none	349	CATGCATATCACGACTGT fuzzy_for (hit = 531) 0 0 0 0 2 0
ns	ns	ns	ns	ns	gnl|UG|Ta#S17890078	CACGCGTCCCGGAAcatgGATACCCTGACGGCGGAGAATGGTGCAAACCATTAACAAATTAGCCTGGTTGAAATGGCGTCGCTGTACGCCCATATCAGAACCAGACTGGAAGGAATCATCCTGACTTCACCAGCTGTGCGTGTAAAACCAGCGCATCCGATAGTTGGGGCCGTGGCACCGATATTCTCTCTGATAGCACCCAAGTTCCAATTCAAGGGAGCCAACAAGCGCGGCATCCCGGTGTCGCGCGACCCCGCCGCACTGCTAGCGAAGTACTCTGACCCGGTGGTCTACACGGGGCCGATCAGGGTCCGTACGGGCCACGAGATCCTGCGCATCTCCTCCTACCTGCTGCACAACCTGAAGAAGGTGACGGTCCCGTTCGTGGTCCTGCACGGC…	0	0	0	0	1	1	0.5	0.25	0	0.666667	0	0	0	0	1	1	0.5	0.25	0	0.666667	0	0	0	0	0	0	1	0	0	0	lysophospholipase - like [Oryza sativa (japonica cultivar-group)]	1	2e-80	none	395	CATGATGGCTTTGGTCTG for (hit = 694) 0 0 0 0 1 1
ns	ns	ns	ns	ns	gnl|UG|Ta#S13210928	GTGAGTTTGAGGCAGGTATTTCAAAGGATGgtcaaaccagagaacatgCATTGCTTGCGTTCACATTAGGTGTCAAACAATTGATTGTTGCCATTAACAAGATGGACACGGCCAAATGGGCTGAAGCGAGATACCTTGAAATCATCAAGGANACGACCAACTTTATAAAGAAAGTCGGATTTAACCCCAAGGTTGTTCCATTTGTGCCAATTTCTGGCTTCAACGGAGACAATATGATTGATAATTCCGCAAACTGCCCCTGGTACAAAGGCTGGGAAAAAGAAAACAAGACTGGAAAGGTTACCGGAAAAACTCTCCTCNAAGCCATAGACAACATTGACCCACCGAAGTCGCCCTACCGATAAACCCCTCCGCCTACCACTACAAGATGTTTACAAA…	0	1	0	1	0	1	0.5	0.5	0.333333	0.666667	0	0	0	0	0	0	0	0	0	0	0	1	0	1	0	1	0	0	0	1	translation elongation factor 1 alpha [Hypocrea avellanea]	3	4e-53	none	283	CATGTTATCTGGTTTGCC fuzzy_rev (hit = 30) 0 1 0 1 0 1
ns	ns	ns	ns	ns	gnl|UG|Ta#S17985265	CCGTACCGAAGGGTNCCACCAACAAGGTGAAGAAGCAAGACAAGGTcatgTCTGCGCTTGCTTTCATCGGGACTGCAGGAGctggctttactccacatgTAATTGCTGTTCAAGCTGGAGAGGATGTGGCTGCAAAGATCCTGTCATTTGCGCAGcatgGAGTTCGTGCAGTTGTTGTTCTTTCAGCAAATGGCGCCATTTCAAACGTGACCCTTAGGCAATCTGCCACTTCAGGTGGGACGGTCACATACGAGGGCCGATTTGAAATACTGTCACTGTCTGGATCGTTCACCGTGCAAGAGACTGGAGGCCATCGTAGCCGGACCGGTGGGCTGAGTGTTTCACTCGCAAGTCCTGATGGCCGCGTCTTGGGTGGCGGAATTGCTGGACTTCTGATTG…	20	6	17	13	10	18	8	17	14.3333	13.6667	0	0	0	0	0	0	0	0	0	0	20	6	17	13	10	18	0	0	0	1	putative AT-hook DNA-binding protein [Oryza sativa (japonica	3	2e-54	none	258	CATGTGGAGTAAAATCAG fuzzy_rev (hit = 81) 20 6 17 13 10 18
ns	ns	ns	ns	ns	gnl|UG|Ta#S17893214	CTCCAACGCGTTCCCAGCGCGTCTAATGGTCGACCTGCAGGCGGCCGCACTAGTGATTAGCGTGGTCGCGGCCGAGGTCCACTCACTCGCGCCGCTGCCGTAGCTAGTAATCCCTGCGAAGAGGAAGCACCTCGGGCATCAGCAGCAATcatgGCGGACGCTAAGACGGCGCCTGCGGTGACTCTCCGCACCCGTAAGTTcatgacgaaccgtctcctCTCACGCAAGCAATTCGTGCTCGAGGTGATCCACCCCGGCCGCGCCAACGTGTCCAAGGCGGATCTCAAGGAGCGTCTGGCCAAGATTTATGAGGTGAAGGACTCGAACTGCATCTTTGTGTTCAAGTTCCGCACCCACTTCGGAGGCGGCAAGTCCACCGGCTTCGGCCTCATCTACGAT…	2	0	1	0	0	1	0	1	1	0.333333	2	0	1	0	0	1	0	1	1	0.333333	0	0	0	0	0	0	1	0	0	0	putative 40S ribosomal protein S24 [Oryza sativa (japonica	1	8e-62	none	138	CATGACGAACCGTCTCCT for (hit = 200) 2 0 1 0 0 1
ns	ns	ns	ns	ns	gnl|UG|Ta#S16058068	CTGGTGCCGAATTCGGCACGAGATCACGATGAACTGGAGGAAGTTCTACAGATTGTTAAACCGCAGCATTTCTTGCCTGTTcatgGGGAACTCTTGTTTCTCAAAGAAcatgAATTGCTAGGAAGGTCAACTGGCATAAAGCACACTACTGTAATTAAAAATGGGGAGATGCTTGGTGTATCTCATCTAAGAAACAGAAAGGTTTTGTCAAATGGGTTTGTTTCTTTAGGGAAGCAGGACTTTAAGCTAATGTATAGTGACGGAGACAAAGCTTTTGGAACGTCCACTGATCTCTGCATCGATGAGAGATTCAGGATCGCATCTGATGGCATTATCTTTGTCAGcatgGAGATCTTCCGACCTAAACCTGCTTCACCACAGTCTGGCTTGAAAGGGAAA…	0	1	0	0	1	0	1	0	0.333333	0.333333	0	1	0	0	1	0	1	0	0.333333	0.333333	0	0	0	0	0	0	0	0	1	0	metallo-beta-lactamase protein-like [Oryza sativa (japonica	1	e-116	none	319	CATGCAGCAATTTCAAGC fuzzy_for (hit = 468) 0 1 0 0 1 0
ns	ns	ns	ns	ns	gnl|UG|Ta#S12882102	GGGCTGCAGCATTCGGCACGAGGTCATACCACCGTACTACAGCTACACAACTGCTTGCGAGTTTGTCCGGcacagcagtagtaccacaGCATAGATGAAGAAGAGAAGCGCTCTTTGGCACCGTGGTGACATTGCTTTGATTTACTGGTGGTTCTCTTCTTGTCTATGGACcatgGCTCACCTGATTGGTTGATGAGACTTCCTTGCTTTGCTGGTGTAAAAGTTGATGATATTTATTTAAGTTGATCTGGTTCTTGACTCGATCTTGTATGGAGTATACTGTGACTGGTATCCGGTACATATGGCTCCCTAATTACCGGTTGTGTTTGTAATCACTTTTGCCATCTTCATCTGAATAAATAAGCCCTTGGCTAAGTAGCT	1	0	0	0	1	0	0.5	0.25	0.333333	0.333333	0	0	0	0	0	0	0	0	0	0	1	0	0	0	1	0	0	0	0	1	no hit	none	na	none	0	CATGGTACTACTGCTGTG fuzzy_rev (hit = 70) 1 0 0 0 1 0
ns	ns	ns	ns	ns	gnl|UG|Ta#S16058221	GCACGAGGCAGCGATGAGATCTCAGATCTTGTGTCAGAGAATGAAACTTCTGGGTATATTTTTATTcatgCCGAGGGAGGATTGAACCAGCAACGAATAGCTATATGTAATGCTGTTGCAATTGCTAAGATAATGAACGCCACACTTATTTTGCCTGTGCTGAAGCAGGATCAAATATGGAAAGATCAAACGAAATTTGAAGATATCTTCGATGTAGATCATTTTATAAATTATTTGAAGGATGATGTCCGCATTGTTCGAGATATTCCTGACTGGTTCACAGAAAAAGATGAGCTGTTCACCAGTATAAGGCGTACTGTAAAAAATATCCCAAAAATATGCACCAGCGCAGTTTTATGTCGATAATGTACTTCCAAGGATCAAAGAGAAAAAGATAAT…	1	2	1	1	0	0	1	0.75	1.33333	0.333333	1	2	1	1	0	0	1	0.75	1.33333	0.333333	0	0	0	0	0	0	0	0	2	0	putative auxin-independent growth promoter [Oryza sativa (japonica	2	0	none	573	CATGGAACCAGCGTTGCT fuzzy_for (hit = 943) 1 0 1 1 0 0	CATGGATATGAGAGTTCA fuzzy_for (hit = 1392) 0 2 0 0 0 0
ns	ns	ns	ns	ns	gnl|UG|Ta#S17887664(rev)	AAAAAGCCAATCGTGCGGCCTTCTTAATATAAAGCAAACTGCAGAAAAGGGAATGTGTTAAAGCCAATTAAGTTGGTAACCCAAGGTTTTCCCAGTCACGACGTTGAAAAAGACGCCCAGTAAATTTAATACGACTCACTATAGGCGAAATTGGGCCCCGACGTCGcatgCTCCCGGCCGCAATGGCCGCGGGATAAGCGTGGTCGCGCCCGAGGTGTATCAACGCAGAGCCCACTACCACCTGGCTGGACAGGCGACTGCTCAAGGCTCTCTCCTTGCAAATCAAGCCTAGACCAAAGGACCCTAAGTGGCGCAAGATAATTTTGACCAAGGTGGCCACCCATTGTACATATGCTGTGGGTATTCTTGTTGCTTATGTCAGATGTCCTCGCACTGAAG…	4	0	1	1	0	0	0	1.5	1.66667	0.333333	0	0	0	0	0	0	0	0	0	0	4	0	1	1	0	0	0	0	0	1	no hit	none	na	none	0	CATGGGGATATAGTGCTG fuzzy_rev (hit = 574) 4 0 1 1 0 0
ns	ns	ns	ns	ns	gnl|UG|Ta#S17985746	TGCGGGTTTTCCAAATCCCCACCCATTATAAGTCAATTGGGATTTTTTTTGGCACCCAAATACACGGGACTTTCCCAAAATTTTGAAACAATCCCCCCCCATTAAGCCCAATGGGCGGTAGGGTTTACCGGTGGAAGGTTTATTAAACAGAGGCTCGTTTAGTGACCGTTCAGATCGCCTGGAGACCCCATTCACCCGTTTTAACCTCCATAGAAGACACCCGGACCGATCACGCCTCCGGACTCTAGCCTAGGCCGCGGGACGGATTACAATTTCACACAGGAAACAGCTATGACCATTAGGCCTATTTAGGTGACACTATAGGACAAGTTTGTACAAAAAAGCAGCCTGGTACCGGTCCGGAATTCCCGGGATATCGTCGACCCACGCGTCCGAGAG…	0	0	2	1	0	0	0	0.75	0.666667	0.333333	0	0	2	1	0	0	0	0.75	0.666667	0.333333	0	0	0	0	0	0	0	0	1	0	profilin [Musa acuminata]	1	2e-61	none	131	CATGAAGAAATTACTGGG fuzzy_for (hit = 588) 0 0 2 1 0 0
ns	ns	ns	ns	ns	gnl|UG|Ta#S17973616	ACCCCCGCCCCCCCACAACCCAGAGGTTGTGGGGGCACACAAACAAAAAGAAAATAAACCAAATCCGGAAAAAAAGGGCCCTCTCCGAAAAACCCGGCCAAACCAAACCGGGGTTTTAAATTGGGGCCACATTGGGGGCCAGGGGTTTGGGAAAAATTCGGGGGAACTCCAGACCCTGGCGAACTTAACCTAAATGGGGGCGCTAAAGAGGGCAACCGCTGAGAGTTCGGCACCGCCCTTTCCGGACCCTCAAAAAACTAGGCTCAGGTCCCGGACCTGGAGAATGGGCCGTAAGCCCCGGTCGATGNCGGCNTGGTCCGCCTGACCTGNTGGGTGCGCCAAGAAGGAGAAGATCCCCAAAAAGATGAATCCCGGAGCGTGGCGGATAAGACTGAGGAG…	2	0	6	3	2	1	1	3	2.66667	2	2	0	6	3	2	1	1	3	2.66667	2	0	0	0	0	0	0	0	0	1	0	putative disease resistance protein [Oryza sativa (japonica	2	1e-11	none	985	CATGTGTTCTGTGTCTGT fuzzy_for (hit = 613) 2 0 6 3 2 1
ns	ns	ns	ns	ns	gnl|UG|Ta#S17893428	TCAAACTTGGGAAAAGGAAGGGAAAAACCAAAGGGCCGGCCCTAGGGCCTGCCAATTTAAGGGTCACCTTGGGGTAACCACAAAACCCGCCGCGGTTATGCCCCGTTAACAGGCGGGTCCATTTGCCATTCAGGGTGGGCACTGTTTGGAAGGGCGATCGGTGCGGGCCTTTTCGGTATTACGCCAGCTGGCGAAGGGGGGATGTGCTGCAAGGCGATTAAGTTGGGTACGCCCAGGGTTTTCCCAGTCACGACGTTGTAAACGACGGGCCAGTGAATTGTAATACGACTCACTATAGGGCGAATTGGCCCCGACGTCGcatgCTCCCGGCCGCcatgGCCGCGGGATTAGCGTGTTCGCGGCCGAGGTCTTCGCGCCGCTGCTGCTGCAGGCAACCGC…	2	1	1	4	2	8	1.5	3.75	1.33333	4.66667	2	1	1	4	2	8	1.5	3.75	1.33333	4.66667	0	0	0	0	0	0	1	0	1	0	cytoplasmatic ribosomal protein S13 [Triticum aestivum]	3	6e-78	none	151	CATGCACAGCCGCGGGAA fuzzy_for (hit = 445) 0 0 0 1 0 1	CATGTAACGCTTTTGAGT for (hit = 959) 2 1 1 3 2 7
ns	ns	ns	ns	ns	gnl|UG|Ta#S15903065	GCCATACCCGGCCAGCTTcatgCTCTCGCAGCTCGCCGGCACCTACGCCTTCGTGCTCTTCGACAAGTCCACCAAACTCCCTGCTCGTCGCCTCTGACCCGGAGGGCAAGGTGCCCCTCTTNCGGGGCATCACTGCTGATGGCTGCGTCGCCTTCTCTGATGACATTGAcatgCTCAAAGGATCGTGTGGCAAATCGCTTGCGCCTTTCCCACAAGGTTGCTTCTACTCTAATGCTCTTGGAGGATTGAAGTGCTACGAGAACCCCAAGAACAAGGTGACTGCTGTTCCTGCAGATGAAGAAGAAGTCTGTGGTGCAACCTTccaggtggaagggtctacAGTGCTTGCAGCGCTGCATTAGGAGATCATCACATCTCCGTCTCCAGGCGTGGACGGCC…	2	3	2	1	1	1	2	1.5	2.33333	1	2	3	2	1	1	1	2	1.5	2.33333	1	0	0	0	0	0	0	0	0	3	0	Stem-specific protein TSJT1, putative, expressed [Oryza sativa	3	5e-49	none	237	CATGGTGGAAGGGTCTAC fuzzy_for (hit = 322) 1 2 1 1 0 1	CATGATCGTGTAATGTAA fuzzy_for (hit = 433) 1 1 0 0 0 0	CATGTTTGATGTGCTGTA fuzzy_for (hit = 656) 0 0 1 0 1 0
ns	ns	ns	ns	ns	gnl|UG|Ta#S12957612	GTACGAGTTGTATGAGACACAGcatgTCCAATTGCAATATGAAGTATCTTGCATATCCATTCCGGAGGAGGACTCGAGACTTAGAACGTCATCTTCTGCTTTTGGTGGTGATTTTAGGAAGAGAAAAGGGAATAATTCTGCTGCTGAAGTTGATGTTCGcatgTTTGCTGTCATTGGAACTCATAAACCTTCTGTGGAAGTCATCTCATTGGAACCTGATGAAGCATTTAGGCTGCTCTCTATTGGGTCTATATCAGTGAACAATGCGCTCGGTGCTCCAGTTAGTGGCTGTATACCTGAAAATGTTCGGTTTGTAGCATCTGAGAGGTTCTACATTCTCGCAGGTCTAAGAAATGGcatgCTACTCAGGTTTGAGTCAGGAACAAGCAAAGACCAGTA…	0	1	0	0	1	1	1	0.25	0.333333	0.666667	0	1	0	0	1	1	1	0.25	0.333333	0.666667	0	0	0	0	0	0	0	0	1	0	putative Splicing factor 3B subunit 3 [Oryza sativa (japonica	2	9e-77	none	1355	CATGCACCTTCTCTTAAT fuzzy_for (hit = 427) 0 1 0 0 1 1
ns	ns	ns	ns	ns	gnl|UG|Ta#S32584429	CCATCcatgATCTNGCCACCGGAGGCGCTGCTTGTGCCGTTCGATAACCCGTACACAGAAGGCACAGGGcatgGGCTCAGTTGAAGCACTACAATGTGCCTAGGCCAATGCCTTGTGGTGATTTTTGTGGTGTGAGCATCAATTGGcatgTCTCAACAGACTTCAACAAGGGCTGGAGTGCTCGGGTGACATTGTTCAATTGGGGTGATGTCGAcatgGCCAACTGGTTTGCTGCcatgGTcatgGACAAGGCGTATGACGGTTTTGAGAAGGCATACTCTTTCAATGCAACAGCAGAGGGCAATAACACCATCTTTATGCAGGGCCTTGAGGGGCTCAATTACCTTGTGAAGCAGACCAAcatgAGCGGGTCGGATTACCTCGTGCCGGGAAAGCAGC…	0	1	0	0	1	0	1	0	0.333333	0.333333	0	1	0	0	1	0	1	0	0.333333	0.333333	0	0	0	0	0	0	0	0	1	0	COBRA-like protein 7 precursor, putative, expressed [Oryza sativa	3	2e-84	none	671	CATGTGTAGGTGCTATGT fuzzy_for (hit = 711) 0 1 0 0 1 0
ns	ns	ns	ns	ns	gnl|UG|Ta#S32572980	CTCACAAAAATGATGCAcatgGGGGCACGCAGGATTCATATAGTAGTGGTGATCATACCCCAGGCAGCAAGCCCACATATCAGAATCAGAAAGACGCCGAGAGGGCCCAGCTACTGGACGCTCTTCGCCATTCGCAGACACGGGCTAGGGAAGCCGAGGTGGCTGCCAAGAATGCTcatgatgagaaagaccatGTCGTCAAGCTATTGTTTCGTCAGGCCTCGCACCTCTTTGCGTGTAAGCAGTGGCTGAAAATGCTGCAACTGGAGAACATATGCCTCCAGCTCACGCTGAAAGAGCATCAGATAGCAGCcatgTTCCCGGAGCTTCCCTGGACGGTGATGAAGGAGGAGAAGGCGGAGCCAGAAGAGGGGCGGAAAGGCAGGGCAAAGAAGAAAG…	0	3	0	0	0	0	1.5	0	1	0	0	3	0	0	0	0	1.5	0	1	0	0	0	0	0	0	0	0	0	1	0	unknown protein [Oryza sativa (japonica cultivar-group)]	3	4e-50	none	463	CATGATGAGACAGTCCAT fuzzy_for (hit = 176) 0 3 0 0 0 0
ns	ns	ns	ns	ns	gnl|UG|Ta#S32522217	CGTGGATACGATGGAGAGGAGGAAGACCAACGGAGGCCAAGATGAGGATGAAGAGGTTGTGGGGGATATTTTATCTCTNTACATCAATGACCCAGACTACGCTGACGATGACTTGCTCTGTGGAACACTCATTAGCTTcatgCTCGCTGGGAGGGACACAATCGGCACAACTCTGCcatgGATATTCTACAGCCTCGCCCAGAACCCTAATGTCGTGTCAATCATCCGTAATGAACTCTCACCTATTGCATCGCACAAAGTAGCCCGCGGcatgGGTGCCACGGTCATCTTTGAGCCGGAGGAGACCAAATCTCTGGTCTATCTGAGAGCCACCTTGTACGAGACTCTCAGGCTATACCCACCAGCGCATATGGAGCGCAAGACGGTGGTTACCGATGA…	2	2	1	1	0	0	1	1	1.66667	0.333333	2	2	1	1	0	0	1	1	1.66667	0.333333	0	0	0	0	0	0	0	0	1	0	putative cytochrome P450 [Oryza sativa (japonica cultivar-group)]	2	2e-85	none	520	CATGTGTGGTGTATGTGT fuzzy_for (hit = 831) 2 2 1 1 0 0
ns	ns	ns	ns	ns	gnl|UG|Ta#S32684439	CCGTGGAGTAGCGTCCCCTCGTGCCGAATTCGGCACGAGGGCCGGCTAGAAGCCCTGCTGTTTGAGGCAAAGGGTGATTGGGCTGAAGCTGAAAGAGCTTATGCACTTATCCTGGAAACCAACCCATTTGATCAGATTGTCCACAAGAGAAAAATTGCTATTGCAAAAGCACAAGGTGAcatgTCTTTAGCAGTTGATTATTTGAACAAGTATCTGGAATTATTcatgGCGGATcatgATGcatgGAGAGAGCTTGCTGAAATTTATGTTTCCTTACAAATGTACAAACAAGCCGCCTTTTGTTACGAGGAACTAATATTGGCTCAACCAACCATTCCACTTTATCATCTAGCTTATGCTGAGGTTTTGTACACACTGGGTGGTTTGGAAAACCTTCAA…	0	0	0	1	0	1	0	0.5	0	0.666667	0	0	0	1	0	1	0	0.5	0	0.666667	0	0	0	0	0	0	1	0	0	0	putative TPR repeat containing protein [Oryza sativa (japonica	1	3e-91	none	226	CATGCGGTGGGCTCTGCT for (hit = 711) 0 0 0 1 0 1
ns	ns	ns	ns	ns	gnl|UG|Ta#S22389481(rev)	GCAGAGTTATTTTCcatgACCTCTTTTTTTTCCAcatgCCTTGAATTCTTTGTCGAGGGAGTTTCATCTCcatgGCATCCCACGGAGGAGGCTAGACTCCGGCAGTGGAGAAATAATGGCCTCCAAcatgTTCAAATcatgAAGAGAAAAGACTTTTTTGCGGGAAGAGAAGAGAAAAGACTGCTTGAGcatgGCCCGAACAGAGAGAGGGAAGGGAAGGGCCTTCCATAGTGAGCcatgGTCTGCACGCCCGCcatgGTGCTCCTCCGTCACACCCGCAGCCTTTGATGTCTACGTGCTGCAACCCGTCACCGATGTCGATGTCCACCACATCAGCAAGCACCGAGAGAAGGCCGCCGCCGCCACCGCCGTCGTCGCCCCATCCCCATCCATCcatgg…	0	2	0	0	1	1	1.5	0.25	0.666667	0.666667	0	2	0	0	1	1	1.5	0.25	0.666667	0.666667	0	0	0	0	0	0	0	0	1	0	no hit	none	na	none	0	CATGGGTGTGTGTTGGGA fuzzy_for (hit = 394) 0 2 0 0 1 1
ns	ns	ns	ns	ns	gnl|UG|Ta#S18008580	CAACCCACACGTCCGCGACTGGAGCACGAGGACACTGAcatgGGACTGAACGAGTAGAAAATTCACCGACTCTTATCCCCTCGATTCTTCCTCTCCATCCCCACACCCTCCTCCCGCAGTGCTTTCCCGCGTGCATTTCATCGCTCTCGATCAGCAGCTCTTGGCAGATCGTGCGTCGATCAGCTATTGCCTCCACGGGCGTAGGCCGTAAAGAAGAATCCGGTGAGAGAGCTGCAGCAATGGCACTGCAGATGCAGGCCCCGTCGCTGACGCGCGCGCCGGCGGGGAGCCCCGTGCGGCTCCGGTCGGCGTTCTGCGCGCCGCCGGTGCTTGTGCGGGTCCGGCTGCCAGCGCCGTGCAGGGCGACGTCCGCGGCGGCGGCGCGGATCACgatgcggt…	2	2	1	0	1	1	1.5	1	1.66667	0.666667	2	2	1	0	1	1	1.5	1	1.66667	0.666667	0	0	0	0	0	0	0	0	1	0	Rubredoxin family protein, expressed [Oryza sativa (japonica	3	6e-44	none	151	CATGCGGTCCGGCCGAGT fuzzy_for (hit = 391) 2 2 1 0 1 1
ns	ns	ns	ns	ns	gnl|UG|Ta#S26655859	CCACGCGTCCGCGAGGCTCCACATACAAAATGGCAAACTCCGCCGCCCTGCTCCACTCACTCCTCTCCACCGGCTGGACGCCGCGCCGCCGCCTCGACCGAGCCTCGGCCACGCGGCTCGCCCCGTCCCCCGGCCTGTCCTGCCGCTCCTCCCGGCCGACGCGCTCCGTGCGCCCGATGGCGTCGTCGACGACCGCGGCCCGGGCCGACGCGGCGCCGCCGGGGCTGAAGGAGGGCATCGCGGGGCTCTACGACGAGTCGTCCGGCCTGTGGGAGAGCATCTGGGGCGAGCAcatgCACCACGGCTTCTACGACTCCGGCGAGGCCGCCTCcatgTCCGACCACCGCCGCGCCCAGATCCGcatgATCGAGGAGGCCCTCGCCTTCGCCGCCGTCCCCG…	0	3	2	0	1	7	2	2.25	1.66667	2.66667	0	3	2	0	1	7	2	2.25	1.66667	2.66667	0	0	0	0	0	0	1	0	0	0	gamma tocopherol methyltransferase [Triticum aestivum]	3	0	none	365	CATGTGATTGGAATAGAC for (hit = 1136) 0 3 2 0 1 7
ns	ns	ns	ns	ns	gnl|UG|Ta#S17885829	TTCCCAGCTTTGACTTTGATTACGCCANGCTATTTTGGTGACACTATAGAATACTCAAGCTATGCATCCAACGCGTTGGGAGCTCTCCCATATGGTCGACCTGCAGGCGGCCGCACTAGTGATTTCGAGCGGCCGCCCGTTTTGCCCCTGCAAACCACCACATCCTCCTGACCCCCCTGTTTTTAGCACTTCAGTTCCAGCGCCACATCCTCCTAACCCCGTCTCCTTTTCTCTGTGCAGCACGGTGGCGCGTCGGGTGCAGCACGGTGGCGCGTCAGGTGCAGTGCGGTGGCGCCGGTTGGCAAAACGACGATGGTTTGTGCCTTGTGGTTCGGCGGTTGACGAAAAAGACAAAGAAAAGTCATACACACTTCATcatgGAGTTCAGtatgcagtttt…	0	0	0	2	0	0	0	0.5	0	0.666667	0	0	0	2	0	0	0	0.5	0	0.666667	0	0	0	0	0	0	0	0	1	0	hypothetical protein 3 [Microplitis demolitor bracovirus]	1	3e-09	none	148	CATGCAGTTTTGTGTGAA fuzzy_for (hit = 388) 0 0 0 2 0 0
ns	ns	ns	ns	ns	gnl|UG|Ta#S18006748	CGGGGGTGTcatgGTCGTCGGAGTTCCTTGTGTGTGCCGCAGCGCTAGCGTCCGCGGTTACGCCGCGCTCTCGCCGcatgGCCTCCTGCAGGTAGAGGTGCTCCGTGGTTCAGGTGGCGGGCATCTGGTGCTGGGTTCCGGGCTGCGCCGCCGGTCGGGGGACCGTGTTGTGAGTTTCGGGGGACGTTGGATGGCCTGTGATGGCCTGTGTTTGGTGCGCGGTGTTTGGAGGCCTGTTTGTGTCCGGCGAGTGCCCAGCCTCGACCCGGTGTCGGGGTTTCCGGGGATGTTGCTGGACCCTGGGCTTTCGCGGGGTGGAGCGAGCGGGGACCTGTCGATGTGCTGGTGGTGTTGGGAGCGCCGTTACAGGTCCGCcatgGGTAGCCGACTTCATCTGGT…	11	11	6	10	13	16	12	10.75	9.33333	13	10	10	6	10	13	16	11.5	10.5	8.66667	13	1	1	0	0	0	0	2	0	5	1	lipid transfer protein 3 [Triticum aestivum]	2	9e-42	none	122	CATGCCCAGCAACTGCAA fuzzy_for (hit = 795) 0 0 0 2 0 0	CATGGACGCGCTTGCGTG for (hit = 855) 0 1 0 0 2 0	CATGAATATATATGAACA fuzzy_rev (hit = 996) 1 1 0 0 0 0	CATGTATGCACGCGTCGT fuzzy_for (hit = 1017) 1 1 0 0 1 0	CATGTATGCACGCGTCCG for (hit = 1017) 5 2 2 4 8 1	CATGTATGCACACGTCCG fuzzy_for (hit = 1017) 3 4 2 3 1 15	CATGTATGCACGCGCCCG fuzzy_for (hit = 1017) 0 1 1 0 0 0	CATGCGTCCGTATGCGTA fuzzy_for (hit = 1025) 1 1 1 1 1 0
ns	ns	ns	ns	ns	gnl|UG|Ta#S15881567	TTTTTTTTTTTTTTTTTAAAAAGCTACAACAcatgGAGTTGACTTGGTTCCTAACTCcatgCTGAATAAATATTCTTCTGGGATGTTACCCTGCCAAGTTGTGTTGAAcatgTATTAAAGCATAGGGGCACTTATATCTCCCCTAATAATAATAATTAAACCGGGTACTTGTCTCCCCAAACTCTGGTTTTTCAGTTGGTTCGGTTGGcatggcacggctcgccgaTTTTTCATTCTGTCGATATATCCGATTACCTCTGTcatgTCCGATTACCTCTCATCCCATCGTCCGTATCAATAGGTTGCTGCACTTTGCTTCCTTCATCTGCGTTTTAGGAGCGTCTCCTTGCTGCGGGcatgTTGTTCTCTTACGACCCTGCGTTTTGCAGATGCTACAGA…	0	3	0	0	0	1	1.5	0.25	1	0.333333	0	3	0	0	0	1	1.5	0.25	1	0.333333	0	0	0	0	0	0	0	0	1	0	no hit	none	na	none	0	CATGGCACGGCTCACCGA fuzzy_for (hit = 208) 0 3 0 0 0 1
ns	ns	ns	ns	ns	gnl|UG|Ta#S17989609	GCGACCCACGCTNCCGGTGACTGCGACTGCCACTGCGACTGCGACTGCTCTCTCCTGACTGGAATGGGGGTCTCGGGTGCGGCTGACCCGCCGTCTTCTCCGCTTGCCGTGCCGCCATCGCcatgGATGGGGTTTCGACGGAGCCTCGCCACCCGCTCCTGCAGGCCGTTCTCGACGGCGACCTCCGCCTCCTCAAAGAGATGGCGGGCGTCGTGGCGGCGGACGTCGGCATCAGGGCGCGCGCGCTGACTGTGGCGGTcatgGAAGGGCGGCTGGACATCTGGGGGTGGCGCGTCGAGGACCACGGCGTCGATGTCAACCAGCGCACCTTCACAGGTGACACTCCTCTGGCCATTTCTGCGACTTATGGGACGCCTGCTACCACCAGATATCTTCTGG…	0	0	0	3	1	1	0.5	1	0	1.66667	0	0	0	3	1	1	0.5	1	0	1.66667	0	0	0	0	0	0	0	0	2	0	ankyrin repeat protein E4_8-like [Oryza sativa (japonica	3	1e-66	none	439	CATGTTGCTGCTACTAGT fuzzy_for (hit = 545) 0 0 0 2 0 1	CATGCATATCGCAATAAG fuzzy_for (hit = 599) 0 0 0 1 1 0
ns	ns	ns	ns	ns	gnl|UG|Ta#S12996675	TTTTTTTTTTTTTTTTTTTTTTTTTTTTTCAAAcatgTGTGACTTTTTTGAAACTTCAAAATGAGATTTTCAAAAAATTAAAAATAATGATGTCcatgGAGCTCGGCCTCCAAAATGCCCCACTCCATACATTAGTGTTTTAACTAGCGGCGGACCTCCAAATTAGTTATAGCGACACATTTGTAcatgAAACCATTTACCAGCACGGTATcatgctgaaaaggctacaGCAAGCCTAAAGCAAGGCCATTTAGCGGCACGGCATACATACATAAATCCCCCCTAATCGCCCACACACACGCCCCTGAATTTCGATGTGAAGCCTGCGATCATAACCAACCAAAAGATGCCACGTCACATCATAGAGTGGGCAGCGATAGGAAGTCCTATCCTGTCCCG…	1	0	0	1	0	0	0	0.5	0.333333	0.333333	1	0	0	1	0	0	0	0.5	0.333333	0.333333	0	0	0	0	0	0	0	0	1	0	no hit	none	na	none	0	CATGCTGAAAAGGCTCCC fuzzy_for (hit = 211) 1 0 0 1 0 0
ns	ns	ns	ns	ns	gnl|UG|Ta#S18010111	TAAAGGGGAGTTTCCCAAATTTTGTAACAACCCCCCCCCCATATACGCCAAATGGGCCGTTGGGCGTTTCCGTGGGGGGTTTATAAAAACCAAGACCTTGTTATTGAACCCGTCAATTCCCCTGGAACCGCCATCCCCCGTTTTTTTGACCCCCATAGAAAACACCGGGACCGATTCAGCCCTCCGGGCTTTTACCCTTGGCCCGCGGGGCGGATTACCATTTTACACCAGGAAACAGCTATGCCCCTAGGCCTATTTAGGTGCCACTATAGGACAAGTTTGTACCAAAAAGCAGGCTGTACCCGTTCCGAATTCCCGGGAAATCGTCGACCCACGCGTCCGCCCACGCGTCCGGTAAGTCcatgCCCTTGCGTGGTTTTAGTCTGTGAACTCGAGAGA…	3	1	0	1	2	0	1.5	1	1.33333	1	3	1	0	1	2	0	1.5	1	1.33333	1	0	0	0	0	0	0	1	0	1	0	putative ethylene-responsive transcriptional coactivator [Oryza	3	2e-65	none	142	CATGGTAACCTGCGTGGT fuzzy_for (hit = 1030) 1 1 0 1 2 0	CATGATAACCTGCGTGGT for (hit = 1030) 2 0 0 0 0 0
ns	ns	ns	ns	ns	gnl|UG|Ta#S17988371	ATTTTTCATCCCCCAATcatgGGGGAATTCCAAAGCGGGTTTTCCAGAGAAAATGTTTTAAATTTGAAAAAAGCTGGAAAAATTTAACCATTTGCCCAGGAACTGCcatgCATTGATAAGGGCTGCTCAGCTTGAAGAAGAAAATACCAACCTGGCTTGTGTTGTCAACCTTTCAAAACAAAATGGTGATGCCGGACATCCCTGAACAGAAAGAAAAACCTGAGTGTATCTTAAGCCAGCTGATGACAGTAGCCAGGAGTGTGAAATGACcatgATAGAAAGTAGTACTGAAGAAGGAACACAAGAAGCTGAAATTATGCAGGATACCGACTGTGGGGATAAGCTGATCTTGCTTGAGAGTATCAGTGAAGATAATAACAACATAAGTGGGACAAATGG…	0	1	0	1	0	0	0.5	0.25	0.333333	0.333333	0	1	0	1	0	0	0.5	0.25	0.333333	0.333333	0	0	0	0	0	0	0	0	1	0	expressed protein [Oryza sativa (japonica cultivar-group)]	2	8e-42	none	456	CATGGTTAGATATGAAAG fuzzy_for (hit = 969) 0 1 0 1 0 0
ns	ns	ns	ns	ns	gnl|UG|Ta#S12926442	GCCCCTGACGATGTATCACCAGCAGTGCGAGCTCCTGATGCCCcatgAGGGCCTGGAcatgGACGCCGGCCAGTCGCACCACCTTGCCGCCGCCTCAGCCGTCCCGGCAGAGCTCAACTTCCATCTCCTATCCTACGTAGACGCCGCTGTCTCGCCGCAGCAGCCCACCGTTGAGTACTTCTTCGGCGGCGCCGACCAGCCCcatgCGCAGTTCGAGCAGCTGGCCGCCAACCACCAGGCGATGACCGTGCTGCGGGACTACTACGGCCAGTACCCCGCCACCGCCGACGCGTATCTACCCGGCGGCGGTCCGAGGACCGGTTCGTCGTCCCTGGTGTTCGGTGCTGCCGAAGAGGAGTCGGCCTAcatgGTAGGCGGCTTCCAATGCTCCCCCAAGCC…	3	0	1	0	0	0	0	1	1.33333	0	3	0	1	0	0	0	0	1	1.33333	0	0	0	0	0	0	0	0	0	2	0	unnamed protein product [Oryza sativa (japonica cultivar-group)]	2	1e-68	none	361	CATGCTTCTCATCCTCAA fuzzy_for (hit = 528) 2 0 0 0 0 0	CATGCTTGTCATCCTCAA fuzzy_for (hit = 528) 1 0 1 0 0 0
ns	ns	ns	ns	ns	gnl|UG|Ta#S25791159	ACACAAACACACACAAGACACACACACACACACGCAGTCGAAAGGATGTTTCCAGTGACGGGCTCGCCGAAATGCGTTGCTTTCCGATCAAAGCATACCCGCAAGTACCTAGGTAGCGTGCAAGCAGGGAGCGAGGAGAGCGCCGGCGGAGGCAAGTTCTTCGAGGAGCTGAGCCACGGCGCCGACGACGTCGATGTCCTTGCAAGCCCGTACACTAGATTCTACCTGGAGCCATCCAAGGAGCACGACGGGCTCCTGCACGTCAGGTGCTGCCACAAGAACAAGTACTGGGTGGCCAAAcatgTCGGTGAAGGCAGCGGCCACTGGATCATTGGCATCGTCAATGAACCGGAGGACGACCTGTCCAAGCCGTcatgCACGCTTTTTGAGCCCATCCCT…	0	0	0	1	1	1	0.5	0.5	0	1	0	0	0	1	1	1	0.5	0.5	0	1	0	0	0	0	0	0	0	0	1	0	pore-forming toxin-like protein Hfr-2 [Triticum aestivum]	1	0	none	492	CATGCATTAGTTCGCAAT fuzzy_for (hit = 1534) 0 0 0 1 1 1
ns	ns	ns	ns	ns	gnl|UG|Ta#S32428794	CTGGAATGCCTGTGAGAAGACCGGGTGGTGAAGGGNCAAGTTGACCTCGGCAGTATGCTATCAAGCGTTCTCAACAACCCGATGTTTGGCAATCTGATGTCAAATGTAGCTGCTCAAACAGGAATGGAATCACCAGCTGATGTGAGGAACATcatgGAAGACTTGACACAGAACCGTGCGGTGATGGACACCTTGAGCAGTATGGTGCAAAATGTGGATGCGCCACAAAGGGGCCAAGGTGGTTTTGACTTGGCCAGTATGATGCAGCAGATGATGCCTGTTGTGTCACAAGTTCTTGGTGGAGCTTCACCTCGTCGTGCTGGTACAGATGTGCAGCCTCGACAGAATGACAGGGAAGTAAGCGGCGCTGCAGGTGGCAGAAGCTCTCAGATGGATCTT…	2	0	0	0	0	0	0	0.5	0.666667	0	2	0	0	0	0	0	0	0.5	0.666667	0	0	0	0	0	0	0	1	0	0	0	PREDICTED OJ1197_D06.108 gene product [Oryza sativa (japonica	1	1e-57	none	849	CATGCACATAGCTAGCTT for (hit = 783) 2 0 0 0 0 0
ns	ns	ns	ns	ns	gnl|UG|Ta#S17984556	TGGGAACCGGGGGCGCCTTGTGGGGTGAAAGGACCTGAATTGGGGGCCACTCTTGAGGGAAACCCTTCcatgGGAAGGcatgGTAGCCAGATATATCCAGAGGCCATTTTGACCAGTTTGGGCATATATTGTATGAATGTGCCACTTTTCAATTGGAAGAGGTTGAGAGACACAGAACATATGTCGCCATCCCCAGGGGGCCAGAGAAGAGAGATAAATGGTGCAGAGTGGCATACAAGGTTAGGATGCTAGATGGGGGTGATGATTTCGACTGAGTATGGACAATTTGCACATATGGGCTTGCTTTGCAGCcatgTGATGAAGCTCGTGAAACGAAGGTCACCACCTTGGCAGTGCATACTAGGCAAGGGATCAGCGGGAGCACCTGGCCGGCCTGGG…	2	0	0	0	0	0	0	0.5	0.666667	0	2	0	0	0	0	0	0	0.5	0.666667	0	0	0	0	0	0	0	0	0	1	0	putative SWIM protein; putative Zn-finger protein [Triticum	3	1e-12	none	311	CATGTGTAAAATTGGATA fuzzy_for (hit = 1012) 2 0 0 0 0 0
ns	ns	ns	ns	ns	gnl|UG|Ta#S18010204	TAGCCTTTTCCAAAAAAGTTCCTGGGGGGAAGAGAGTAAACTCCCGAGATTCCCAAAACCCCGCCCCAACGGTAAGGCGATGTTTTTGGGTGCATTGCCTGGGAGGGTTTCATTTGTGGAAAAACTCTCCCCGGAATTACAACGGCGGTGGGTTTTCCCCCGAGGTTCTAAAAAAGCGACTCTCTTATGGACCCGGGACCCCCCCGGGGACCCTCTTGACTTGTGGTTTCCCACCTTCAACCCACTGGGATAAACCCCGCTACCCATTTTTGCAGGGGCCGGGGGGCTACCACTCGGTTACCCCTCATATCCTTGACTCCCATTAAGACTCCAGATATGGACCAGCAGAGGCGTTTTGTGAAAACTTACCGGAGCACTTCTGCGCGAGGATCCTGAGGC…	7	3	3	3	6	7	4.5	5	4.33333	5.33333	0	0	0	0	0	0	0	0	0	0	7	3	3	3	6	7	0	0	0	1	choline kinase [Oryza sativa (indica cultivar-group)]	2	4e-28	none	368	CATGAATCGCAAGCGTGT fuzzy_rev (hit = 437) 7 3 3 3 6 7
ns	ns	ns	ns	ns	gnl|UG|Ta#S13188610	CTCGAGTTTTTTTTTTTTTTTTTTTACAACAAAATGGGCCAGCTAATCTGTTGATCTTTCATCAACTTGTCAAAAGCTTTGTCCGTATCACAGCTTGTATATTTTGGCGAGTAACGTTTGAAATAAACAATGCAACAATGGAGACAGCcatgCCTCTTTATTTATACATTTAACAAAACGAGGTTCcatgACAAATTATAATTCCATACCGTTTATATTGACACCTTCCATTTGATACTGAGCAAAAGAAAAAAGATCTGACAGAATTACCTTCAAAGCTTTACACTGAAATTCTTCAGTAAATGTCTGCAAGCTCATACACGTAACTTGGNAACATCTTCACCCTTTATCATCCGATAGCCTTGTCTCTCTTTACTATGGTGANTTAANCcatgACTT…	0	1	0	0	1	0	1	0	0.333333	0.333333	0	0	0	0	0	0	0	0	0	0	0	1	0	0	1	0	0	1	0	0	no hit	none	na	none	0	CATGGCTGTCTCCATTGT rev (hit = 486) 0 1 0 0 1 0
ns	ns	ns	ns	ns	gnl|UG|Ta#S17984832	CGACCCACGCTCCCGCCCACGCGTCCGCAGATCCAGGGAAAGAGAGAAATATGGTCCTGTGGGAGTTATCAAGGTcatgGATTCcatgAAGACGGATTGATGGCTGGGAAAGCAGCAGCGCAAGGTTTGCTTGGAAAGAAATGCGAGCTTCTGTTGTACCCAAAGCAGATCATTCCATcatggaccgtggctggggCACGCCTTGCATTTGCAAGATTTTTcatgCAATACATATCCATCGGTAACTTGATATTGGTTGAAGCGGGAGGTAGTGTGTTCAGCTTTGGTAAAGCTTGCAACAAATGCcatgTAAAATCTGTTGTGCGAGTTcatgACCCCTTGTTCTATTGGAAGGCTACAACAGAAGGAGAGATCGGCTTGGGAGAAGCCTATATTAAC…	0	1	0	1	0	0	0.5	0.25	0.333333	0.333333	0	1	0	1	0	0	0.5	0.25	0.333333	0.333333	0	0	0	0	0	0	0	0	1	0	putative cyclopropane synthase [Oryza sativa (japonica	1	4e-93	none	798	CATGGACAGTGGCTGAGG fuzzy_for (hit = 178) 0 1 0 1 0 0
ns	ns	ns	ns	ns	gnl|UG|Ta#S18008818	GCAAAGTGGTTTTAAAAGGGTTCCCCACACTTAAAAATTCCCGGGAGTTTTTAAAATCGCCGGGCAGGAAGCTAACCGGGGGGATTTACGTCCCCGGAGTCTTTTCCCAAATTGGTCCCCCCGGGGGGAGCAAACCCCGGTCATTCAACCTCAAGGGGTTTcatgGTCGGCAAACGGCTTAATCGACAGATTACCAAGAATAACGTGGCACCCTTCGAGTTCTGGGTGAACCCACGGGGTTCGTCTCCCGCCACACCTTACCAACGCCTTACGGAGGCCCTCCCTCCACGAATCCTTCATCCACCCCTCGCCGGCGTGCGATGCCGCCACGGACTTCGCCACGGCGGAGCAGGGCAACATCGAcatgTACAGCCTCTACACGCCCGTCTGCAACATCAC…	1	1	1	1	1	0	1	0.75	1	0.666667	1	1	1	1	1	0	1	0.75	1	0.666667	0	0	0	0	0	0	1	0	1	0	serine carboxypeptidase II [Triticum aestivum]	2	e-121	none	260	CATGCCAGGCCAGACCAA for (hit = 903) 1 0 1 1 0 0	CATGCCAGGCCAGGCCAC fuzzy_for (hit = 903) 0 1 0 0 1 0
ns	ns	ns	ns	ns	gnl|UG|Ta#S32545178	CACGCCCTCGCCCTCGCACACCTCCTCGGCTGGCCCCTCCCCACTCAGCCCCTCCCCTCTCCTGGTCGCCCGCCGCTCGCCGCTCGCCGCTTGCCGCGCCATCCATTGGACTTCGCcatgGACGCCTCCGAATACCCGCAcatgCAAGGGGGCGCGTCGTCTTTGTCGTCGTCCTGCCGCGCCGCCGACGCCGCCGCCTGGGACGCCGTGAAGCAACAGAAACGCCAGCGCTGCCAGGGATCATCATCCGGTGATAAAGTTGGATCCTGTACAGAAAGTAACTCCTTCAAAGCATCTGAAGCCGAGCTACAGAATTTTGACTCTGGTGAAATTGAGGAAGAAGATTATTATATAGATGATGAAGATGAAGGCTGCTACGATGATGACAATGAAGGATCT…	0	1	1	0	1	0	1	0.25	0.666667	0.333333	0	0	0	0	0	0	0	0	0	0	0	1	1	0	1	0	0	0	0	1	putative ubiquitin-onjugating enzyme E2 [Oryza sativa (japonica	1	5e-80	none	508	CATGGTAGGGAGCTCCCT fuzzy_rev (hit = 778) 0 1 1 0 1 0
ns	ns	ns	ns	ns	gnl|UG|Ta#S26028753	GGAGCGGCGACCCACGCGTCCGGATGGTTACGAGTTCTTTGCACAGCGGAGATTATCGGCAGGAATTCAGCTCCAAATTAGGGTGGGGAATTCGATAATGTAGGTGCTCTGTTGAGCAGAGATGAAAATCTaatgtgctcatttcaaatCTTGAAGCCAAATGAAACAGGCACACCGCGTGTGAAAAGACAAATCCCAAATAAGGTAAATCAACTAGCTTCAGATTGGATTCATATCCTACTATGTACTACAAGTTGAGCCTGTGGAGATAGAATGTGGGGGGGGGGGGTTTTTTTTACTGACTAGAGTACTCCAAAAGTACAAACCAGGGTGTACAAAACGGAACAAAATTCcatgATACTGCCTCTGATGCACAAGTTCTGCTGTGGTTTGCTGGTT…	1	1	0	1	0	0	0.5	0.5	0.666667	0.333333	1	1	0	1	0	0	0.5	0.5	0.666667	0.333333	0	0	0	0	0	0	0	0	1	0	putative serine/threonine protein phosphatase [Oryza sativa	1	8e-12	none	318	CATGTGCTCATTTCAAAT fuzzy_for (hit = 131) 1 1 0 1 0 0
ns	ns	ns	ns	ns	gnl|UG|Ta#S32737199	GAAAGTTTCACTGCAGTTCAACACCCAAACATACTTGGGTGACAAAATACACCCCGCAATCAAcatgACTGAGGATGGATTTTCATTTTCCTAAATAATCATATATTTGGACAGATACATACGTTAACCAAGTTCTCAACAATCCTAGTAAACAAAATATCTTCAGGTTcatgCCCCTTCTCTTCTTCTCCATATGCTGCCAGAACCTTCATTATTCAGTGGGCAATGTGAAGCTTAGCGTCAGCTCAACCAATACGTGGAATCCGCACTTGCACATCCTGTGCCCGTATGTTCTTAATCAGTTCCTTGAAAGATTCAGGTATGTGTTGGTACTCGTGGAAcatgAGTCCTTTAGACCACTCAGGAGTATGGCAGTAGGTcatgAGATGATCAGCAATG…	0	3	2	0	0	0	1.5	0.5	1.66667	0	0	3	2	0	0	0	1.5	0.5	1.66667	0	0	0	0	0	0	0	0	0	1	0	no hit	none	na	none	0	CATGGTTGGGAGCTCCCT fuzzy_for (hit = 542) 0 3 2 0 0 0
ns	ns	ns	ns	ns	gnl|UG|Ta#S15881947	AGACGGGCTCGTGGTGACCGGGTGGGTTCCTCAAATCAGCGTGCTGGCGCACGACGCCGTGGCCGCGTTCCTGACGCACTGCGGGTGGAACTCGACCATCGAAGGGCTGCTGTTCGGGCACCCGCTGATcatgCTGCCCATCTCCAGCGACCAGGGGCCCAACGCGCGCATcatgGAGGGGAGGAAGGTCGGGATGCAGGTGCCGAGAAACGAGAGCGACGGATCATTCAGCCGGGAAGACGTCGCTGTGACGGTGCGGGCCGTCACCGTGGAGGAAGACGGCAGGAGGGTCTTCACGGCCAGCGCCAAGAAGATGCAGGAGATCGTAGCCGACGGCGcatgCcatgAGAGGTGCATCGACGGGTTTATTCAGGGGCTCAGATCCTACAAGGcatgAAA…	0	0	0	0	1	1	0.5	0.25	0	0.666667	0	0	0	0	0	0	0	0	0	0	0	0	0	0	1	1	0	0	0	1	Expressed protein [Oryza sativa (japonica cultivar-group)]	2	3e-42	none	772	CATGAAACAGTCGACTAA fuzzy_rev (hit = 502) 0 0 0 0 1 1
ns	ns	ns	ns	ns	gnl|UG|Ta#S12968810	GCACCGCCCGACTACTGCCAGCCATCGTCAGAGTGGCCTTGCGCGCAAGGAAGGCAGTACTACGGGCCGCGGCCCCATcatgCTCTCCTGGAACTACAAACTACGGGCCCCGCGGGGCGCGCCATCGGCGAGGACCTGCTCAACAACCCAGACCTTGTGGCCACCGATGCCACGGTGTCGTTCAAGACGGCGTTGTGGTTCTGGATGACGCCACAGGCAAACAAGCCGTCCTCCCACGCCGTGATCACCGGCCAGTGGACACCGACGGCCGCAGACAATGCGGCGGGAAGGGTGCCCGGGTACGGCGTCATCACCAACATCATCAACAGGGGGCTCGAGTGCGGCAGGGGGCAGGACAGCCGTGTTGCCGACCGGATCAGGTTCTACCAGCGCTACTGC…	0	0	0	0	0	14	0	3.5	0	4.66667	0	0	0	0	0	14	0	3.5	0	4.66667	0	0	0	0	0	0	0	0	2	0	chitinase	1	1e-74	none	332	CATGTCTGTGTGCAAGTG fuzzy_for (hit = 531) 0 0 0 0 0 7	CATGTGTTTACTGACAAA fuzzy_for (hit = 543) 0 0 0 0 0 7
ns	ns	ns	ns	ns	gnl|UG|Ta#S17892759	AAATGAATACACAAAAGCGCCCCCCGAGGGTCACTATATGGTCGACCTGCAGGCGGCCGCACTAGTGATTAGCGTGGTCGCGGCCGAGGTTTCCTCTTCACATTCCCCTCGCCTTCTCCTGCCCTCCCCTCCTGATCGGAGTCTCAGCCGCGGCAGGcatgGCGAAGACCTACCCCGTTGTCAGCGCCGAGTACCAGGAGGCCGTCGAGAAGGCCAGGCAAAAGCTCCGCGCCCTCATCGCCGAGAAGAACTGCTCCCCGCTcatgctccgcctcgcgtgGCACTCCGCTGGGACCTTCGACGTGTCGTCCAAGACAGGCGGCCCGTTCGGTTTCGATGAAGAAGCCGGCGGAGCAGGCGCACGCCGCCGACGCGGGCCTGGACATCGCCGTGCGGATG…	0	1	2	0	0	0	0.5	0.5	1	0	0	1	2	0	0	0	0.5	0.5	1	0	0	0	0	0	0	0	1	0	0	0	ascorbate peroxidase [Pennisetum glaucum]	1	6e-68	none	186	CATGCTCCGCCTCGCGTG for (hit = 262) 0 1 2 0 0 0
ns	ns	ns	ns	ns	gnl|UG|Ta#S22386216(for)	AGCTTGACCTTAGGCCTATTTAGGTGACACTATAGAACAAGTTTGTACAAAAAAGCAGGCTGGTACCGGTCCGGAATTCCCGGGATATCGTCGACCCACGCGTCCGAAAAAAGGGCAACGGGAGGATCGAGAAGGGGCGAGGGTGGTTGTTTGGACGGAGTTGGGGACTATCGATCGATCGATCGGAGGCGGGGCGGCGGGATGACGCGGGGGAAGCAGAAGATCGACGCGCAGCGGAAGAGCGCGGAGAAGAACCAGAAGTCCAAGGGGTCGCAGCTCTAGGCCCGCGCCGTCGGCCTCAAGGTCGTCTGCCCCATCTGCTAGTCTCAACTGGCCAACGAGAAGCAGTTGATTGATCACTATGGATCCCACCCTCCCAAGGAGAAACCTCCAGGTCCA…	1	0	0	1	0	0	0	0.5	0.333333	0.333333	1	0	0	1	0	0	0	0.5	0.333333	0.333333	0	0	0	0	0	0	0	0	1	0	no hit	none	na	none	0	CATGTATTTGCCTTCTGT fuzzy_for (hit = 557) 1 0 0 1 0 0
ns	ns	ns	ns	ns	gnl|UG|Ta#S32680369	CGTTCGCCGCCCCTGAGCACCACGCGGCTCGCTGGATcatgCGCCGCCCCTGGAGCAGCGCGCAGCTCACCGGACCGATTCGTGCCAGCCCCGCCGACCTGAGCTCCGCCTCTACAGGTAGAAAGATGCAGATCAAGCGAGGGGATGTTCAACCTGGAAGCTCGAATAGAAGACGCAAAAAAATGCGCATAAGTAGCGAAAATATGATTCGAGTCAATCCTCTCGAAGAGGAATTCGGCACCTCAAGTGATTCTGGTGAAGGTGTCTGGAGGCTACTCAGTGAAGAAGTCGCAGCACACATAGATGACAGTGTTGTGTCGCTTGCTTCATTCCATAAAGATAACGCAAAGTCGGTTTATTTTGCGTGCACGGGCATAATTATTGAGAGCAATTCAACTA…	0	0	0	2	0	0	0	0.5	0	0.666667	0	0	0	2	0	0	0	0.5	0	0.666667	0	0	0	0	0	0	0	0	1	0	expressed protein [Oryza sativa (japonica cultivar-group)]	3	3e-31	none	488	CATGTGAAAATGCTATGA fuzzy_for (hit = 732) 0 0 0 2 0 0
ns	ns	ns	ns	ns	gnl|UG|Ta#S32609771(rev)	GTTACAGGTACAGGCAGGCGACGGAGGTGCCAAAGTTTTGGTGATTAAGAAAAATGGGAGTGAAACCACTCGCAGTCAGTCGAcatgCGCCAAGCGCTCACTTTGTTGAAGAAGTCCATCCAACTCATTCAAACAAGAGGATCAATACGGTCCAGAGCGACGCTGCTCACTGACATCCTGCTGGAGGAGATGGAGAAAGAGTCAAAGCTACCAGTTTCCGCCcatgtggcatcctaccagGTGCTCTCCTTCCTCCCTCTCTCCCAGAAGATGCCAGGTGGGCAGCAATGTGGCAGTTTGGCGcatgTTTGGACGACAATGAACCCCTTTACATAGTTGGGTGGGCATTTTCAAGGACGGCCGAAGTGAGTGCATcatgCAGGTTGGTCGAGCACGAGG…	0	1	0	0	1	0	1	0	0.333333	0.333333	0	1	0	0	1	0	1	0	0.333333	0.333333	0	0	0	0	0	0	0	0	1	0	no hit	none	na	none	0	CATGTGTGATCCTACCAG fuzzy_for (hit = 222) 0 1 0 0 1 0
ns	ns	ns	ns	ns	gnl|UG|Ta#S32605014	TCGGTCAGAGTTTAGGGGCCAAGTACTCACTGAAAATGACTCTTCCCTATGCTTGACTGGCCCTTCTCGTGCAATTGTAGCGGAGGATCCTGTTGACTTCGAAGTCGAACTAAGAATTATTGAGGGTGATGATGAGATCAAAGACAGAGTATTGATGAGTCTTAGCAAGCGTTACGACGGTGCAGACCAACCTTTATGCTTCcatgGCTCcatgTGCAACGCAGAGTTGAGCCTTGGGCGACTTGCTGCAACGGTCCAGGCAACTATCGTGGGGGTTcatgTTCATAAAGGGAGGTGGCCTTTTGAATTCGGAGGCCGAGTTACTTGCTCCTTGTATTCTGCAGAGGTTGATGATCAGTcatgtgatgaagttgtttTGCTTGATTCCGCTGAAAAAAT…	0	0	2	2	0	1	0	1.25	0.666667	1	0	0	2	2	0	1	0	1.25	0.666667	1	0	0	0	0	0	0	0	0	1	0	csAtPR5 [Aegilops tauschii]	2	3e-30	none	659	CATGTGGTGAAGTTGGTT fuzzy_for (hit = 359) 0 0 2 2 0 1
ns	ns	ns	ns	ns	gnl|UG|Ta#S13212322	GGCGAATTCTGACCGGAACTGTCGTATCAACGAAAATGCATCGTACTCTCATTATTCGCAGAGAATACCTCCATTTTATTCCCAAATACGCGCGATACGAAAAGAGACACAAGAACCTCGCCGCAcatgtttctccggctttcCGTGTCGAAGAAGGCGATCAAGTAACGGTGGGACAGTGTCGCCCTCTCAGCAAGACTGTAAGATTCAATGTTCTCCGTGTGCTTCCCCGGACTGGAAAGGCAGTCAAGCAATTTAACAAATTTTGAGCAATATTCCCAAAGCCACTTCTTTATAGATTGATAATATAGAAAACTGAAATAAAGATCGGGTCTACAACAAAAAAAAAAAAAAAANAAAAAA	0	2	1	0	0	0	1	0.25	1	0	0	2	1	0	0	0	1	0.25	1	0	0	0	0	0	0	0	0	0	1	0	conserved hypothetical protein [Coccidioides immitis RS]	3	2e-41	none	161	CATGTTTCTCCAGTTTTC fuzzy_for (hit = 125) 0 2 1 0 0 0
ns	ns	ns	ns	ns	gnl|UG|Ta#S18010328	GTAACCGTTCTGACTGGGATTGGTGGTGCGTCGCGGGTTCCGCTGCGCGGACCCAGCGGCGGTCGTCGGGGCGATGGCGCACGAACCGATTGTGAGCCCTCTGGGGCGTTCGCGAGCCCTGTGAATCAGCTGTCGGAGGGCCCCCCGTGACGGGGAGCGGGGACCCCGGGAGACCCCCGGCCCACGTCCCGCGGGCGCGGGACGCCCTCCTCCCCTCGCCCCGGGGAACAGGGGCACAGCACGGGCTGGCGGAGAGCCGTTCTTCGCCCCCGGGCGGGTCGCCCCGGCTCCCAAGAACGCCATCCGCATTGCGGCAACCGGAGAGGGCGGAGGAGTATTCCCCCGAACCCGCCGGGGACCGAAGGGCCCGCCGTCGCTGGGGCGGCCCCCTTCCCTGGA…	2	0	0	0	0	0	0	0.5	0.666667	0	2	0	0	0	0	0	0	0.5	0.666667	0	0	0	0	0	0	0	1	0	0	0	H/ACA ribonucleoprotein complex subunit 1-like protein 1, putative,	1	2e-40	none	196	CATGATGCTCTACATTAT for (hit = 940) 2 0 0 0 0 0
ns	ns	ns	ns	ns	gnl|UG|Ta#S17987984	AGCAGGTAGGTNACCGGCCCCGGGATGATATGGATATCGTCGACCCACGCGTCCGTACTAGAGCAGGATCTGACACACAGAACCCTGTAATTACTAGAGCAGGATCTGGCACGCAGCACGTCGACAACCGCCCTGGCAAAAGCTTCAGAAGCTTCAGATTCGATACGGCCAGTATCCTGCAGTCcatgGAAGCTTCCTTTCTGCATACCTAGGATCCTCACAGATCATCAACTCCTGTACCCCTGATGTGTATAGACTATGGAAAGCCGTTGTCCCTCATTGTTAACTGGAATCCTTGACGCCACGGCATTTCGTCTTCCCCATCTCCTCTTCTGTTGGTATCTGTAATCTAGAACACAACAATTGTCACATCTTTCTTGAGTTGTTATAACGTCATca…	0	0	1	1	0	0	0	0.5	0.333333	0.333333	0	0	1	1	0	0	0	0.5	0.333333	0.333333	0	0	0	0	0	0	0	0	1	0	decapping protein 2-like [Oryza sativa (japonica cultivar-group)]	3	3e-11	none	323	CATGTGGTGTTGGTTAAT fuzzy_for (hit = 985) 0 0 1 1 0 0
ns	ns	ns	ns	ns	gnl|UG|Ta#S13271215	NNNGGGAAGGATGGAAGGATNNNNNAGAAAGGTACATTCTTCAATGGGNGNCTAAGCATATAATTGCTGTGAGTACAGCAATACAAGATNNGCTGACATCAAGACTTGCTCTGGAACTGATGAAGCAAGGCGCAATGAGAACAGTTTTAAGTGGTTTTCTTGCAGCATTTGcatgGCCCGCTACTCTGCTTGCAGCTACGGATTTCATTGATAGTAAATGGTCTGTTGCTATTGACAGATCAGATAAGGCAGGGAAAATGCTTGCTGATGTACTTATGAAGGGATCACAAGGGAACAGGCCTGTTACCCTCATTGGGTTTTCACTAGGGGCGCGTGTCAtattcaagtgcttacaggAGCTTGCTTTATCAAGCGACAACGAGGGACTTGTCGAGAGGG…	0	0	0	2	0	0	0	0.5	0	0.666667	0	0	0	0	0	0	0	0	0	0	0	0	0	2	0	0	0	0	0	1	expressed protein [Oryza sativa (japonica cultivar-group)]	3	4e-94	none	661	CATGTAAGCACTTCAATA fuzzy_rev (hit = 339) 0 0 0 2 0 0
ns	ns	ns	ns	ns	gnl|UG|Ta#S16193531	CCACGCGTCCGCGGACGCGTGGGAAAGCTTCGAAAACAGAGTACTTATCACAGAATCTAGGCGAACCGCGGTGATGCAAGCCTTGATCCATCAACAGAAGAAAAGAATTGCGCGCGGCGAGGCCAGGCATCCTATCTGGACTTCTTGCTGGCAGAGAAGGCACTGACAGACGAACAGTTGATGATGCTGGTGTGGGAGGCAGTCATCGAGGCTGCAGATACTACTTTGGTGACGACCGAGTGGGCAATGTATGAGCTTGCTAAAAACCCAGAAAAACAGGATCGGCTCTACCAGGAGATCCGGGAGGTGTGCGGCGACGAGACGGTCACCGAGGATCACGTGCCACGGCTGCCGTACCTCAGCGCCGTGTTTcatgAGACGCTAAGGTTCCATTCTCCT…	0	1	1	0	0	0	0.5	0.25	0.666667	0	0	1	1	0	0	0	0.5	0.25	0.666667	0	0	0	0	0	0	0	1	0	0	0	ent-kaurene oxidase 1 [Hordeum vulgare subsp. vulgare]	1	e-117	none	481	CATGGCATTCGGCGCCGG for (hit = 590) 0 1 1 0 0 0
ns	ns	ns	ns	ns	gnl|UG|Ta#S16220265	AGAAGCCTGACGGTTTTGGAGCTCCGCCTATGGTGCCCTTGTGAGACTATTCAACAGGAGGGTATACGAGTcatgGAGGAAGGCAAGCAGGCGACGATGTCAGTAGGGAACAAGGTGAAGGTGCCAGAGAATGGGATGTCCATCCATCAACCAGTGATTGTACCAAGCGCCAGAAAGTATTGGACCGACAGGGAACATATGCTCTTTCTCCAAGGATTGGGTGTCTATGGGCGTGGAAAATGGAAGGAAATATCCAAGGACTTTGTCACCACCAAGACTCTTGTGCAGGTTTCAAGTCACGCACAAAAGTACTTCAGGAGGGTAAAGAAAGGAGAGCAGGAAAGGCAACGCTACAGCATCAACGACCTAGAGCTCAAAATTGTCAAACcatgGACAATC…	3	1	1	4	0	0	0.5	2	1.66667	1.33333	3	1	1	4	0	0	0.5	2	1.66667	1.33333	0	0	0	0	0	0	0	0	2	0	one repeat myb transcriptional factor [Zea mays]	1	2e-21	none	242	CATGTAAACCGAACATTA fuzzy_for (hit = 467) 0 0 0 2 0 0	CATGTAAACCCAACATTA fuzzy_for (hit = 467) 3 1 1 2 0 0
ns	ns	ns	ns	ns	gnl|UG|Ta#S22385434(rev)	TGCGACACCGTCAGTTGACGAGAAGGAACACATATCGCGAGAGGGGTGTATGTCGGTTcatgAAGACGCGTAGGATATACTCTATCATCGTCAGTTTAGAGGTGGCGCGGTAGATAGCGACTCCGGGGGTCACTAGTGCTATATATAGGTGATAAGTCATTCGGTGGGGGGACTAATGCACCTATGacaaatgttatatgcatgTGTCGGTCGGAGCCACACATATAGTTCTTACTACGAGGAGCACTGCGAAAGAAGATATGAGATAAGAGTATATTACGCGCAAGCTAATAAGAGATGAGATGCGCCAGAGGAGATGTGATAGAGTGTTGCGTAATTGGTGGCCACGAGCCGCCCCAACCTCTGTCTTATTATCAGCTGGGCCATCCTGTCTCTCCG…	0	1	0	0	0	1	0.5	0.25	0.333333	0.333333	0	0	0	0	0	0	0	0	0	0	0	1	0	0	0	1	0	0	0	1	no hit	none	na	none	0	CATGCATATAGCATATGT fuzzy_rev (hit = 186) 0 1 0 0 0 1
ns	ns	ns	ns	ns	gnl|UG|Ta#S18006172	GTCTTGCCTAGAGAGCTCTTCGGTAGGATCGAAGGCGGGCAGTGGGcatgAGGcatgACCTAATGGTTTCGCGTGCAGAAGAGCCCGAGATCCGGCGGGGCGCGACGCGGCCTGCCCACGCCGTTGGGAGAGAGCACTACGCTAGGCCGGGCTGATTAGTGAGACTCGCGGAGCGCAGCGGCCCCGAGGTAAGGACGGGGGAAGTTACCCTGATGCTCGCTACGGcatgAGTTCGCAGAGGGGTGGGCGCGAAACGAACCACACCGCAGGGCCGCCGACAGAGCCGGAATAGAAGCAGCGCGTGGGTGTCTCCAACTGCCGGACGGACCAGATTGCCGGATACGCCTTCAGTCCCGGACGAAAGTCGAGGTGCGTCCACGCGTTTTGGAGGCATCGCCG…	0	2	0	0	0	0	1	0	0.666667	0	0	0	0	0	0	0	0	0	0	0	0	2	0	0	0	0	0	1	0	0	OSJNBa0036B21.6 [Oryza sativa (japonica cultivar-group)]	1	3e-52	none	252	CATGGCGAGGCGCGAGTG rev (hit = 873) 0 2 0 0 0 0
ns	ns	ns	ns	ns	gnl|UG|Ta#S17890332	CCACGCTTCCGGGACCNCGGcatgACGGCGCTCGTCAGCCAGGTCAACCGCCTCCGCCGGGCTCCGCTCTCGCGTCCCATCAACGGCGTGGGGTGCGCGTCCACAGGCGACACCTCCGCCGCGCTCTCGGCCTACTGTGCCGCTGCGGGCATCCCCGCCATCGTGTTCCTCCCCGCAGACCGCATCTCGCTGCAGCAGCTCATCCAGCCCATCGCCAACGGCGCCACGGTGCTCTCGCTTGACACGGATTTCGACGGATGcatgCGGCTTATCAGGGAGGTGACAGCTGAGCTGCCCATTTACCTCGCAAACTCACTCAACTCGCTTCGGCTGGAGGGGCAGAAGACGGCTGCCATCGAGATATTGCAACAGTTCAATTGGCAGGTGCCGGACTGGGTC…	1	0	0	0	2	0	1	0.25	0.333333	0.666667	1	0	0	0	2	0	1	0.25	0.333333	0.666667	0	0	0	0	0	0	0	0	1	0	putative threonine synthase [Oryza sativa (japonica cultivar-group)]	1	e-140	none	525	CATGGTAGTACATCAGGG fuzzy_for (hit = 864) 1 0 0 0 2 0
ns	ns	ns	ns	ns	gnl|UG|Ta#S17986574(rev)	CCGCACGTATACGGTTGAGGAACGCCGGGGGCGTAGGGGGAGAACCGGCGTGTTCACGTTTGGGGATTGCGGGGACACGGGAGAGATTTAGAGCCCGCCTTTGCCCAGGTTGGAGTGCCAAGCGGTGAAGCTCTGAACCGGCCGTTTACCTTCCCGGGAGGCCGCAAAGGAGAAGGTTCTCACCCCGCGTGACGGACGTTGCGAAAAACCCTGAGGGCAGTTCCCATCGAGACCACAGGGGGCCCCCACCAGGGGGCAATGTGTGCGGGAGAGAGGTGTTCAAACGGGCCCCCGCCGCGAAGGGAGGCTCGTATGTGCCAGCAGTGACCGGACGCACAGAGCCGGAATCTCCCGTTTCCGAAGGGACACGAGACCGAAATTGTGGAGGCGTGCGGCAGC…	1	2	0	1	1	0	1.5	0.5	1	0.666667	1	2	0	1	1	0	1.5	0.5	1	0.666667	0	0	0	0	0	0	1	0	0	0	no hit	none	na	none	0	CATGGCGTCACTGGCTTT for (hit = 1068) 1 2 0 1 1 0
ns	ns	ns	ns	ns	gnl|UG|Ta#S32637349	CCCCAAGCAGAAGAGCAGATTATTTCGGTTGCAATCTCGTTTGGATGCGATGAAAAAGGAGTTAcatgACCTGAAGAGGAAAAATTNTGCCCTTCAAATGCAACAGTTTGTTGGGGAAGAGAAAAATGATCTGCTAGACTATNTAAGATCCCTAACACCAGAGAAGGTTGCTGAACTCTCGGAATCCACCTGTCCTGGTGTGCAAGAGGCTATCCAGTCTGTTGTGcatgGTTTGCTTGCTACTCTTTCCCCCAAGGTACACTCGAAGTCTCCTCCACCAGTAGAGAATGCTGGGGGAGCCCTAAATTGTGGGGGTGAGGACGATGACTGTGCAGAGCTTGTCGAGAATACTTCCCTCCCGTTTCAGCCCCTAATATCTGTCCCACGTGATTATCTTGC…	1	0	0	1	0	0	0	0.5	0.333333	0.333333	1	0	0	1	0	0	0	0.5	0.333333	0.333333	0	0	0	0	0	0	1	0	0	0	expressed protein [Oryza sativa (japonica cultivar-group)]	2	3e-70	none	405	CATGGTGGATACTGGGTA for (hit = 806) 1 0 0 1 0 0
ns	ns	ns	ns	ns	gnl|UG|Ta#S13114446	CCACGCGTCCGCGCATTTTGGACATTGGCAGGAATTATTGATGACTACTTTGATGGGTACTTTTCTGAAGAAATGATGGAGTCCCAGGTGGATCAGCTTGTTTTAGAGGAGCTAGTCCGTGAGAAATTCCCGAAATTAGCAAATCACTTGGACTACCTCGGTGTTGAAGTTGcatgGGTTACTGGACcatgGTTCCTATCCATTTTCACCAATGTACTTCCGTGGGAAAGTGTCCTCCGTGTATGGGATGTGCTTCTGTTTGATGGGAATCGTGTGATGCTATTCCGGACAGCCCTTGCACTCCTGGAGTTTTATGGCCCTGCACTTGTGACTACAAAAGATGCTGGTGACGCAGTTACCCTTTTGCAGTCTTTAGCTGGGTCTACTTTTGACAGCAGC…	0	1	0	1	1	0	1	0.25	0.333333	0.666667	0	1	0	1	1	0	1	0.25	0.333333	0.666667	0	0	0	0	0	0	0	0	1	0	'unknown protein, contains TBC domain, PF00566' [Oryza sativa	1	e-112	none	830	CATGGAATAAAGGACAAA fuzzy_for (hit = 494) 0 1 0 1 1 0
ns	ns	ns	ns	ns	gnl|UG|Ta#S17888470	ACCCACGCTTCCGGACTCGCTTCCTCTGCGCCTGCCTGAGCTGGGGCAGAAGGAGGAGGAGGAGGGAGCCGCCGTCGGATCGGGAACAAGAATCACGCCAGGTATCGACTGACTGCCGGATCACTGTAACAAGATGAGCGACAATCTcatgGACAAAGTTAACGCCTTGGGCGAGCGCCTCAAGATCAGCGGCGCGGAAGTTAGCCGCAAGATGTCCATCGGCGTCACTAGcatgAGTTTCAAGATGAAGGAGTTTTTCCAAGGCCAGAAcatggccgacaagattgtTGACGAAGCCACCTTGGAGACcatgGACGGCCCTGATTGGGCTACCAATCTTGAGATATGCGATATGGCCAACACCGAGAGGGTCAACAGCGTCGAGCTCATCCGCGCCAT…	1	1	0	0	0	0	0.5	0.25	0.666667	0	1	1	0	0	0	0	0.5	0.25	0.666667	0	0	0	0	0	0	0	0	0	1	0	hepatocyte growth factor-regulated tyrosine kinase substrate-like	2	e-113	none	387	CATGGCCGGCAATATTGT fuzzy_for (hit = 270) 1 1 0 0 0 0
ns	ns	ns	ns	ns	gnl|UG|Ta#S32682906	TTTTNTTGCTTTTNGAACTGCCCTGNGATGTTGAAGATGCTTTGCAGTGGAGGTAAAGATGGTTNTGAACTGATGGAAACTGTTGGATGTGAAAACGAACCACAGCAAGCTATAAACTCAGTTCTTAAGGACTTGTCTGAATGTTTGACTTGTGAAGCAACAACTTCTCTGGAGCTCAAGCTTTGTCGGCTAGTTGTGAATCTATTAGCGTTCATAGCTTCTAGTGGCAAATTGGGATATGAAGTGCTTCTAGGTTCAGTGACTGCCCACAGTTTTCTTGAGTTGACcatgGAAGTCCTTGCTTCACAGATGGAATGCAAAGTTGATTTTTCAACCGAGGTAcatgAGCTATTGAATGAAAGGTATTTGCTGATGAGAGAAGTTCTGATCCTTCTAAAC…	0	0	0	1	0	1	0	0.5	0	0.666667	0	0	0	1	0	1	0	0.5	0	0.666667	0	0	0	0	0	0	0	0	1	0	unknown protein [Arabidopsis thaliana]	1	1e-19	none	633	CATGTAGGAGCAACAACA fuzzy_for (hit = 596) 0 0 0 1 0 1
ns	ns	ns	ns	ns	gnl|UG|Ta#S18008684	TACCCACGCGTCCGGGCATTGGAGCACGAGGACACTGAcatgGACTGAAGCAGTAGAAAACTCCTCCTTCTTCCCGGTGGCCCGTCGAGCCCCCGTCTGTCCGCTCCGCGACGCCGCGATTCCATCCTCGCCTCCGATCTCCAGCTTCCTCCCAGCCGACGAGATGGCCGAGATTGAGATTAATACAGCACCTGCTGACTTCCGCTTTCCTACAACCAACCAAACTAGGCATTGTTACACTCGCTATGTTGAGTTCCACAGGTGTGTGAGTGCCAAGGGGGATGAAGCTGCTGAATGTGAGAAATTCGCCAAGTACTACCGATCTCTTTGCCCAGCTGAGTGGGTTGAGAAGTGGAACGAGCAGAGGGAGAACGGGACATTTGCAGGGCCCCTCTAAAT…	1	0	0	1	0	0	0	0.5	0.333333	0.333333	1	0	0	1	0	0	0	0.5	0.333333	0.333333	0	0	0	0	0	0	0	0	1	0	OSJNBa0067K08.22 [Oryza sativa (japonica cultivar-group)]	2	8e-37	none	77	CATGCCTTTTCACATTTA fuzzy_for (hit = 579) 1 0 0 1 0 0
ns	ns	ns	ns	ns	gnl|UG|Ta#S17896615	GAGCGATGCTCCAACGCGTCGCCGAGCCTTCGGTAATGGTCGACCTGCAGGCGGCCGCACTAGTGATTAGCGTGGTCGCGGCCGAGGTGTTCAGTGCAAGTCGAGATCTACTGGGGCCCAGAcatgCAGCTTCGAGGGTCACACCGACCACACCGGTACCTACAACATCCCTGTGGCCGACGAGcatgAGCACGAGCTCTGCGAGTCTGTCCTCGTCAGCAGCCCGGACACGGCCTGTGCCAAGACAGTTGCTGGGCGGGAGAGGGCCCCTGTCTTCCTCAACAACAACAACGGCGTCGCGTCCAACGTCCGTTTGGCGAATGCTCTGGGGTTTGAGAAGGACACCCCTCTGGCTGcatgCGCGCAGATCCTCAAGATGTACGAGGAGGTCGATGATCG…	2	1	1	1	0	1	0.5	1.25	1.33333	0.666667	2	1	1	1	0	1	0.5	1.25	1.33333	0.666667	0	0	0	0	0	0	1	0	1	0	putative Pollen specific protein C13 precursor [Oryza sativa	2	2e-47	none	172	CATGTTGGTTCATCTTAG fuzzy_for (hit = 608) 1 0 0 1 0 1	CATGTTGGTTCAGCTTAG for (hit = 608) 1 1 1 0 0 0
ns	ns	ns	ns	ns	gnl|UG|Ta#S16058039	GCACGAGCTTGTGCTCTAGATCTGGTGGAGCACATTAAAGCCAAGTATGGTGATTACTTTGGCATAACTGTCGCTGGCTATCCAGAGGCACACCCTGAGGTAATACTAGGCGAGGAAGGTGCTACGGAGGAAGCATATAGCAAAGATCTTGCTTACTTGAAGAGAAAGGTTGATGCTGGTGCTGACGTTATAGTCACCCAGCTTTTCTATGATACCGATATCTTTCTCAAGTTTGTGAACGACTGCCGTCAGATTGGTATAACCTGCCCTATCGTTCCTGGCATAATGCCAATAAATAACTACAAAGGATTTGTGCGcatgACTGGATTCTGCAAAACTAAGATTCCAGCTGAGATTACTGCTGCCTTGGATCCTATTAAAGACAATGAGGAGGCTGTG…	0	0	1	1	0	0	0	0.5	0.333333	0.333333	0	0	1	1	0	0	0	0.5	0.333333	0.333333	0	0	0	0	0	0	1	0	0	0	putative methylenetetrahydrofolate reductase [Oryza sativa (japonica	1	0	none	594	CATGGTCTGGAAAGATGA for (hit = 1229) 0 0 1 1 0 0
ns	ns	ns	ns	ns	gnl|UG|Ta#S32630445	CAATTCGATCCATCGGCAAGCCGATCTATATGcatgTATTCCTGTGTTGCAGCTATATGCAACATCGACACGTGCGAAGGTGGCCGTGGCAGGTTTACTCGTGGCCTGATAGCTGATGGCCGGTAGCAACGTTGTTCTTCcatgGTTTTGATCTCACCCTTTTGATGCACGAGGCTTTGGCATCGGTCCGTAATAAACATTcatgTTCTTTCTTTCTTTTTTTGAAAAAAAGGCAGCCATTCTTTCATTTTATCAGAGGAAAAATGTCAGATGAAAAGTCAAGGGAAAAGGATCAGATGAAAAAAAAAGCCAGCACGGATATTCATTATTTCCCTACATTTGGAATTTATTATATTTAAGGGTCTGTTGCATTTGATGTGCTTTAGCCAATTCCGGTAT…	1	1	0	1	0	0	0.5	0.5	0.666667	0.333333	0	0	0	0	0	0	0	0	0	0	1	1	0	1	0	0	0	0	0	1	no hit	none	na	none	0	CATGAAATCAAAGCAACT fuzzy_rev (hit = 418) 1 1 0 1 0 0
ns	ns	ns	ns	ns	gnl|UG|Ta#S17989003	CCGCTTCCAAGTGGATGCNCCNCGATCTCCATCACTACAGCCCACTTGAGTTCTTGAAGCTTCGAAGCTCACCTAGCTCGCCGCGGGCcatgTCGAGCGCCGGCAAGAAGCAGCAGCAGCAGCAGGCGAAGAAGCCGGCGGCGGCGGAGGACATCGAGATCAAGAAGGTCTTCTCCCGCTTCGACACGGACGGCGACGGCCGGATCTCGCCGTCGGAGCTGGCCGCGGTGTCACGCGCCATCGCGCCCCCCGCCGCCACCGACTCCTCCGCGCAGGGCCGCGAGGTGGCCTCcatgATGGACGAGCTCGACACCGACCGCGACGGCTACGTCGACCTCGGCGAGTTCGCGGCCTTCCACGGCCGCGGCCGCGGGGAGCGCGAGCTGGACGCCGAGCTGC…	1	0	1	2	0	1	0	1.25	0.666667	1	1	0	1	2	0	1	0	1.25	0.666667	1	0	0	0	0	0	0	0	0	2	0	putative calcium binding protein [Oryza sativa (japonica	3	8e-54	none	181	CATGCTTTTGCTTGTATC fuzzy_for (hit = 658) 1 0 1 0 0 1	CATGCTATTGCTTGGAAA fuzzy_for (hit = 658) 0 0 0 2 0 0
ns	ns	ns	ns	ns	gnl|UG|Ta#S16058484	GGCCAGTGAGGGAGTGAAGGACTGAAGAACTCCTAGGCAGGGCACGTATCAGTTCTGTCTTGCTTCCTCGAGATGGCGGCGGCAATGGCCGCGACGACAATGGTGACCAAGAACAACCGCGCCTCGCTCGTcatgGACAAGAAGAACTGGTTATTGCGGCCGGTCCCTGAGGTCGCCTTCCCTTGGAGCTCGCAGCCCGAGTCCAGGAGCTTGGACTTCCCACGCAGGGCTCTGTTCGCCAGCGTGGGACTCAGCCTGTCCCACGGCGCCCCGCCGGTAGCGCGCGAGcatgACGGGAAGGCTCGGCCCGCCGACGACGTCGCACACCAGCTCGCAGCCGCGGGCGAGGCGGGCGTCCAGAAGGCCCAGAAGGCGAAAAAGGCCAAAAAGCAGCAGCTG…	7	3	8	7	1	12	2	8.5	6	6.66667	7	3	8	7	1	12	2	8.5	6	6.66667	0	0	0	0	0	0	1	0	1	0	plastidial ADP-glucose transporter [Hordeum vulgare subsp. vulgare]	1	0	none	425	CATGCTCCGTTTCAGTAA for (hit = 1513) 6 2 7 3 1 11	CATGCTCTGTTTCAGTAA fuzzy_for (hit = 1513) 1 1 1 4 0 1
ns	ns	ns	ns	ns	gnl|UG|Ta#S12969409	AACTTCGCTCAACCAAAGGATCTCCGTCGTTCTCAACTCGAGGCTCAATACAATGCCAGAAAGCAACCACAAatgattccacaaatgatgCCACAATTCTTCATTGCTGGTCCACAAGGTGCCTTCCCTCCAGTGGGTGGTCAAATTAAGCCAAGATGGCAACCAGTTGCTGGTGGCCGTCAAAATAACACTCGTGGTGGAATGTCCCGTGGTGGATCATCTCAAAGAGGAGGTGGTGCTTCCCGTGGAGGTAATGCTGCCAAGAATGCTGGTCGTATTAAATACAACAACAATGCTCGTAATCAACCAAGAGAACAACCACAACAAACTACTCCAAACACTCAAGAAGCTCAAACCACACAAGCTCCATCTGATCAATTGACTGCTGAATACTTGGCC…	1	1	2	0	0	0	0.5	0.75	1.33333	0	0	0	0	0	0	0	0	0	0	0	1	1	2	0	0	0	0	0	0	1	unnamed protein product [Mus musculus]	1	8e-14	none	249	CATGTTTTGTGGAATCAT fuzzy_rev (hit = 72) 1 1 2 0 0 0
ns	ns	ns	ns	ns	gnl|UG|Ta#S13151306	CATCCGCAAGCTCCCCTTCCAGCGCCTCGTCCGCGAGATCGCGCAGGACTTCAAGACTGATCTGAGGTTCCAGTCCTCCGCCGTCGCGGCGCTGCAGGAGGCCGCCGAGGCGTACCTGGTGGGGCTCTTCGAGGACACCAACCTTTGCGCCATCCACGCCAAGCGCGTCACTATcatgcccaaggacatccaGCTCGCGCGGCGCATCAGGGGCGAGAGGGCTTGAGCGCCCGTCGTGCTGCTCGTCGTTGTAGTGTTACTAGAAGTAGATGGTGGCATTCGTTTCGTGGCTTCCTTATCCTGTAGGAGTAATGTTCTAGATGTCTTGGCTTCAGTGCAATGGACTGTGATTGCTCATTTCTGAAATTTATCAATGGACTTGTTCTTGCAAAAAAAAAA…	3	0	0	5	0	1	0	2.25	1	2	3	0	0	5	0	1	0	2.25	1	2	0	0	0	0	0	0	1	0	0	0	Histone H3	2	7e-24	none	135	CATGCCCAAGGACATCCA for (hit = 174) 3 0 0 5 0 1
ns	ns	ns	ns	ns	gnl|UG|Ta#S22390871	ATTTAGGTGACTCTATAGAACAAGTTTGTACAAAAAAGCAGGCTGGTACCGGTCCGGAATTCCCGGGATATCGTCGACCCACGCGTCCGCCCAAATCcatgGCGAGCTCGCCGCGATCCCCGCAGCCGGCGGAGCTGGAGATCTCGCGGCAGTCCCGTATCCTCGCGGCGTTGTCTAAGAAGGTGATAGATCTCGATGAGCTCCGGATGCTCGCTGCGCAGGGCGTCCCCGACGGCGCCGGCGTCCGGTCTACTGTGTGGAAGCTGCTACTGGGCTATCTGCCCAAGGATCGTGCACTGTGGGAGCAGGAGTTGGCAAAAAAGAGGTCACAATATGAAGCCTTCAAAGACGAATTCCTTCCCAACACTGTAGGTGGAAGTAGCACGCCTGGGGGATCAG…	1	0	0	2	0	0	0	0.75	0.333333	0.666667	0	0	0	0	0	0	0	0	0	0	1	0	0	2	0	0	0	0	0	1	RabGAP/TBC domain-containing protein-like [Oryza sativa (japonica	3	5e-96	none	368	CATGGTATGCATTTCCGT fuzzy_rev (hit = 411) 1 0 0 2 0 0
ns	ns	ns	ns	ns	gnl|UG|Ta#S13003426	TTCTTTCCAACAGCTTCAGCAGCAATATCCATCAAGCCAGGTTTCTTTCCAGCCATTTCAGTTAAACCCACAGGTTAAGGGTTCGGTCCACCTTCAAAAATTGCCCCAGTTGGGGGAAATAAGGACCTTAGGGTTACAGACGTTCCTTGCAATGTGCAATGTTTACATCCCTCCACATTGTTGGCCCCCCATTGCCCCATTTGGAATTTTTGGTCCCAATTGAAAAGAAAAGAATTTTAGTATTAGATATATGAACCCCCGTTTTTTTAGTCcatgGTTTGGTCGTTGTACCAGTGAAAAAATAAAgtgacatgcattatcatgtaagaacccgaattATATTAGTTCAAACTTGGGAATAAAAGACAAACAaatgttttgtttccaaaaAAAC	6	5	6	0	3	5	4	4.25	5.66667	2.66667	6	5	6	0	1	5	3	4.25	5.66667	2	0	0	0	0	2	0	0	0	3	1	alpha-gliadin protein [Triticum turgidum subsp. durum]	2	6e-17	none	314	CATGATAATGCATTGCAC fuzzy_rev (hit = 306) 0 0 0 0 2 0	CATGTAAGAACCCAAATA fuzzy_for (hit = 320) 1 1 1 0 1 0	CATGTAAGAACCCGACTA fuzzy_for (hit = 320) 4 4 5 0 0 4	CATGTTTTGTTTGCAAAA fuzzy_for (hit = 372) 1 0 0 0 0 1
ns	ns	ns	ns	ns	gnl|UG|Ta#S19223707	GATTCGGCCGAGGGGCGAGGCCACCGTAGGGCTTGCGGCAGCGACGGGAGGTATCTCCGACTCGGTCCGCGCAGTCAGCTGACAGGGTCAACCCCGAGGCATAATGCACCTTATCGTCGGACCTGAAGGCTGAGCTGACTCCTGGTGGTGAGGTGACGTTAAATGTCTGGAGATGCATACAGCAcatgCTGAATGCAAAGGAGAAGAGGATGTACCGTGGGTGGCTCGCGAGGTGGAGAGATTCCGCGCTTTGTGAGCTTTGCAGGGCAGACAATTAAGTGGACTGGGATTATATCAGcatgATGATGAACCCTTAATTGATAGGGTACAGAATTGATTGGCTGGAAAAGTTGATGttcccagtgcttttcatgGACCGCTGGTCATTATACATTCTCG…	0	0	1	0	0	1	0	0.5	0.333333	0.333333	0	0	0	0	0	0	0	0	0	0	0	0	1	0	0	1	0	0	0	1	no hit	none	na	none	0	CATGAAAAGCACTGCGAT fuzzy_rev (hit = 356) 0 0 1 0 0 1
ns	ns	ns	ns	ns	gnl|UG|Ta#S13042538	CGGAGCTGCGGTCGTGCACAGCGAGATCGTGCTCTTCTTCCCACGGCGAGTCTACCTGGGCCACGACTGCTGCATCGCCTCCGCACCGTCCGCTCCACTGCTGGCCCTCcatgCTCGCCTCCATAGGCTTGACCGCCCAGGAGGCCGACATCCTCCGCGGCTTCTGCGACGCTGAGATTCCACACGCTCCTCCCCCGCCGGCGCCGGCCGCCGTGCCGGCGCCTGCTGCGCAACCATAATcatgTATGCAGTAGTGTGCACCTNTactgtgcacacgcacatgCGATGCAATAACACGACCTTGAGGAAATAAATTACGGGCCAAAAAAAAAAAAAAAAAA	0	1	0	1	0	0	0.5	0.25	0.333333	0.333333	0	0	0	0	0	0	0	0	0	0	0	1	0	1	0	0	0	0	0	1	ECA1 protein [Oryza sativa (japonica cultivar-group)]	3	4e-09	none	144	CATGAGAGTGTGCACAGT fuzzy_rev (hit = 265) 0 1 0 1 0 0
ns	ns	ns	ns	ns	gnl|UG|Ta#S13045691	TCGGCACGAGGGCGCAATCACTTCCTTCTAGCGAGCAGATCCACTCGTCCCCAACCCACAACTCCCCAGGCCCCAACACCAGTCCATCTTcatgGCGCGGGTACCCGTCCTCCTCCTCGCCCTCTTCGCGGCGGCCCTCGCGGCCGCCCCGGCGGCGGCGCTGGGCGGCCGCGGCGCGCGGGTCGGCGGGTGGGGCCCCATCCCGGACGTGACGGACGCGCACATCCAAGAACTCGGCGGATGGGCGGTGGAGCAGCACGCGAGGCTGACCAGCGACGGGCTGCGGTTCCGCCGGGTCACGCGCGGCGAGCAGCAGGTCGTCTCCGGcatgaactaccgcctcttCGTCGACGCGGCCGACGGCTCCGGCAAGAGCGCGCCCTACGTCGCCGAGGTGTA…	2	1	0	2	0	1	0.5	1.25	1	1	2	1	0	2	0	1	0.5	1.25	1	1	0	0	0	0	0	0	2	0	0	0	cystatin Hv-CPI8 [Hordeum vulgare subsp. vulgare]	2	1e-35	none	122	CATGAACTACCGCCTCTT for (hit = 327) 1 1 0 1 0 0	CATGCCGATCCGCGGCCG for (hit = 475) 1 0 0 1 0 1
ns	ns	ns	ns	ns	gnl|UG|Ta#S13209275	GTTTGTTCTTCTTTTCAGTCTAAGATAATCTCAGTTGTAAAAATGCCAGGAGTTAATTTGGATCCAGCCTTTTGTGATGACATAAGGGTCTGTGGAGAAGATCCTTTAATACCGCCGCAACTTTTGCTCTCAGAAATACCACCCACACACAAATCAATGGATACAGTCATTCAGGGTCGGAGAGAAGCAATCGAGATCATAAATGGcatgtctgatcgactcctGGTAGTTGTCGGCCCTTGCTCTCTCCACGACCCTATAACCGCTCTCGATTATTGTCGAAAGCTCAAAAAAATTTCTGATGAGCTTTCGGATGATCTGAGTATCATcatgCGAGCATATCTTGAAAAACCTAGAACAACGGTAGGATGGAAAGGTCTTATCAATGACCCAGACATT…	1	0	0	1	0	0	0	0.5	0.333333	0.333333	1	0	0	1	0	0	0	0.5	0.333333	0.333333	0	0	0	0	0	0	0	0	1	0	hypothetical protein MG09766.4 [Magnaporthe grisea 70-15]	1	8e-45	none	383	CATGTCTGTTCGACACCT fuzzy_for (hit = 206) 1 0 0 1 0 0
ns	ns	ns	ns	ns	gnl|UG|Ta#S12907045	GGCACGAGACCGACCCAAATCAATTCACCACGAACGACGGAACGAGTCGCTCTCCGGGCAGCAgatggtggcgacgggggaCGCGGAAGAGGCGGCGGCGGGGTGCCGCGCGCGGGCGGCGCTGCTGGGCGCCTACGAGCTCGGCCGCACGCTCGGGGAAGGCAGCTTCGGCAAGGTGAAGCACGCGCGGCACCGTGCCACGGGGGACCACTTCGCGGTGAAGATCCTGGACCGCGGCAGGGTGCTCTCCCTCCGCGGCGCCGACGACCAGGTCCGCAGGGAGATCGCCACGCTCACcatgCTCGCGCACCCAAACGTCGTCCGCCTCCACGAGGTTGCTGCTAGCAAAACAAAGATCTAcatgGTGCTTGAGTTTGTCAATGGAGGAGAGCTGTTTGA…	5	0	3	3	0	1	0	3	2.66667	1.33333	5	0	3	3	0	1	0	3	2.66667	1.33333	0	0	0	0	0	0	0	0	1	0	unknown protein [Oryza sativa (japonica cultivar-group)]	2	5e-77	none	454	CATGGTGGCGACGGGTGA fuzzy_for (hit = 63) 5 0 3 3 0 1
ns	ns	ns	ns	ns	gnl|UG|Ta#S15903504	TTTTTTTTTTTTTTTTTTTTTTTTTTAGGAGTGAAAAAAACTTATTAGGCAAATGCAcatgCAGCcatgCACACCGTAAGTCCGTAACcatgcaccaaataaacacACACTACACGTACTCTCCACAGTGCACAAAGCTAACAGCATACACAGACACACCATCACAGTATAACTACACAGTGGCTTTCCCCAAGTCCAGAAGATTACTAATAATATTCAGTTTATCTTGGAAACAGTcatgCTATCTAACGTTGTGGAAGTGCAGGGTGACAAACTGCGAAGGCGTGGAGcatgGGAAAATTGGCTGCTTCCAAAACAAAATTATTCTGCTGGGAGTTCTTCTGGTTCGTTGTCCCCTGTGACATCCAACATTGATTCTCTGGCATCTCAGTTTCGTTC…	0	0	2	2	1	0	0.5	1	0.666667	1	0	0	2	2	1	0	0.5	1	0.666667	1	0	0	0	0	0	0	0	0	1	0	La domain containing protein, expressed [Oryza sativa (japonica	2	2e-47	none	481	CATGGACTAAATAAACAC fuzzy_for (hit = 88) 0 0 2 2 1 0
ns	ns	ns	ns	ns	gnl|UG|Ta#S18006862	GGGAGTTCCCCCGGGTTGTTCGGGAGCCCGCCCGGCGCCGTACGTGGGGGCCGGAGGACCCTGAACACGGTACGCAGGCACTTAAACAAACACGGGAGGGATGTCAGCTGGCCCCCCCCCCGGTGGGGCCCTGTGCGGGCTTTAACAACAACCTTCCCGGCCACTGAGGCACCGCCTTTCGCCGCCCGGGGGGGTTTTTCNGNGNCGGGNCNCTTNGGGGGAGCGGTTCGTTCCCGTTTTGGAGCCGGCCTTCCAATCCGGAAAAACCGCCTCCGAAGGGGGAAGAATTCCGGGATCGCCACAAGGCGGCGCCAGGTCGCCGTTTTGGGGGTGGCGGAGCCACACGGGCCTTCGCGGCCGTACGGCCCTCTTCCTTCTCCCCCCTTCTCCAAAGGACGC…	0	0	0	1	1	0	0.5	0.25	0	0.666667	0	0	0	1	1	0	0.5	0.25	0	0.666667	0	0	0	0	0	0	0	0	1	0	unknown protein [Oryza sativa (japonica cultivar-group)]	1	8e-54	none	205	CATGGTGGCGCTCTGATC fuzzy_for (hit = 840) 0 0 0 1 1 0
ns	ns	ns	ns	ns	gnl|UG|Ta#S17889967	TCCGGTGGATTGTNAAGAATGAAAGATTACCATCCCATCCACAGTGGAGATTGATGAAGcaattacagggacacatgCATACACATACACACAGGGACAGCAAGGGCAGAGCATAGAAGATAGTTCCTCTGGCGGGAGACGTCGGGACTCGCAACTTCGGGCTCGACAGCTCCACATCTGACGACCTGTGTCAGGAGATCGATGTTATCGTCcatgGGGCTGCAACGACTAGCTTTTATGAAAGGTACGATGTTGCTTTGGCATCGAATGCATTAGGAGCCCAATATGGATGCGAATTTGCCAAGAAGTGTCCTAATCTGAAATTGTTGCTTcatgTTTCCACTGCTTTTGTAGCTGGTACTCAAGAAGGACTTTTACTGGAGAAAGCACTAAAGATGG…	0	0	0	1	4	0	2	0.25	0	1.66667	0	0	0	0	0	0	0	0	0	0	0	0	0	1	4	0	0	1	0	0	putative fatty acyl coA reductase [Oryza sativa (japonica	3	5e-79	none	533	CATGTGTCCCTGTAATTG rev (hit = 59) 0 0 0 1 4 0
ns	ns	ns	ns	ns	gnl|UG|Ta#S13211516	CTCGTGCCGAATTCGGCACCAGGCTCACCCTTACTTGTATAGTTTTCTGCTAGACTGGCAGGagcttccatgatgccatgGCCATTGGAGCTCGAGAATAGCCGGGCTGACAAATACTACCTCACATTGACAAAAAAAAAAAAAAAAGGGGGGG	2	0	0	1	0	0	0	0.75	0.666667	0.333333	0	0	0	0	0	0	0	0	0	0	2	0	0	1	0	0	0	0	0	1	no hit	none	na	none	0	CATGGCATAATGGATGCT fuzzy_rev (hit = 62) 2 0 0 1 0 0
ns	ns	ns	ns	ns	gnl|UG|Ta#S32504836	AAGAAGATTAAAAGAGTTCTTGCTTAAGTACCAGGGGATATTTTACATATCAACAAGAGGAAACCAGGGGAAGCTGCACACTGTGTTCCTCCGGGAGGCCTACTATAAAGGGGAGCTTTTAGATTCCAATGAGATAcatgACGCAAGGCGGAAGCTGGAGGAGCTGCTCTTGATGAGCCGAGAGAAGGCGAATTTGGATCGTATGTTCACCAGcatgGGTCGTGGATGGGATGAGCTTGGTGGTGGTCGTCGTGGTGGAGCAGAATTGAGGGAGAAGTTTCTTGGGGATGCAGGTGGCAGAAAGAGGAAAGTTGGTGCTGACGATGAGGACGATGGTGCCGATAGTGGGGAGGACTCGGGAGTTGAATCACTCTACATCGACTGAGGAACAGAATCATA…	3	4	6	9	10	1	7	4.75	4.33333	6.66667	3	4	6	9	10	1	7	4.75	4.33333	6.66667	0	0	0	0	0	0	0	0	1	0	P0686E09.18 [Oryza sativa (japonica cultivar-group)]	2	2e-28	none	812	CATGGGAAACATATAGGA fuzzy_for (hit = 445) 3 4 6 9 10 1
ns	ns	ns	ns	ns	gnl|UG|Ta#S26020624	ACGcatgACCTTAGGCCTATTTAGGTGACCTTCAGAACAAGGTGTCAAAAAAGCAGGTTGCTACCGGTCCGGAATTCCCGGGATATCGTCGACCCACGCGTCCGGGGGCAACGTGTGCGTGCCGGTGTACGTGGCGCTCGCGGCCGGCGACCTCGTCGGGCGGCCACTGGCGGAGACGGCATCCCAGGTCAGGAAGAGCAAGCGCGGGGTGGACGAGGAGTACGTGCGGTCCTACGTCGACCTGCAGGAGCTGCGGCGCGGGGAGGGCGGCGTCACGGCGGGGCGGCGCGGCGTGAGCGCGTTCACGGACTGGCGGCGGCTGGGGCACTCGGAGGTGGACTTCGGGTGGGGCGGGCCCGACGCCGTGCTGCCGCTCTCGTGGCGGCTGCTCGGGAGCAC…	2	0	0	0	0	0	0	0.5	0.666667	0	2	0	0	0	0	0	0	0.5	0.666667	0	0	0	0	0	0	0	0	0	1	0	putative elicitor inducible gene product EIG-I24 [Oryza sativa	2	4e-56	none	463	CATGTTGTATATATTGAA fuzzy_for (hit = 668) 2 0 0 0 0 0
ns	ns	ns	ns	ns	gnl|UG|Ta#S17887006(rev)	AAATCCTTTGAAAAGCCAACTGGGAAAGGCCTATTTTGTAATAAACCAATCTGCTAAAAGGGGGAATGCTTCAAGCCGAAAAAAAGTGGGTAAAACCAGGGTTTTCCCAATCAAAAACGTTTAAAAAAACCGCCAAGTAAGTTGAAAAACAACCAACCAAGGGCCGAATTGGGCCCGAGATTCCAAGCTCCCGGCCCCCCAAAGCCGGCGGATTTCGAGCGCCAACCCGGACAGGTGGACCTGGAACGAAAATGAAGGGACCGAACGAATGCATTAAGTGcatgAGCAAAATTCCCGCAAAATGTTGATTAAGTTTCAGTCCCCCCAGTGGGCTGGTAAAAAATGTAATCAATAGGGAAAACCTGGTATCCATAGTAAGGGGAGAAGATGTGCAAGTAA…	1	2	3	3	2	0	2	1.75	2	1.66667	0	0	0	0	0	0	0	0	0	0	1	2	3	3	2	0	0	0	0	1	no hit	none	na	none	0	CATGCATAAGTCGCAATA fuzzy_rev (hit = 468) 1 2 3 3 2 0
ns	ns	ns	ns	ns	gnl|UG|Ta#S12932996	TCGGGGAGCACAACATCGAGGAAGATGACCCTATCCTTGAGGATGATGAGGATGCGGATGAAATGGATGACGATGATGTTGAGGGAGGTGATGCTAGTGGAAGATCAAGGAGTGAGAAGAAGTGCAGGAAAGCcatgGAGAAGCTTGGcatgAAGGCCATTACTGGTGTGAGCCGTGTAACTATCAAGCAGAGCAAGACCGTTACGTTTGTCCTCTCCAAGCCAGACGTCTTCAAGAGCTCGCACTCAGAAACCTATGTcatgTTCGGGGTGGTCAAGATGGAGGAcatgGACGCTCAGCTGCTGACAGAAGCGGCGGGGCAGTTCAAGGCGCCGGGACCGAGCAGCGTCATCTCAAAGGGTGAGCCGTCCGTGGCAGCAGCCCAAGACGACAAGGAGG…	3	0	2	3	1	0	0.5	2	1.66667	1.33333	3	0	2	3	1	0	0.5	2	1.66667	1.33333	0	0	0	0	0	0	0	0	1	0	putative nascent polypeptide associated complex alpha chain [Oryza	3	1e-50	none	202	CATGTTATCTTGAATGTG fuzzy_for (hit = 573) 3 0 2 3 1 0
ns	ns	ns	ns	ns	gnl|UG|Ta#S26021387	AAGCTATGACATTAGGCCTATTTAGGTGACACTATAGAACAAGTTTGTACAAAAAAGCAGGCTGGTACCGGTCCGGAATTCCCGGGATATCGTCGACCCACGCGTCCGATACAAGTGTCACCAAAGGATAATAATTTGCAAGTATCAAAAGCAACAGATGAGCACAAATCTCCCAGTTCTGATACTGAACAAGCCAATGGTTTGGTAGGATCAAATCAAGCTGAGAAGACCTCAGATTCAGCAGAGACATCTACAGAGAAGAACCAATCACCAGCAGCACTAGCGGACGTCCCAAATGAAGAAGCAGCAACTTTGACTGAGGCAAATGATTCTTCCTCCAATGATGATGAAAGAGGTCCAGGAGAGGATAATCAAGAACAGCTGTCTAGTGGGGCCGAA…	1	1	0	0	0	0	0.5	0.25	0.666667	0	1	1	0	0	0	0	0.5	0.25	0.666667	0	0	0	0	0	0	0	0	0	1	0	putative protein [Arabidopsis thaliana]	1	2e-32	none	1791	CATGGGTACCTTATGGTC fuzzy_for (hit = 637) 1 1 0 0 0 0
ns	ns	ns	ns	ns	gnl|UG|Ta#S16219584	CCACGCGTCCGCCGTGTCCTCTCCTCCCTCCCTCCTCCGTGTCGCCTGTGAGCACCGCACGAGGATGAGGGTGCTGGGCAGGCACGTCTCCCCGAGGCAGATCGCGCTGCTCGCCGCAGGGCTGGTGTTCTTTGGGGCGACGACGTACGACGTGCACCGCTCCATCAAGAACAACGACCAGCCCCCGACCAGGGAGCAGGTGGCGGCGCTGCAGGACTTCATCGACTCCAGGAAGCGCTAATTTGGATTTTGGGGCCGCCGATGCTCGATCGATTCCCCTGAGCCGCGGCGCGGTGTATACGCTTGTGGTCTCTGTTCTGTGGTGCGTTCGTCTGAAgcaataagagcggccatgGATGTGTCGACATTATTATTATTCCCCAAAGGAGGAACTGGCTG…	2	3	2	2	0	0	1.5	1.5	2.33333	0.666667	0	0	0	0	0	0	0	0	0	0	2	3	2	2	0	0	0	0	0	1	no hit	none	na	none	0	CATGGCCGTTCTTATTGT fuzzy_rev (hit = 337) 2 3 2 2 0 0
ns	ns	ns	ns	ns	gnl|UG|Ta#S12990322	GCGATGcatgaatatggatatttgGGATCGCCTGTGTTCAACAGAAGAGGACACCTTATTGGGATATCATATCTCGATCGAGGTCATCTGCAAGcatgGGGAGTCTACCGACTACAAAACGATGTGCTTTCCAAATTAGATGGGATTTGTTATGTTTTGGATGGAGCCGTGGCTAGAAGCCCCAAATGACACGAAAATAAAATGCCCTATCTACATCAACAGTCCTTGTTTGAAAAAAAAATGCAGCTTGCTAGGGAAAAATGTTATTGGGACTATTCGCAGTTGGCGACCTCAACAGAAGAAGATCAATGATATCACcatgTCCACCTGAGGCGTCAGTAGTTATAATCTAGTCTACTTGTTGGTGTAGTTTTTATCTGTACAACTATGTGATTTGTT…	0	1	1	0	0	0	0.5	0.25	0.666667	0	0	1	1	0	0	0	0.5	0.25	0.666667	0	0	0	0	0	0	0	0	0	1	0	hypothetical protein [Oryza sativa (japonica cultivar-group)]	1	6e-09	none	226	CATGAATATGCATATGTG fuzzy_for (hit = 6) 0 1 1 0 0 0
ns	ns	ns	ns	ns	gnl|UG|Ta#S32502348	CCGTGCTTGCANCCTNGCCAAGCAGNCATNNGATGAAGNTATTGNTGAGNNGGACTCCNTCGNCGAGGAATCNTNCAAGGACAGCACCTNGATCATNCAACTTCTTCGTGNCAACTTGACTCTNTNGACCTCCGATAANGCAGAGGAGGGTGGTGATGAGATCAAGGAAGCNGCCTCAAAGCNTGAGGGAGAGGGGCNNNGATTGGCCCTCGAGCGTGCCCAAGTNTATTTNTGAGTCCATNTACGCAGCTNCCTGTATCATTNGGATCATAAGANGTANTAGGGTCGGTTGCACTATGNGAATCATAAGATGNGGTAGGATGGTGNTATGAGAAGCGTGTCGAGNNGAAGTACNTAGTGGANTACAGTcatgAGGACGGTcatgnggacatcgtcgnt…	0	1	2	2	2	7	1.5	2.75	1	3.66667	0	1	2	2	2	7	1.5	2.75	1	3.66667	0	0	0	0	0	0	0	0	1	0	14-3-3 protein homologue [Hordeum vulgare subsp. vulgare]	2	2e-18	none	261	CATGTGGACATCGTCGCT fuzzy_for (hit = 381) 0 1 2 2 2 7
ns	ns	ns	ns	ns	gnl|UG|Ta#S13023564(rev)	ATTGGGCCCCCAGATCCCTTTCACACTTATCTTCACCAGTCCTCCTTTCATTAAAATTCCAGGTTTCTAACCGGGCCTAATAAAAATGGCAGTAGCCCAACGGACCACCTTCTTTTTCTCTCCCATATTCATCGTGTTCTTTTCCTCGTCAAGTGGTGTTCATACTGGCGGTGACGCTGGTGGCAAGCGGAAGGCAGCCGAATTTGTGGCAGAAGCGTGCAAGAACGCTACAGCCAACTACGACAAACAAATCCACCTCACGGAGAAATTCTGTGTCTCGACCCTCCGGTCGGACAACCGAAGCGGCAAGGCTAAGGACCTTCGCGACCTGGCACTCATCGGTGTAGACATCCTCAAAGCACGTGTCGTCACCGCGAGTGGTAAGGTCCAAGAAATGTT…	1	0	0	0	0	1	0	0.5	0.333333	0.333333	1	0	0	0	0	1	0	0.5	0.333333	0.333333	0	0	0	0	0	0	0	0	1	0	no hit	none	na	none	0	CATGGCCTTGCTATCGCC fuzzy_for (hit = 681) 1 0 0 0 0 1
ns	ns	ns	ns	ns	gnl|UG|Ta#S17985579	CCCACGCTTCCGANTNACGGGGACAAGGGTACNCTCACCGAGCTACAAGAACTTCCCACGGAAATCCTCCTACAAGTTTCTCAAGGTCCGTGCTCTGCAGGGAAATGATGGCCGTAGAAGGCTGATTGACATAATCCGAATCATCCCGGAGCTGTCAAGAAACTATTTCAAAAGCGGGTCCAGGAGAGCTCTTTTCGGCGGCATCGCGCTGCTGGGTGGCTTTTATGTTGCGCAGACAATATCCCTGTCGTTCGGTGCTTTGGCCGTGAACGATGTTATAGCAGCAGTTGTGTGTGTCCTCCTGACCGAGTACGTGACAAAGTTCTACTACAGCCGGCCTAAGGTTACCTTCGCCGTCGCGCTCCTCAACAATTTCAAGATGGGTTTCACATATGGCCT…	1	0	1	0	0	0	0	0.5	0.666667	0	1	0	1	0	0	0	0	0.5	0.666667	0	0	0	0	0	0	0	0	0	1	0	OJ991113_30.19 [Oryza sativa (japonica cultivar-group)]	2	2e-48	none	155	CATGATAAATTCTTGGAC fuzzy_for (hit = 794) 1 0 1 0 0 0
ns	ns	ns	ns	ns	gnl|UG|Ta#S17893257	TTCCAACGCGTTGCGGAGCCTCTCTNATGGTCGACCTGCAGGCGGCCGCACTAGTGATTAGCGTGGTCGCGGCCGAGGTCAAGTCACTCTTCTACACCCGTACATAGGTTGCTGCTTTGGGTGGGTTTGATAAAGCTAGAGCCAAAATGAGCAAGCCTGTGAAGATTGGGCcatgGGGTGGGAATGGTGGCAGCGAGCGTGATGTCCAGCCAAAGCCCACCCGTATGGTTAGTGTGACCGTCAGTAGCGGAGCTATCGTTGACGCTATTGCATTCACCTATGTGGGCACCGATAACGCTGAACACTCTTCCGGCATCAAGTGGGGTGGCACTGGCGGCACGGAAGATACGATTAATCTAGACGCTACCAACTATGTGACAGAAATCTCTGGGACGGTGG…	0	5	1	0	0	0	2.5	0.25	2	0	0	1	1	0	0	0	0.5	0.25	0.666667	0	0	4	0	0	0	0	0	0	1	1	horcolin [Hordeum vulgare]	3	7e-74	none	146	CATGAATAAATGTAGAAC fuzzy_rev (hit = 568) 0 4 0 0 0 0	CATGTTTTATTAAGAGAA fuzzy_for (hit = 858) 0 1 1 0 0 0
ns	ns	ns	ns	ns	gnl|UG|Ta#S17986918	CACGCTTCCGCGCCCAAGTCTGCGCCGTCGCCACCGACGAAGATGCGGCCCCCATCAAATTTGTCAACCGCTGCTGGTAGACGGTGTGGCCGGGCGCGCTCCCAAGCGGCGGCTGGGGTCTCGACCCGGGCAAGTCGTGGCAGCTCAAcatgCCAGCCGGCACCGCGGGCGCCAGGGTGTGGCCGCGCACCGGGTGCACCTTCGACGGCAGCGGCCGCGGGCGGTGCATCACGGGCGACTGCGGCGGCGCGCTGGCCTGCAGTGTGTCCGGCCAGCAGCCCGGCACGCGGGCGGAGTACACCCTGGGCCAGGGCGGGAACAAGGACTTCTTCGACCTGTCCGTCATCGACGGGTTCAACGTGCCcatgAGCTTCGAGCCCGTCGGCGGGTCGTGCCGCG…	3	2	0	3	1	0	1.5	1.5	1.66667	1.33333	3	2	0	3	1	0	1.5	1.5	1.66667	1.33333	0	0	0	0	0	0	1	0	1	0	thaumatin-like protein [Triticum aestivum]	3	e-114	none	225	CATGCATATGCACGACTG fuzzy_for (hit = 759) 1 1 0 3 1 0	CATGACTGTGCTTGTATG for (hit = 769) 2 1 0 0 0 0
ns	ns	ns	ns	ns	gnl|UG|Ta#S13128528	CTGGAGCTTCTCCGGGAGGCCGTCCACGACGTAAGTTCTTTTTTCCTCTTACATTTCTCTAATCCTCTCCAAATCTTGGTATTTTCCACGTGCATTCAACTCTTGTCTTTCAGCACTTTACAGTCTTTAGACTCGTGTCAGGCGGTAGACCTTAACcatgGACATCTAGAAATTCCACAGCGAcatgAAAGTCGCCTTTAATTTGGTCGATCTCcaactgtggactagacgtTTTTTGGACTGATTTTCCTTCAACCCTAcatgCAGGAcatgGAGAAGAACGCGAGGCCCCGTCAGGAGGTGAACAACAGAGATATCAGcatgTTCCGGCCTTTTGAGCAGAATAGACATTGATTATTCGCTAGGGTCGATTATCCTCTTAATTAGTTTGCTGTTACA…	0	1	0	0	0	1	0.5	0.25	0.333333	0.333333	0	1	0	0	0	1	0.5	0.25	0.333333	0.333333	0	0	0	0	0	0	0	0	1	0	no hit	none	na	none	0	CATGTGTGGACTAGACGT fuzzy_for (hit = 214) 0 1 0 0 0 1
ns	ns	ns	ns	ns	gnl|UG|Ta#S13043334	ATTCGGCACGAGGGGCGTGTTGGGGGAGATAGCTCCGGTGGTGACCATCGGCGGCATCTCCAAGCGGTGGATGGTGCCCGGCTGGCGACTTGGGTGGATCGCAGCCACCGATCCCAAGGGGGTCCTCAGGGACAAGAACGTTCTACAGTCGATcatgAGCTACTGCGCCATCTCGGTGGACGCCGTGACGTTCGTGCAGGGAGCTCTGCCGCAGATCCTCGCCAACACGGACAAGGCCTTCTTCGAGAAGGCcatgGAGGTGATGAGGGAGGCGGCGGAGATATGCTACCGGAAGGTGGAGGGCATCGAGTGCATCACCTGCCCTCACAAGCCGGAGGGGTCcatgTTCGTcatgGTGAAGCTGGACCTCTCCTGCTTGGACGGCATCGCCGACGACGT…	0	0	0	1	1	0	0.5	0.25	0	0.666667	0	0	0	1	1	0	0.5	0.25	0	0.666667	0	0	0	0	0	0	0	0	1	0	putative nicotianamine aminotransferase A [Oryza sativa (japonica	2	8e-82	none	430	CATGGAATGGGTGCTCCA fuzzy_for (hit = 583) 0 0 0 1 1 0
ns	ns	ns	ns	ns	gnl|UG|Ta#S32522582	AGCTGTCCGGGAGAAGGAACAGGGATTGGATTCACTTGTCGCGGAAGACGGGTCGAACTGGAGcatgGGCCAAAGGCAGCTCTTTTGCTTGGGCCGCACACTTTTGAAAAGGTGCAGGATCTTAGTTCTTGATGAAGCCACGGCCTCTATAGATAATGCAACTGATGCCGTCCTTCAGAAAACGATCCAGTCAGAATTCAAACATTGCACCGTTATTACTGTTGCACACCGTATACCAACAGTTATGGGCTGTGAcatggtacttgcaataagTGATGGGAAAGTAGTGGAGTATGACAAGCCcatgAAGCTcatgGAAACTGAGGGATCTCTCTTCCGTGAGCTGGTCAACGAGTACTGGTCATACACATCGAACGGAAACGTTTAGAAGAGATTTCT…	1	1	0	0	0	0	0.5	0.25	0.666667	0	1	1	0	0	0	0	0.5	0.25	0.666667	0	0	0	0	0	0	0	0	0	1	0	putative multidrug-resistance associated protein [Oryza sativa	2	8e-59	none	1474	CATGGTTCTTTCAATAAG fuzzy_for (hit = 255) 1 1 0 0 0 0
ns	ns	ns	ns	ns	gnl|UG|Ta#S17985842	CCACGCTTCCGGTGGACCATCACCCACTTCNCCCTCTCCACGCTCCCCAACACGCTCGTcatgGGCATCCCGCTGCTCAAGGGcatgTACGGCGACTTCTCCGGCAGCCTcatggtgcagatcgtcgtCCTCCAGTGCATCATCTGGTACACCCTcatgCTCTTcatgTTCGAGTACCGCGGCGCCCGcatgCTCATCACCGAGCAGTTCCCCGACACCGCCGGCGCCATCGCCTCCATCGTCGTCGACCCGGACGTCGTCTCGCTCGACGGCCGGAGTAACGCCATCGAGACGGAGGCTGAGGTCAAGGAGGACGGCAAGATTCACGTCACCGTCCGCCGCTCCAGCGCCTCCCGCTCCGACATCTACTCCAGGCGCTCcatgGGCTTCTCCAGCACC…	0	0	0	1	1	0	0.5	0.25	0	0.666667	0	0	0	1	1	0	0.5	0.25	0	0.666667	0	0	0	0	0	0	0	0	1	0	putative auxin transporter [Oryza sativa (japonica cultivar-group)]	1	e-114	none	592	CATGGTGAAGATCGTCCT fuzzy_for (hit = 110) 0 0 0 1 1 0
ns	ns	ns	ns	ns	gnl|UG|Ta#S17983606	AACCGCCAGTGCGNTAAGGCCTATTCAGGTGACACAGTATAACAAGTTTGTACAAAAAAGCAGGCTGGTACCGGTCCGGAATTCCCGGGATATCGTCGACCCACGCGTCCGCCACGTCCGCAACGGCGGCTCGGCAcatgGTCGCTTTGCCGTATCCAGGCCGCGGCCACATCAACCCcatgCTAGCCGTGTGCCGCCTGCTCGTCGCCGCGGACGGCGCCCTCACCGTCACCGTCGTCGTCACGGAGGAGTGGCACGGGCTGCTGGCCTCCGCCGGGGTGACCCCCACGCTGCCGGACCGCGTCCACCTCGCCACCATCCCCAACGTCATCCCCTCCGAGCACGGCCGCGGGGCCGACCACGGCGGCTTCATCGAGGCCGTAAACTGCAAGATGGGGG…	0	0	0	2	1	0	0.5	0.5	0	1	0	0	0	2	1	0	0.5	0.5	0	1	0	0	0	0	0	0	0	0	1	0	putative glucosyltransferase [Oryza sativa (japonica	3	6e-71	none	470	CATGTTCTTCTTGGCTCT fuzzy_for (hit = 544) 0 0 0 2 1 0
ns	ns	ns	ns	ns	gnl|UG|Ta#S26019172	GCCACCCGCGGGGGGTTCCGGGGTCTGTTTTTCCCCCCAACAAATCCCCCCCGCCATTGTTTTTGGGTTcatgGGCCCGCTCGTTAAAGGTTTGGGAACTTTCCCAATGGCAAGTCGCGTGGCATTCTTGAGGGTCAGGGCGGTTATTTTAGTCCCGTTGCAGTCACCCCAGAGGTTTCTCTTTGGGTTTCTGGTGGTAAGGAGGGCGCCCCCTTGCTGTGGGATTTGACCGGGGGCAAGAGCTTTTCTTCGCGGGAGGGGGGACCCATTATCAACTCATTTTGTTTTTCCCCCACCCGTTATTGGTTTTGCAGGGGGACCCGGGTTTCCATCAAGTTTGGGGTTTTGGAGTAAAAGCCCTTGGTGCGGGCCCTTGGGCCGGGGGTCCCTTTTTCCCCC…	1	2	1	1	1	1	1.5	1	1.33333	1	1	2	1	1	1	1	1.5	1	1.33333	1	0	0	0	0	0	0	0	0	1	0	putative guanine nucleotide-binding protein beta subunit [Oryza	1	9e-28	none	336	CATGGATAATGCATCGTT fuzzy_for (hit = 658) 1 2 1 1 1 1
ns	ns	ns	ns	ns	gnl|UG|Ta#S32623978	TTTGAATTAGGCAAGAAAAAATGGCGGAAATTTGATCAACCCACAAGAGAAGTTTTTTTTTAGGGCCGCGTCCCGGCAACCCTGCGcatgCCTACCCCGGCGCCGCGTCATCACCACCGTCGTGGGACCAGGCTGGCCCGCTCGCCGCCGCCGACGACTGGCATTTCGACTCCGGTGCCTCGTCAcatgTCACCGGGAACCCAGGTAACCTTGGCTCGTTTCGTTCTCCATCAAAGCACTCCCCCTCAAGCATCATTGTCGGTGATGGCTCCCATCTGCCCATTCACGCTACCGGCTCGACTACACTCACCTGACATCCCTTCTACCTTAACAACATTCTCCATTCTCGTCGCGTCGTCACTAATCTTATTTCTGTACGTCGTTTTTGCATTGATAATT…	4	4	6	1	0	1	2	3	4.66667	0.666667	0	0	0	0	0	0	0	0	0	0	4	4	6	1	0	1	0	0	0	1	retrotransposon protein, putative, unclassified [Oryza sativa	3	1e-15	none	989	CATGGAATCTGGGAACTG fuzzy_rev (hit = 434) 4 4 6 1 0 1
ns	ns	ns	ns	ns	gnl|UG|Ta#S21612749	AAACCATTGGTAATGTGcatgTGTGAATATGGcatgACAAAACATCAGAGAACGGACTGGTGTATAGCATTGCTGTTGGCCGTCcatgAAGCTTGGCAAGGGCATCCCTcatgTTGTGAACCTAACAAACAACTcatgATTTGGAGCTTGTGAGCTGACAGAGACGCGAAGAAAGCGAAACCGCAACCCTGACAGCCTGGCAGATTGTGTGCTACTGCAACAACTCTGGTGTCAATCTGCAAAGGTGAGAATTCTGTATAGAGAAGATACACATCTCATCcatgtaaatctcattgttGAATTGCTCTCAGTCATATTCATTGCATTCCATTGGCTTAAATCTCCAAGTTGATAATAGCTTCGTTTATCGAAAAANAAAANAAAAAAAAAAAAAAAAAA…	0	2	0	0	0	0	1	0	0.666667	0	0	2	0	0	0	0	1	0	0.666667	0	0	0	0	0	0	0	1	0	0	0	no hit	none	na	none	0	CATGTAAATCTCATTGTT for (hit = 280) 0 2 0 0 0 0
ns	ns	ns	ns	ns	gnl|UG|Ta#S13126387	CCACGCGTCCGCGCAAGCTCCGCAACTTCAGGCAGCACAGGCGCGCCCTCGAGCTGATAGactggatggaagctcgtgGGGCATACTTGCTTCCTGGGGATcatgCGCTGCGGCTTGACCTTGTATGCAAAGTGAATGGGCTAGAAGCTGCCGAAGAATACTTCTTGAGTCTTCCGGATATGCATAAATCAGTGAAAACATATTCCTCTCTGCTTAACTGCTATGCAGAACACAAGCCAGAGAAAGGTCTGGAACTGTATGAAAAGATGAGAACcatgAACATCGTTCCGAATACACTGGTGTACAAGAATTTGATGTCCTTGTACCTGAAAGCAGGCCAGCCAGAGAAAGTCCTCAAAACATTTGAAGAAATGCGAGGAAATGGCATACAAACAGATA…	0	0	1	1	0	0	0	0.5	0.333333	0.333333	0	0	0	0	0	0	0	0	0	0	0	0	1	1	0	0	0	0	0	1	P0682B08.20 [Oryza sativa (japonica cultivar-group)]	3	4e-60	none	504	CATGAGCGTCCATCCAGT fuzzy_rev (hit = 60) 0 0 1 1 0 0
ns	ns	ns	ns	ns	gnl|UG|Ta#S32591918	GTGCGGGGCAGCGCGAGGAGAGTTACAACCTAAGACTATTCATTTTCATcatgGTGGACTCTGTTTGGCAGAGCGTCGCAGTTTTCTTCATCCCTTACCTNGCATACAAAAACAGCGCAATNGACAGCGCCAGCCTCGGAGACCTGTGGACACTGTGTGTTGTCATTCTTGTCAACATTCACCTTGCcatggatgtcatcagatgGACTTGGATCACTcatgCAGCAATATGGGGCAGTATTGTGGCGAcatgGATTTGCGTCATCATCATAGACTCCATACCCACCTTGCCCGGTTTCTGGGCAATCTATGAGGTGATGGGAACTGCATTGTTCTGGGCATTGCTTCTTGCGGTGATTGTGGTTGGAATGATCCCTCATTTTGCTGCAAAGGCCATCA…	2	0	0	0	0	0	0	0.5	0.666667	0	2	0	0	0	0	0	0	0.5	0.666667	0	0	0	0	0	0	0	0	0	1	0	Phospholipid-transporting ATPase 1, putative, expressed [Oryza	3	9e-71	none	153	CATGGATGTTATCAGTTG fuzzy_for (hit = 187) 2 0 0 0 0 0
ns	ns	ns	ns	ns	gnl|UG|Ta#S18006705	TCCTAACGGGCCGAAATTTAAGGTTTAGTCTCGGTATAACCCTGGTGAGCGGGTTTGGCAGAAAATCAAGGGGGGGGAAAACGGGTTTATTACCGGGATTTCCAAGTTTCAACCCCATTACGTCcatgGGAATTTTTTTTGCCACCAAATCAACGGGACTTTCCAAAATGTGTAACAACTCCCCCCCATTGACCCAAATGGCCGGTAGGCGTGTACCGTGGGAGGTCTAAATAAGCAGAGCTCGTTTAGTGAACCGTCAGATCGCCTGAGACGCCATCCACGCTGTTTGACCTCCATAGAAGACACCGGGACCGATCCAGCCTCCGGACTCTAGCCTAGGCCGCGGGACGGATAACAATTTCACACAGGAAACAGCTATGACCATTAGGCCTATTTAGG…	1	0	0	1	0	0	0	0.5	0.333333	0.333333	1	0	0	1	0	0	0	0.5	0.333333	0.333333	0	0	0	0	0	0	0	0	1	0	ribosomal protein l34 [Triticum aestivum]	3	1e-45	none	119	CATGGTGCAGCGCCTGAC fuzzy_for (hit = 595) 1 0 0 1 0 0
ns	ns	ns	ns	ns	gnl|UG|Ta#S12982487	GTGCTcatgCTGAAACGCTGGAGAAAGGATGGTCTTCTGTGGGTTCAGCGAAGAAGAGGCTGTCCTTTCCGGCTGGGACGCCGCCGCCGGTGCCGTCGGCGGCGGCGAGACGGCACTCTGGGCCTCCCAAGGTGCGGCAGGCGGCCGTGGAAGGTGGTACCGAGGGACGGGACTCGGCGCTCGTGTGACATcatgGAAAGGAGATTATTTGTCTGAAACAGAGCAGAGCAGAGCGGGATTCGTTGTGTTTGTTGAGTCAAAGGAACGTAGAATGTGTGTTGTGTTGTGTGGATCCATTTGATTTGATTTGTATTCCTATTTGATTTGTTTATTCATTCACTGAATAAGCGTCTATCTGTAATGATTTGATTTGCAGGGAGAGGTTTTTCGGATCATCAT…	0	0	1	1	0	0	0	0.5	0.333333	0.333333	0	0	1	1	0	0	0	0.5	0.333333	0.333333	0	0	0	0	0	0	0	0	1	0	no hit	none	na	none	0	CATGATTATGATGAATAA fuzzy_for (hit = 459) 0 0 1 1 0 0
ns	ns	ns	ns	ns	gnl|UG|Ta#S22521931	ACCTTCCTCATCTTTGCTCTCCTTGCCATTGCGGCGACAAGTGCCATTGCACAAATGGAGACTAGCCGCGTCCCTGGTTTGGAGAAACcatgGCAGCAACAACCATTACCACCACAACAACAACCACcatgTTCACAGCAACAACAACCATTTCCACAGCAACAACAACCAATTATTATACTGCAACAATCACCATTTTCGCAGCAACAACAACCAGTTCTGCCGCAACAGCAACCAGTTATTATACTGCAACAACCACCATTTTCGCAGCAACAACAACCAGTTCTACCACAACAACCACCATTTTCACAACAACAACAACAACAACAACAACAACAACAACCACCATTTTCGCAGCAACAACAACCAGTTCTACCACAACAACCACCATTTTCACAA…	1	3	0	2	0	0	1.5	0.75	1.33333	0.666667	1	3	0	2	0	0	1.5	0.75	1.33333	0.666667	0	0	0	0	0	0	0	0	2	0	low molecular weight glutenin [Triticum aestivum]	1	2e-17	none	264	CATGTGTGACCGCCAAAA fuzzy_for (hit = 1149) 0 2 0 0 0 0	CATGTGTGACGCCCAAAA fuzzy_for (hit = 1149) 1 1 0 2 0 0
ns	ns	ns	ns	ns	gnl|UG|Ta#S16231754	AAGGCGTAAGAGTAGGGCCAAACAACGTCGCTGAGTTGGACCCTGAGATTCCACGAGTTTACCTTGAGTCCGGTAATCCATTGGTCCCTGAATATGCAATCAAGTTCAGGAGCGGCAAGTCTCTCAGGCCGTTTGGACGACTGTGGTGGGATGAGACGGTCCCTACAGTGGTGACCAGTGCAAACCCACACAGCCAGAGAATATTACACCCGAGCCAGGCCCGAGTTCTGACCGTCCGCGAGAATGCGAGGCTGCAGGGGTTCCCGGATTATTATCGCCTGGATGGTCCCATCAaggagcggtacatgcaagTCGGCAACGCGGTGGCGGTCCCTGTGGCCCGGGCCTTGGGGTACTCTCTGGGCCTGGCGTACCTGCGCAAACACGACGGGAGCGACG…	1	0	0	1	0	0	0	0.5	0.333333	0.333333	0	0	0	0	0	0	0	0	0	0	1	0	0	1	0	0	0	0	0	1	DNA methyltransferase 105 [Zea mays]	3	4e-58	none	915	CATGCTTGTACCGCTCCT fuzzy_rev (hit = 294) 1 0 0 1 0 0
ns	ns	ns	ns	ns	gnl|UG|Ta#S17978730	CACANGCTATGCGATAGAGGCCTATCTAGGTGACTAGATTGAACAAGTTTGTACAAAAAAGCAGGCTGGTACCGGTCCGGAATTCCCGGGATATCGTCGACCCACGCGTCCGCCCTTCCAAGCCTTCCCGTGAGAGGAAAGCTGCAAACGCCGGATTTAGACTAGAGGACATCTGCGGCGGATGGACAGTAGCGAGGAAGAGACGATcatgagtgattcagacccTCTCCTCGATAGGAAAGATCAGTCAGGCTCATTGCCCCAGCTCTCGCCACCACAGCCGGCAACCGTGACCGTGCTGGAGATTGAGGATGAGGAGACCGATGGTTCTTATGCCGcatgCTGCCGCATTTGCCTTGAGGCCGAGTCGGAGATAGGTGATGAGCTAATATCACCTTG…	0	0	0	0	2	0	1	0	0	0.666667	0	0	0	0	2	0	1	0	0	0.666667	0	0	0	0	0	0	0	0	1	0	zinc finger (C3HC4-type RING finger) protein -like [Oryza sativa	2	7e-87	none	314	CATGGGTGATTCAGACCA fuzzy_for (hit = 207) 0 0 0 0 2 0
ns	ns	ns	ns	ns	gnl|UG|Ta#S17980130	GCACCCACCGTGCGTTAGGGAGNTNNCCATACGAGTTAGTATAGGGGACACTTTGTACAAGAAAGCTGGGTACGCCTAAGCTTGGGCCCCTCGAGGGATACTCTAGAGCGGCCGCCCTTTTTTTTTTTTTTTTTTCAGAAATTTGCAGAACCTTTATcatgGTTTTGAACATTTTCCTTTTGCTGGAGCTTACTAGGAAGATACACACAAGAACATCCAGAAATATATTGTTCTCTTGTTTCACAGAATCCTGGTGCCGCCAGAGCAGCAACTATTGGACTTCAACCAGAGCTTGTAATTATTACAAAGTTCGACAGAAAGCTCCGGTGATTGCAAGCCAACAGCcatgCTACAGcatgTTACACCAGGGTGTACCCAGCAAACCAGGTTTTGCTCAAT…	1	1	1	0	2	0	1.5	0.5	1	0.666667	1	1	0	0	1	0	1	0.25	0.666667	0.333333	0	0	1	0	1	0	0	1	1	0	no hit	none	na	none	0	CATGGCTGTTGGCTTGCA rev (hit = 540) 0 0 1 0 1 0	CATGATGTGATGCACTCC fuzzy_for (hit = 661) 1 1 0 0 1 0
ns	ns	ns	ns	ns	gnl|UG|Ta#S24513189	CCCCGGGCTGGCAGGAATTCGGCACGTGGCCAGTACTCCGATAGCAAGACACAGGTCGAAGCAAATTTTGAGCAGAAGTACAAGTATTACCTAGGACAAGATGGAAGCGGAGATGATCCTCAGGCTTCTGGAGCATACATATTTCGCCCTAAGGGCGTTGTTCCTATCAAAACTGATGGTCAGGTTCCTCCCACGATTCTGCGTGGGCCCATATTGGATGAAGTGCAtcagcagattaatccatgGATATATCAGATAACTAGAGTTTACAAGGGAAAGGACTATGTGGAAACCGAGTTCATAGTTGGACCAATACCAGTCGACGATGAAAATGGAAAAGAACTTTCAACTGAAATCATTACTAGcatgGCAACAAACAAAACATTTTACACTGATTCC…	1	0	1	1	0	0	0	0.75	0.666667	0.333333	0	0	0	0	0	0	0	0	0	0	1	0	1	1	0	0	0	0	0	1	Glycosyl hydrolases family 38 protein, expressed [Oryza sativa	1	e-170	none	1020	CATGGCTTAATCTGCTGT fuzzy_rev (hit = 227) 1 0 1 1 0 0
ns	ns	ns	ns	ns	gnl|UG|Ta#S32682391	ATCTTGGGCCTGGAGTTTACCTTGGTGCTGTTGAGAGAGCCACTTCTTTTATCACGGATGATGTTTGGTATGGTATCTATGCGGGaacgaacccagaaacattTGTCCGGGCTGATGGTGCATTTATACCATTTGCGGACGACTTTGACATTACTAATGTCAGCACTTCAGTTAAAGGAGTTGGACTCATCGGTGACATCAAGGCAATCGATCTGCAGTCCCCGATTGGTAGTCTCATCGGGAAGCAAGTTGTGAAAGTTGGAAGAAGCTCAGGCCATACGACAGGGACCGTcatgGCATATGCTCTTGAATACAACGACGAGAAGGGCATATGCTTTTTCACTGACTTCCTTGTCGTCGGGGAGAACCAGCAAACGTTTGATCTTGAAGGGGACAGCG…	1	0	3	0	0	0	0	1	1.33333	0	0	0	0	0	0	0	0	0	0	0	1	0	3	0	0	0	0	0	0	1	unknown protein [Oryza sativa (japonica cultivar-group)]	3	e-118	none	590	CATGTTTATGGGTTCGTT fuzzy_rev (hit = 85) 1 0 3 0 0 0
ns	ns	ns	ns	ns	gnl|UG|Ta#S17989019(for)	TCCGCCCACGCGTCCGGGAAAACACAACACGTGCACGTAACTCGTTTGAAGATATTCCATCTGGAAGCGATGATTTGATcatgACTTGTGTTCTTGATGCTTCATCGGCGGCTAGCTGACTACAACAGCACAGATGTAAAGGGAAACCATCTTAAGAAACACAGAATCCCTCTAAAACCAACCAGCTACAAATATGAAATGGCATTGCATTGTTACATCAGTGGTAAGTTCCTATGCGTACTCTCTGTTTCTCGGGAATTGGTTGAAAGTGTGGCTGGGGGCCTTTTTCGGTAAGTGTTTCTTCTGCTATTGACTCTCTCACTAGGCTTGTTGTCTTTGCTGCTGAATTTTGCATTGCTACAGGAAGACATTGCATTGTTGAAGGAGTCCATTGGGGAC…	0	0	1	1	0	0	0	0.5	0.333333	0.333333	0	0	0	0	0	0	0	0	0	0	0	0	1	1	0	0	0	0	0	1	no hit	none	na	none	0	CATGGACAGCACAACAAG fuzzy_rev (hit = 657) 0 0 1 1 0 0
ns	ns	ns	ns	ns	gnl|UG|Ta#S13182279	TTTTTTTTTTTTTTTTTAACTTAAAATATATCATTGTAACTAACAGATGTTACATTCTCTTTCTTTCTTTCTGAAATGTATTGCCATACTTCAActtatatcattgtaacaaAACATCAACGCACCAGTCTGAAGTTTCTAACCCATACCGAAGATTTCTAACAGCACCAATTTAGGGGATGCTATGAACAACTTTATCTAAATCGTCGGAAGACAGTCTGAGATAGAAGAGAACATTGTATGCTAACGATAGGGGGGAAACTGTAAGCTGACAGTTACCANGAAGcatgCTTGaaacattaatcaaccatgCTCCTGTCACCAAAGACACTTTAGCAAGNATTGTTTTAGCATCTGAAGCGATTACAGTTTTTAcatgAATGGTNAATAGTGCANTGC…	0	1	2	2	0	1	0.5	1.25	1	1	0	0	0	2	0	0	0	0.5	0	0.666667	0	1	2	0	0	1	0	0	1	1	no hit	none	na	none	0	CATGTATCATTGTAACAA fuzzy_for (hit = 94) 0 0 0 2 0 0	CATGGTTGAATAATGTCT fuzzy_rev (hit = 294) 0 1 2 0 0 1
ns	ns	ns	ns	ns	gnl|UG|Ta#S17888043	TTTCGAGCAAGGAAATTGAGTACAGGTTCAGCTTTTAAGAAGATACTGGACTGGAAATTAAATACGGCAAATGACGTGACGACAAATAACACTTTAATCCAGTTGGGCAAAGATACGAGCAGCGAGAGGTCAAGTTTTATTGGTTTTGGATTCAAAAAAAGAGCGCTCCAAAAATTCAGAGAAGTTGAGTTTGGTGCAAGATTCTTATTGAACAAATGTGGACCCAAGAAGTAATTTGCACGTGATTCACTCTATATGGGCCAATTCCCAGAAATCAACCAGCCATATAATTTTTGGGCAATAAATGGAGACATATCGGCNGGGGAGGCAGATCTGGTGGGAGCGTTTTGGGGGAGTTGATATTTGTCTGAACCCTTATAGCTTGGGGCAGGCTAATAC…	1	0	2	0	0	0	0	0.75	1	0	1	0	2	0	0	0	0	0.75	1	0	0	0	0	0	0	0	0	0	1	0	unknown protein [Arabidopsis thaliana]	2	1e-88	none	518	CATGCTCTCCAGAGAGTT fuzzy_for (hit = 718) 1 0 2 0 0 0
ns	ns	ns	ns	ns	gnl|UG|Ta#S32643299	ATATAAGNAAGCGTCCTCGGTTTATTTATAACATTTCATTCAGCAATAcatgCCTTCAAGGTTTGCAAATAAGATGGTTTCGCTTTGAAGAcatgCCAACATTGGACAGAACATAATAAAACATAAGATCAAAATTATTCCAAACACACAAACATAAAAGAGGTGTGTGAAAGCACAATCTTTTTATTGCTGGAAATTATTAAAAAAACTTGACGGTCAGGAAAATAAGAAGGAACCCAAAGGcatgCCTTTTCTATGTAAGGGAAGGACCCAAAAGCTGGCTCCATTGCCCGCAATGGCGCAATTGCAAACTCAATGTGGCACCCTTTTTGTGAGAATCAAGGTTGTAGCCTTTACACTTAcatgACTTCCCGCcatgCTAGAAGCACTTCTTTCAAA…	0	0	3	1	1	0	0.5	1	1	0.666667	0	0	3	1	1	0	0.5	1	1	0.666667	0	0	0	0	0	0	0	0	1	0	no hit	none	na	none	0	CATGTCTGACGACTAAAG fuzzy_for (hit = 524) 0 0 3 1 1 0
ns	ns	ns	ns	ns	gnl|UG|Ta#S17890833(for)	CCACGCTTCCGCTACTCTTGACGTGGCCGCCTCCTCGATGCGCCGGCGCCGGCCACAGCCCCTCCTCGCGCTGCCGCCCGTAGCCTCCTCGCGCCGCCGTCTGCAGCCTCCTCGCGCTGCCGTCTGCAGCCTCCTCGCCGTGCTGCCACCGGCCGCAGCCTCTTGCCGCGTCGCCGCCGCCTGCAAAGCTGGCTTTCACCCCGGCAGGTTAAGCCGTGGAACGCGCAGCGGGCGCAATGGGCGCTTTGCAGGGCCCCTCTAAATCATCCATTTGAGCTTCTCCTCAGTTGCTTTTGTGTCAGTGTTATTGCTGTCTTATGTTTGAATTTGTGCTCCTGTAATGTACTCTTTTCCAGCAATCGTTGGAGCACATATGTGATGTTTTTCTGTTGCACAAAT…	2	0	0	0	0	0	0	0.5	0.666667	0	2	0	0	0	0	0	0	0.5	0.666667	0	0	0	0	0	0	0	0	0	1	0	no hit	none	na	none	0	CATGCAAAATTATGTTGT fuzzy_for (hit = 464) 2 0 0 0 0 0
ns	ns	ns	ns	ns	gnl|UG|Ta#S32695933	GAGGCAGAAAACCCGTGCTAAGGGAGGAGGCAATAGAGGCCAGAAAACCGTNGCCAAGGAGGAGGCATTAGAGGCAGAAAACCGTGCTAAGGAGGAGGAAGCTGCAGCTCGAAATCGTGCTGCNGAGGAAGAAAATGAGAGGAAGAATcatgCCATTCAAGAGGAATCAGGACAGACAACTAAGGTTACTGATGAAGAAGCTGCAGGAAGAAAAGAAATCAATGGAGATCAGATGGATATGGACAGTGCAGATGTCGCTGGAGAACTTGTAGGTCCAATTCCTCCATTGCCTGACACAGTGGATAACGATGGGGCTTCAATTGAACAGAGTACTTCTAACGCTCAGAGTGGTGACACCGTTACTGTGAATGAGGGAGCCATTGACAAGGTCGATTCATC…	0	0	0	1	0	1	0	0.5	0	0.666667	0	0	0	1	0	1	0	0.5	0	0.666667	0	0	0	0	0	0	0	0	1	0	OSJNBa0020I02.14 [Oryza sativa (japonica cultivar-group)]	2	5e-18	none	985	CATGCTTCGTGAATAAAA fuzzy_for (hit = 663) 0 0 0 1 0 1
ns	ns	ns	ns	ns	gnl|UG|Ta#S17893361	TTGGGGTCACGTGGGGTAACACAACACCCCCCGGTTAATGGGCCGGTACGGGGGGTCCATTTCCATTAGGGTGGGCAACTTTGGGAAGGCGCATCGGTNCGGGCTTTTTCGGTATAACCCAACTGGCCAAAGGGGGATTTTCTCCAAGCCATTAAATTGGGTACCCCCAGGTTTTTCCAGTCACGACGTTGTAAACGACGCCCAGTGATTGTAATACGACTCACTATAAGGCGAATTGGGCCGAACGTCGcatgCTCCCGCCNGCcatgCCCGCCGGATAGGCGTGTTCGCGGCCGAGGTCGTTGCTGATCCGTGCGCACTCTGCGAATCCAACCCTTGCGTCTGCAGGGCCCGGCGAAAGGGAAGCAAGATGTACACCGCCAGGAAGAAGATCCAGAA…	2	2	2	0	0	0	1	1	2	0	2	2	2	0	0	0	1	1	2	0	0	0	0	0	0	0	0	0	1	0	ribosomal protein S7 [Triticum aestivum]	2	e-104	none	192	CATGCCTTGAATGTCTCC fuzzy_for (hit = 954) 2 2 2 0 0 0
ns	ns	ns	ns	ns	gnl|UG|Ta#S17881699	AAGAAACCTACACGcatgAGATCCTTACCCTCCGGCTGGGGGCCTTCCTCTACCTCGTCCCAAGTTATGGCTGGGTGATAAGGTTGGAGGGCCTTCGGTACCCAGATTCCCGGGGCTCGGAACTCGGGGTATGCCCCTTTCCCGGCCGCCTGCCGCCCTTCTTGCCAGATTCAGGGGGGCATCGGCAGTTTTGCTTTCCGGTACATAATGGATTTGGTCTTCCAAAATGAAAGCCTACAGCcatgTGGCCCGGATCAGGTTCAGCTACTTCGTGAACCCGAAAAGATTCCAGcatgTGATATGCCAAGGGGCTGATCTCTTTGATATGCTTCCGGAGGAGTACACGTTCCAAGAGATCATCGCCAAGCTTGGCCCGATCCCAAGTACGTATTCGCCGGT…	2	3	1	2	9	1	6	1.5	2	4	2	3	1	2	9	1	6	1.5	2	4	0	0	0	0	0	0	0	0	2	0	glycosyl transferase-like protein [Oryza sativa (japonica	2	3e-40	none	391	CATGTGATGCAAAACAAT fuzzy_for (hit = 607) 1 3 1 1 9 1	CATGATTGATGTATGAAA fuzzy_for (hit = 733) 1 0 0 1 0 0
ns	ns	ns	ns	ns	gnl|UG|Ta#S13136504	GTCAGCTCGCCGGCAACCCCCAAACCCGACCTCCAGCTCGGCGGCTGCCCCAAACCAGACCCCCAGCTCGGCGGCTGCAGGTAATCCACCAGATTCATTCAGATGcttgatttcctttccatgTATTTACTGAAATTAATTTTCCCCCCTTTTGTTTCTGTTGGAAATGTACTGATTCTAGTGAAAAGAAAAATTGTAGTCTGTAACTCACAAGTTGTGATAGTTGTAGCCTTGTAGGATTCCATCAATCACGCAANTCTTTCCCTTACCATTGAATGGGAAGAAAAGATGTAATCCTGcatgCTCATTAACTACATATTTGGAAGGCATCATATTACATTCCNAATAATGCAATGGGTATATACAATGTTCCACTTGATCAACCCTNGGTAGGATGTT…	0	0	0	2	0	0	0	0.5	0	0.666667	0	0	0	0	0	0	0	0	0	0	0	0	0	2	0	0	0	0	0	1	no hit	none	na	none	0	CATGGAATGGAAATCTAG fuzzy_rev (hit = 105) 0 0 0 2 0 0
ns	ns	ns	ns	ns	gnl|UG|Ta#S17987196	CTGCCGCCCAATNCCCCCACCCGAACCCNCGGAATCCCTCTCTCGCCGCCGCTGACCCCTCCGCCGATCTCCCCGCCGCCGACGAGATGTCTCGCCGCTACGACAGCCGCACCACGATCTTCTCGCCGGAGGGCCGGCTGTACCAGGTGGAGTACGCGATGGAGGCGATCGGGAACGCCGGGTCGGCGCTCGGGATCCTGGCGGCGGACGGCGTCGTCCTCGTCGGCGAGAAGAAGGTCACCTCCAAGCTGCTCCAGTCCTCCCGATCCGCGGAGAAGATGTACAAGATCGACTCCCACCTCGCCTGCGCCGTCGCCGGGATcatgTCCGACGCCAACATCCTCATCAACACCGCCCGCCTCCACGCCCAGCGCTACGCGCTCTCCTACCAGGAGCCCA…	1	1	0	0	0	0	0.5	0.25	0.666667	0	1	1	0	0	0	0	0.5	0.25	0.666667	0	0	0	0	0	0	0	0	0	1	0	ESTs AU058081(E3082),AU075427(E30384) correspond to a region of the	3	e-126	none	250	CATGAGCGAGTCCTCGGG fuzzy_for (hit = 529) 1 1 0 0 0 0
ns	ns	ns	ns	ns	gnl|UG|Ta#S32553676	CACTCAGTCATCTTGACAAGCAAAGTTTGGCCATCTTGGCAAACATCTAGAAAACACAAGTCACATAAAAGGACCCTTGTTTGATGGTCTAAAAGAGTTCAAACACTAAATGGTCCAAACACTTAAGTCACATCCACAGGATTTCTACTCCATATCACTTGAACACCAAATGGTCCAGAACACAAATAAGATTcatgATTACAATTAAGTTGGATGATCCAAAATACTGCGGTCAACCAAATGCTCCATAACACTCCAAAGTCATCACATCcatgAATACTAGGTGGCTGATTACCGGTTAATAAAAGAAGATAGAGATACACACATTcatgCCCAGATGTGAAGCGCAACACATCAATCTTGCTAGGAACGCACCAATCAAACTAGCTTCAGCCGTCA…	1	1	0	1	1	0	1	0.5	0.666667	0.666667	0	0	0	0	0	0	0	0	0	0	1	1	0	1	1	0	0	0	0	1	no hit	none	na	none	0	CATGGGAAAATGAACAGA fuzzy_rev (hit = 451) 1 1 0 1 1 0
ns	ns	ns	ns	ns	gnl|UG|Ta#S17889002	TGCGACCCACGCTTCCGAAGAGTTCAGCTGAAACAGGGAACTTCCGTTTGACCATTCCAACTTGAAGTGCTCCAACCAGTGGATTTTCCAGTCCTGTAGGCAGCCCTCGAAGATTGAGCAATGCTGACGTCTCATCTACTGTGGCATCTTCTcatgCTCCTCAAGcatgGTCAGCTCCATCGATCCACACTATTGATTTTCTGGGAGCTTTATCTCCTCGGACTTTGCCTGAAAAACTTACAGGGGCTTCAGAGCCATCTCCTTACTCTAGTACATTCAGAAGTCCTATTCTTATGCCAAGGAATACCAGTGCCCCTCCATCGCCACTCCCAAAGTTATTCCCAGAAAACCAAATTTCACGTACTGAAGTCAATGGAAGTGCTAGTTTGCATCCATTAC…	0	1	0	0	0	8	0.5	2	0.333333	2.66667	0	1	0	0	0	8	0.5	2	0.333333	2.66667	0	0	0	0	0	0	0	0	2	0	putative MAP3K protein kinase(Mitogen-activated protein kinase)	3	e-129	none	736	CATGCAAACATCTATCAG fuzzy_for (hit = 424) 0 0 0 0 0 7	CATGGAGCAATACCAGAA fuzzy_for (hit = 773) 0 1 0 0 0 1
ns	ns	ns	ns	ns	gnl|UG|Ta#S21610716	CCGTCGCcatgCCCGCCACGGCGATGCCCGGCGGGTGGGAACACATCGGTAACATCAACGACCCGAAGATCCAGGGGCTCGGCCGTTGGGCGGTGGCGGAGCACGTGAAGCAGGCGGGCGGCCGGCTCAGGTTCATCAAGGTGGTGCTGGGCACGGTGCAGGTGGTGTCGGGCTTCAACTACCGGCTCGTCGTCGAGGCGCTGAACGGCGCCGGCAAGAAGGACGCGTACAAGGTGGAGGTGTACGAGGCGGCAGCCAACAAAAGGCGCAAGCTCATCTCCTTCGCCCCGGTCGCCGAAGAGGCGTAGGCCTTTTTGGTGTATTTGTAATTCTTGATTGATGGACATCGTCACAGCTCACAAGCAATATTTCTGAGGCATCAACAAGTTACAGATCCAA…	0	0	1	1	0	0	0	0.5	0.333333	0.333333	0	0	1	1	0	0	0	0.5	0.333333	0.333333	0	0	0	0	0	0	0	0	1	0	cystatin [Triticum aestivum]	3	1e-19	none	128	CATGCAAGGTGCTTTAAA fuzzy_for (hit = 572) 0 0 1 1 0 0
ns	ns	ns	ns	ns	gnl|UG|Ta#S17986137	CCAGGGTAAAGCGGTTTTGCAAACAATCAAATGGGGGGGGTTACGGGTTTAACTCCGGGGATTTTCCATTTCCCCCCCCCATTGAAGTCAAGGGGAGTTTTTTTTGCCCCCAAATCAAGGGGACCTTCCCAAATTTTGTAACAACTCCCCCCCCTTGACCAAATTGGGCGTAGGCGTGTTCGGTGGGAGGTTTATATAAGCGGGCTTGTTTAGTGACCGTCAAATCGCCTGGAACGCCATCCACGCTGTTTTACCTCCATAGAAACAACGGGACCGATCCAGCCTCCGGACTCTAGCCTAGGCCGCGGGACGGATAACAATTTCACACAGGAAACAGCTATGACCATTAGGCCTATTTAGGTGACACTATAGAACAAGTTTGTACAAAAAAGCAGGCTG…	2	0	1	1	0	1	0	1.25	1	0.666667	2	0	1	1	0	1	0	1.25	1	0.666667	0	0	0	0	0	0	0	0	2	0	putative S-locus protein 4 [Oryza sativa (japonica cultivar-group)]	2	1e-76	none	971	CATGGTGTTCCATCTTTC fuzzy_for (hit = 634) 0 0 1 1 0 1	CATGTACAAAGTTGCAGT fuzzy_for (hit = 783) 2 0 0 0 0 0
ns	ns	ns	ns	ns	gnl|UG|Ta#S16229927	CATCTGCGGcatgACGTCCTCGCGCTCCGCCGCAAGGTCGGcatgCTCTCCAGCTCCCCGCcatgTTCGACGGGACCGTGGCAGACAACGTGcggtacgggccacagctgCGCGGCAAGAAGCTCAGCGAGGCGGAGGTGAAGAGCCTGCTGAGCCTGTCGGACCTCGACCCGGCGCTGTCCTCCCGGCCGGCGTCGGAGCTGTCCGTCGGGCAGGCGCAGCGCGTGGCCCTGGCCCGCACCCTCGCCAACGACCCGGAGGTGCTGCTGCTGGACGAGCCGACGAGCGCGCTGGACCCGATCTCGACGCAGAACATCGAGGAGGCCATCGTGCGGCTCAAGATGGCGAGGGGGCTCACCACGGTGATCGTCTCGCACAGCGTGAAGCAGATCCAGCGGA…	0	0	1	1	1	1	0.5	0.75	0.333333	1	0	0	0	0	0	0	0	0	0	0	0	0	1	1	1	1	0	0	0	1	putative multidrug resistance protein [Oryza sativa (japonica	3	5e-55	none	291	CATGTGTGGCCCGTACCG fuzzy_rev (hit = 92) 0 0 1 1 1 1
ns	ns	ns	ns	ns	gnl|UG|Ta#S18006685	AGGGCGGAGCCGAGTTATTAACGAGCAGACACCTTCTGGGGAATTTCCTGATCGTGGAGGGCCCCCCCCAAGGGGGCCACTTTGGTGAATCTCAACGCCGCGGCTAAACGCCAATGCCTATGGCCCGCCAATTCCATTTCTGTCGTGGGGCGGGATTTCGTCTTTCAACCGCTTTTTCCCGGGGGCGGGCCCCACCAAAAAGACAAATTGGCTGGGCCGCAAGGGGGGCCCCCCCGGGCAAGGGGTTGGCAGAAATTCGGGGTCTTGGAGGAAGAAGGGCCTCCTCGACGAGGAAGACCAGGGGCGCCCcatgCCCCAAGCGCTGCAAGTATTGCCTCATTTTTGTCGGCGACTTCACGGTGCTCTTCACCTTCTTCGCCCTCGTGCTCTGGGGCGCCA…	0	1	0	1	0	0	0.5	0.25	0.333333	0.333333	0	1	0	1	0	0	0.5	0.25	0.333333	0.333333	0	0	0	0	0	0	1	0	0	0	CAA30379.1 protein [Oryza sativa]	3	3e-76	none	835	CATGGTTGGTTGATTGAT for (hit = 941) 0 1 0 1 0 0
ns	ns	ns	ns	ns	gnl|UG|Ta#S15903676	AGGGCGGAGAcatgttcaagtccatcccCTCTGGTGATGCCATCTTcatgAAGTGGGTTCTGACGACGTGGACCAACGACGAGTGCACGGCCATCCTCAGGAACTGCCACGCCGCGCTGCCGGACGGCGGCAAGCTGGTCGCCTGCGAGCCGGTGGTGCCGGAGGAGACGGACAGCAGCACCAGGACGAGGGCACTTCTGGAGAACGACATCTTCGTcatgACCACCTACCGGACGCAGGGGAGGGAGCGCTCCGAGGAGGAGTTCCACCACCTCGGCATCGCCGCCGGCTTCACCGGCTTCCGCGGCATCTACCTCGACCCCTTCTATGCCGTCCTCGAGTACACCAAGTGAATCTCTCAAATCAAGCCATcatgTTTTCTCTAGcatgTATAATAAC…	1	0	0	1	0	0	0	0.5	0.333333	0.333333	1	0	0	1	0	0	0	0.5	0.333333	0.333333	0	0	0	0	0	0	0	0	1	0	putative O-diphenol-O-methyl transferase [Oryza sativa (japonica	3	2e-55	none	365	CATGTTCAAGTCCATTTC fuzzy_for (hit = 10) 1 0 0 1 0 0
ns	ns	ns	ns	ns	gnl|UG|Ta#S32516220	GTATGCAAACTTCTAGGTCAAGACCCTGAACAGTTCCACGGAAATGGGTCAAATGGATGGACTATTCCCTTGTcatgGAAATCAATTTATGGACCACCACCTGATATGTCTATTTTCTAGACTGACTAACCTAGTGAGGTTGCAATCGTGGACAGCGCTGTGTTGAGAATTAAGGACATTAGCTTTAGGTTGTGTACCAGAAATCTCCAGGATGTTGAGTCGCCCACCATCTTTGGTcaagcaacaaacagtttcCAACTTCCGTTTAGAACTCAGGCATCGTGGTACTTGGAAcatgGAATTTGTGTGTCCTTACAAAGTCAGTATCCATCTTTGCCAAAAAAAAAA	1	0	0	0	1	0	0.5	0.25	0.333333	0.333333	1	0	0	0	1	0	0.5	0.25	0.333333	0.333333	0	0	0	0	0	0	0	0	1	0	expressed protein [Oryza sativa (japonica cultivar-group)]	1	6e-15	none	328	CATGCATCAAACAGTTTC fuzzy_for (hit = 237) 1 0 0 0 1 0
ns	ns	ns	ns	ns	gnl|UG|Ta#S18007252	AAAATCAGGCGGGTCTTCTCCAAAATTGTGGGAAAACTCCGCCCCCATTGACCCCAATGGGGCGGAAAGCGTTTTAAGGTGGGAGGGTTAAAATAACCACGGGCTCGTTTAAGTGACCCCTCCAGGTGGCCTGGGAAACGCCCACCACCCCTGTTTTTAGCCTCCATTAGAAAACCCCGGGGACCGATTCAGGCCTCCGGACTTTACCCTAGGCCCCGGGGCCGGATAACCATTTCACCCGGGGACCAGGTTTGACCCCTAGCGCTATTTTAGGGACCCTATAGGACCAGTTTGTACAAAAAAGCAGGGTGGTACCGTCCGGGATTCCCCGGATATTAGTCGACCCACGCGTCCGCGACTGGAGCACGAGGACACTGACCTGGACTGAAGGAGTAGAAA…	1	0	2	1	1	0	0.5	1	1	0.666667	1	0	2	1	1	0	0.5	1	1	0.666667	0	0	0	0	0	0	1	0	0	0	unknown [Solanum tuberosum]	1	1e-66	none	130	CATGGATCACGAGGAAGC for (hit = 833) 1 0 2 1 1 0
ns	ns	ns	ns	ns	gnl|UG|Ta#S17979696(for)	TTTTGAACAAACcatgCATAGTAGTTACCATACCAGTTAGGATAGGGACACTTGGTACAAGAAAGCTGGGTACGCGCAAGCTTGGGACCTTCGAGGGATACTCTAGAGCGGCCGCCCTTTTTTTTTTTTTTTTTCAAATAAATGGTCTCATTCATTGCAAGAAcaagagagtaagtacatgATCACCAACACAAAGAATGGCACGCCGGCGCACGTACTGGACACACCTCCCACACCACCGCGACCCATACATACACACACGCACGCGCCCACACCTCACGCCCCAACAGGAACGTGCGCACACACACCAAGACGACGAGTAAACCAAGCCGGGGAGACGAAGGAGGGTCATCTCATCTCATCACACGCCACCGCGACGGATCTAGCAGAAGAGGTAAC…	4	0	4	3	0	0	0	2.75	2.66667	1	0	0	0	0	0	0	0	0	0	0	4	0	4	3	0	0	0	1	0	1	no hit	none	na	none	0	CATGTACTTACTCTCTGT fuzzy_rev (hit = 163) 0 0 2 0 0 0	CATGTACTTACTCTCTTG rev (hit = 676) 4 0 2 3 0 0
ns	ns	ns	ns	ns	gnl|UG|Ta#S18009896	CCGGGAGCCCAACCCCCTTTTTACCCCCATAAAAAACCCGGGCCATCCACGCCCCCGATTTAGCCTAGGCCCGGGGCGGATACCATTTTAACCCGGGACCAGTATTGCCATTAGCCTATTAGGTACACTATTGGACCAATTGTACAAAAAGCCGGTGGTACCGGTCCGGAATTCCCGGATATCGTTGACCCACGGTCCCGCACTGGAGCACGAGGACACTAAcatgGATAAGGGAGTAGAAACCCATCGGAACATTCAAGTTCAAGCTCCCCCATCTCCATCACTACAACCAGCCACCTCAAGCTTTGAAGCTCAGCTAGCTCGCCGCGACCGTCGAGTCTCAAGTCTTGGGCcatgTCGAGCGGCGGCGGGAAGCAGCAGCAGCAGCAGCAGGCGAAG…	1	0	0	1	0	0	0	0.5	0.333333	0.333333	1	0	0	1	0	0	0	0.5	0.333333	0.333333	0	0	0	0	0	0	0	0	1	0	putative calcium binding protein [Oryza sativa (japonica	1	3e-59	none	181	CATGGTTGCTTGTAAACT fuzzy_for (hit = 917) 1 0 0 1 0 0
ns	ns	ns	ns	ns	gnl|UG|Ta#S17979713(rev)	GGGTGACAAAACAAAAGGTTGAACGGAACCAAACCCACCTTGTTTGGGGAATTAAGGGAAATGGAAAAGCCCCTTTTGTGTGAAAAAAAAAAAATGATGAAAAAGGATGCTTCGTCACACTGAAAACGGTGCAAAAGTCCTACTCCCCAAAACAAGGCCGACGAGTTTTGGGCGATCTTCCCCAATCCATTTTGGAAAGCGCGGACGCTCCCATTCTAGCAATCAAGAGGGGTCGGATCAGAACTTCATCGACGAGGATACGATTACGAAAGAAACCGGAGAATCAAGAGAAGGACGACGGCGCAGCATCAAGCGACTCAAAGTCTGCTGAcatgATCAAGCAGTTCATTATCcatgAATGCACAAGAGAAGAAGGGCACCGAGGATCGTGATGGCTGC…	3	0	0	0	0	1	0	1	1	0.333333	3	0	0	0	0	1	0	1	1	0.333333	0	0	0	0	0	0	0	0	1	0	no hit	none	na	none	0	CATGCAAAAGGTAATAAG fuzzy_for (hit = 628) 3 0 0 0 0 1
ns	ns	ns	ns	ns	gnl|UG|Ta#S32432919	GGAATTCGGNCACGAGGCACGAAATAAAGGCCGAGGGCGGCGAGCCAGGCCCAATCGCCAAAAACCCTAGCGCCGATCCGATCCGATCGAGCTCTGCCTCCCCTCCcatgGCGGCCCCCCCGAGCCAGGCGAGCCTCCTGCTCCAGAAGCAGCTCCGAGATCTAGCGAAGAACCCCGTGGACGGGTTCTCGGCGGGGCTGGTGGACGACGGCAACGTGTTTGAGTGGCAGGTCACCATCATCGGCCCGCCGGAGACGTTATATGATGGAGGCTACTTCAATGCAGTAATGACCTTTCCTCAGGATTATCCCAACAGTCCTCCATCAGTAAGGTTTACTTCTGAGATGTGGCATCCAAACGTCTATCCTGATGGGCGTGTGTGCATTTCTATTCTTCATC…	5	0	0	0	1	7	0.5	3	1.66667	2.66667	5	0	0	0	1	7	0.5	3	1.66667	2.66667	0	0	0	0	0	0	1	0	0	0	putative ubiquitin-conjugating enzyme E2 [Oryza sativa (japonica	3	4e-79	none	169	CATGGAGTTGGTCAATGT for (hit = 810) 5 0 0 0 1 7
ns	ns	ns	ns	ns	gnl|UG|Ta#S32655601	catgGGCTCTCTGTCGGACTCGCAGGCGAATGGCGACCGTCAGCCGCCGCCGGCGGAGGCGGAGGATGCTGGGGCGCAGGTCGAGGAGGGAGATACCGGCCAGAAGATGGAGGGCGTCGCGTCCATCGCGCTGCTGCCCTCTGGCGCCATCTCCGGCCACTTCATCCGCCTCCCGGACTCCGCCTGCTACGGCCTCCAGGGCACCCCGATACcatgCGAGAGGGAATGTAGCCGAGGAGATGATTACCGCCTTATAAAGCTCTCCATCATTAATTTTAAGAGGAAGACAGAGAAGGTGGTTGTGGTGGAATGCAGGGGAcatgatgctgctcgattaCAAAACATTGACCATTTGcatgGATGGGAAGATGACGTTGTTGGGTTGGTTCAAAAGAAAca…	1	0	0	0	1	0	0.5	0.25	0.333333	0.333333	1	0	0	0	1	0	0.5	0.25	0.333333	0.333333	0	0	0	0	0	0	0	0	1	0	expressed protein [Oryza sativa (japonica cultivar-group)]	2	8e-85	none	193	CATGATGTTGCTAGATTA fuzzy_for (hit = 319) 1 0 0 0 1 0
ns	ns	ns	ns	ns	gnl|UG|Ta#S16264118	GCCGCCGCGAGGAGGAGCGCCTGCGCCTCGAGCGCGAGGCCGAGGCCGCCAAGAAGCGCGCCGCGCGCACCGCCGAGGAGGAGGAGTACGAGCGCGTCGTCCTCGTCGCCAACACCAACAGGGACGACTCCGTCATCGAGGCCTCGGGTGTCGACGAGGCCATCGTGCGGCTGTCGCTTGTTGACACAGACGCGGCCTTGCCCGCTGACAGGCATCCTGAGCGCCGCCTCAAGGCATCATTCAAGGCATTTGAAGAGGCAGAGCTCCCTAGGCTGAAGGAAGAAAAGCCAGGCCTAACACTGAAACAGTACAAAGAcatgATATGGAAGCTATGGAAGAAATCCCCAGACAACCCTCTGAACAAGGCAACTGAGTGAGGATGCAGTCCCAGTTTCTTAC…	2	0	0	0	0	0	0	0.5	0.666667	0	2	0	0	0	0	0	0	0.5	0.666667	0	0	0	0	0	0	0	0	0	1	0	OSJNBa0084K11.15 [Oryza sativa (japonica cultivar-group)]	3	3e-39	none	238	CATGTTAGTACTTGAATT fuzzy_for (hit = 614) 2 0 0 0 0 0
ns	ns	ns	ns	ns	gnl|UG|Ta#S20755391	TCAACAACTGGGATGAcatgGGGAAAATATGGCATCACACGTTCTACAACGAGCTCCGTGTCGCACCAGAGGATCATCCTGTGTTGCTGACTGAGGCCCCTCTCAACCCCAAGGCCAACAGAGAGAAAATGACCCAGATcatgTTCGAAACCTTCAGTTGCCCAGCAATGTATGTCGCAATCCAGGCCGTTCTGTCCTTGTATGCCAGCGGTCGAACAACTGGTATTGTGCTCGACTCTGGTGATGGTGTGAGCCACACTGTTCCAATCTATGAGGGATACACGCTTCCTcatgCTATCCTTCGTTTGGACCTTGCTGGCCGGGACCTCACGGATAATCTAATGAAGATCCTGACAGAAAGAGGGTACTCCCTCACAACAACCGCTGAGCGGGAAATTG…	1	0	0	3	0	7	0	2.75	0.333333	3.33333	1	0	0	3	0	7	0	2.75	0.333333	3.33333	0	0	0	0	0	0	1	0	0	0	actin [Triticum aestivum]	3	e-171	none	299	CATGGTGCTTGCCTGCTG for (hit = 1068) 1 0 0 3 0 7
ns	ns	ns	ns	ns	gnl|UG|Ta#S32681659	CTATTATGCAATCTGTGAAAGAGAAGAAAAGTGCCCGAGTACCTTTTCGATGAGTCTTTTACTCCTGTTGCTTGTATAGGCAAATGTTAGcatgGAATGATAAAAGGAGAAGACGCTCTAGGATTTCAGTGGAACATAGTACATCAGATCTATCGTCGCTCACTCGATACGTCAAATTAGTGACCTTCAGAATAAAATTGTATCTTTTGCTTTTTACCCGGATGTTTTACAGcatgtttgatctgatatcTATTAGAGATTCACCGGTTATTTCTGTTCGAAAAAAAAAA	1	1	0	0	0	1	0.5	0.5	0.666667	0.333333	1	1	0	0	0	1	0.5	0.5	0.666667	0.333333	0	0	0	0	0	0	0	0	1	0	no hit	none	na	none	0	CATGTTTCATCTGATATA fuzzy_for (hit = 232) 1 1 0 0 0 1
ns	ns	ns	ns	ns	gnl|UG|Ta#S17985674	GAAAATGCTAAAGGGCCCTCAGGAAACCTTAAGGGAAATGGGTTAAAATTGGGATCCAGGTGGCCCCACCTTTAAAAGTAATTGTGGGATTTTTGGTTACAAAAGGCGGCCCCGGGGCTTTCTTTTTAGGGCCGCCCCAGAGAATACCTTTCCCATTGGCCGGGGGTTTCGGCTCCAAATGGGACAAAGGAATTTTTTTATCTGTGTCCAACCCATTCATCAAAGAGGCTGCcatgTGAGAGATCGAATCCAAAAACAAGAAGGCCGCCCAGCCGCAACAACCATCTTCTGAAACAGTGCTTGGTGATTCGAACTCACATTCCCGATGGAGATGAATGAATTTGGACCTCACTTTGTCCGACAAGTGAATGGGTGATATGTGGATCTGCCCTCTCTGAT…	3	0	0	0	0	0	0	0.75	1	0	3	0	0	0	0	0	0	0.75	1	0	0	0	0	0	0	0	0	0	1	0	OSJNBa0004N05.16 [Oryza sativa (japonica cultivar-group)]	1	6e-76	none	629	CATGCGCCACGAATAAAA fuzzy_for (hit = 1045) 3 0 0 0 0 0
ns	ns	ns	ns	ns	gnl|UG|Ta#S17987775	GTGTGAcatgATATCGTCGACCCACGCGTCCGGGTTTCTATTGTAGTACGCGAAGCCTCCGAAGGTCTCCTACAATAATTAGATTCTCCGAcatgTGAGTGCCTTcatgCCGAATGGATGATCTCAGGGAGGACGACAAGTTAACAGTCGCCCGCGCTAGGAAAATTCAGCGGTTCCTTAGCCAACCTTTCcatgTTGCTGAAGTTTTCACAGGAGCACCTGGAAAGTATGTTGAGCTTAAGGAGGGTGTTCAAAGTTTCCAGGGTGTTCTGGATGGGAAATACGATGACCTTTCAGAGCAGGGATTCTAcatgGTTGGAGGAATAGAGGAGGTCATTGCCAAGGCAGAGAAGATTGCCAAGGAGAACGCTTGATAAGAAACTTCCTCTTTACAAGCAA…	0	2	0	2	4	1	3	0.75	0.666667	2.33333	0	2	0	2	4	1	3	0.75	0.666667	2.33333	0	0	0	0	0	0	1	0	0	0	ATPase beta subunit [Nicotiana sylvestris]	3	1e-29	none	553	CATGAGCGGCCACACCGT for (hit = 597) 0 2 0 2 4 1
ns	ns	ns	ns	ns	gnl|UG|Ta#S17984308	ATGAACCTTAAAATTCCCTGGGAACCAATCCCCCCTTTTGTCCCTCCATAAAAAATCCGGGCGCGATCCCGCCTCCCGGTTTTAACCTAGGGCCGGGGGCGGGATAACATTTTTACCCCGGAAACCCCTTTGACCCTTAGGCCTAATTTAGGTACACTATAGGAACAAGTTTGTTCCAAAAACGCAGGTGGGTACCGTTCCGGAATTTCCCGGGATATTGTTGACCCACGCGTTCCGTTTAGATTGCAAGTTTAGGGGTAACATTAGAAAGGGTCATTTTTTTTGACACTGATATTCCAGGGAAAGATTACATTCCAGGAATCAAAAACCCTTACCCGCTGGGCAGGATCTTACTTTTGTTGACCCAGATGTAGGCCGAATTGGTATAGGCATTTGCTA…	4	2	2	1	2	0	2	1.75	2.66667	1	4	2	2	1	2	0	2	1.75	2.66667	1	0	0	0	0	0	0	0	0	2	0	hydrolase, carbon-nitrogen family protein, expressed [Oryza sativa	2	2e-72	none	310	CATGCTATTTTGCTTGGG fuzzy_for (hit = 578) 4 1 2 0 1 0	CATGAAGCAGGAATCGCT fuzzy_for (hit = 811) 0 1 0 1 1 0
ns	ns	ns	ns	ns	gnl|UG|Ta#S32499983(rev)	CCAAGGCGCTCACTTCTCCGGCCCTCCTCCCACATCTCCTGGCCTCCACCCATCCGCTTCCTGTCCTTTGGTTCTCCAAGACTGCAGTATGGTGCTCGGCGGCTGCGACAGCGGAGCTGATGGTGCGCCAGCCGACCAGTTGAACGGAGGCAGTAGCAAGGGGCAGCGGCAACAGCCTAGAGGGCGGAGGTTGATTGGCAAGGTAATGGAACTGCAAATAGGAGTGGCAGCGGCAACcatgATGCAAGTGCAAGTGGTTCCCAAAGATCTTGGAAAACTATTTGTGAGATGAGGATGATCACAATTCAGAGTATTTGGGGACAAGGAAGATGATCCATCAATGCAAGATCAGCAAGAGGCACAAATGCAAGTGGAAAAAGAGACGCAAATTCAAGTGGA…	0	0	2	0	0	0	0	0.5	0.666667	0	0	0	2	0	0	0	0	0.5	0.666667	0	0	0	0	0	0	0	1	0	0	0	no hit	none	na	none	0	CATGCTTTAATGGTTGTC for (hit = 667) 0 0 2 0 0 0
ns	ns	ns	ns	ns	gnl|UG|Ta#S13202786	TCGAGTTTTTTTTTTTTTTTTTTTTTCCATAGTAATTACGAACTAAAAGGTAGCcaagattcattaattcaaGATGGTACCGTGGGACAACAGGAAAGGTACTCTTCTATGACAGAAGTCTTGGAAGCAAATCTAcatgTTGAAAGTCTCTAATTGCATATAACAAGGAAcatgATATAGCTcatgGCATCACGCGCCAAGTTAGGTTAGCTACCAGTTACTACTATATCCGTAGGCCTGCTGGAGTCNGACCGCAGGAACCCGCTTCAACTCATCGTCATCATCGAGCAGGAACCATACGAGATACTACTACTTcatgACATCAATTAAANAGGCGGNAACCAAANCAACAACATCTTGCAGACTCCAANAAAGGACTTGTCCAGTGAACCCTCAAAA…	0	1	0	1	0	0	0.5	0.25	0.333333	0.333333	0	1	0	1	0	0	0.5	0.25	0.333333	0.333333	0	0	0	0	0	0	0	0	1	0	no hit	none	na	none	0	CATGATTCATTATTTCAA fuzzy_for (hit = 54) 0 1 0 1 0 0
ns	ns	ns	ns	ns	gnl|UG|Ta#S24623096	TTTTTGGTTAATGCKGRCTMCGCGGTGGCGGCCGCTCTAGAACTAGTGGATCCCCCGGGCTGCAGGTTGTCTCTGACCACTCAATTTTTGTTGGTGATTTAGCTGCTGATGTTACTGATGAAATGTTGATGGAGCTTTTTGCTAGCAAGTATCGCTCCGTGAAAGGAGCTAAAGTTATCATTGATGCAAACACAGGCCGTTCTAGGGGCTATGGATTTGTTAGATTTGGAGATGATACCGACAAAGCTcatgCAATGACTGAAATGAACGGTGTTTATTGCTCTACTAGACCGATTCGCGTAGGACCTGCAACGCCTAGAAGAACCTCTGGTGATTCTGGTTCCTCAACCCCTGGCCATTCAGATGGTGATTCAAATAACAGAACGGTATATGTTGGTG…	0	1	0	1	0	0	0.5	0.25	0.333333	0.333333	0	1	0	1	0	0	0.5	0.25	0.333333	0.333333	0	0	0	0	0	0	1	0	0	0	putative nucleic acid binding protein [Oryza sativa (japonica	3	2e-96	none	396	CATGGATGATTCATTCAA for (hit = 1047) 0 1 0 1 0 0
ns	ns	ns	ns	ns	gnl|UG|Ta#S32627874	GTGCACTAAGAAGcatgGCTTGTGTCGCACGCACTCTTTCCATTCCTTTCTTGCTTGCATTATTCTTCGTGGCTGAGGTATCCGGGAGcatgAACGTAGAATcatacaaaccggctggtgCAGAAGGATCTGTTCCTTTAAAAGAATGCCCAGCGAAATGCAAGATCCGTTGCTCAGCTACGTCACACAAGAAACcatgCAATTTCTATTGTAACTACTGCTGCAAGAGGTGCCTGTGTGTTCCGTCCGGCACGGTGGGCAACAAGGAAGAATGCCCGTGCTACAACAACTTGAAGACCCAGGATGGCAAGCCTAAGTGCCCGTGATATGCCTGCAAGTCGTGTGTGGCCTCCAAGTTTTACAGTCTTGTTGTATCGAACAAAGTATTGATAATAAAGT…	0	0	1	1	0	1	0	0.75	0.333333	0.666667	0	0	1	1	0	1	0	0.75	0.333333	0.666667	0	0	0	0	0	0	0	0	1	0	GAST1 protein precursor, putative [Oryza sativa (japonica	3	9e-34	none	101	CATGCAAACCGGCTGGTG fuzzy_for (hit = 102) 0 0 1 1 0 1
ns	ns	ns	ns	ns	gnl|UG|Ta#S17984273	CTCCGACGCTGGAAGCGGTGGACGCGGTTCCCTACATTCAGCGGGAATTACCGCAAACCCGCCGATGAAGGCCCAAGGTTTACCCCCTTCTTCGAGAAGGAGATGGCCCGCGCTCACCCGAAAACCCCCCAATTTCCTCCGGGAACTTCCCCCCCCGTTCCCATCAATGGATTTGAGGAATCATCCCAAGCTTGCGGAAGAGTACGGAACGGGTTAGAGCTGGCAAGCCACCTGTTACCATAGAGATGTCGCGCTATTTTTTGAAGCACCCCCAGCGAACCAGAGGAATGATGTTGTTGGTTGGAGGCAGGCTTTACCGGATTGCCCAGAGCCAGCTGCAGCATCAAATTGTGCGGATTGAGAATCTGGAGCTTATGCTGAAGCACGGTGTTGAGGTTT…	0	1	0	0	1	0	1	0	0.333333	0.333333	0	1	0	0	1	0	1	0	0.333333	0.333333	0	0	0	0	0	0	0	0	1	0	hypothetical protein [Oryza sativa (japonica cultivar-group)]	3	7e-62	none	271	CATGGAATCAGTTTTGTT fuzzy_for (hit = 418) 0 1 0 0 1 0
ns	ns	ns	ns	ns	gnl|UG|Ta#S32619716	AGGAGGCcatgAACATCTATGTCTCACGCGATGAGCGCGTTGGGCACCTCAAGTTGTCTGACTTCCGTGGGTACTCTCTCAAGGCCATCACTGAGGCTATTCTTCCGATAATTAGGACCTATGTTGACAGTACACCCAAGGAGTTTGATTCGTTTCAAGATATCTATAATCTCTATGATGGTCTTCTGAAAGTGCCGGATAACCAACACTTAAAGGAGCTCAAGAATAAAATCCCCCCTCAGTTTATTAAAAGTCTTTTAACAGTTGTTGGTGACGACCTCCTAAACTTGCCCCTTCCAcatgttatcaaatcagatCTATATGCTTGGAGGTCAGATGAGGAGTTTGCACGTGAGATGCTTGCAGGCGTGAACCCGGTTTGCATCAGACGTCTGACGG…	0	1	0	0	0	1	0.5	0.25	0.333333	0.333333	0	1	0	0	0	1	0.5	0.25	0.333333	0.333333	0	0	0	0	0	0	0	0	1	0	lipoxygenase [Hordeum vulgare]	3	e-123	none	876	CATGTTATGAAATGAGAT fuzzy_for (hit = 299) 0 1 0 0 0 1
ns	ns	ns	ns	ns	gnl|UG|Ta#S17897878	TGCCAAGTTACCGGTACCCTTGGGGTTAACCCCACAAACCCCCGGCGATATGGCCCGTTAACGGGGGGTGTCAATCGCAATTCAGGTTGGCCAAACTTTGGGAAGGGCAATCGGGTCCGCCCTTTTCGGTATTACGCCAGCTGCCGAAAGGGGGATGTGCTGCAAGGCGATTAAGTTGGGTAACGCCAGGGTTTTCCCAGTCACGACGTTGTAAAACGACGGCCAGTGAAATGTAATACGACTCACTATAGGGCGAATGGGCCCGACGTCGcatgCTCCGGNCCGCcatgGCCGCGGGATTAGCGTGTCGCGNNCCGAGGTGCNAAAGCAGTTTCCTCCGGCANGCCcatgGTACGGTGCTGACCGTGTGCTCTACCTCGGCCCACTCTCCGGTGAGCC…	1	1	0	0	0	0	0.5	0.25	0.666667	0	1	1	0	0	0	0	0.5	0.25	0.666667	0	0	0	0	0	0	0	0	0	1	0	chlorophyll a/b-binding protein WCAB precursor [Triticum aestivum]	2	e-126	none	266	CATGATGTAAATTATGAG fuzzy_for (hit = 1062) 1 1 0 0 0 0
ns	ns	ns	ns	ns	gnl|UG|Ta#S12996810	TGCTTCGTGTCCCACTGCGGGGGAACTCGACcatgGAAGGcatgCTGCACGGGGTGCCTTTCCTCTGCTGGCCCTACTTTGCCGACCAGTTCGCCAACCAGAGCTACATCTGCAACGTGTGGGGCACCGGCGCCAAGGTCCACGCCGACGAGAGAGGGGTGGTCACCAAGGAGGAGATCAAGAACAAGGTCGAGCTGCTGCTGGGTGACgatgggataaaggcaaggGCGGCTACGTGGAAGGACGCGGCGTCTGCCAGCATCGCACAGGGAGGCTCGTCAGATCAGAACCTGCTCAAGCTTGTGAAATTTCTAACACAACAATAGTCTTCAAATAACGTACTAATATTTCTTCAATAAAGTCCCTAGATTTCCGCTAAAAAAAAAAAAAAAAAAAAAA	0	1	0	0	1	0	1	0	0.333333	0.333333	0	1	0	0	1	0	1	0	0.333333	0.333333	0	0	0	0	0	0	0	0	1	0	putative glucosyltransferase [Oryza sativa (japonica	3	4e-33	none	457	CATGGGATAAAGACAAGG fuzzy_for (hit = 209) 0 1 0 0 1 0
ns	ns	ns	ns	ns	gnl|UG|Ta#S13111393	ACCGGCCGCGCGGAGGAAGCTATCGAGGCGTTTGTCAGAATGCTTCCAACAGTCGCAAATTCTGCATCACCGAATGAGTATACTTTCTCTGCTGAATTGCTGCGTGTCCAAATATTGAACGTGCCTATCTTGGAGAGCAGTTAcatgCACAAGCTGCGCGAAGAGGGCTATCTCATACCCGCTCTGTGGCGAATTCCCTTGTCAAACTCTATGCACGCCGTGGCCGTCTTTCAGCTGCTGATGCTATCTTTCGGGAGAATGCTGTCAAGGATGTTGTCTCCTGGAGCACAATTATATCAGGATATGCACAGGAAGGCCTGGTCGAGGAGTCTTTTGCCTTGTTCTCAGAAATGCGGCATCACAGCAGCTGCCCTCGGCCGAATGAGTTTACTCTTGCCA…	1	1	0	0	0	0	0.5	0.25	0.666667	0	0	0	0	0	0	0	0	0	0	0	1	1	0	0	0	0	0	0	0	1	hypothetical protein [Oryza sativa (japonica cultivar-group)]	3	4e-68	none	634	CATGTTAACGGGCGCATT fuzzy_rev (hit = 500) 1 1 0 0 0 0
ns	ns	ns	ns	ns	gnl|UG|Ta#S13111279	CTCGGTGTTCTTAACTCACAGAACTCGGAAGAAAGCTGCGCGCGGCCGCAGCACATAGTCCTCAATCATCTCTTCATAGAGAAGGGCTGGGGCGCCCACCCTCTGGTGGCTCTCGGCCTAACCCACAGGTTCGAGTCCAAATATGTAACTGTCGTCCTGTACAAACCCATCGAACGATAGCAATAGCCCGCGCATCAAGAGCGGAAGTTAATGCTTGACAACTCACTGCGGGAGCAGCGATTGAACAGCGCCGAGGTGGTAcatgCTTGTAAAAGCGGTTGAGGTTCAGGAGTATTTTTTCCGTGCCCTTAGCTTGCAGAACCTCTGGTAGTCTGGTTGTTAGCTGTACCTGCTGCGCTGTcatgATGTTGGCCTTCTGGTTTGTTTATCCTGTTACAG…	0	0	0	0	2	0	1	0	0	0.666667	0	0	0	0	0	0	0	0	0	0	0	0	0	0	2	0	0	0	0	1	SNF1-related protein kinase regulatory beta subunit 1, putative,	1	5e-27	none	295	CATGTATATCGGAATAAA fuzzy_rev (hit = 414) 0 0 0 0 2 0
ns	ns	ns	ns	ns	gnl|UG|Ta#S13039614	GAGCTCATTGGATTCTTTGACTTGTTGGTTCGATTTCTCTTCTCAAAGGAACCCCCAACACCGCCGTCGGAGCAGCGGCGGCAGCAAGAGGAGAGGAGGAGCGAGATGGCGCCGCCCAGCAAGGAGCCGTGCAAGAAGGAGGCGTGCGACATCCAGGCCTGCCTCTCCCAAGAACCTCTTCGATTCCAAGAAGTGTTTGAAAGTTATTCAGTCACTACAATCTTGTTGTGAGCAATGCGAGTACAAATCAACACATTGTGGTTCTTTGTCGGGCTTGCTCAAAAACATTTCAAAGTGATGTAATAAGACTATCACTCAATAAAGGTAATTTTAGGTTTGCTTGGGAGTTAATCAGGATATCAGTTTCTCTAATCCATcatgTATGACTGGGAAaaataa…	0	0	0	1	0	1	0	0.5	0	0.666667	0	0	0	0	0	0	0	0	0	0	0	0	0	1	0	1	0	0	0	1	no hit	none	na	none	0	CATGGCGCATTATTATTG fuzzy_rev (hit = 393) 0 0 0 1 0 1
ns	ns	ns	ns	ns	gnl|UG|Ta#S12989974	GTGTGCTCAGTCCcatgTTGCAGAAAGAAGTCACAACATATTCGGAGAGCTGCGGAACACAGTCTGGCTACCGACTAGGcatgTCTGAGGAGGAAATGCCTTGCCAGATGTACAGAGGGGAAAACTCGGCATCAAGCTCACAAAAATTCCGGGCAACATACAACCCCCAACATTTGGGTcatgTCAACTCTGTTGGAATACCAGAACTTCTGCCGGAGAGGGAGAATTCACATTCAAGCAAAGGCAAAAGCAAAATGGTATATTCTTCGGACAAATCTGCACAACAGGATATATGTGCTCAGGCTCTGTCTCTCTctggtgtggccacaaatgCTGCAACTCGTGGAAGGAGTTGAAAGTTAcatgGTGAAGGcatgTAACCTTGcatgTGCCTTAACG…	0	1	0	1	0	0	0.5	0.25	0.333333	0.333333	0	0	0	0	0	0	0	0	0	0	0	1	0	1	0	0	0	0	0	1	unnamed protein product [Oryza sativa (japonica cultivar-group)]	3	6e-11	none	1385	CATGTGTGGCCCCACCAG fuzzy_rev (hit = 315) 0 1 0 1 0 0
ns	ns	ns	ns	ns	gnl|UG|Ta#S22386120	GACCATTAGGCCTATTTAGGTGACACTATAGAACAAGTTTGTACAAAAAAGCAGGCTGGTACCGGTCCGGAATTCCCGGGATATCGTCGACCCACGCGTCCGGAGCAAGCTAACCTGTTGAAAACAAACAATACTAGTGTCCAGCTAGATGGCCAAAGTGAGACCAGCATCCCACCAGAACTGGTCACAGAGAATCTTTCTCTAAAGGATGAACTTGTCAAAGAACAGAGCAGATCTGAGGGATTATCGGCAGAGATAATGAAACTTTCAGCTCAGCTTAGAAAGGCAGTCCAAGCACAGAATAACCTGACACGCTTATATAGACCTGTATTAAAAGACATCGAGGGTAATCTGATGAAAATGAAACAAGAAACTTATACGACAATTATATGATTTTGC…	1	1	0	0	0	0	0.5	0.25	0.666667	0	1	1	0	0	0	0	0.5	0.25	0.666667	0	0	0	0	0	0	0	1	0	0	0	expressed protein [Oryza sativa (japonica cultivar-group)]	1	3e-36	none	445	CATGTGCGGTACTGATGT for (hit = 525) 1 1 0 0 0 0
ns	ns	ns	ns	ns	gnl|UG|Ta#S22383425	CTATGACCATTAGGCCTATTTAGGTGACACTATAGAACAAGTTTGTACAAAAAAGCAGGCTGGTACCGGTCCGGAATTCCCGGGATATCGTCGACCCACGCGTCCGCGCGAcatgGCGCTCCAGCCGCTGCTCCGGCTCCTCCTCCGCCCAGCCCCAACCCCACCTCCGCCTACGCGCCGGACTCCACACCTCCCAGCCCCTTTCTCCACCCGCCGCGGCACCGCCGCCGCGCTCCTCCTGCTCGCCGTCGCCGCGCCCCCTCCGCGGCCCGCCCGCGCCGAGCCCGACGGCGAGGACGACGTCGACGAGCCCCACGTCGTCCGCCTCTTCGAGGAGGCGACGCCGTCGGTGGTGTTCATCAAGGACCTCCTAGTCGCCCCGCCGCCGCGGACGCGGGG…	0	0	0	0	1	1	0.5	0.25	0	0.666667	0	0	0	0	1	1	0.5	0.25	0	0.666667	0	0	0	0	0	0	0	0	1	0	Protease Do-like 5, chloroplast precursor, putative, expressed	2	3e-53	none	313	CATGATATTGCTGTTCTG fuzzy_for (hit = 631) 0 0 0 0 1 1
ns	ns	ns	ns	ns	gnl|UG|Ta#S17986647	TTTCAAATGGACACTGGGCGTGCCAAGCCTTTTTTTTGAGGGGGAGATTTTCGGGGGGCCTCTAATTTTTAAAAGAGGCACCGGGCAACTCCTTCACCCCAGCCGGGGTTGTGGTTTCCTGTTTAAACCAAGGGGAACTGAGATGATGCCTCATTTCGGAATTTTTTTTGACTTCACAATAGGTCTGGGAGCGGAAGCCAGACCAGTCATCTTTTCAGGGATGAGGTTAGCGAAGCCAGTTTACTCAAGTCATAACCATCGGGCTTGAGCAGATCATTGAGGcatgCAATTGCCTTGACGAACAAGTGGGAGCCCAAGTTCACCGTCATTGTTGCTCAGAAAAACCATCACACCAGGTTTTTCCAGGCAAACTCGCCAGAAAATGTTCCTCCTGGCACT…	1	2	0	0	0	0	1	0.25	1	0	1	2	0	0	0	0	1	0.25	1	0	0	0	0	0	0	0	0	0	1	0	unnamed protein product [Oryza sativa (japonica cultivar-group)]	1	2e-66	none	904	CATGATGGATGATGATGT fuzzy_for (hit = 792) 1 2 0 0 0 0
ns	ns	ns	ns	ns	gnl|UG|Ta#S32703862	CAAAGTGTATTTGACCTGGCTGAAGCTGTCCCCAAGTGGAGCAGGAGAAACAGTGGTTGGAGCAGGATATACCAGTCAGCTGTGGTAAATTTAAAATTNGAAGCTGGAAAACcatgTACGAAACAAACGATACTTTCTCTCATTTAGTATGCACGGGAcatgATCCAAACCAGCAGATTGAAATTGTTCCGCAAGTAGGTGAGATTTGGGTCATCTAcatgaactggacacctgaCTGGACTCCCTCGAGCCCTcatgCTTGCGGATTTGAGATCGGTGAGATCATTGAGCGCACTGAAGCTAGCACAAAAGTTTCTCTTCTTACTCAGGTCAATGGTTACACAGCGGTGTTCAAGCCTGGCAAGCGAAAGAGAGTTGTGGAGATACCTACAGGGCACA…	1	0	1	0	0	0	0	0.5	0.666667	0	1	0	1	0	0	0	0	0.5	0.666667	0	0	0	0	0	0	0	0	0	1	0	DnaJ domain containing protein, expressed [Oryza sativa (japonica	3	9e-64	none	1052	CATGAAATGGAAACCTGA fuzzy_for (hit = 217) 1 0 1 0 0 0
ns	ns	ns	ns	ns	gnl|UG|Ta#S26028775	TACGACCCACGCTTCCGAACAACCAACACCACCGCTTACCAGTCTGGAATCTCACTCAAGCTATCTAGCTGATCTGATCGAGATGGAGCGGCGAGGAGCAGCGGCGGCGCCGTCGCTGGAGCTGCCGGGGTTCCGCTTCCACCCCACGGAGGAGGAGCTGCTGGAGTTCTACCTCAAGCACCACGTCACCCGAAACAACAAGCAGCAGCAGCTCAGGGCGCCGTTCGACATCATCCCCACGGTGCACCTGTACCGGCACGACCCCTGGGACCTCCCGGGCCTGGCCGCCATCGCCAGCGAGCGCGAGTGGTACTTCTTCGTGCCCCGCGACGGCGCCCGGAAGCACGCGTCCGGCGTTGCCGGGGGCGGGCGCCCGAGCCGCACCACGGAGCGCGGGTT…	1	0	0	0	0	1	0	0.5	0.333333	0.333333	1	0	0	0	0	1	0	0.5	0.333333	0.333333	0	0	0	0	0	0	0	0	1	0	putative NAC transcription factor [Oryza sativa (japonica	2	4e-85	none	292	CATGGAGCATTCAAGTTT fuzzy_for (hit = 1013) 1 0 0 0 0 1
ns	ns	ns	ns	ns	gnl|UG|Ta#S17989453	CCCACGCGTTCCGCGCTTCCATNCCCCGNCCCCCACGCCGCCCCCGCACTCCAGCACGAACATCCGCcatgGCGCGCCCCACCCACGCCGTCGTGGCTCTCCTGGCCGTCGTCCTCGCGCTGGCGTCCGGCGCGGCGTCGGGGCCGGCGGCGCCGGCGGGGGACTGCGGCTCCGCGCTGACGGGCCTCACCGGCTGCCTCCCCTACATCTCGCCAGGGGCCGCGCAGGGCAAGCCGCCCAAGGAGTGCTGCGCCGGCGTCAAGGCCGCGCTCGCCAGCCCCGCCAGCGGCGCCTGCCTCTGCGACGCCTTCGGCAAGGACTACGGCATCCCcatgAACCTCACCCGCGCCAAGGGCCTCCCCGCCGcatgCGGCGGCAACCCGGCCGCCCTCAGCAACT…	3	2	0	1	1	3	1.5	1.75	1.66667	1.66667	3	2	0	1	1	3	1.5	1.75	1.66667	1.66667	0	0	0	0	0	0	1	0	2	0	unknown protein [Oryza sativa (japonica cultivar-group)]	3	4e-28	none	177	CATGGTGTCCTCGGAATA for (hit = 760) 1 1 0 0 0 1	CATGGTGTCCTCGGATAA fuzzy_for (hit = 760) 0 0 0 0 1 1	CATGGTGTCTTCGGAATA fuzzy_for (hit = 760) 2 1 0 1 0 1
ns	ns	ns	ns	ns	gnl|UG|Ta#S18006697	TAAAGAGGAGGGTACACCCCCACCACCGTATTCCCCCAGGGAGGGATTGGGCGCAACCCCTTTATTTTGTTTCCCCACAGGGAGGGAATTGTGGGGAGCCCCCCGAACGCGAACCCCCCACAGGGAGGGAATTGTTGGCAGAGGAAAAAGTCCCCCTTGGGNGGGAAGATTATGGAGGACGAAAGGAGCCAGGGTTTTGGAATTTTTTTGGGTTCCCAACATCCCATTTAGGCGCCAGAGCGGAGGATTCTCGTGTTCCCTTTTGAAGGGTTGGGTCCTGTCAGGGATGTTTACCTTCCGAGGGATTATTATAGCGGGGAGCCACGAGGGTTTGCGTTTGTGAGTTTGTTGACCCTTATGACGCCTCTGAGGCCCAATACCACGAGAGTCGCCAGGTTT…	1	1	0	0	0	1	0.5	0.5	0.666667	0.333333	1	1	0	0	0	1	0.5	0.5	0.666667	0.333333	0	0	0	0	0	0	0	0	1	0	RNA recognition motif family protein, expressed [Oryza sativa	1	8e-40	none	263	CATGTCCATCTAGCTTCT fuzzy_for (hit = 917) 1 1 0 0 0 1
ns	ns	ns	ns	ns	gnl|UG|Ta#S18006396	GTGTTATTTTTTGGGCTGGAGTGAGTGTCGTGGGACGGTGCGTAGGTTGTTCGGTTGAAGATTATCTGATCATTGTAGCTGTCATTGTTCTGGTAGGGCTGTGTAGTCCTGGAACGTTGTATTACTCGCCCGGGGTGTGACTGGCTAGTCTGTGGGGTACGACGATGGGACGGGGAGTTCTGGATTTGGTGTGGCCGTCCAAGAGGAGAGCCGCGGGGCCCGGCGCCAACTCCTCGGGTGTTTAGGCCTTGGGTCCCGGGGGCGGGGTAACGATGTTGAGCCACCGGGGGGcatgCTGGTGACCAGTTGGGCGTTATTTTGGGTGCCCGATTCAAGGCCAGGTGTGGACGCAGTCAGTCGGTGTGGGTACCCGGTCCGGAATTCCCCGGAAGATGGTCG…	1	0	2	1	1	1	0.5	1.25	1	1	1	0	2	1	1	1	0.5	1.25	1	1	0	0	0	0	0	0	1	0	1	0	ferredoxin [Triticum aestivum]	1	6e-38	none	143	CATGCACGGACATTGCCA for (hit = 1041) 1 0 0 1 1 1	CATGGCCAGATACTCCGA fuzzy_for (hit = 1051) 0 0 2 0 0 0
ns	ns	ns	ns	ns	gnl|UG|Ta#S13011814	AGGCTCCCATTCCCATCACAGAACGTACACCTCTGCACTGCAATCCGACCGCGAGAGCGGGAGTGAAGAGTGGGTCGACGGCTATGGCGATGAGGAAGGAGCTGCTCCTGGCGGCcatgATGCTGGCGCTGGTGGTGGGAGCTGAGAGCTGAGAGCTGAGAGTGCACGcatgttccctgttatgtgGCTCCATCCATCGATGAGATGCTGGAATAAAATGTTGGGTcatgATGcatgCTGGAATAAAAAAAAAAAAAAAAAA	1	1	2	2	0	1	0.5	1.5	1.33333	1	1	1	2	2	0	1	0.5	1.5	1.33333	1	0	0	0	0	0	0	1	0	0	0	no hit	none	na	none	0	CATGTTCCCTGTTATGTG for (hit = 168) 1 1 2 2 0 1
ns	ns	ns	ns	ns	gnl|UG|Ta#S12977075	CAATTCTTCAGAATTATGATGTTGGTCCTCTTGGAAAAGGAATTTGTGTTGAAGAGCTTAAATGCCGCCCATATGACTGCAGAGTGCCCCATAGTGTATTAcatgGAcatgGGGACACAGATTTCACCAAGGCAACCACAGGATCACCAACTCTGGATGCCAAGGCAAAAAAAGCTGTGAGAAGGAAACCACGCAGAGGAGAAGACCTCTGGTACGCAAGGGACCAGTTCATACCGATATGGAGGTCGGTGCTTAGTGCGCGGTATATCACGAGAATCATTCCATCCTATGTGCCGAAGAAAGAGTTTGCAGATCTTCAGCCTCAAACTCAAATCCAGCTTGGCTTGTTGGAGAGAAGGTATATTTTCTACAATCCATTCTCCGCAAGCAACTGCCGAT…	0	0	3	0	0	0	0	0.75	1	0	0	0	3	0	0	0	0	0.75	1	0	0	0	0	0	0	0	0	0	1	0	no hit	none	na	none	0	CATGTAACTGTGCTTGGA fuzzy_for (hit = 517) 0 0 3 0 0 0
ns	ns	ns	ns	ns	gnl|UG|Ta#S17985471(for)	CGCGAGGTCGGGAGAGAGCAGCAGGCGGCGGCGGTGGCCCGAAGCAAAGTTGGGCGGTGGCGGGTAGCGCGACGCCGGTCCAGGCCCTGCCTCTGCCTGAGGGCACGCTAGGGCGCCGCCACCCACCTCACCCCCTTTGCACACCCAATCTCTCTTTCAGATTCAGATCCAGGCTGCTCATCGGTGTGGATCCCCAGCCGAAGcatgAACATCGATCCAGGCAGACCTCCTCTCCGAATTCAGCCACTGGGGcatgGCTCCCCTGCGGGTTGAGGGTGGGCGCTCGTCAACAGAGCAACCAGAGAGGTGAGCTCTGGCTTTGGATGCGTGGAGGGTAGGGGCCAGAGCCACCACGGCAGCCACGAGAGCGAcatgGACCTGCcatgCTCGTCAACGACT…	0	0	2	0	0	0	0	0.5	0.666667	0	0	0	2	0	0	0	0	0.5	0.666667	0	0	0	0	0	0	0	0	0	1	0	no hit	none	na	none	0	CATGTTGGTTAGCTAGCA fuzzy_for (hit = 529) 0 0 2 0 0 0
ns	ns	ns	ns	ns	gnl|UG|Ta#S32594855	ACCTGGCTTACTACTGGCCGCAGTACACTCCCATCACCCAcatgCTCGCCcatgACATcatgCTCTTCACCGTGTCAAAGTGTACGGGCCACGCCGGCACGAGGATAGGGTGGGCGTTGGTGAAGGACAAGGAGGTGGCACAGAAAATGAGCAAGTTcatgGAGCAAAGCACCATAGGCGTGTCCAAGGACGCGCAGCTACGCGCCGCCAAGGTACTCGGGGCGGTCACCGATGGCTACGAGCACCAGCTTGCCGCCGCTGCCGGTGGGGACGCGAACCTCCTCTTCCATTACGCGCGGCGGAAGATGGCGCACCGCTGGTGTGCACTCCGTGCTGCCGTAGCAGCCTCCGGCATCTTTAGCCTCCCCAACGAGGTGGCCGGCTTCTGCACCTTCACCA…	1	0	0	0	1	0	0.5	0.25	0.333333	0.333333	1	0	0	0	1	0	0.5	0.25	0.333333	0.333333	0	0	0	0	0	0	1	0	0	0	putative alliin lyase [Oryza sativa (japonica cultivar-group)]	3	6e-75	none	426	CATGGCTGCGCTGTGAGA for (hit = 429) 1 0 0 0 1 0
ns	ns	ns	ns	ns	gnl|UG|Ta#S13212819	GATTNCAACATCCAGAAGGAGTCGACCGTCNATTTNGTCCTNAGGCTNCGCGGAGGCATCATCGANCCATCCCTGCAGGCTTCNTGCCNGNAANTACACCCAGGAGAAGATGATCTGCCGCAAATGCTACGCGCGCCTGCANCCAAGGGCTTGTCAACTCCCGCAAGAAGAAGTGTGCCCNCAGCAGCCAGNTGAGGCCCANGAAGAAGATCAAGAACTNGAGTNCTATTAGTCAGTTTcntngaccggttgaatccATTGCTGTGTTAGCGTTTATTNTACTGTNGTCTNGTTGTCGTTGAACCTTANTTTACTNTGCTNTCAGCNNCCAATCGTTGTGGTGATGATAATTGACAGTATTGGTATATGGTAGCAAACCTATAATTTTGCNGTAACAAA…	4	0	3	4	0	1	0	3	2.33333	1.66667	4	0	3	4	0	1	0	3	2.33333	1.66667	0	0	0	0	0	0	0	0	1	0	ubiquitin fusion protein, putative, expressed [Oryza sativa	1	2e-14	none	129	CATGGACCGGTTGAATCC fuzzy_for (hit = 239) 4 0 3 4 0 1
ns	ns	ns	ns	ns	gnl|UG|Ta#S18007874	TTCCCCCCATTAGAAACCCCCGGGGCCAATCCCCCCTCCGGATTTTACCCTAGGCCCGGGGTGGGATACCATTTCACCCAGGAAACAGCTATGACCATTAGCCCTTTTTAGGGGACACTTTAGAACAATTTTTACCAAAAACCAGCTTGTACCCGGCCCGAAATCCCCGGGATATCGTCGACCCACGGGTCCGCGACTGGAGCACGAGGACACTAAcatgGACTGAACGAGTAGAAAAGGAGGGCGAGGGTATGGGGCGGGAGGTGTCGGAGAGCTGCGTTGATGGGGTGGTGATGGAGATGGTGGCTGCCTACTGCGACCGCTTTTACGCCGCCAAGCCGGAGCTCGCCGCCGGTCGCATTGAGGCCATCGGCTTCCAGGTTGGCCATCAGCTCTCCG…	0	0	0	3	0	0	0	0.75	0	1	0	0	0	3	0	0	0	0.75	0	1	0	0	0	0	0	0	1	0	0	0	unknown protein [Oryza sativa (japonica cultivar-group)]	3	1e-88	none	175	CATGATCTGCGAGAAATA for (hit = 774) 0 0 0 3 0 0
ns	ns	ns	ns	ns	gnl|UG|Ta#S13129427	GTGACCTCGCGTGCCGCCATTGCCGGAGGTGGCTGGCTGGATGGACGGGCGTCCGCGGTGCCGGTGTTTTGCAGCCTTACATCTCAGGGAAGACGCTTGCTAAAATGTGTGcatgCCAAGATTCCTGCGGTTCCAGACTGATTGCTGGTGCGGATGGGAGGTGGATGCCCGCACGGATCCGGCGTCTCCAACCTCGGCATCCACAAGGAGGAGCGGCGACAATTACATACCCAACcatgGGGNAGCAGCAATTcatgATGTTTTGCATNANCCTGTCATTGCTAAGGAAGAANCANTANTTAAAGAANCAGACTAcatgTTTTCTTGTTGNNAANCACTANATAGTCTATTATTCTTTNCCTGTNTAGAGNTTTCAGCAGCTGAATCTTNAATACGtat…	0	0	0	2	0	0	0	0.5	0	0.666667	0	0	0	2	0	0	0	0.5	0	0.666667	0	0	0	0	0	0	0	0	1	0	no hit	none	na	none	0	CATGTCGTAGGTTGCTTG fuzzy_for (hit = 396) 0 0 0 2 0 0
ns	ns	ns	ns	ns	gnl|UG|Ta#S13178599	CGAGTTTTTTTTTTTTTTTTTTTTTTTTTTTTTAATGTCCGAATTATATGTCATTACTTAGAACAACTAcatgTCATTTACANTCAAAAGTTTTCGAGACTAACTGATNCTGAAGTTCTGANTACTTCGGCTCAAGTCTATCGGTTGCTCAACACAAACATATCCAGTCTCACACACACAAGGATTATTAACTAGTACTATTATTTCCACGTTTGCNGGNATATAGACTGCAGTGCTTTCACACGANGCCCTTCAGAAAAGGAACACAGAGGAAAACAGAGTANCTCAAGAAGCCAGCTGTAACTCAGATGCAGTGNGTGATTCAAGCTCAGTTGAAATGGTANAGAGGNAGCTCANCATTGAGAGGGTGGGACATCACTGTCAGCAcatgTGTCACTG…	0	0	0	1	0	1	0	0.5	0	0.666667	0	0	0	0	0	0	0	0	0	0	0	0	0	1	0	1	0	1	0	0	no hit	none	na	none	0	CATGTAGTTGTTCTAAGT rev (hit = 446) 0 0 0 1 0 1
ns	ns	ns	ns	ns	gnl|UG|Ta#S17984990	CGACCCACGCTTCCGATGATTGTTCTCTTNCCTTTCCGGAATGGTTGCAATGATcatgCTTCGGACTCTTTATCGGGATATCTCCAAGTATAACCAGCTTGAGACTCAGGAGGAAGCCCAAGAAGAAACTGGATGGAAGCTTGTTcatggtgatgttttcaggCCGCCTGCCAACTCTGATTGGCTCTGTGTTTATGTTGGTACAGGTGTCCAGTTTTTTGGcatgATGCTTGTCACGATGGTCTTTGCAGTCCTTGGCTTCCTTTCTCCCTCCAACAGAGGTGGACTGATGACAGCTATGCTCTTGCTTTGGGTTTTcatgGGTTTGCTTGCTGGCTACTCTTCTTCACGTCTTTACAAGTTGTTCAAGGGCTCAGAGTGGAAGAACATTGCCTTGAG…	0	0	1	0	0	1	0	0.5	0.333333	0.333333	0	0	1	0	0	1	0	0.5	0.333333	0.333333	0	0	0	0	0	0	0	0	1	0	putative PHG1A protein [Oryza sativa (japonica cultivar-group)]	2	e-144	none	641	CATGGTGATGTTTTGAGA fuzzy_for (hit = 145) 0 0 1 0 0 1
ns	ns	ns	ns	ns	gnl|UG|Ta#S12883433	CGGCACGAGGTTTTTTTTTTTTTTTTTTTTAAGTAAAACATTTCGTTCCAGTGTTTCTTTACATCAGAAAAGTTGTCTTCCAGGCTCTGTCGATAAGTGTACAAATGATAATTATCAATACAACaataaatgacaagacatgTACACCACACAATATAAGCTAAATTGAATCATCTACAATCCTTTAATAAGAAATAATCCTGGTGATTCAGGCGGCTGTTcatgTGATTTATGCCTGTAACTTCATATGAGAATCAATGACGATAATTTTCTCTTGTTAAGAATGATGAATTCACTGTGATATGAGAACCAGCGTCCTCAAGGAACTTTTGGAATCTGTCTGTAAACTGTcatgTTTAGATCTAATGTACTATCCTTGGACGTTCTTATCCAATGAAT…	0	0	1	0	0	1	0	0.5	0.333333	0.333333	0	0	0	0	0	0	0	0	0	0	0	0	1	0	0	1	0	0	0	1	no hit	none	na	none	0	CATGTGTTGTCTTTTATT fuzzy_rev (hit = 124) 0 0 1 0 0 1
ns	ns	ns	ns	ns	gnl|UG|Ta#S18007108	CCCCTTCCCCTTTGCGGGGGAGACAACCCTTTTTCTTCTTTTCCCCAAGCCAGGGGGGCACCCAACAAGCCGACCCCGTTTTTAAATTTAAGGGCGGAGGCTTCGTGGCCGTGGATCCTGATGGAGGCTCGACAGAGAAGGCGGCCCCCCCCGGACCCTTGGCGTCGTCGGCGGCGGAGGAGGAGGGCCCCCGCCCCTCCGTACCTCCCCAGGGTCGTTCCCGGGGTCCTTTCCGGTGTTGCTCACCGGCCTTTTTGCGGTCGCTGGAGGCTTAACGGGGGCGGTCACCGGCGCGTTGGCTGGGAGAGCTTCGGACAGCCGCGTTCTCCGGGGAGCTGGGCTGGGGGCATTTGCTGGCGCTGTCCTGTCCATTGAGGTcatgGAGGCTTCCCGCGCTTA…	1	1	1	1	0	0	0.5	0.75	1	0.333333	1	1	1	1	0	0	0.5	0.75	1	0.333333	0	0	0	0	0	0	0	0	2	0	PREDICTED OJ1734_E02.21-2 gene product [Oryza sativa (japonica	2	8e-55	none	220	CATGCGGTGATTGACCAG fuzzy_for (hit = 625) 0 0 1 1 0 0	CATGTGTAATCTATGATG fuzzy_for (hit = 805) 1 1 0 0 0 0
ns	ns	ns	ns	ns	gnl|UG|Ta#S17986207	CTTCCGCAGAAAACCAAGCCAATNCAACACAGTGTACGTGGTCTGACAGGACTTGATTTCACGCCAAATATGTGAGCTTGTCGCAGTACTAAGGAGCTAGAGGAAAATGTGAAGGAAAAACTCTCCCAGTTTTGTcatgTGCCGGCCGCTAATATTTTCACCCTATATGATGTTTCGAACATTTGGCACATCCCTTTGCTGTTACGGGACCAGAAAGCACACAATGCTATTCTTAAAGTTCTGAATCTTGAAAGCGTTGCTCAGGAGCCGAAGTTGGAGGAATGGGTGGCAAGGGCTACTTTATATGACACCCTACAGGATGAAGTGAGGATTGCcatgGTTGGAAAGTACACTGGTCTGTCTGATTCGTACCTTTCTGTGTTAACGGCTCTTTTGcat…	1	1	0	0	0	0	0.5	0.25	0.666667	0	1	1	0	0	0	0	0.5	0.25	0.666667	0	0	0	0	0	0	0	0	0	1	0	putative CTP synthase [Oryza sativa (japonica cultivar-group)]	1	e-130	none	619	CATGCAGCGTGCTGTTGT fuzzy_for (hit = 632) 1 1 0 0 0 0
ns	ns	ns	ns	ns	gnl|UG|Ta#S32697229	CNGTNCNTNNGGGGAGAAGAGATTCCATNGATGCAANNGAGGNGGAGGCAANCAGNGNCNTTCCAGGNTTTAATTNTAGCNGNTNAGAGNTNGAGGNGGCATTCNTCAGGAAGGGNGGCCTCAATACGGTNGAcatgGTGGCCNTATNGGGCGCGCACACCATCGGCCAGGNGCAGTGNTCAACNTTCCGGGCTNGGATNTACGGCGGTGACACCAACATCAACGCGGCNTATGCGGCGTCGCTTAGGGCCAACTGCCCCCAAACAGTCGGCTCCGGTGACGGCAGCCTGGCGAACCTGGACACGACGACTCCCAACGCGTTCGACAACGCCTACTACACCAACCTcatgTCACAGAGGGGGCTCCTGCACTCGGACCAGGTGCTGTTCAACAACGACA…	0	1	1	0	1	0	1	0.25	0.666667	0.333333	0	1	1	0	1	0	1	0.25	0.666667	0.333333	0	0	0	0	0	0	0	0	1	0	peroxidase 2 [Triticum monococcum]	3	1e-76	none	316	CATGCACATATATATTTA fuzzy_for (hit = 680) 0 1 1 0 1 0
ns	ns	ns	ns	ns	gnl|UG|Ta#S18005991	CGGGGGGTTATAATAACACAGGGTTTTTTAAGAAACCCTCATTTCCCGGGAGACCCCACCCCGCTTTTTGCCCCCCATAAAAGACCCCGGGGGGTTCAACCTCCGGGTTTTACCTTGGGCCCGGGGGAGATAACCATTTCCCCCGGGAACCGTTTGTCCCCTTGGCCCTTTTTTGGGGCCATTTTAGGACAAGTTGTCCCAAAAAACAGGTTGGTCCGGTTCCGGATTCCCGGGAATACTTAACCACCGGGTCCGCGATTGGGGCCCGAGGACCCTGACCTTGGACTGAAGGGGTGGAACCCCCCTCCCCCTCCACTAGGTTAACCACCCCGCCGACACTCATCTGATCACCCACTAGTTGGCTACCAGCTTGAGGAATTTCCAGCTAGCGATCGATGG…	6	5	10	10	10	7	7.5	8.25	7	9	6	5	8	10	10	7	7.5	7.75	6.33333	9	0	0	2	0	0	0	2	1	0	0	type 1 non specific lipid transfer protein precursor [Triticum	3	2e-50	none	121	CATGGACACAGACACACA rev (hit = 906) 0 0 2 0 0 0	CATGTCTGTACCTTGCGC for (hit = 920) 0 0 1 1 0 0	CATGCGTCCGTATGCGTG for (hit = 977) 6 5 7 9 10 7
ns	ns	ns	ns	ns	gnl|UG|Ta#S15176967	GGAATGGGGGGGGTGGGGAAAACAACACTTGCTGCTGCAGTTTATAATTCCATCGCTGACCATTTTGAAGCTTTGTGTTTCCTTGAAAACGTGAGAGAAACTTCAAAAAAAcatgGGATACAACATCTCCAAAGCAACCTTCTTTCTGAAACAGTTGGAGAGCATAAGTTAATAGGTGTGAAACAAGGAATTTCCATAATACAGCATAGGCTTCAGCAACAGAAGATTCTTTTGATTCTAGATGATGTTGACAAAAGGGAGCAGCTACAGGCGCTTGCTGGAAGACCTGATTTGTTTGGTCTTGGCAGTAGAGTCATCATCACGACTCGGGACAAACAATTGCTAGcatgtcacggtgttgaacGAACATATGAGGTGAATGAATTGAACGAGGAAcat…	5	2	3	1	1	7	1.5	4	3.33333	3	5	2	3	1	1	7	1.5	4	3.33333	3	0	0	0	0	0	0	0	0	1	0	NBS-LRR type R protein [Triticum aestivum/Thinopyrum intermedium	1	1e-71	none	170	CATGTCAGGATGTTGAAC fuzzy_for (hit = 346) 5 2 3 1 1 7
ns	ns	ns	ns	ns	gnl|UG|Ta#S12951830	GAATTGTTGTCTGCTGCTTAGTTTGTCCCATACACAGGTGGAAGCTCTTATCTACCTGTGTATTAAGACTTATCAGGTCGACGACCAAGGTTACTGCACCGAGACcatgGCAGGCAGCTCACCGAAGGTTAGTGAGATCCGGTGTGGGCAGCGTGCGGAAGGCTCCGCGGCAATGCTGGCTATCGGAACAGCAAATCCGGCGAACAAGGTGTCCCAAGAAGAGTACCCTGACTATTATTTCCGCGTTACCAAGAGCGAGCACCTTACTGACCATAAAGAcacattcaagataatatgTGGTCTAACGGGCACGGAGAATCGTTTCTTCTACCACACGGATGAACTGCTCAACTCCCACCCTGTCTTGCTGGACAACACGTCACCGTCCCGTGAGGCTCG…	1	0	3	0	0	0	0	1	1.33333	0	0	0	0	0	0	0	0	0	0	0	1	0	3	0	0	0	0	0	0	1	putative chalcone synthase [Oryza sativa (japonica cultivar-group)]	2	5e-45	none	402	CATGTTATCTCGAATGTG fuzzy_rev (hit = 279) 1 0 3 0 0 0
ns	ns	ns	ns	ns	gnl|UG|Ta#S12994243	ACCCGCGCTACCTGCTCTCcatgTACGGCAACGCGCTCGGGGACCTGGTGAAGGGGGCCTTCCTCTGGACCAAGGCCGGCAAGGACTACCGTGAGGGCCCCGTCTCCCTGCTTTACCGCGCCTCCGGCCTGTTTGTCCCCGGCCTCGCCTCCCACAGCCCGCGGGAGTACGTCAACGCCGTCCGCCTCGGCCGCATCGCACCCAAGTCACTCCTCTAACAGCAACTCCAACCAGGCGACCCAAACATACGCACACGTTTTATCTTTGAGTCGACCCCCCGTGCTCGGGTGGCTGGGCGCTGTGTACGAGAGAGAGAATTGGTGAGTGAGATGAGATCGATCTCTGCCTTGCCTCTGGAGAGAGACgatgaataagttgttgttTCCTGTGTGTGCTATA…	1	0	1	0	2	0	1	0.5	0.666667	0.666667	1	0	1	0	2	0	1	0.5	0.666667	0.666667	0	0	0	0	0	0	0	0	1	0	putative lipase [Oryza sativa (japonica cultivar-group)]	3	1e-24	none	530	CATGAATCAGTTGTTGTT fuzzy_for (hit = 365) 1 0 1 0 2 0
ns	ns	ns	ns	ns	gnl|UG|Ta#S16264621(for)	GGCGAGCGGCGGAGGAAACCCTAGCCTACATCAGAGAAGAAGACCAGGCGGCTACCGATGGCGGCGCTTCGAGTCGCGGCGAGGAGGCTCGTCGGCGGCGGCCAGACGCCGGCGGTGGCTGTGGACAAGGCGCAGCGCCGGCTCTTCCCGAGGCTCTCCCAGGTCGGCCGGGCTAGGTCCACCACATCCTCCGCTGCTGCTGCCGCGGACACCAATCTGGCGGCGACCAAGTCTGCAAAGCAGGGCTGTGAAGATCGGGAGAAACTcatgAGAGAGATCCATAAcatgAGAGAGGAGCTGTATGAAAAGGTTTCGTACGCGGAAAGGACCTACAGTATCCCTGGCAGGGCAGGCAAACATATCAATCGGCTGCGTGAGGAGCTCGCCGTGCAAGTGGAT…	1	0	0	0	0	1	0	0.5	0.333333	0.333333	1	0	0	0	0	1	0	0.5	0.333333	0.333333	0	0	0	0	0	0	1	0	0	0	no hit	none	na	none	0	CATGGACGATCATCGATC for (hit = 656) 1 0 0 0 0 1
ns	ns	ns	ns	ns	gnl|UG|Ta#S17988539	GATACCCGAGGCGGTCGCCTGCAGCTCATATGTCCCTTGCAGTCACGTTAGTGTAGATTCCGTAGGGATAGCGATCATAACAGCTCCCGGGGTCAATTGGTATCTCCGTCCCGTAGGAGAGATCGGcatgGGCGCAGATTTGAGCCTGGATTTGAAGATGTTCGCGGCCAAGAGCCTGGGGCGGGTCAGGGAAGCGCCGGCGGCCGCcatgGACGACTGTATCCGGAGGCTGGAGGAGGAGAAGAGCAAGATCGAGGTGTTCCGGCGCGAGCTCCCCCTCTGCGCGCGCCTCCTCGCCGACGTGATTGATGTGATGAAGAAGGAGGTGGAGGAGAAGAAGAGAGGCGGCGATCGAGGAGAGGACAGGGAGGACGCCGGCGCAGGCGACAAGAGCAACTG…	1	0	0	0	0	1	0	0.5	0.333333	0.333333	1	0	0	0	0	1	0	0.5	0.333333	0.333333	0	0	0	0	0	0	0	0	1	0	putative cytoskeletal protein-like protein [Oryza sativa (japonica	2	3e-56	none	355	CATGATGTGGTGAAGAGG fuzzy_for (hit = 922) 1 0 0 0 0 1
ns	ns	ns	ns	ns	gnl|UG|Ta#S32594902	TCAATTGTTTCCCCTGcatgGTTCTATGGTTTCAACATATCCGTTACTTCATCTGCCGTTTTCCCActtcacctcttgttcctgTAcatgGTTCGCAGGTTCCAACATTTCCGTTTGCTTCACCTGCCACTTCCTACTTCACCATTTGTTTCATTGCATAGCTCACAGGTTCCAACATTTACACCATTGATGTCTGATCCTATTGTGcatgTCCCAGTCATTGATATGTGTTCCTCCGGTCAGGCTTATTTGGTGAGTTGTGGTCCTTCTATAACTTCACCTGTTCCCCTGCTCCCTAGCTTGAAGCCTCTGATTCCAGAAACCGAATCGTTGGTTGAGAGGAGTGCTAGGGAAACACTAATGAGACTTTTAGCTTCGACACCACCATCAAGCAACCCC…	2	0	0	2	1	1	0.5	1.25	0.666667	1.33333	0	0	0	0	0	0	0	0	0	0	2	0	0	2	1	1	0	0	0	2	unknown protein [Oryza sativa (japonica cultivar-group)]	1	1e-53	none	503	CATGTACAAGAGGTGAAG fuzzy_rev (hit = 66) 1 0 0 0 0 1	CATGCATATTCATATTAG fuzzy_rev (hit = 460) 1 0 0 2 1 0
ns	ns	ns	ns	ns	gnl|UG|Ta#S17987178	CCCACGCGTTCCGAAGTNCCCCAAAATCGACGAGGGCTTGAGAAAATGCACGACTATCTTTGAGCAATTCGATGAAGATTCCAATGGTGAAATTGATAAAGAAGAGCTGAAGCATTGTTTTCAGAAGCTGGAAATCTCATTCACAGAGGAGATAGGCGATCTCTTTGAAGCTTGCGACATAAATGAAGATATGGGcatgAAGTACAATGAGTTCATTGTCTTTCTGTGCCTTGTTTATCTTCTCAATGATCCGACTGCGTCAGAAGCAAAGACAAAGATGGGATGAGGAGATCTTGAGTCAACTTTTGAGACCTTGGTTGATGCATTTGTCTTCTTGGATAAGAATAAGGACGGGTATGTGAGCAAGGATGAGATGATTCAAGCAATAAATGAGAGCAT…	2	0	1	1	0	0	0	1	1	0.333333	2	0	1	1	0	0	0	1	1	0.333333	0	0	0	0	0	0	1	0	1	0	calcium-binding EF hand-like protein [Oryza sativa (japonica	2	2e-84	none	224	CATGTCTGAACACCTGTA for (hit = 653) 2 0 0 0 0 0	CATGTTAGGTTGTGTAAG fuzzy_for (hit = 707) 0 0 1 1 0 0
ns	ns	ns	ns	ns	gnl|UG|Ta#S26025108	TCGGCGACCCACGCGTCCGAGCACGGCAGCAGCCACCGTCGGCTTTGAAAAGCGCGGAGTGGAGAAAGGAATCGCTGAGCTCCTCCATCCAACTGCTTCCACCACAGATTCCACAAGCCACACTGCCTTCCACGCCAGAGATTCGCAGCcatgtccgacgagctcaaGCGCGGGATCGCGGGCGCCGCCGCCGTCGCCGCCTCCCACCCGGCGCCCTACGCGACGCGGGCCCCGGCCGACGCCGACCGCAGGCTCGCCGCCTCCGCCACCGCCGCGCTCGGCTCCCCGCCGCCGGCCGCCGCGTCGCCCACGGCGCACAAGATCACGCTCAAGAGCGCCGAcatgaaggaggagatgcaGAAGGAGGCGTTCGACATCTCCCGCGTCGCGTTTGAGAAG…	2	1	2	0	0	1	0.5	1.25	1.66667	0.333333	2	1	2	0	0	1	0.5	1.25	1.66667	0.333333	0	0	0	0	0	0	0	0	2	0	unnamed protein product [Oryza sativa (japonica cultivar-group)]	1	2e-42	none	130	CATGTACGACGAGGTCAA fuzzy_for (hit = 149) 1 1 0 0 0 0	CATGAAGGAGGAGATCCC fuzzy_for (hit = 341) 1 0 2 0 0 1
ns	ns	ns	ns	ns	gnl|UG|Ta#S12861823	GAAGAATGGGCCGGTGGGCTGTTCGTGTACCAGAGCAAAGGGGAGGACACGCTGGCTACTTGGTCGGAGAGGGACCGTCCGATCGAGAATAAGGACCTGGTGCTGTGGTACACATTGGGGTTCCACCACATCCCTTGTCAGGAGGACTTCCCCATcatgCCCACTGTGTCGTCCAGCTTCGACCTCAAGCCAGTCAACTTCTTCGAGAGCAACCCCATCCTCAAGCAGCGGCCCACcatgGAAAAGGACCTCCCCGTCTGTGCCGCTACCGCCTAAGACCCATCGACAGGATACATATGTGCTCGAAGACAAAGCCCGGGCACATTGGGTTGTTGCCTGGGCcatgAGGCCGTGCGTAGGCTTCCGGGAGCACcatgCAGTGCCCCTAGCCTTGCATAA…	0	2	0	0	0	0	1	0	0.666667	0	0	2	0	0	0	0	1	0	0.666667	0	0	0	0	0	0	0	0	0	1	0	OSJNBb0067G11.7 [Oryza sativa (japonica cultivar-group)]	1	2e-46	none	702	CATGCCTCCGCCTCTGTG fuzzy_for (hit = 400) 0 2 0 0 0 0
ns	ns	ns	ns	ns	gnl|UG|Ta#S32532873	TATCTCATATAAGTTAGGGATCAAAAcatgGCGTTCAGCAGACTCAACGGCCAGATGGAAGCCAAGGCAGCCGCGGTTTTGTTCATTGTGCTCCTTGGATGCTCcatgCTcatgTTGGTCTCCTCAACTGATGGTGAGATCGGCAGATCAGGTTGTCCTCGTCTTTCGGATGGCGATGCCATAGGCAAAGACGACACCCCGTTCCCAAAAATGTGCATAGGGAGGAGACACGGCCCTGAGAACGTCGAATTCTGTTGTGCAACATTGCCAGGACTACCTTGCTGGCGAACGCAGGAAGAGTGCCTCCACGTTTGCCCATAGGTCTCATCGTTGTGATTAATCAACGTAGTGGGCCAATCTTTGATGTTTCTGTCCATCGAAAAAATTAGAATGAAGGGA…	1	4	2	0	1	1	2.5	1	2.33333	0.666667	1	4	2	0	1	1	2.5	1	2.33333	0.666667	0	0	0	0	0	0	0	0	1	0	no hit	none	na	none	0	CATGGATATTTATGCAGA fuzzy_for (hit = 442) 1 4 2 0 1 1
ns	ns	ns	ns	ns	gnl|UG|Ta#S13149492	CGCAACTCCAAGATCTGAAcatgGCCTcgtgtttgcatatgccagTATGCCACCGTGTCGAGTAATCACTCATATTACTGCTTGCAGGGAGGAACTGTGTTTGATTTTTATTTTCcatgCGCAATGCTTAATTTAGGTCAGGAAGTCCAAAGTCTCTCCCATTGTTTTCCTGTAAGAGCTAAGCAGTACCAAGATGGAGAACCTTATATTTGCTGGGAAcatgAATAAAAGCATTTGAcatgCTTGTGTGTAAAAAAAAAAAA	2	0	0	1	0	1	0	1	0.666667	0.666667	2	0	0	1	0	1	0	1	0.666667	0.666667	0	0	0	0	0	0	0	0	1	0	no hit	none	na	none	0	CATGTTGGCATATGCCAG fuzzy_for (hit = 27) 2 0 0 1 0 1
ns	ns	ns	ns	ns	gnl|UG|Ta#S16255707	GCAGTCCCCTTCCTTCCTTCTCCTATTGATCCTTAAGAAGCATCATCCATAGGTCCCGAAGAAAGAGATGGAGGTGAAGAAGAGAGCGGCTGCCATTGCCGCCCTGTGCACcatgCTCCTCCTCGTGCTGCCGTCCGGGCAGCGGCAGCAGGTGGCCGCcatgTCCGACTTCTGCAAGTGCTTCAACGACTGCTACCCTGGGTGCAGGAGCCCCGGTGTGCCGCGCTGGCTCTGCATCCCGTTCTGCACCAACAAGTGCAGCCCCAACACCAACCAGGCCGGCGACGGTGTCGGCTCTGCCGCCGCCAcatgCAGGATGGCCTGCAAGATACACATCTGCGACTATTCAGAGGCGCCAGCCGAGGCAGCTGATGCCGACGTCTGCGTGCAGAACTGCAA…	3	4	3	6	7	0	5.5	3	3.33333	4.33333	3	4	3	6	7	0	5.5	3	3.33333	4.33333	0	0	0	0	0	0	0	0	1	0	hypothetical protein [Oryza sativa (japonica cultivar-group)]	2	5e-13	none	110	CATGTTGAACGGCTGTGA fuzzy_for (hit = 506) 3 4 3 6 7 0
ns	ns	ns	ns	ns	gnl|UG|Ta#S18349037	TGGcatgACCTGGAAACTACTTCAAATGTAACAAATCCAGAAGCTGTTTTACTGAATCCGTCTCAGGACAGCAACAGTGACGACTGCCGAATATGTGGTATGGATGGTACTTTGGTATGCTGTGATGGCTGCCcatgGGCATACCACTcaagatgtattggtctcaACAAAGCATTTCTACCACAGGGTCTTTGGTTTTGTCCAGAATGCGTGGTTAATAAGCTTGGACCAGCATCTTCGAGAATAGAGCGTGGGGCAAGAGGAGCTCAAATGTTTGGCATTGATATGTGCGGAAGGCTCTTCCTAGGATCCTGCAACTATTTGCTGGTGATTGGAACATCTACAGATGCAGGGTCATATGCAAGATATTACAATCAATATGATGTTGTCAAGGTcatg…	1	0	1	0	0	0	0	0.5	0.666667	0	1	0	1	0	0	0	0	0.5	0.666667	0	0	0	0	0	0	0	0	0	1	0	hypothetical protein [Triticum aestivum]	1	1e-77	none	134	CATGATGTATTTGTCTCA fuzzy_for (hit = 148) 1 0 1 0 0 0
ns	ns	ns	ns	ns	gnl|UG|Ta#S17986201(for)	CGTACCGCAGTTTATTTTTTCCTTGGGAAGTTGGAATGGAATACTATGACTAGATATACAATGGTATTGTTATCAGTGTTCGGCCTTCAATGATTTCGGTGCAGcatgTCTAGACCATCAACGGCAATTTGAGCTCCTTAGTGAAGTAGGTCTGTAAGGCGTTGCTTCAACTCAAGAAAATCAATGGCCACAATTGGGAAGTTGACTGACAATCCAAAGAGAGTGCCAATTTTCAATCTCGTGTTTAGGTGCTTACATCAATCTCGTGCATAGTCTCGATCACCACCACCGGGGCAGCTACTTCTGCTGGCAGGGGCTGGGCGCCGCCGTGaggatgctatcacccatgCACGCAGTGATGGcatgGTGGCCGAAGAAGGCCGTCTTCTGGGGAGCCGC…	0	1	0	0	0	1	0.5	0.25	0.333333	0.333333	0	0	0	0	0	0	0	0	0	0	0	1	0	0	0	1	0	0	0	1	no hit	none	na	none	0	CATGGGTGATTGTATCCT fuzzy_rev (hit = 331) 0 1 0 0 0 1
ns	ns	ns	ns	ns	gnl|UG|Ta#S16240784	GCGATGAACGTTTCGCGGAGGAGAACGGCGTCAGCCTGTTCACCGTGTGCCCCCCCGTGACTGTGGGCGAGGCGCCGGCGGCGAACGACCTCACCAGCGTCGGCATCATCCTCTCCCTGTTATCCGGGGACGATGCGTATGCCGGCGCCCTGGAGCACATCGAGAGGGCGACGGGCTCGATCCCGATTCTGCACATCCACGACCTCTGCCGAGCGGAGATGTTCGTCGCGGAGGAGGAGGCGGCGTCGGGGCGGTACATCGTCTGCGGCCTCAACCCCACCGTCGTCGAGATTGCCCGCTTCTTGGCTGCCAAGTACCCGCAGTACAAGGTCAATACAGATAGGTTCAGAGATCTCCCCGAGATGCCGAGAGTCTGCATTTCGTCGGCGAAGCTCGTCA…	1	0	1	2	0	0	0	1	0.666667	0.666667	0	0	0	0	0	0	0	0	0	0	1	0	1	2	0	0	0	0	0	1	H0105C05.3 [Oryza sativa (indica cultivar-group)]	3	3e-46	none	627	CATGCTACAAGTGCGGAA fuzzy_rev (hit = 480) 1 0 1 2 0 0
ns	ns	ns	ns	ns	gnl|UG|Ta#S12994081	ACAACAcatgTGATGGCTTTcatgTGCACGTCAAGTCTATTGATGTTTTCAAGGAGAAGAGGACGATATATTAATACTATGAACGGTAATATCCAATTGGAATGGAGTTGTTGGGTTTCTTGCTGATAACCAAAGAACAAACATTAcatgGGACAAGGGCAAGGCTCTGGATTTTCTGAATGAATCGTTAGGATATACACAACTGAAGCGATGACGTCCTGCCGGTGTATATTGGCGACGACCGCATCGACAGGATCCTGGTGGCCAAGTGCCTCAAGGAGAGCAGCACGTCTTACTCACTCCAGGACCCAGCAGAGCTTTTTcatggcctttagacatttGAAACGGAGGGAGTATGATCCTCCTATATTTGTGTGCTTGTAGCTTTGATCTATTTTA…	2	2	1	3	0	2	1	2	1.66667	1.66667	2	2	1	3	0	2	1	2	1.66667	1.66667	0	0	0	0	0	0	0	0	2	0	ramosa 3 [Pennisetum glaucum]	3	8e-10	none	241	CATGGGCTTTAGTCATTT fuzzy_for (hit = 323) 1 1 1 2 0 2	CATGAGCAAAGCTTGAAT fuzzy_for (hit = 503) 1 1 0 1 0 0
ns	ns	ns	ns	ns	gnl|UG|Ta#S13132482	TCGAGTTTTTTTTTTTTTTNTTTTTTTTTTTTNTTTTTTTTTTTTTTTTTTTCAAGTGATAAATTGCATANAGCTTCTTGGNAATTCAAACACAAGCAAagtagttgtacagtcatgCCGCAGTCCACCGCCGACGCCAANACGCTCATCAACGTCTTCAANAGCCGCAACCTCGAACCGNTCGACCTCGTCGCACTCTCTGGAGCGCACACTGTCNGGAAGGCGCANTGCAGCTCCTTCAANAACCGCTTCTCCAAGGACNCCGACTTCGCCCGGAGGCTCCCCGCCAACTGCTCCAANCGACCCAAACCGGNTGCAGGACTCCAANNTNGAAACCCCCATCNGGTTGGANANCNATTCTTCAAAAACCTGATNGAAGGAAANGGGNTTTCACCCNCC…	0	1	0	1	0	0	0.5	0.25	0.333333	0.333333	0	0	0	0	0	0	0	0	0	0	0	1	0	1	0	0	0	1	0	0	CAA303716.1 protein [Oryza sativa]	1	5e-17	none	348	CATGACTGTACAACTACT rev (hit = 99) 0 1 0 1 0 0
ns	ns	ns	ns	ns	gnl|UG|Ta#S13112742	TAGTGCATTTTGGAGTGCTGCTGATAATGTTTTGAAGGTTACTGGCCCACTTATCAGTGTTTTGTATAAATTGGAAAAGGATAATTGTCCAGTGAGTGTCCTGTATGATGCcatgGATAGTGCAAAAGAAAGTATAAAAAAAAATCTTGGTcatgAGcatgGTAAGTACTGGCAGATGATTGATCACATATGGGACAATTATTTGCATTCCCCAATCcatgctgctggttatattCTCAATCCAGGACTCTTTTACGCTGACCGGTACCGCcatgATTCTGAAATCAGCAGTGGCATCACGACCTGCATTATCCGAGTGGCTAGAAGTCATTATcatgCATTGcatgTAGCTGAACAAATAGATCTATATCAAAGAAGATCAGGTTTGTTTGATTCAGA…	2	2	3	3	1	0	1.5	2	2.33333	1.33333	2	2	3	3	1	0	1.5	2	2.33333	1.33333	0	0	0	0	0	0	0	0	2	0	hAT dimerisation domain-containing protein-like [Oryza sativa	2	4e-81	none	657	CATGCTGCTGGATATATT fuzzy_for (hit = 217) 1 1 3 3 1 0	CATGGGAGTGGCACAAAC fuzzy_for (hit = 451) 1 1 0 0 0 0
ns	ns	ns	ns	ns	gnl|UG|Ta#S12962819	TCAGTAATCACATATACACATCAGGATGCCATAATATCACCAGCACCGcatgTTTGTCCAGAATTAGGCTAGCTAGCTACAATTAGCTACAACAGGCTAACTAAActaaccaaccactgcatgTTTGTCTAAAATTGGCTAGCTAGCTACAATTTGCTACAGCTAGCCAACATcatgGCAAACATATCGCTGTAGAAATCGGCATCCTTATTGATTTCCTTGATCTTCTCCTTCAGCATTGTATGTTAACTTCACATCCCTGTAAGTTGCTAGGTAGCTGGGGCGTcatgGTGTcatgGCCAGTGCAGAGGTGGAGCTGGGGTCGGACTTCATCAAGGTcatgTAGATGCCGGCGCTGTCGTCCGAGCCGACCGGCCATNACGGGCTCCTGTTGGGCGG…	0	1	1	0	0	0	0.5	0.25	0.666667	0	0	0	0	0	0	0	0	0	0	0	0	1	1	0	0	0	0	0	0	1	no hit	none	na	none	0	CATGCAGTGTTTGGTTGG fuzzy_rev (hit = 105) 0 1 1 0 0 0
ns	ns	ns	ns	ns	gnl|UG|Ta#S16058061	AACAGATCCCCGGGCTGCAGGAATTCGGCACGAGCACACAAACCCGCAAAAACAATCCATCCCCCAAAACCCCACCGCCCCGCGGCGGCGGCGTCGCGATGGACCCTTCCTCGGCCGGCGCCGGCGGCAACTCGCTGCCGTCGGTGGGCCCCGACGGGCAGAAGCGGCGCGTGTGCTACTTCTACGACTCGGAGGTGGGCAACTACTACTACGGGCAGGGCCACCCGATGAAGCCGCACCGCATCCGcatgACCCACTCGCTGCTGGCGCAGTACGGCCTCCTCGACCAGATGCAGGTGCTGCGGCCCAACCCCGCCCGCGACCGCGACCTCTGCCGCTTCCACGCCGACGACTACATCTCCTTCCTCCGCTCCGTCACGCCCGAGACGCAGCAGGACC…	2	1	0	3	0	0	0.5	1.25	1	1	2	1	0	3	0	0	0.5	1.25	1	1	0	0	0	0	0	0	1	0	1	0	histone deacetylase HDA101 [Zea mays]	3	0	none	517	CATGTAGAACCAACTAAC fuzzy_for (hit = 1166) 0 1 0 1 0 0	CATGGATTATTAAGCTGT for (hit = 1764) 2 0 0 2 0 0
ns	ns	ns	ns	ns	gnl|UG|Ta#S16058420	GCACGAGTTCAATTCAATCTGCCTCGATcatgGAGAGGAAAACATTTGGGTTTTTGTTCTTGCTCCTCCTTGTCTTAGCTTCTGATGTGACGGTGAAGAGAGCAGAGGCGAAAGATTGCTTGACAAGGAGGCACGGGTTCCAGGGTAGATGCTTATTCGACAGGCAATGTGCAcatgTGTGCAGGAGCGATGGTTTCATCGGTGGTCAGTGCCGAGGCCCTCTTCGCAAATGCTTTTGCAGCAGGCcatgTTGATCGAAATTACTACTGCCAAAGAGGCcatgAAATAAACAAACAAACAAATAAATAAATAGCTTTAACCGACACATATGTACTTAGTGTCGGTAGGTACGTGTGTCTTTTGTTATCGATCCTAGTTTGGTGGAGCAAGTATGGCATc…	2	1	3	1	0	1	0.5	1.75	2	0.666667	2	1	3	1	0	1	0.5	1.75	2	0.666667	0	0	0	0	0	0	0	0	1	0	cysteine-rich protein [Vigna radiata]	3	9e-13	none	73	CATGATCTGGATATATAT fuzzy_for (hit = 398) 2 1 3 1 0 1
ns	ns	ns	ns	ns	gnl|UG|Ta#S26027148	TACTTCGACCCACGCGTCCGACCCTGTGCGCAGACAAGTCTTGCGGGTCAAAGGTTGTTTGGCTGGATCAAAAGCGGAAAAGCTTCTGGAACAAGGAGAcatgATTCTAGCTATCAACAAGGAACCAATAAcatgCTTTCTTGACATTGAGAATGCTTGCCAAAAGTTGGACCAATCTATCGATTCAGATGGCCTGCTTAAcatgACAATATTTCGTCAGGGAAAAGAAATTGACCTTATTGTTGGAACCGATGTAAGAGATGGTAATGGTTCAACAAGGATGGTGAATTGGTGTGGATCCATAATTCAGGATCCTCATTCAGCAGTGCGTGCACTTGGCTTTTTGCCCGAGGAAGGTcatggagtttatgttgctAGATGGTGCcatgGAAGTCCCGT…	1	0	2	2	4	9	2	3.5	1	5	1	0	2	2	4	9	2	3.5	1	5	0	0	0	0	0	0	0	0	1	0	DegP protease-like [Oryza sativa (japonica cultivar-group)]	2	e-115	none	914	CATGGTGTTTATGTTGGT fuzzy_for (hit = 358) 1 0 2 2 4 9
ns	ns	ns	ns	ns	gnl|UG|Ta#S32606540	GCTTCACCCATCCTTTGCCGCAATATTCCCTTCGGACACAGAGTTCTCAGTGCGTGGCACCCCAAGCAAATCCTCACAAGGAAAGCTTTCAAGTGACACAGCTTTCGATCCTTTGGCTGGAATTCCGGTGAAGCGTTTCAATGGATCAAACTCTTCTGGTGTATGGTCTTCAAGTAAAGGGTCAGCTGTTACTGAACCAACAcatgGTTCTCCTGGGGCCAGCAAGAGTTCTGATTGCAGTCCTTCGGAGGAGTTGAACTTTGGCGCCTTTGCGTCGcatgAGGGATCACGCACGGCAAGTGTCACCAAATCcatgAACGAGTCACTCGCAAAGCAGAAGCAGGACTCcatggcagcatcaaaaccAGCTGTGAAGAAAGGGACTTTTCGGGGCAAATC…	0	1	2	0	0	0	0.5	0.5	1	0	0	1	2	0	0	0	0.5	0.5	1	0	0	0	0	0	0	0	0	0	1	0	putative enthoprotin [Oryza sativa (japonica cultivar-group)]	2	2e-39	none	628	CATGGCAGCACCAGAACC fuzzy_for (hit = 348) 0 1 2 0 0 0
ns	ns	ns	ns	ns	gnl|UG|Ta#S17979048	CACTGCTCATTGAATTAAGGCCTATTCAGNGTGACATAATATAACAAGTTTGTACAAAAAAGCAGGCTGGTACCGGTCCGGAATTCCCGGGATATCGTCGACCCACGCGTCCGAAGCTAATCCTTGGAAATGTTGGTGTTAGTTCGACTAGTAATATTCAGTTAAGTCAGCTCCTTGCTAATGTACCCTGGATAACTGACCTGCGTCTGGATTTTCAAAGTGAAAAGATTTGGGTTTTACCTGAGTGCCCTAAACTGCTTGCACCTGTGCTTGGCAAGCTACAGATTGTGAATCTGGATAATCTTCCTCAAGGATGCAATATTGATTGGACcatgTTCATTCTTGAAGCTGCAAGCTCCCTAAAGGAGCTATGCATCACGGTGTGGGATCATTGGTGTG…	1	0	0	3	0	1	0	1.25	0.333333	1.33333	1	0	0	3	0	1	0	1.25	0.333333	1.33333	0	0	0	0	0	0	0	0	1	0	hypothetical protein [Oryza sativa (japonica cultivar-group)]	3	2e-70	none	494	CATGAATTTGGTTAAGCT fuzzy_for (hit = 490) 1 0 0 3 0 1
ns	ns	ns	ns	ns	gnl|UG|Ta#S32640768	TTGTGTCATTATTTGATGACTTNTATGACAactatagcaccacagaagAAAGCAACATCTTCACCGCAGCcatgGAAAGGTGGGGTGAACAAGCTGCAGAGAATTTACCAGCAAACTTGAAGGCATTGTACATCAACATACTTAACACTACAAATGATATCGAGGAAGAGTTAAAGCATCAGAAAAATAAGAATGCTGAATTGGTAAAAGATTTTGTAATCCACGTGGCCAAATGCTATCACGCTGAGGTGAAATGGCGTGACGAACACTACGTACCAACTAGTGTTGAAGAGCATCTGCAAATTTCAGTGCGCAGCAGTGCTTGTATGCAAATAATAAGCTTTGTATTTATTTTcatgGGTGATGTGACTACAAGAGAGGTTCTTGAGTGGGCTTTAA…	1	1	0	0	1	0	1	0.25	0.666667	0.333333	0	0	0	0	0	0	0	0	0	0	1	1	0	0	1	0	0	0	0	1	putative sesquiterpene cyclase 1 [Oryza sativa (japonica	3	7e-63	none	576	CATGTGTGGTGCTATAGT fuzzy_rev (hit = 30) 1 1 0 0 1 0
ns	ns	ns	ns	ns	gnl|UG|Ta#S16214195	CCACGCGTCCGAACAATTTCATTGGATCGAGCAATTGGTcatggcgttcaacagcgcTCAACTGCTTGCTGCCTTCTCCTTGGCCCTGCTCCTCATTTCCTCCCGCGCTAAGCTGAAAGATTGTGCCCGTATTGATATTGGTGAATGCAACCAACATAAATGCATTACGGCCTGCATCAAACTAAACTACAATACGGCTATCTGCGATAATCACGCAACCAGCGAAGACAGCGGAGGAGACGTTTCCTTGAACGAGATGGGGTTATACGGGTcatgCGTGTGTTGTTAGATTTTATGGGCTTCCTCCTCGTAAAATTGTAAGCCTTTGCCCTGTCAGATAATAAAAATCCAAGGACTCTTCTGGCTCG	0	0	0	2	0	0	0	0.5	0	0.666667	0	0	0	2	0	0	0	0.5	0	0.666667	0	0	0	0	0	0	1	0	0	0	no hit	none	na	none	0	CATGGCGTTCAACAGCGC for (hit = 39) 0 0 0 2 0 0
ns	ns	ns	ns	ns	gnl|UG|Ta#S13118562	GTCGACCCACGCGTCCGCCCCTGTTCATCCTGAATGCAGCATATGATTcatggcaggtacggaacaTTTTGGTGCCGGGAGGTTCTGATCCTCGTTGGCGAAGCTGCAAGCACGATATAAAACAGTGCTCGGCGAAGCAACTTAAGATCTTGCAGGGATTCAGGGACCATTTCCTGGAAGCAATCGAGGCACAAGGGGACTCACCCACCAGAGGGCTGTTCATAAACTCGTGCTTCGCGCACTGCCAGTCCGAGATACAGGAGATCTGGTTCGCGCCCGGCTCCCCGGTGCTCGGAGACAAAAGAATAGCAAGCGCGGTTGGAGACTGGTTCTACGGCCGCAGTTGGTTTCAGAAGACGGACTGCCCTTACCCTTGTGACTCCACCTGCcatgTCTTCA…	0	0	1	1	0	0	0	0.5	0.333333	0.333333	0	0	1	1	0	0	0	0.5	0.333333	0.333333	0	0	0	0	0	0	0	0	1	0	putative pectin acetylesterase [Oryza sativa (japonica	3	3e-52	none	397	CATGGCAGGCACAGAACA fuzzy_for (hit = 48) 0 0 1 1 0 0
ns	ns	ns	ns	ns	gnl|UG|Ta#S32699930	AATTTGATGTGGACAAATGGGAACAGTCGcatgCAGTACCGGTAGTTTGGTGATGTAGTCACTTTTGACACGACGCACAGGacgaatctgtacgacatgCCATTCCGGCATTTGTTGGGGTGAACAACCATTTCCAGTGCATTATTTTGGTAGGGGTTCTAATGAGGGACAAGCAGATCGAAAGTTTCAAATGGGCATTCACTAAGTTCCTTTCcatgATTGGTGGCCGAGCCCCGAAAACAATCCTCACAGAGCTATGGAGGTGCCAATCAGCAACTGTATCCAGACACTCAAAAAGGCTAAGGAGTGCCTAGGTCCTTTGTACACAAAGAAGAATGAGTTCAGATCTGAATTCCACAAGGTTGTGAACCACAAACTACGATGATGAGACGATGGATG…	1	8	1	1	1	0	4.5	0.75	3.33333	0.666667	0	0	0	0	0	0	0	0	0	0	1	8	1	1	1	0	0	0	0	1	transposon protein, putative, unclassified, expressed [Oryza sativa	3	8e-20	none	655	CATGTCGCACGGATTCGT fuzzy_rev (hit = 81) 1 8 1 1 1 0
ns	ns	ns	ns	ns	gnl|UG|Ta#S13163100	TTTTCGGCGGNGACAANTTCCCCTTGTGCGACGGGACATCATCNCCGGTTTGAANGAGAGGTTGCTGAGGTTGCACCCGAGGAACCGGAAAATTGATAGCATCTTGAGGCTATCCTTGGGTCTTCGTCCCATTCCCAAGCAGATTGATGATGTGAACCGTGGATTGGcatgATTGAAGTTCTCTTTGATAAAACCCCCAGCCCCACTGCAGACTTGGAGAAAAGTTGTATTTGCTGGCTGTTGGGCACTTACAGAAATGGTAACTATGTAAGGAGCCGGCAACTTGCGGACCGTTGTTTGGAGATTCAACCCAGATTGGAGGCAGGCATCATCTCTGAAGAAGGCAATAGAGGATAAAATTGCTAAAGATGGTGTGATTGGCATAGGAATCGCCACAAC…	1	0	1	0	0	7	0	2.25	0.666667	2.33333	1	0	1	0	0	7	0	2.25	0.666667	2.33333	0	0	0	0	0	0	1	0	0	0	B1147A04.28 [Oryza sativa (japonica cultivar-group)]	2	2e-10	none	199	CATGCCACCGTGTAATCT for (hit = 572) 1 0 1 0 0 7
ns	ns	ns	ns	ns	gnl|UG|Ta#S32694261	catgNGNCCNNNNNGAGAACNNGGGCAGGNTCCTNGACNCCGGGATGGGNGCNGANGTGGNGTTTGAGGTCGGCGGCGAGACCGTCGCGGCACACCGGTGCGTGCTCGCGGCNTGCTCTCCGGTGTTCGCCGCCCAACTCTTTGGACCcatgAAGGAGGGTAATGCCGCCCACGGCGGCGTCGTGTGCGTGGAAGAcatgGACGCAGAGGTGTTCAAGGCGTTGCTCCGTTTCACATACGCCGGCTTGTTGCCGGAGTCGTTCAAGGAAGACGGAGTCGTATGCCAGCATCTGCTCGTTGCTGCGGACAGGTATGGcatgGGGCGGCTAAAGCTGATCTGCGAGCAGAAGCTGTGCGAGTACATCGACATCGGCACGGCAGCAACCATCCTGACGCTGG…	1	0	0	1	0	0	0	0.5	0.333333	0.333333	1	0	0	1	0	0	0	0.5	0.333333	0.333333	0	0	0	0	0	0	0	0	1	0	putative speckle-type protein [Oryza sativa (japonica	3	2e-57	none	363	CATGTCTTTGTTATCTGC fuzzy_for (hit = 742) 1 0 0 1 0 0
ns	ns	ns	ns	ns	gnl|UG|Ta#S16465486	ACCGGACCGGATTCCCGGGTCGACCCACGCGTCCGGGGATCGAGAACACTTTAGAGAATTTATGACGAGCCCTTAAAAcatgGCCAGAGATTAAGCGCTCCTGAGAGATTTGTTCAAGTTGCTGATAagcgcaagaagcaccttgTCTCTGTTCTAAAGAAATTCCTGTTGAGAAGAACAAAAGAGGAGACTATTGGGCATCTcatgCTTGGGAAGGAAGATAATATTGTTTTCTGCAGAATGAGTGATGTTCAAAAACGTGTTTATAGAAGAATGCTGCAACAGCCTGACATACAAATCCTTGTAAATAAGGATCTCCCCTGTAGCTGCGGAAGTCCTCTGACTCAGGTTGAGTGTTGCAAGAAAATTGAACCACGTGGCATTATCTGGTCCTATCTC…	6	1	1	5	2	1	1.5	3.25	2.66667	2.66667	0	0	0	0	0	0	0	0	0	0	6	1	1	5	2	1	0	0	0	2	uknown protein [Oryza sativa (japonica cultivar-group)]	1	e-119	none	856	CATGTTGCTTCTTGCGCT fuzzy_rev (hit = 127) 0 0 0 0 2 0	CATGAAATTCGAACTTTT fuzzy_rev (hit = 597) 6 1 1 5 0 1
ns	ns	ns	ns	ns	gnl|UG|Ta#S12968893	AAAAGGcatgCTATTGTTGCTTTGGAAAATGTTATTGGATCTTATAAAGATTTTTGGACCGGTTATTCATTCAACATTGTCAAGTAGTTCACCTGTTGGAGTAGATCTTCAAGCCGAACAAAGGTTGCAGCGTTGCACCCGGTGTTTTAACCATTTGCAAAAGATTGTGCAAGCTCTACAACCGTTGATGATGCGGAGCGGCCAGTCGGCGCAGCTTGCTCAAGAGCTGAAcatgTCCTTGCAAGACCTGGTGGTCTTCTGAAGCTAGCCGGAAGCTCAAGTTCACTGTCAGAGTAGATACCATTCTTTTTGTTACAGGAAATGGAAGCGCCATATGGTGGCGGGGTAGcctgttgtctgttgtggtGGTCGTGTAATTGTTTGTTGTTCCGTGTTGTA…	1	0	0	0	1	0	0.5	0.25	0.333333	0.333333	1	0	0	0	1	0	0.5	0.25	0.333333	0.333333	0	0	0	0	0	0	0	0	1	0	katanin p80 (WD40-containing) subunit B 1-like protein [Oryza	2	3e-24	none	838	CATGTTGTCTGTCGTGGT fuzzy_for (hit = 349) 1 0 0 0 1 0
ns	ns	ns	ns	ns	gnl|UG|Ta#S13250661	GTTTTTTTTTTTTTACACGTTAAATTTTTGTTTGAATTTTTTTGACATTTTGAAATATTTTTCCAATAGCAGGAGcatgCTCCcatgTGCCAAAGTGCATTTCCGATATGGAATATCGTATATTGTCCTAGCATAGCGTGATGCTTCTTTTTCCCTACTTCTTTGCCCACGGTTTCAACGAGAGGACGATGACGAAGTACGATGATCAGCAGGATGATGATTCGCTATGCAGGTCCATTTCCGCGTGTTTTTTTGCANGGACCCTCGCCTTCGGAAGGAGGTTTGTTCAATTctggaaaatgccccacggCACCCTGGTACCCTGNACTNCNAGGTTGTCAAGGNNCCCCCCTTNCCCCCCAACNATTACC	0	0	0	1	0	1	0	0.5	0	0.666667	0	0	0	0	0	0	0	0	0	0	0	0	0	1	0	1	0	1	0	0	no hit	none	na	none	0	CATGCTCCTGCTATTGGA rev (hit = 292) 0 0 0 1 0 1
ns	ns	ns	ns	ns	gnl|UG|Ta#S18006881	AAAGGGGCTGGAATACCGGTTTAACCCCCGGGGAGTTACCCAGGTTCCACCCCcatgAGGGTAAATGGGAGGTTGTTTTGGCCCCCAAATTCAACCGGCTTTTCCCGAATTTCAGTTACAACTCCCGCCCCATTAACCCAAAGTGGCCGTAAGGCGTGTCCGGTGGGAGTCTCATATAAGGCAGCGCTCGCTTAGTGGACCGTTCAAATCGCCTGGAAACGCCATCACACCAGTGTTTGAACTCCATTAAAAGACACCGGGACCGATCCAGCCTCCGGACTCTAGGCCTAGGCCCGCGGACGGATAACCATTTCACACAGGGAACAGCTATGACCATTAGGCCTATTTAGGTGACACTATAGAACAAGTTTGTTCTAAAAAGCAGGCTGGTACCGGTCC…	2	2	1	0	2	0	2	0.75	1.66667	0.666667	2	2	1	0	2	0	2	0.75	1.66667	0.666667	0	0	0	0	0	0	0	0	2	0	unknown protein [Arabidopsis thaliana]	3	3e-25	none	108	CATGTGATGCACAACAAT fuzzy_for (hit = 803) 2 2 1 0 0 0	CATGTGATGCACAACAAC fuzzy_for (hit = 803) 0 0 0 0 2 0
ns	ns	ns	ns	ns	gnl|UG|Ta#S18005953	GGGGAGCGGGGCGCGGTGTTTGAAAACTCTCCGTTCGGATACGCGGCGGGGGGGGGGAGGGGGTGATTCCTTTAAGGGACCCGGGAGCGGTTGTCCTCGCCTTTTTTGGGGGTGGGGGGGGGGGGGAAGTTCCCGGGAAAATTTNGTGCACCCTTTGACCCTAGGGTGTGGTAGGGGATTCCGGGGGTGCTGCGGGTTATAACTTNTCCCCAAGTTTTGCCCcatgTGGGCGTCCGCTCCCGGAGTCTAACCTTTGGCCCCGGGGTTGGGGTTTCCATTTATCCCGTTTATCTGGCGGTGGCGcatgAGGCTATTCAATATTTGCCGAAGCCTCTTTTGAGGTGCTGTACTTGGATCCACAATCTGGCTCCGGATGGTCGTGGGACTGGCTCCCACATC…	0	1	0	0	0	1	0.5	0.25	0.333333	0.333333	0	1	0	0	0	1	0.5	0.25	0.333333	0.333333	0	0	0	0	0	0	1	0	0	0	Hypothetical protein [Oryza sativa (japonica cultivar-group)]	3	6e-22	none	423	CATGTTATGATGACCGAG for (hit = 1006) 0 1 0 0 0 1
ns	ns	ns	ns	ns	gnl|UG|Ta#S17893918	GTcatgCTTCCAACGCGTTGCCCGCGCTGCTGcatgGTCGACCTGCAGGCGGCCGCACTAGTGATTAGCGTGGTCGCGGCCGAGGTCTTCTCTTCCTCTGCCCACAAAACCCTAGCCGTCGCCTCACAGCTCGCCGCCGACGCAGCGAGCTCTTCCTCCACCGCCGCAACcatgGCGACCCAGATCAGCAAGAAGAAGAAGTTTGTGAGCGATGGCGTTTTCTACGCCGAGCTGAACGAGATGCTGACCCGGGAGCTTGCCGAGGACGGCTACTCCGGCGTGGAGGTACGCGTGACGCCGATGCGCACGGAGATCATCATCAGGGCCACGCGGACGCAGAACGTGCTTGGTGAGAAGGGCCGCAGGATCAGGGAGCTCACCTCCGTCGTCCAGAAGCGC…	0	0	2	1	0	0	0	0.75	0.666667	0.333333	0	0	2	1	0	0	0	0.75	0.666667	0.333333	0	0	0	0	0	0	0	0	1	0	putative 40S ribosomal protein S3 [Triticum aestivum]	1	e-120	none	227	CATGAAACGTCACATCAT fuzzy_for (hit = 877) 0 0 2 1 0 0
ns	ns	ns	ns	ns	gnl|UG|Ta#S13022870	TTGCGAAATACTCATCCATTTCTACTCGAAAGCTACCTAAAGCATTGTCAGTGCTGACTCGTGATAAAACGATGGTTGCTATAAGTGACTACGGTGACTTCCACAAAATGGTGAAGCGTTTAGTTATGTCGGGcatgTTGGGCTCTTCTGCTCAGAGACAATTTAGGGACACAAGAGATATGATGATGGACAAcatgTTAAGCACTTTCCATACGTTGGTGACTGACGACCCACATTCTCCTCTGAACTTCAGAGAAGTTTTCAAGGACGAGCTGTTCCGCCTGTCCTTGATCCAGAGTTTAGGCGAGGATGTGGGTTCAGTTTATGTGAAGGAGTTTGGGAGGGAGATATCGAAGGATGAAATTTACCAGATCACCGTGGTTGAcatgatgatgtgtg…	0	0	0	0	0	7	0	1.75	0	2.33333	0	0	0	0	0	7	0	1.75	0	2.33333	0	0	0	0	0	0	0	0	1	0	ent-kaurene oxidase 1 [Hordeum vulgare subsp. vulgare]	3	e-129	none	481	CATGATGATGTATGCACT fuzzy_for (hit = 385) 0 0 0 0 0 7
ns	ns	ns	ns	ns	gnl|UG|Ta#S22387869	ACGCTTGACCTTAGGCCTATTTAGGTGACACTATAGAACAAGTTTGTACAAAAAAGCAGGCTGGTACCGGTCCGGAATTCCCGGGATATCGTCGACCCACGCGTCCGAGGCAACAACAAAGTGCGCGTGAGAAATAAGCGGTGCTTGCCAAGCAGAGAGAGAGAGAGATGGCGGCGGCGGCGACGGCGACGACTACAGCGGCGGCGACGGCGGCGGCGGTGGGGCCGGGGGAGGTGATCTCCGTCCACAGCCTGGAGCAGTGGACcatgCAGATCGAGGAGGCCAACGCCGCCAAGAAGCTGGTGGTGATTGACTTCACTGCATcatgGTGCGGACcatgCCGCATcatgGCTCCAATTTTTGCTGATCTCGCCAAGAAGTTCCCAGCTGCTGTTTTCC…	6	0	0	1	0	7	0	3.5	2	2.66667	6	0	0	1	0	7	0	3.5	2	2.66667	0	0	0	0	0	0	2	0	0	0	thioredoxin H [Triticum aestivum]	3	2e-58	none	130	CATGCCAACCTTCCTGTT for (hit = 454) 2 0 0 1 0 0	CATGAAGGAAGGAGACGT for (hit = 472) 4 0 0 0 0 7
ns	ns	ns	ns	ns	gnl|UG|Ta#S32500939	ATAATTCTACAATGAAGCATAGAGCTTGTTTATCTATTATAAATCTGcatgAAACCTGAATACTTACAATAAGATTGAATTGACACAGAATAAATGTGCAAAAACGAAATGCTTGTGGTTGCCAAGTTGGTTCAACAGGGACAAAAATCCCAATCTTAAAACCTGAAAGCACGGAGAGTATAAAGTTAGAAAAAAAATATCTCAATTACTTCAACCATTTGTTCAGTcatgCACGGTTAAATCGGCCTAACTAAATcatgcatgCAGTAAAGCTATCTCGTTATATATATTATATTCCTACTTGCAGGTTCCAGTTCCACGCCCATCCCAAACTTTTCTGCTCATACACAAGCACAATCCTACTCATATCTGATACAAGTTCTTATTCATACACATCAT…	0	1	0	1	0	0	0.5	0.25	0.333333	0.333333	0	0	0	0	0	0	0	0	0	0	0	1	0	1	0	0	0	0	0	1	no hit	none	na	none	0	CATGTTATAGTAACTGTT fuzzy_rev (hit = 498) 0 1 0 1 0 0
ns	ns	ns	ns	ns	gnl|UG|Ta#S22377679	ACGCTTGACCTTAGGCCTATTTAGGTGACATTCTAGAACAAGTTTGTACAAAAAAGCAGGCTCGTACCGGTCCGGAATTCCCGGGATATCGTCGACCCACGCGTCCGAGCAGTTCGGAAACCCCGCAACAACCCAAGCAAAGCGGCCAGCGCCGTCTGGAATTTTCCGGGGCGGCGCTAGGGTTTCGGATGGAGCCCGAGGAGGCGGAGGCCGTGCTGGAGACCATCTGGGACCTCCACGACAAGGTCAGCGACGCCATACACGCCCTCTCGCGCGCCCATTTCCTGCGCACCGTGCGCCGCCGCGCCGGGGGCAAGCCCGCGGGCGTCGTCCACATCAAGGGGGTCCCCGCGGACGGCGACGAGGCGGCCGACCTGAATGCGGTGGCCGAGGAGGCCA…	5	16	34	11	29	45	22.5	23.75	18.3333	28.3333	5	16	34	11	29	45	22.5	23.75	18.3333	28.3333	0	0	0	0	0	0	0	0	4	0	P0417G05.19 [Oryza sativa (japonica cultivar-group)]	3	1e-61	none	419	CATGGGAATAAAGACAAA fuzzy_for (hit = 554) 3 16 34 10 26 43	CATGGGAATAAACACAAG fuzzy_for (hit = 554) 0 0 0 0 1 1	CATGGGAATAAGGACAAA fuzzy_for (hit = 554) 2 0 0 0 1 1	CATGGGAATAAACACAAC fuzzy_for (hit = 554) 0 0 0 1 1 0
ns	ns	ns	ns	ns	gnl|UG|Ta#S16221929	CCACGCGTCCGCGGACGCTGGGCGGAGGCGGTGCAGGCGGTGGCGCCGGCGGTGGCTTCGGAGGAGGCGCGGGAGGCGGAGCAGGAGGAGGCTTCGGCcatgGTGGAGGCGCAGGTTTCGGCGGTGGAGCGGGTGGCGGAGCTGGCGCCGGTGGAGGCGGCGGATTCGGCGGAGGAGGAGGCGCAGGCGGCGGCGACGGCGACGACATCGGTGACGGGCAGTGATGCTCGCTCGCGCGAGGAACGGGCGGGCGCACGTACGTCGCGGTCGCCTCCGTCcatgCAGGAAGACGCGCGCGCcatgAGGAGCCGAGCAAGCAATCTTGGTAGTCTACGTATGTGCGAATAATTTGTTTGGTGGTGAGCGATGATGAGTACTCTAcatgACATTCCTTTTCCT…	0	1	1	2	0	1	0.5	1	0.666667	1	0	1	1	2	0	1	0.5	1	0.666667	1	0	0	0	0	0	0	1	0	0	0	no hit	none	na	none	0	CATGTTTTATTTTGGACG for (hit = 428) 0 1 1 2 0 1
ns	ns	ns	ns	ns	gnl|UG|Ta#S17879646	GAACAGCCCCTGCGATGATTACGCCACGCTATTTATGTGATACTATAGAATACTCAAGCTATGCATCCAACGCGTCGGGAGCTCTCCCATATGGTCGACCTGCAGGCGGCCGGACTAGTGATTCGAGCGGCCGCCCGGGCAGGTCGTTCAAGGCGTTCGTGAACAGCCCCGTCGGCCCCAAGACCACCCACTTCTGGGGCCCCGTCGCTAACTGGGGCTTCGTCCTCGCGGGTTTGGTTGACTTGAACAAGCCTCCTGAGATGATATCTGGCAATATGACAGCCGCcatgTGTGTGTATTCTGGGCTCTTTATGAGGTTCGCGTGGATGGTACAGCCCCGGAACTACTTGCTTCTGGcatgCcatgCCTCCAACGAAACCGTTCAGCTCTATCATTTAT…	1	1	0	1	0	7	0.5	2.25	0.666667	2.66667	1	1	0	1	0	7	0.5	2.25	0.666667	2.66667	0	0	0	0	0	0	0	0	2	0	brain protein 44-like [Oryza sativa (japonica cultivar-group)]	3	5e-50	none	107	CATGGTACGTGACATATT fuzzy_for (hit = 643) 0 1 0 0 0 7	CATGGTACATCACATATT fuzzy_for (hit = 643) 1 0 0 1 0 0
ns	ns	ns	ns	ns	gnl|UG|Ta#S32600484	TTCAACACAcatgGCCCTACTGATAGTGATGCTCCTAAGGCAATAGTCTTCTCCCAGTGGACTGGcatgCTGAACGTCCTGGAGCTTTCACTGAATAGCAATTTCATAAACTTCAGAAGGCTTGATGGGTCAATGTCCCTCGACGATAGAGAAGAAGCAGTGCAAGAGTTTAAGGCTGACCCAGCGGTAAGAGTGATGCTcatgTCACTGAAGGCTGGTAATCTTGGTCTAAACAtgatagctgctagccatgTGATcatgCTCGATCCCTGGTGGAACCCTTACGCTGAGGACCAGGCGGTTGACAGAGCACACAGAATCGGCCAGACCCGTCCTGTGACTGTCACTCGATTCACAGTCAATGACACAGTGGAAGATCGCATCTTAGCTCTGCAGGCA…	0	0	1	0	1	0	0.5	0.25	0.333333	0.333333	0	0	0	0	0	0	0	0	0	0	0	0	1	0	1	0	0	0	0	1	OSJNBa0089N06.14 [Oryza sativa (japonica cultivar-group)]	1	3e-64	none	1051	CATGGCTGGCAGCTATCT fuzzy_rev (hit = 235) 0 0 1 0 1 0
ns	ns	ns	ns	ns	gnl|UG|Ta#S32540693	CGTGGGCTCCGGCGACGGCGGTTGAAGGGCGACGGCTGCGGCAGGGCGTAGGAAACCCAATTTTGTATCTCAAATCAAGAGTAGGTTCCTATAAATTCTGGAGAAATGGAAATGGGAGACAAGGCAGTCGGCCTTGTGTTGACcatgacgagtttatccatCTTTACCTACTACACTTTCTGGGTCATAATCTTGCCATTTGTTGACGATGACCATTTTGTCCACCAATACTTTCTGCCTCAAGAATACGCCATCTTCATCCCTGTGTTTGCCGGTGTGGTGCTACTTTCGTTCCTAAGTATATTCATCGGTCTTGTGATGCTGAAGTCGAANAAAAAGAAGGCTGCTTGATGGATTTGGTGACTCCCCTGCCGATCCAGTGGAATTTCTGGTGTACTT…	0	1	1	0	0	0	0.5	0.25	0.666667	0	0	1	1	0	0	0	0.5	0.25	0.666667	0	0	0	0	0	0	0	0	0	1	0	putative dolichol-phosphate (beta-D) mannosyltransferase 2 [Oryza	1	3e-30	none	82	CATGACTCGTTTATCCAT fuzzy_for (hit = 143) 0 1 1 0 0 0
ns	ns	ns	ns	ns	gnl|UG|Ta#S17880522	NTGAGGATGGCCAATAGTTTGTGGGCGAGGGTCTCCGAGCATCGCCGGGTcatgANNTAGGAGCCCTCTGACGTAATCTGATAAACAGTACANNTGTGACCTGAGGACCTCCCAACGATGTTCTGCAGCAGGTTGCGAGCCAGATAATAAACTGGCTCCACGAGGAGGCTTGGTCCCTGGGGATGAGCGTGACTCGGGATTTCCTGTGCCTCTACTTCGACCTGGAGCACGGTGATACGCTGGGCCTGGTGGCGCACGTGGACCCGGACGATGAATACGGGTGCATCTcatgGTACCTGACTGTCGACCACCCGGTGGAGGATGACGGGAAGGCACCAGCGGCGGATGACGCCTGGGCTGAGAAGCGCAGGTTCCTGGGGTACCTGTCCCTGGAGGTGC…	0	0	0	2	0	0	0	0.5	0	0.666667	0	0	0	2	0	0	0	0.5	0	0.666667	0	0	0	0	0	0	0	0	1	0	expressed protein [Oryza sativa (japonica cultivar-group)]	3	1e-41	none	655	CATGTATTATTTTGGAAG fuzzy_for (hit = 676) 0 0 0 2 0 0
ns	ns	ns	ns	ns	gnl|UG|Ta#S13017045	CGGCACGAGGCCTACCCCGCTCAGCCGCAGCCGCAGCCCGTCGCCGCCCCGAACTCCGGCGCGTGCCCGAGCTCCACCAGCCGCTGCCGCcatgTCGCTGATCGCGGGGGAGgacttccagcacatcctgCGTCTGCTTAACACCAACGTGGATGGCAAGCAGAAGATcatgTTCGCcatgACCTCCATCAAGGGTGTTGGCCGCCGCTTCTCCAACATCGTATGCAAGAAGGCCGACATCGAcatgAACAAGCGGGCTGGTGAGCTGTCATCAGATGAGCTTGAGCGCCTcatgACTGTAGTTGCCAACCCTCGCCAGTTTAAGGTCCCTGACTGGTTCCTCAACAGGAAGAAGGATTACAAGGATGGTAGGTTCTCTCAGGTTGTTTCCAATGCCCT…	2	0	0	1	0	0	0	0.75	0.666667	0.333333	0	0	0	0	0	0	0	0	0	0	2	0	0	1	0	0	0	0	0	1	putative ribosomal protein S18A [Oryza sativa (japonica	2	1e-71	none	152	CATGATGTGCTGGAAGTA fuzzy_rev (hit = 112) 2 0 0 1 0 0
ns	ns	ns	ns	ns	gnl|UG|Ta#S32570092	ATTTGGCCATCACAGGGTTGATGGAATGCCTAGAAANCCCAGGTTCATTTGTTCAAGGGATGACAGCTGGTTCCCGGAGGTCTTCGTAAGGACCAACTAGGCCCTGGCAACCTTCcagggagtagacagcatgATTTTGACAATCTAGGGTTCCCTCATACACATTTTCACCCCGCTGATATTTTTCTTCCAAGAAATCTTcatgGTTCTGAACCCCTTGGGcatgGTCAATTGcatgGAATTGAACCTTCTGGCCACCGGTTCCAAGGACACGTACATCCAGATGATCCAAATTTTGATGACTATTCTCGAcatgGTTTTCCACAAGAATCTGGCCGCTTCAGTTCGGGTGGTTTCTTCAGTAGTGGAGAAGTTGGTTGGTGCCGGATATGcatgttt…	3	1	2	1	1	1	1	1.75	2	1	3	1	2	1	1	1	1	1.75	2	1	0	0	0	0	0	0	0	0	2	0	expressed protein [Oryza sativa (japonica cultivar-group)]	1	7e-55	none	423	CATGGAGTAGACAGTATG fuzzy_for (hit = 115) 1 1 2 1 1 0	CATGTTTAACTGTTGGTG fuzzy_for (hit = 392) 2 0 0 0 0 1
ns	ns	ns	ns	ns	gnl|UG|Ta#S12923107	AAGCCAAGAACCAATACTTGATCTGTTGTTTCCTTTAGCTCCCGGAAGACTTTTCGCTGCACCGACCGATCTCGATcatgGAGGATGAGAGGAGCACCCAGTCGTACCAGGGAGGTGAGGCCGCCGAGCAGGTGGAGGTGACGGACAGGGGCCTCCTCGGCAACCTCCTCGGCAAGAAGAAGGCGGAGGAGGACAAGGAGAAGAAGGAGGAGGAGCTGGTCACCGGcatgGAGAAGGTCTCCGTGGAAGAGCCCGAGGTCAAGAAGGAGGAGCACGTGGATGGCGAGAAGAAGGAGACCCTCTTCTCCAAGCTGCACCGATCCAGCTCCAGCTCCAGCTCGTCTAGTGACGAGGAAGAGGAGGAGGTGATCGACGACAACGGCGAGGTGATCAAGAGGA…	2	0	0	0	0	1	0	0.75	0.666667	0.333333	2	0	0	0	0	1	0	0.75	0.666667	0.333333	0	0	0	0	0	0	1	0	0	0	cold acclimation protein WCOR410b [Triticum aestivum]	3	4e-81	none	268	CATGGACAAGCTGCCTGG for (hit = 799) 2 0 0 0 0 1
ns	ns	ns	ns	ns	gnl|UG|Ta#S15881681	TTTTTTTTTTTTTTTTTATCGGTTTTCAGcatgGATAGCAGGAACTTCCACGGGTTGAATGGTACATATGTGAATCTGCCATCTAAGATCACAATTGTGTCACGACCCAAGTACAGAGATGGGACGGACAAACGGATTCAGTACCAATCGTTGATACAAGTTGAAGATACAGTGGAGATTTGGGATGAGAAATCAGCAAAGAGATGTGAGGAATACAGAGAGGCGGAGGTGAGGAGCGAGAGCAGAGGTGAGGAGCTTCAGAAGTTTCAGTCATTCATTCGCTGCCCTTCCTTGTGCTCTCCTGATTGCATATGTAGCCTGTGCTGTGTGGGAACTAACCTCCAATGAACGGCCCATCTCGTAGCCCAGGCCCAGTTACAAAGTATAGGGTGACAGCCc…	0	0	1	0	0	1	0	0.5	0.333333	0.333333	0	0	1	0	0	1	0	0.5	0.333333	0.333333	0	0	0	0	0	0	0	0	1	0	no hit	none	na	none	0	CATGTCAATGCCAATTTT fuzzy_for (hit = 626) 0 0 1 0 0 1
ns	ns	ns	ns	ns	gnl|UG|Ta#S17985500	CTTCCGGGAGAATGGTTCATCGTTGCAATTGATGGCATCTGGCCCGTCTTCAAGTTTCAGCATTCAACGCCGAGAAATGACTTCTGTCGTATAGCAGCAAAGAATGGGATACTTCTCAGGCTAGTTAATACTCTTCATAGCTTGAATGAAGCAACACGATTTGCTTCCATCTCAGGGTCAGGTGCTTCAGTAACACAGAATGGTTCCACCCCCCGTCTAAAATCTGGTCAGCTAGATGTGCCGATGCTAGAAAGTTCTAAAGTAAGGCTGGATCATTACCGTTCATCTGGCTCcatgCAGTCATTACAAGCAGATGCTGATAAGCACCATATCTTATTGGATCCTTCAGCATCTCCCAGGTTCAATGATATATCTGCTGCTGGTCAcatgGAGAGAAAC…	0	1	0	1	0	0	0.5	0.25	0.333333	0.333333	0	1	0	1	0	0	0.5	0.25	0.333333	0.333333	0	0	0	0	0	0	0	0	1	0	OSJNBa0015K02.14 [Oryza sativa (japonica cultivar-group)]	1	e-121	none	1357	CATGTGTGGACTAGACAG fuzzy_for (hit = 596) 0 1 0 1 0 0
ns	ns	ns	ns	ns	gnl|UG|Ta#S13159871	CCGTCAAGGCCTTCGACGACACCAAGGCCGGTGTCAAGGGCCTCGTCGATGCAGGCGTCACCACCATCCCCTCCATCTTCCACCACTCACTGCCCAtagagcacacagatcatgATCACCACTTCACCATCCCGGTCATCGACCTCGCGGCTGCCACGTGTGGTACTACTACCACACCATCcatgCGAGCTGAGCTGGTTGCAGCAGTGAAGGCGGCGGCAGAGACGGTGGGCTTCTTCCAGGTGGTGAACCACGGCGTGCCCAAGGCGGTcatgTCGGAGATGCTCGCGGCAGTGCGGGGCTTCCACGAAGGAGCCGGTAGGGGCCAAGGCGCTCTACTACGGCCGGGACTATGGTCGGCTGTGAGGTACTGGAGCATCTTCGACTTGTTCCAGTCAC…	1	2	0	0	1	0	1.5	0.25	1	0.333333	0	0	0	0	0	0	0	0	0	0	1	2	0	0	1	0	0	0	0	1	oxidoreductase, 2OG-Fe oxygenase family protein, expressed [Oryza	3	1e-25	none	369	CATGTTCTGTGTGTTCTA fuzzy_rev (hit = 96) 1 2 0 0 1 0
ns	ns	ns	ns	ns	gnl|UG|Ta#S16267773	CCCATCATCATCCAGCTGAAACCATCGGCCGATCGCTCGCCGGAGCCGGACACAGCATCGATTCTCCTCGCACGCGCACGTCGGAGGTGGTCGATCGATAGATAGATAGGTGATGGAGAACGACAGGAACAACCAGGCTCCGCCACCGCCCCCAGGCTACTACCCGTCGGCGGCTGCGGAGCAACGGCAAGCCGGCGGCGGGAAGAAGGGCCGCCGGGGAAGCACCAAATCCAAGGGCGAGAAGGGATTcatcgagggatgcctggcGGCGTTGTGCTGTTGCTGGATCTGCGAGATGTGCTGCGACTAACCGGCCGGCGAGGTCACTGCCGGCAAAATACGTTGGTGCTAGCGCCTATGAAGATTGAAGAACGTACACATACAGAGAGTCGTTGCTTG…	1	1	1	0	0	0	0.5	0.5	1	0	1	1	1	0	0	0	0.5	0.5	1	0	0	0	0	0	0	0	0	0	1	0	no hit	none	na	none	0	CATGGAGGGATGCTTGGC fuzzy_for (hit = 249) 1 1 1 0 0 0
ns	ns	ns	ns	ns	gnl|UG|Ta#S12899018	CCCTGGGGTGCGCGGCGGACCTGAACGCCGGGTGCCCGCCGGCGCAGCGCGTGGTGGGCGCGGGCGGCCGCGCGGTCGCGTGCTATGGGCTACCTGGCTACTTCAAGCAGCGGTGCCCGCTGACGCGGACGACGCCGGTCGACAGGGAGCCCGTGGAGCAGCACTGCTACGCGCCCGGCGAGCTCAAGGTCGTCTTCTGCCAGCCCGCAATGGTCGACGCCGCACAGCCGGATGTCGTCGTCGCCGAGAACTAGGTGGCTGGCCCTTAGCGAGTGATGTTGATACACGTACAAGGTGTAGTGAAAATAAGAGTGGCACGTATcatgtgtgccgcccggccGTGACTCTGTGTCACGTAACAGTCACGTAAAGACCCGTAGGTCTTGGATTATCGCTCCA…	0	1	1	0	0	0	0.5	0.25	0.666667	0	0	1	1	0	0	0	0.5	0.25	0.666667	0	0	0	0	0	0	0	0	0	1	0	no hit	none	na	none	0	CATGTGTGCCGCCCGGAC fuzzy_for (hit = 322) 0 1 1 0 0 0
ns	ns	ns	ns	ns	gnl|UG|Ta#S32552831	GTGCGCCGAAGACCCCGAGAGCTGCCGGACTGGTCTATTCTGCCCCCTGTGTTTTGTTTGGACGAAATGTTCAGGCTCTTAGAGAAGATATCCcatgGACAACACCCTGCACTTGCcatgCTGTCTGTGTTGAAGGTGGCATTGCATTGGCAATCCTTACAGCTATATTCcatggtgttgacccagacACATCAGTCCTGATTGGTGAAGGCCTGGTGTTCGGTTGGTGGTTATGCTCTATATATACTGGTAATTTTCGTCTACAGCTTCAGAGGAGGTATCATCTCGAGAACTCTCcatgCCCTCCTGGCATAGTCCACTGCTGCTTCCCCTGGTGCGCGAACTGTCAGGAGCATCGTGAAAGGAAAGGCCGCCTCGCAGAAAGCAGTGCTGTTCCAA…	0	2	0	0	0	0	1	0	0.666667	0	0	2	0	0	0	0	1	0	0.666667	0	0	0	0	0	0	0	0	0	1	0	Protein of unknown function, DUF614 containing protein, expressed	3	1e-71	none	257	CATGGTGTGGACCCCGAC fuzzy_for (hit = 170) 0 2 0 0 0 0
ns	ns	ns	ns	ns	gnl|UG|Ta#S32727748	CAAACCAATGGCCAAAATCCTGGAGCNCAAAGCCAAGAGGAAGAAcatgTTCCNCTCGGACAAGGAAACCAAAGCAATGGCAAACCNCCTGGAGCACAAAGCCAAGAAGAAGAACCTGTGTCCACTCGGACAAGGAANCAAAGCAATGGCAAAACACCTGGAGCACAAAGCCAAGAGGAAGAAcatgTTTGCAGCCGGAAAAGGAAACAAAGCGAAGTCAAAAGcatgCTAGACGGATCCACAACTTCACAGCACCGAAAGAAGGCTCTCTGCGAGCTTGGGTCGACGGGGTCGCAGGCTTGGTTAAGGAAGGAGATCAACGAACTCGCGCTTAAAAGATATCTTCATTTTCCAGCGCGCTTTGGATTCCTGGAGCGTTGCAAGATCACGCTCAAGTCC…	0	2	0	0	0	0	1	0	0.666667	0	0	2	0	0	0	0	1	0	0.666667	0	0	0	0	0	0	0	1	0	0	0	OSJNBa0020I02.5 [Oryza sativa (japonica cultivar-group)]	1	2e-14	none	427	CATGATATTTAACCTGCT for (hit = 772) 0 2 0 0 0 0
ns	ns	ns	ns	ns	gnl|UG|Ta#S32698037	ATACCAGAAGATCCGGAGCTCCGAGGACAACACGCAGGACAACGACATCATCCGGTCGGCGGTGGAGCTGTACGAAGCCGGGATCCAGTTCAAGACGAGCAAGTCAAGCAGCCTGCACAACATCCGGTTCAAGCACGGCGTGCTGAGcatgCCGACGGTGCCCGTGGACGACTCCACCGAGTAcatgTTCCTCAAcatgATGGCGTTCGAGCGGCTGCACGTCGGCGCCGGCAACGACGTGACGGCCTACGTCTTCTTcatggacaacatcatcgaCTCGGCCAAGGACGTGGCGCTGCTGAGCTCCAAGGGGATCATCCAGAACGCCGTGGGCAGCGACAAGGCCGTGGCCAAGCTGTTCAACAGCATCTCCAGGGACGTGGTGCTGGAGCCGGACAG…	2	0	1	2	0	0	0	1.25	1	0.666667	2	0	1	2	0	0	0	1.25	1	0.666667	0	0	0	0	0	0	0	0	1	0	hypothetical protein LOC_Os11g34090 [Oryza sativa (japonica	2	2e-77	none	502	CATGGATAACATCATAGA fuzzy_for (hit = 258) 2 0 1 2 0 0
ns	ns	ns	ns	ns	gnl|UG|Ta#S32647338	CCATCATAGNGAATTTATGGACGAATGTCAACATAAGGGATGAGCTTAGTGATGAAGATGCTCTCAAGTTCAAGAAAGATTTCTTTGTAGCTTGCCCTTATATAGATAcatgGAGTGAGATTACcatgGACAATGAGTACTTGGTTGAGGTGGGAGAAGATGAGGAAATTGCCAAGGAAGTTGATGGTATGGAGGATGTAGAAGAAGATGCAATTGCAATAAAAAAGAGAAGCCAAAAGAAGCACAAAATGAGGCAAGCTAGCAAGGGTGTAAAGAAGAGGCAGAAGAGGCGAAAAGACGGCAATAAAGGCACGATTCAGCTCAACTTTAAGAGAAAATTTTTGATGCATATGCCTGAAAAGGCAAACAAGGATGGTATCATTCCTTTTCGGTTGGGCC…	0	0	0	0	1	8	0.5	2	0	3	0	0	0	0	0	7	0	1.75	0	2.33333	0	0	0	0	1	1	0	0	1	1	unknown protein [Oryza sativa (japonica cultivar-group)]	3	2e-11	none	626	CATGATATAGAAGACGTC fuzzy_for (hit = 543) 0 0 0 0 0 7	CATGCTCCGATTCAATCT fuzzy_rev (hit = 637) 0 0 0 0 1 1
ns	ns	ns	ns	ns	gnl|UG|Ta#S13028042(for)	GAATTCGGCACGAGGCCGTTGTGGGTGGGATCAAATGATGTTCCCTATCTCCTGCAAGATGTGCTGAAGCGGCTAGCTGTGCTACCTCAGCGAATCCAAGAGTTAAGATGAGCATCTGCAAGAGCCGGAGCAATAGCCGCTTTGAGTCGGGCCAAAGCCTGGTTACCAGAGCTAGACCCGGCCGACATCGCTCTTGGGTATCCAAGTTTAAAGGAGGATGGCAATCCATTTGATGAAAAGGATTTCACCACCTGCGTGAGGGATATACGCCCTGTGGCTACTCAAATTGGAAATGACACTGACCTCACCAAGTGTCAGCCGGGTtatgacaaggagaatcaaAGAATCCCCACGCCGCATTATGATAATGTCAGCTTGATTCCTCCAATCCGTAAGCAC…	0	3	2	2	6	8	4.5	3	1.66667	5.33333	0	3	2	2	6	8	4.5	3	1.66667	5.33333	0	0	0	0	0	0	0	0	2	0	no hit	none	na	none	0	CATGACAAGGAGAACCAA fuzzy_for (hit = 324) 0 1 0 0 0 7	CATGTAACAGAGTAAAAC fuzzy_for (hit = 628) 0 2 2 2 6 1
ns	ns	ns	ns	ns	gnl|UG|Ta#S15881221	GCAGGTGGTCCCTTTCGGCGGGCTGGAGTGGCTGTCCCCGGTGACCTTCAAGGACCCGGCCAAGGACTTTGACGTGACGTAcatgGAGTACAACGTGTCGCTGGAGGAGAGCTCGCTCAAGGACCTTTACCCCAAGGACCATTTTTACCTGAAGCACCCCTACGACGTGCACAAGAAGGGTTGGAACGCCATCAAGACCACCTACCTCGACAAGCAGAGCGTCAGGCTCGACCTCCCCAAGCTGACGCGCACGTTGGAGCACGCGCGCAGCCTCCTGCCCTCCTCACGCTGACATTGAGCTTTACTTGCACCTGCAAGTTCAGTTTCTCCCTGCTGGATTAGGTCCTCTTCTTCCTCCTCTCTCTCTTTCTCTCTCTTTcatgtttggttcacttctTG…	2	2	0	1	1	0	1.5	0.75	1.33333	0.666667	2	2	0	1	1	0	1.5	0.75	1.33333	0.666667	0	0	0	0	0	0	1	0	1	0	putative HGA1 [Oryza sativa (japonica cultivar-group)]	2	3e-38	none	460	CATGTTTGGTTCACTTCT for (hit = 379) 0 1 0 0 1 0	CATGTCCCTCTTTTCTTC fuzzy_for (hit = 430) 2 1 0 1 0 0
ns	ns	ns	ns	ns	gnl|UG|Ta#S17972907	CACCAGCTAGGTAGATTTAGGCCTATCTAGGTGACTAGATAGAACAAGTTTGTACAAAAAAGCAGGCTGGTACCGGTCCGGAATTCCCGGGATATCGTCGACCCACGCGTCCGAATTTATCACCAGAGAATAATGCCACATCCAGCAAATCGTCTTTCGAAACTGACTcaagtgagatcaatactgAGCATAAGCGGAAAAAAATCCATCAGTTTCTACAGCATTACTACTTGGTGGGGTGCTTGGTCTTGTTGAAACTCTGCTTCTTGTTTCCTGTGCAAAACCTATCTTAGACTTcatgGGTGTGAAAGCGGACACTGGAATGTTGAATCCTGCATTACAGTACTTGGTACTCAGATCTTTAGGTGCTCCTGCTGTTCTTTTATCTCTGGCAATGCA…	0	0	0	0	1	1	0.5	0.25	0	0.666667	0	0	0	0	1	1	0.5	0.25	0	0.666667	0	0	0	0	0	0	0	0	1	0	putative membrane protein [Oryza sativa (japonica cultivar-group)]	1	3e-55	none	537	CATGTGAAATCAATACTG fuzzy_for (hit = 168) 0 0 0 0 1 1
ns	ns	ns	ns	ns	gnl|UG|Ta#S26023688	GTCCGGGTCCCCATCCGTAAGAGTGGGGGGGGATCTTTTGCCGGAGGTATGACGGGGTAGGGGCGAAATCTCTTTTTTTTTCGCAAGATTAATCGGGAGGGCAGTGAGAAGTTAAACCCCCCCGGTATTAAAACGTGCCCTCTATATCCAAACAACCAGGTTCCCCATAGCCCGAGGTTTTGCCGGTGGGCGTTTTTTTCAAGGCACGGATTCTGTTTCTTGGGGGGAAAAGAGATCTTTCTTCGGTAGGGCAACAACGACGCGGATGGGCCAGGGCCTACCAATCCATACCTGAGGGGGAATCTCCAGTGGATTGTTTGTAATATTCCTGGGCACCACTGATGCTTCTTTTTGGAACGGAGTTTGTGAGATACGACAGTCCGATGTTCAACATCGGCA…	3	1	1	3	0	1	0.5	2	1.66667	1.33333	3	1	1	3	0	1	0.5	2	1.66667	1.33333	0	0	0	0	0	0	0	0	1	0	putative Cen-like protein, FDR1 [Triticum aestivum]	3	2e-22	none	145	CATGTGCTACTGTTATTG fuzzy_for (hit = 907) 3 1 1 3 0 1
ns	ns	ns	ns	ns	gnl|UG|Ta#S17986467	ACGCTTCCGCACTGGCCNAACTNTNCCAGGACCATTATCCCCGTCTGCATAAAGGAACTATCTTGAATAATGACGTGAGAGAGAAAACAGATGTCTATCTCTCTGATGAAcatgCATTTGAACACAACCAAAATTCAAATGGTGATATGTCTACTACAGCGTATGAGTTGGAACACTTGACTATAcatgAGGAAAACAGACCAAAACCATCTGATGATAACCCAGCTGTAATAATCCCAGGCCATCTTCAGGTTTCCAATGCAGAttttgcgcacttgacatgCGGGAGTTTTGTGTCTGGGACACTTGATGCGCcatgCTCcatgATGCCTGCCAATAGTGACGTGGAGGTCGCAGCAGTTCCTGATAACCAGTCAGGGGACCAATGTGATGCCAGAA…	0	0	0	1	0	1	0	0.5	0	0.666667	0	0	0	0	0	0	0	0	0	0	0	0	0	1	0	1	0	0	0	1	unknown protein [Oryza sativa (japonica cultivar-group)]	3	8e-95	none	860	CATGATAAGTGCGCAAAA fuzzy_rev (hit = 265) 0 0 0 1 0 1
ns	ns	ns	ns	ns	gnl|UG|Ta#S24623196	TCCCTTTATAATTRCTGRCTACGCGGTGGCGGCCGCTCTAGAACTAGTGGATCCCCCGGGCTGCAGGAATTCGGCACGAGGCTCACCGGGAAATTCCTCGACCGATTGAAAGCCAAGGCCCTCTCGTCCTCCTTCAAGATGCAGATCTTCGTGAAGACCCTCACCGGCAAGACCATCACCCTCGAGGTCGAGTCGTCTGACACGATCGATAATGTCAAGGCCAAGATCCAGGACAAGGAGGGAATCCCTCCGGACCAGCAGCGCCTCATCTTTGCCGGCAAGCAGCTGGAGGATGGCCGCACCCTGGCTGACTACAACATTCAGAAGGAGTCCACCCTCCACCTGGTGCTCAGGCTTCGTGGAGGcatgCAGATTTTCGTCAAGACCCTCACCGGCAAG…	0	0	0	1	0	1	0	0.5	0	0.666667	0	0	0	1	0	1	0	0.5	0	0.666667	0	0	0	0	0	0	0	0	1	0	poly-ubiquitin	1	e-123	none	272	CATGCAGAGTTGTGTCAA fuzzy_for (hit = 593) 0 0 0 1 0 1
ns	ns	ns	ns	ns	gnl|UG|Ta#S32667038	CCCGCTTCCCTCCGGCTCGATTCGATCCTTCTCCGCCCCCCGATcatgGCGTCCTCCTCCTCCTCGGAATTCGACGATCCGTCGGCGAGGCGCCCGCCGCCGCCGCAGAGGAAGCCGCCGGTGCTGATGCTGCTCCCGCTCATCTACGCCCCCGTTTTGCCCCTCATCAGGATCGGGCTGCGGCATAACCCGGTGTGGAGGGACCGCGTCTTCTACGGCGTCCTCGCCGGCGCATTCGTGcatgGCACCTACCTCATATCGGAACTGTACGACGTGGAGAGCAAGTGAATCATACCTTCCAAAGCTCCAGCTATGAGTTTGCGACAGCAATTTTTGACGATTGCAAGTCTAAAATTGATGATGAGTGACTGATTTTTCATATTAGcatgtttgccctct…	1	1	0	0	0	0	0.5	0.25	0.666667	0	1	1	0	0	0	0	0.5	0.25	0.666667	0	0	0	0	0	0	0	1	0	0	0	unknown protein [Oryza sativa (japonica cultivar-group)]	1	7e-18	none	78	CATGTTTGCCCTCTACCT for (hit = 385) 1 1 0 0 0 0
ns	ns	ns	ns	ns	gnl|UG|Ta#S32496485	GTGAACACCGCAACGCTACATTTCTCTCGGATGGATCTGCCACCATTCTTGGAAGGGAAAATTCACCTTGTGTGGCCTGGCGAGGCCAAGGATGGGAGGCTTTGCATCGTTTGCCCAGTTGACTTTGGTGTCcatgTTTGGTTCTGGAGAGCCGATGAGGACGGCTTGGAGAGATGGATGCTAGACAAGAAGTTTCAGTTAGAGTTAAAGTCGATTGTTGAGGCCACTGGGCGTTCACTAGAAGATGTTGAGCTGCATATCGTGGATACTGTCGATGGGTTTGTGTACTTTTCTACCGGTGAAACGTTCCATAATGTTCACGCTCCTTCGTGGTTCCTGTCTTTATGcatgGAGACGGCGAAGCTGGACAAGCTCTTTCAGAAGAGATGTGACAGCcat…	0	0	1	1	0	0	0	0.5	0.333333	0.333333	0	0	1	1	0	0	0	0.5	0.333333	0.333333	0	0	0	0	0	0	0	0	1	0	hypothetical protein [Oryza sativa (japonica cultivar-group)]	1	8e-21	none	446	CATGTGTGGCAGTACCGT fuzzy_for (hit = 730) 0 0 1 1 0 0
ns	ns	ns	ns	ns	gnl|UG|Ta#S32719772	TGATGAGGNNTGGAGCCACCGCGGCGGCCGCATCCTCCCTGACGACCCCTACCAGCGCGCcatgGCCCGCTTNTGGGTGAGGTTCGTGcatgACAAGCTCTCGCCGCCGATCTGGAAGTGGTTCACGGCGGCGCCAGGCGAGGGGCAGGAGGCCGCGCTGGGGGCCGCCGTGGAGCAGCTGCAGGTCCTGGAGGACTTGCTCGCCGTCGGCGGCAAGGAGTTCTTCNCCGGGGAGAGCGTCGGGCTCGTNGACCTGTCGCTGGGCGCGATGGCATACGTGGTCCCGATGTACGAGGAGATCATCGGCGTGAGGNTGGTCACCGAGGAGAGGTTCCCGTCTCTGTCGGNGTGGATGGGCCGATTCTTGGACTCGCCGCCGGTGAAGGATCACCCGCCGCC…	0	0	2	0	0	0	0	0.5	0.666667	0	0	0	2	0	0	0	0	0.5	0.666667	0	0	0	0	0	0	0	0	0	1	0	Glutathione S-transferase, C-terminal domain containing protein,	2	3e-41	none	203	CATGTGCTAGTTCAAAGC fuzzy_for (hit = 450) 0 0 2 0 0 0
ns	ns	ns	ns	ns	gnl|UG|Ta#S12915082(rev)	TTGTTGTTTTTTTTTTTTGTTTGTTCTGTTTTTTGTTTTTGTGTATGAAGCAGGGCAAGGGGCGGGGTACCcatgGTTTcatgTCCGTCTACTTGGTGAATTCCCGTGTCATCGACGTCATTGTGTCTTTTGTACCAGCACCGTGTCAGGTCGTACTTTTCCCCATAGTTATGGATCCCTATCGCGGGTCCACCTTAGAGTTGGAAGATATCCTGATTTGTAACGCCTGGCCAATCTTCCTAACCTGGACTGTGTGTTTTTCACAAcatgTTGGTGAGAGTTCAATCATACTCGAGGTTCACCTCTGACCCTGCCCTGCCCCGTCCGGACCTCGTAACGGCTGAATCCGCACACCGACAACTCCGTCATCACACTCCTCACTcatgGACAAGGACGTCG…	0	0	2	2	1	1	0.5	1.25	0.666667	1.33333	0	0	2	2	1	1	0.5	1.25	0.666667	1.33333	0	0	0	0	0	0	1	0	0	0	no hit	none	na	none	0	CATGATGTTCCTCTCTCA for (hit = 827) 0 0 2 2 1 1
ns	ns	ns	ns	ns	gnl|UG|Ta#S26022649	TACGGCGACCCACGCGTCCGTNAGCTCGACAGCGATTCAAGCCCGTTCCTAACCCAAGGCGCCGAAATTAACCGAGGCcatgTCGCAGTACGACGGCGGACTCGCCGGAGTGTACCCCGAGGAGGAGGATGACCGCCTCGCCGACCTGGCGGGGGACTCCGACTACGAGGACGACGAGTACGTCCAATCTATTAGCAAGGCGTCAGAAGATACATCTGCGATGGATGTCCTGAAAGGGAAGGACATACAGGGAATTCCCTGGGAACGGCTGACCATCACAAGGGACGGATATAGGAAGTCCAGACTGGAAGGGTATGCGAACTTTGAGAACATACCTAATTCCGGACAATTATCGGAGAAGCTATGTACACCTGTGGAGAAAGGTCAACTCTACTACGA…	0	0	1	1	0	0	0	0.5	0.333333	0.333333	0	0	1	1	0	0	0	0.5	0.333333	0.333333	0	0	0	0	0	0	0	0	1	0	putative GAMYB-binding protein [Oryza sativa (japonica	2	e-125	none	432	CATGTTAGAACATTGGCA fuzzy_for (hit = 622) 0 0 1 1 0 0
ns	ns	ns	ns	ns	gnl|UG|Ta#S16232093	GAAGTACTGGAACAGTTGAAGGCTGTTGCAAAGGTGATGTCAAAACTCCTGATACTGCAAAGCGAAGGTTTGGGATATCATTTTGCTGCGGTTACGGTACCCCAGGCAGATATATTGAGCCTTCTCCGAAAGTTGGGCGAGAATGATGGTGATGTAAACAATTTTCTCAACGGCATAAAAGTGGAGGATAACCTAAGCAAGGCTcatgTCACGCTTGCCCACAAAAGAGCCcatgGTGTAGCTGCAGTTGCTAGCTATGGAGTCTACCAGAACCAGGAAGTCCCAGTGTCGTTTAACGCCTTCCTCTACACTGATAAGATGGCTGCTCTTGAGGCACAACTTGGAACTGTAAATGGCGAGAAGATCGATTCCAAAAATGACTGGCCAcatgTTACCCTT…	0	2	0	0	0	0	1	0	0.666667	0	0	2	0	0	0	0	1	0	0.666667	0	0	0	0	0	0	0	1	0	0	0	putative translation elongation factor EF-1 alpha [Oryza sativa	1	5e-62	none	1162	CATGCCACGAAATTTTCA for (hit = 625) 0 2 0 0 0 0
ns	ns	ns	ns	ns	gnl|UG|Ta#S18010176	AAGAAGGCTCTCTTTTTTGACCGGCCGATTCCCCCGGAAAGCCCCACCCCCGCTGGTTTGACCTCCATTAAAAAACCCCGGGGCCGATCCACGCCTCCGGATTTTTAGCCTAGGCCCCCGGGGCGGGATAACATTTTCACCCAGGGAAACCGGCTATGACCCCTTAGGCCCATTTAAGTGAACACTATAGAACCACGTTGTACAAAAAAAGCAGGCTGGTACCCGTCCCGAATTTCCCGGGATATCGTCAACCCACGCGTCCCCGGAACGCGTGGGCGACTGGGGCACGAGAACACTGACCTGACTGAAAGGAGTAGAAACTCACTCACCGGTGTCATTCTCCTCCACTCGCTTTCCTATCTAACCTAACACAGGCCCCCCTTGCAGCAGCAGAGCAGA…	0	1	0	1	0	0	0.5	0.25	0.333333	0.333333	0	1	0	1	0	0	0.5	0.25	0.333333	0.333333	0	0	0	0	0	0	1	0	0	0	defensin [Triticum aestivum]	2	4e-21	none	82	CATGGACGTACGTGTGCA for (hit = 943) 0 1 0 1 0 0
ns	ns	ns	ns	ns	gnl|UG|Ta#S16058508	TGTACTTGCTTTTGTGATTTTTCATTCCTGAAGAAATGGGCGACATCAAGGTGCCAAGACTGTTATGCGTTCTACTACTcatgCCACTTCTTTTAGTTCCTTGCTCAGAAGCCAAGACCTGCGAGGTAGCTAGCAGTACCTATCTGACAATAGcatgCAGGGTGGATCcatgtgctaaagcctgccACAAGGAGGGTTTTACCAAGGGGTTATGTTACATATACCCACCATTTACAATTCTTTGTATCTGCGAAAAAGAGTGTTGAACAAAGAAAACGTTGCAATTCGCGTAGGATGTGTGATGTAACAAATAATAAGGTTGGGTAGTATGATGAATTAAAAAAAAAAAAAAAAAAAAAAAAAAAAAAAAAAAAAAAAAAAAAAAAAAAAAAAAAAAA	0	0	0	4	0	0	0	1	0	1.33333	0	0	0	4	0	0	0	1	0	1.33333	0	0	0	0	0	0	1	0	0	0	no hit	none	na	none	0	CATGTGCTAAAGCCTGCC for (hit = 168) 0 0 0 4 0 0
ns	ns	ns	ns	ns	gnl|UG|Ta#S17892672	TTTGGGGGTAGAGGCCCATAAAACCATAAATGGAAACCCATAAGGGGGCCCCCAATTAAAAGCTTACGGGGAAACCCGCCAAAGTGGGAGAAAAGGAAGGGAAGAACCGGAAAAGAGCGGGGCCAAGGGGGCTTGCAAATTAAACGTCAACCTGGGGGAAAACCACAAACCCCCCGGGCTAAAGGCCCCGGTAAAAGGGGGGGCCATTTGCAATTAAGGGGGGGCAAATTTTGGGAAGGGCAATCGGTGCGGGCTTTTTTGTTATTACCCCAATTGGCAAAAGGGGAATGTTCTCAAAGGCGATTAATTTGGGTACCCCCAGGTTTTCCCAGTCACGACGTTGTAAAACGACGGGCCAGTGAATTGTAATACGACTCACTATAGGGCGAATTGGGCCCG…	10	5	3	5	0	9	2.5	6.75	6	4.66667	10	5	3	5	0	9	2.5	6.75	6	4.66667	0	0	0	0	0	0	1	0	0	0	immunophilin [Zea mays]	3	3e-51	none	112	CATGTTAAGTGCCACATT for (hit = 929) 10 5 3 5 0 9
ns	ns	ns	ns	ns	gnl|UG|Ta#S26024970	GACTGCTGCGTTCGACCCCACCGCCGTTGCCGCGTCCTGGGACGCACCGTCGGTCCCCTTGCACCTCGGCCTGCACGGTCGTCGCACACGTTTTGCCGGGCTCTCGGCACCTCCTTCTGCGCCCGTGGCAGCTAGCTTCCAATCCCCCTGCTTTCAGTCTTTTCTTCGCCACTCGCCAGTCAATGGCTTCCAACTCCGTGGACACCACGGGGTGAGGAGGGGAGGTTCCACACCCACGGCCACCACAGCAACAGCACCACGCCGACCGGTGAGGCAGCGTCGCCCAAGAATACACGGAGGAGGTGGCCCGGGTCGGCGTCGGCGCCGTCCGGCGCAGGCCACGGGCCTGCTTCCAAGTGCGTCTGCGCGCCGGCCACCCACGCCGGGTCCTTCAAGTGC…	3	0	0	0	1	0	0.5	0.75	1	0.333333	3	0	0	0	1	0	0.5	0.75	1	0.333333	0	0	0	0	0	0	1	0	0	0	OJ000315_02.4 [Oryza sativa (japonica cultivar-group)]	1	3e-17	none	175	CATGAAAGGAAATTATCC for (hit = 761) 3 0 0 0 1 0
ns	ns	ns	ns	ns	gnl|UG|Ta#S17987259	GAGAGCTGCATACGACGACCCACGCGTCCGCCCCATCAAAAGCACACAACCTCGAGCCGGAACACGAGCCCACGATGGCCGGCGTTCGCCGCGCCGCTGCGCTCCTCCTGCTGCTCGGCCTCGCGTGCACCCCCGCCCTGGCCGCGCGTGACGCCGCCCAGGCGAAGCCCAAGCACCCCTCGGGCCCGGCGGCCGGCAAGAAGCCGGCCAAGCCGTACGTGCCGCCGGCCACCAAGCCCCCGGGGTCGGGCGGCGTCGGCGGCGGAGGCGGGATGCCGAACATCCCGGGCATCGGCACCATCCCGGGGTTCACCGTGCCCGGGATGGGGGGCGGGTGGGGCGGGGGCTACGGCGGGCCCGACGGCGGGTACTCGCGCGGCGGCGTGGTGGCCTCCACCA…	0	1	2	0	1	0	1	0.5	1	0.333333	0	1	2	0	1	0	1	0.5	1	0.333333	0	0	0	0	0	0	1	0	0	0	expressed protein [Oryza sativa (japonica cultivar-group)]	3	2e-12	none	164	CATGGTACTCTTGGGTCT for (hit = 799) 0 1 2 0 1 0
ns	ns	ns	ns	ns	gnl|UG|Ta#S32605074	GGCTCcatgGGCCAGCTATAATGAAAGGTTACTTGAATGATGAGGACAcatgCACGAGAAACGATGGCTGGTTGCAGACTGGTGACCTTGCTTACTTTGATTCAGATGGTTACTTATACATAGTGGGCCGTTTGAAAGACACTATCAAGTACAAAGGATTTCAGATAGCTCCAGCTGACCTTGAAGCAGTTTTGGTCCAGCACCCTGAAATTGTTGATGTTGCTGTGACATCTGCTGAAGATGAAGAAGCTGGAGAGATACCAGTAGCTTTCGTGGTGAGGAGATCTGGAAGCCATCTGACCTGTGTGCAAGTGATGGAGTATGTGGCCAAGCAGGTGTCCCCGTACAAGAAAGTTCGCAAGGTGATATTCGTGGAGGCAATACCCAAGTCAGCTGCTG…	0	0	0	2	0	1	0	0.75	0	1	0	0	0	2	0	1	0	0.75	0	1	0	0	0	0	0	0	0	0	1	0	putative 4-coumarate--CoA ligase 4CL2 [Oryza sativa (japonica	3	3e-65	none	591	CATGGGTTAGCTGCTGCA fuzzy_for (hit = 528) 0 0 0 2 0 1
ns	ns	ns	ns	ns	gnl|UG|Ta#S32717063	CTCGGACCCCGCGGACAAGGCCGGCGTGCCGGTCAAGGACGAGCAGTACCGCCGGGCGAGCTTCTTCACcatgGGCGCCGGGTACGTGAACCCGTCGCGCGCCGTGGACCCGGGCCTGGTCTACGACCTCTCGCCCAACGACTACATCCCGTACCTGTGCGGGCTGGGCTACGGCGACGACGGCGTGAAGGAGATCGTGCACCGCCGCGTGGACTGCGCCAAGCTGAAGCCCATCACGGAGGCGGAGCTCAACTACCCGTCGCTGGTGGTGAAGCTGCTGTCGCAGCCGATCACCGTCCGCCGCACCGTGAAGAACGTGGGCAAGGCGAACTCCGTGTACACGGCGGTGGTGGAcatgCCGAAGGAGGTGTCGGTCACGGTGCGCCCGCCcatgCTGCG…	8	8	7	2	2	1	5	4.5	7.66667	1.66667	8	8	7	2	2	1	5	4.5	7.66667	1.66667	0	0	0	0	0	0	1	0	2	0	Putative serine protease [Oryza sativa (japonica cultivar-group)]	2	7e-78	none	754	CATGGCGGCGGGTGTATA fuzzy_for (hit = 727) 0 1 0 1 0 0	CATGGCAGTGGGTTTATA fuzzy_for (hit = 727) 7 6 7 1 1 1	CATGGCGGTGGGTGTATA for (hit = 727) 1 1 0 0 1 0
ns	ns	ns	ns	ns	gnl|UG|Ta#S13123086	GGATGAcatgGATGCTGAATGGGCAcatgGTAGTTTTCCTTTGGAGGAGTACATTAAAGCCCTAGACCGTGCTAAAGGTGAACTGTACTATAATCATTCACTTGGTATGCAATACAGCAAGATTACTGAGCAAATATATGTTGGATcatgCATACAAACACAAAAGGATGTGAAGATGTTATCAGAGACGGTGGGTATTACTGCTGTCCTGAATTTCCAAAGTGAAAGTGAGCGCATTAATTGGGGAATAAATTCTGAGGCAATCAACGATTCTTGTCGTCAGAACAACATCTTGATGATTAACTACCCTATCCGAGAGGTTGATTCcatgGACCTGAGAAAGAAGCTTCCTTTTTGTGTTGGTCTTCTTTTGCGCCTAATAAGGAAGAACTACCGTAT…	0	1	0	0	1	0	1	0	0.333333	0.333333	0	1	0	0	1	0	1	0	0.333333	0.333333	0	0	0	0	0	0	0	0	1	0	unknown protein [Oryza sativa (japonica cultivar-group)]	2	e-108	none	593	CATGTGTGATGGCATAAC fuzzy_for (hit = 437) 0 1 0 0 1 0
ns	ns	ns	ns	ns	gnl|UG|Ta#S32548637	TCCTCATACTTACCCAGGGTTGAGTGCCCAACATTCCCGAAGATGGCACCCAAGAcatgTCCGCAGCCAGAACCAGCGAAGTTGCCGTACAAGAAGCTGGGAGATTCAGATCTCCTTATTAGCGAGACAACTCTTGGAATAATGATCTTTGGAGAGCAAAGCACAGAGAAGGAATCCcatgATATGCTCTCTTATTCTTTTAATCAGGTCATCAACATACTGCACACCGCAGAAATTGCCGCCAAGAAGGAGACTCAAGGGAGGACTGATCTGTATGTAGGCAGGTGGATGAAATCCAAGCCACGAGATAAAGCACAATATATCGGTGTTTCCAATGAAACCCCGTACGGAGTAATGCAGTTTGTAcatgCTGAAAAGCTTGATGGACTTCCAAAGATT…	1	0	0	1	0	0	0	0.5	0.333333	0.333333	1	0	0	1	0	0	0	0.5	0.333333	0.333333	0	0	0	0	0	0	0	0	1	0	oxidoreductase, aldo/keto reductase family protein, expressed	1	3e-25	none	267	CATGTAATTTTGAGAAAA fuzzy_for (hit = 535) 1 0 0 1 0 0
ns	ns	ns	ns	ns	gnl|UG|Ta#S18007000(for)	ACGCCAGAGCGGCCGCCCTGTATTATTATGACTTTTTTTTGGGAAAATTACTAGTTTCCATTTAAGCTGATCAAATGAAACAATTCATCAAGGTTCTGAGATACAAGTTTGTCCGTCTAAGAAACAAAACATTGCTAGTTAGCAAACCAAGCTGCATCAATATAACATCCTCGCCCCTGTGGCTGTTCCAAGCAAAATCAGGTACGTAGAACCAGCCCGAGACAAAACAGATGCCCAAAGCACTGAACGTAGAACCACGCTTATTAATAATCTAGAGGCATTTGTGGTCATTTAGTGTCCATCCATCcatgGCAAGGTCCAAAGCAACGATGGTATTTGCAACCTGATATTTTGAAGCTCGCcatgTATCTGACGCTTTTTTGCGAAAGCAAAGGAATC…	3	2	3	0	0	0	1	1.5	2.66667	0	3	2	3	0	0	0	1	1.5	2.66667	0	0	0	0	0	0	0	0	0	1	0	no hit	none	na	none	0	CATGTTTCGTTGCAACCA fuzzy_for (hit = 516) 3 2 3 0 0 0
ns	ns	ns	ns	ns	gnl|UG|Ta#S26026246	CCAGTCGGTACCGGNCCGGAATTCCCGGGATATCGTCGACCCACGCGTCCGCGACTGGAGCACGAGGACACTGAcatgGACTGAAGGAGTAGAAAATCGACTACTTCTTCCTCCGCCGAGAAGGGAAGGGGAGCGCCGCTTGGAATCACCGGAGCCGGACGCCAGCAGCGATTTCTCCGACGGCCGCCTGCAGGCGGTAACTGAGAAGCTCTGTACAATCTGCTATTGCTCCTCTGCTGATAGAAGATGGAGGGGCTGAGTTGGACAAGGGCTTGTGTCTTGGTCCTCTGCATcatgCCGTTCTTGCACCCCGCTGCCGCTATCCGCTTTGTGATTGATAGGGAGGAGTGTTTCTCGCATAACGTGGAATACGAGGGGGATACTGTTcatgTATCCTTT…	1	0	0	0	1	0	0.5	0.25	0.333333	0.333333	1	0	0	0	1	0	0.5	0.25	0.333333	0.333333	0	0	0	0	0	0	1	0	0	0	PREDICTED P0702E04.27 gene product [Oryza sativa (japonica	1	e-107	none	212	CATGCGAAAGATGAACAT for (hit = 630) 1 0 0 0 1 0
ns	ns	ns	ns	ns	gnl|UG|Ta#S16058076	CGCTAGTCTCATTTACGATACAGTCACAATTATTTTATTGAAAGGTTTTCAAGGAAATTAAATTCTCATCAGAATAACCCTGATCCCAAAAATCCATTCAAACTTTAACTTATTTTGAAACCCATCTCACCTCCGAAAAGTATTACAATCACAGGAATCGAGAATACCACAGCGGCACTGGAATCCGTGGTAGCAATTAGAATCCAGTCAAAATCTCCACGATGGTAAAAGATACCAAACTATATGATACTCTGGGTATTTCCCCGACCTGTACTGAAGCCGAGTTAAAAAAAGCATACAAAATCGGAGCACTTAAACACCATCCTGATAAAAACGCCTCAAATCCAGCCGCCGCAGAAAAATTTAAAGAAATATCGCACGCATATGAAGTACTATCTG…	1	2	1	1	1	0	1.5	0.75	1.33333	0.666667	1	2	1	1	1	0	1.5	0.75	1.33333	0.666667	0	0	0	0	0	0	0	0	2	0	hypothetical protein CIMG_04887 [Coccidioides immitis RS]	3	e-152	none	411	CATGTGATGAAAACAATG fuzzy_for (hit = 740) 0 2 0 0 1 0	CATGTATTAGAAATGATA fuzzy_for (hit = 1910) 1 0 1 1 0 0
ns	ns	ns	ns	ns	gnl|UG|Ta#S12923012	GGATGAGGAGGAGATGCAACTTGTCAACGACAAATAAACTATCAATGGCATCCAACCATCGTCGCTTCCTCCTCTCCGGCGCCGTCTTGCTCTCAGTCCTCGCCGCCGTGGCCGCCCTGGAGAGCGTTGAGGACGAGTGCCAGCCAGGGGTGGCCTTCCCGCACAACGCATTAGCCACCTGCCACACCTACGTGATCAAACGGGTCTGCGGCCGCGGTCCCAGCCGGCCcatgctggtgaaggagcgGTGTTGCCGGGAGCTGGCGGTCGTCCCGGATTACTGCCGGTGCGAGGCACTGCGCGTCCTcatgGATGGGGTGCGCGCGGAGGAGGGCCACGTGGTGGAGGGCCGCCTTGGTGACAGACGTGACTGCCCGAGGGAGGCGCAGCGGGAGTTCG…	0	1	0	2	1	0	1	0.5	0.333333	1	0	1	0	2	1	0	1	0.5	0.333333	1	0	0	0	0	0	0	2	0	0	0	PUP88 protein; member of trypsin/a-amylase inhibitors family from	3	3e-73	none	153	CATGCTGGTGAAGGAGCG for (hit = 229) 0 1 0 0 1 0	CATGTAGAATAAAAGTAC for (hit = 549) 0 0 0 2 0 0
ns	ns	ns	ns	ns	gnl|UG|Ta#S18011269	CCGGGGCCGGGAAGGCAGTTTGACCCCAGGGAACACGCCTTCGACCCCTTAGCCCGGTTTGAGGGCACCCCTTAGAACAAGTGTTCTCCCACAAAAGACCGTCGGGTAGCCGTTCGGGAATTTCCCGGACTCTTGGGGGCCCACGGGTCCCCGACCTTGAGCCCGAGGGCCCCTGGCATTGGGTTGAAGGGGTGGAGAGGAGCCGGGCCAGCGGACCGTTAGCCAAGGGGCACGAGGGTAGGGCATTTGAAGGTTGGAGCGTACGTAGCCAGGCACcatgGGCCCGCTTGGCCCCCGTTCGGGCTGGTTGCCCTGCTCTTCGGGCGGGTCGCGCCTCGTTCGGcatgCCCCCGCTGCCCGACCCCGACGACGCCTCCCCCGCCGCCGCCGCCGAAGGTG…	1	0	0	0	1	0	0.5	0.25	0.333333	0.333333	1	0	0	0	1	0	0.5	0.25	0.333333	0.333333	0	0	0	0	0	0	0	0	1	0	OSJNBa0070C17.11 [Oryza sativa (japonica cultivar-group)]	1	6e-38	none	154	CATGTGTAGTCTCTAAAA fuzzy_for (hit = 927) 1 0 0 0 1 0
ns	ns	ns	ns	ns	gnl|UG|Ta#S22387589	AAGCTATGACCATTAGGCCTATTTAGGTGACTCTATAGAACAAGTTTGTACAAAAAAGCAGGCTGGTACCGGTCCGGAATTCCCGGGATATCGTCGACCCACGCGTCCGGCACAGCAGATGGCGCCCGTGGCGGGCAGCAGCTTCTTCCAGGAAGCGCGGCTGCCGGAGCAGCGGGCCGTCGAGGGCGTCGCCTTCCCCGCGGTGCTCGTCCCGGCCGGCGGGCCCCCGGGGCCGGGGGAGGGGAGCCTCGACGAGTTCCTGGCGACCGTGCGGTCGGAGCGGGCGTCCCGGGTGGAGCCGCTGCTGCGGGAGGCAGGGGCGGTGCTGCTGCGCGGGTTCCCCGCGCGGACGGCGGCGGACTTCGACGCCGCCGTGGAGGCGTTCGGGTACGAGGAGCT…	0	1	0	0	0	1	0.5	0.25	0.333333	0.333333	0	0	0	0	0	0	0	0	0	0	0	1	0	0	0	1	0	0	0	1	syringomycin biosynthesis enzyme -like [Oryza sativa (japonica	2	6e-83	none	335	CATGCATCTCAAGTTTCT fuzzy_rev (hit = 635) 0 1 0 0 0 1
ns	ns	ns	ns	ns	gnl|UG|Ta#S17989904	ACCCACGCTTCCGCGCTNATGTACAACCAACACACGCAGcaagcatctgctcataatAATCTCTCCCCTCCGGCACCACACACACAGCTTCCTCTTATTTTTGCAAGCTAGCTAGAGCGAGCTATAATTATTAAGATGAAGACCAAGGCTTCCACATTCTTCAAGCAGATGCTGTCCACCATCGTCGCCGTGGTCAAGGCCAAGTCCACGACGGTGCGCGCCAAGACCAGCACCCTCAAGACGCGCCTCCTCGTCCTCGGCATCCTCCGCAACAGGAAGCTCCTCGTCAGCGCCATCAACCACAAGATCCACGCCATcatgGGCCAGGACGACCACGCGCGCAAGGAGGAGGCCGCCCAACAAGACGACGGCGGCAAGAAGGCCATCGTGCTCTACACG…	1	0	0	1	1	1	0.5	0.75	0.333333	1	1	0	0	1	1	1	0.5	0.75	0.333333	1	0	0	0	0	0	0	0	0	2	0	OSJNBa0072D21.11 [Oryza sativa (japonica cultivar-group)]	1	2e-59	none	201	CATGCATCTGCTCTTAAT fuzzy_for (hit = 39) 0 0 0 1 1 0	CATGTAAGTAGAAGGAAA fuzzy_for (hit = 812) 1 0 0 0 0 1
ns	ns	ns	ns	ns	gnl|UG|Ta#S32644458	GACAAGCTTTGTTGCAGATGCTGCTATAATAACCGTCCCTCTCGGTGTACTCAAGGCAAACATCATCAAGTTTGAACCTGAGCTCCCAGACTGGAAACTGTCGGCAATCTCTGATCTTGGTGTCGGCCTCGAGAACAAGATAGCCCTCAGATTCAACACAATATTTTGGCCCAATGTAGAAGTGCTGGGCAGGGTTGCCCAAACATCGAATGCGTGCGGCTACTTTCTTAACCTTCACAAAGCCACAGGGCATCCAGTCCTTGTATGcatgGTGGCGGGCAGATTCGCATACGAAATGGAGAAGCTATCAGACGAAGAATCCGTAAACTTTGTcatgTCACAGCTCAGGAGAATGCTACCAGGGGCCACCGAGCCGGTCCAGTATCTGGTTTCACGGTG…	1	0	0	1	0	0	0	0.5	0.333333	0.333333	0	0	0	0	0	0	0	0	0	0	1	0	0	1	0	0	0	0	0	1	OSJNBb0004A17.1 [Oryza sativa (japonica cultivar-group)]	2	e-123	none	496	CATGTGATTTAGAGATAC fuzzy_rev (hit = 813) 1 0 0 1 0 0
ns	ns	ns	ns	ns	gnl|UG|Ta#S17985693	TGAAACCCCGGGTTTGGCAAAGGCCGCGTTTGGCTTTGGGTCGGGGCCAAGACACCTTTCCGCCCCGCGTCGTTTTGCCCCGTGAGCCCGCTCTAGGGTCCTTGAACAACGGGGTGGCCAAAAAAACCCGCTGAGCCCGTGATGAAATTCGCGGGAGAAGTTTAATCAAACTAAGCCGGGGCAAGGCGGAGGGTCCCAATTGGCGTTCCCCGGTTACTTCAAGAACGGTGCTAATACCGATCTGGGGCCTCAGGCAAGTGATTTCGATTGGATGACCACAGGATTTGGTCAGATAATGTCGTCTTCGGGGGGTCCTAGGAGCCTTCTGGGGGAATTGTTATTGAGATTCGAGAACTCCAGGCGACTGGAGCCGAATGGGCAACCATTGATAAAATCTGG…	0	1	0	1	0	0	0.5	0.25	0.333333	0.333333	0	1	0	1	0	0	0.5	0.25	0.333333	0.333333	0	0	0	0	0	0	0	0	1	0	expressed protein [Oryza sativa (japonica cultivar-group)]	3	1e-16	none	356	CATGTCTTTGTGCAATCT fuzzy_for (hit = 623) 0 1 0 1 0 0
ns	ns	ns	ns	ns	gnl|UG|Ta#S32499715	TGGNGGCGCTNTACGNNGGCCCAGGANNTNNTNTACCCGCTCCTTNTGNTTCGACCCGGACAGGCTTGAGCGTGTCCGCGGTCTCGCCCTCGCCGACGGGGATCTCGAGCGCTGCACCACCTTCGAGGCGCTTTCCGGCCTCGTCTGGCGCGCTCGCACCCGCGCGCTGGGGCTCGCGCCGGAGCAGCAGACGAAGCTGCTGTTCGCCGTGGACGGGCGGCGCCGCTTCGTGCCTCCGCTCCCAAAGGGGTACTTCGGGAACGGCATCGTGCTGACCAACGCCCTAGCGACGGCGGGGGATCTGCTGTCGGCGCCAGTGTCGCGCGCGGCCGGGAAGGTACAGGAGGCCGTGCGGATGGTGACGGACGAGTATATGCGGTCGGCGGTGGACTATTTTGA…	0	0	3	1	0	0	0	1	1	0.333333	0	0	3	1	0	0	0	1	1	0.333333	0	0	0	0	0	0	0	0	2	0	transferase family protein, putative, expressed [Oryza sativa	2	6e-93	none	462	CATGCTTATTTTGCTTGT fuzzy_for (hit = 686) 0 0 1 1 0 0	CATGTGTTTGTTTGTTTG fuzzy_for (hit = 699) 0 0 2 0 0 0
ns	ns	ns	ns	ns	gnl|UG|Ta#S17989202	CCGCCCGAGATCCGGGGATTTTCTCACCCCGCGGGAGATTTTTGTGGAACAAAAAAGGGCCAAGGGGTTTATAAAAGGCCCGGTGGGCCAACCCTTTAAAACCAAGAAAAGGAAATCCTTCCAAAACTTTTTTATTTTGAAGGCCCAAAAGAGCTTTTACACCACCCTGAAGCCTGGATCCCTTTGGCCGGACTTTCACTGCCTCCAATAACGCAACCAATTGTGCTTCTTGAAAGGAGGAAcatgGCATAAGAATGGTCCAATAATAAATTGATGTTGAGCCAAGGGCAAGGAAATACCATCAGAACATACGGGCAATTAGTGGGTGCACTGAGAAGGACCACAGAGCAGAGGAGCAACATAAAATTTGGGAGAAGGAAATAGCCcatgACCTGCATT…	1	0	0	0	1	0	0.5	0.25	0.333333	0.333333	0	0	0	0	0	0	0	0	0	0	1	0	0	0	1	0	0	0	0	1	pentatricopeptide, putative, expressed [Oryza sativa (japonica	3	2e-26	none	292	CATGTAAAACCTTCGTTG fuzzy_rev (hit = 1035) 1 0 0 0 1 0
ns	ns	ns	ns	ns	gnl|UG|Ta#S32733505	AATGATGGCCATAGCCGAGATGAcatgCATCTGCGGGGAGAATCCNCcatgACGGACTGCATCTGCCCAGACGATTTTTGCAACGGCCACGACGAAGTGCATCTCTCAATTCCAGGATCAGcatgCTGGATGAATCCTCCTTGCCTGTTAAGTCGCAATGGTGCAACCAAACACcatggaggcttctgtattAGGGACGGTGAATCTGCATCGACAGTGATGGATGGAAATTGCTCGCCCTCCTTCCTCCATAAACcatgGGGACCTTGTATACTTGTATTAGCCTCCCCATCTATCCATCAGGAAGCCCTGACTTCCCCTGCTATTGCTGTCGAAAACGCTACCCTTGCAGAAcatgAACTGAACTTAAGTATGGCAcatgGAGCTTCAGTTCAATTA…	0	0	0	1	0	1	0	0.5	0	0.666667	0	0	0	1	0	1	0	0.5	0	0.666667	0	0	0	0	0	0	0	0	1	0	hypothetical protein [Oryza sativa (japonica cultivar-group)]	2	3e-16	none	896	CATGGCGGCTTCTGAATT fuzzy_for (hit = 174) 0 0 0 1 0 1
ns	ns	ns	ns	ns	gnl|UG|Ta#S18009671	GCGGCCGCCCTTTTTTTTTTTTTTTGAGCAATAACGGGATGATCCACTATATACTTGGTTCCACGAAATCGGGATGGTCTGAAATGTGAAAAGTACGAAAAAAATTTGTAGAGAACTGTCTTTGTTCCCATTTATCAGTAGCAAAACAATGTACGGGTTCCATAAAACAGAGCTCAAATGGCTTGTACAAACTCTTATGGTGTGGGATTCTGACAGTGAAcatggcatacacatatgcTCTGTGTTTCTGCAGGATTTGGTCGTCTCAGTAAATGTGGGGGGCAAACACCCAGGGTTcatgCTGGAACAGCTCTCGGCCATTCATTTGCACTGCACCTGAAGCTATATCCGCGGCTCGCTTCTGAGCTGCTTCAGCTTTCTCTGCAGCTTCTTCTGCAT…	0	0	1	2	1	2	0.5	1.25	0.333333	1.66667	0	0	0	1	1	2	0.5	0.75	0	1.33333	0	0	1	1	0	0	0	1	2	0	no hit	none	na	none	0	CATGACATACACATATTC fuzzy_for (hit = 220) 0 0 0 0 1 1	CATGGAATACACATATTC fuzzy_for (hit = 220) 0 0 0 1 0 1	CATGTTCACTGTCAGAAT rev (hit = 523) 0 0 1 1 0 0
ns	ns	ns	ns	ns	gnl|UG|Ta#S16058050	CCGTGCCGAATTCGGCACGAGTCACTCCGATCAATCTCGATTTGCCAGCCCTCCGCGACGCCGGCAGGTCGCTGTTGAGCCTGACTACTCCCCGTAGCGGAcatgGGATCGACGGCGCTCGGTGGTGCGGCTCCGGCGCGCGCCGGATTGGCCCCCAAGAGTGGAGTCCTTGGATCTACTTTCAAGCcatgTGGTGGTTTCAAGCTCAAAACAACTACTAAGGTTGGACGCTCTTCAGTTTGTGTGAGGGTATCCATTGCTTCTTCACCACAAAAACAGTACTCTCCTAAGACATCAGCAGTTAAATCAGGGGAGGAAGTGCGCATTGCGGTGCTAGGAGCCAGCGGTTATACCGGGGCTGAGATTGTTCGGCTTCTAGCAAACCACCCTCAGTTCCGT…	0	1	0	2	0	0	0.5	0.5	0.333333	0.666667	0	1	0	2	0	0	0.5	0.5	0.333333	0.666667	0	0	0	0	0	0	1	0	0	0	putative Semialdehyde dehydrogenase [Oryza sativa (japonica	1	0	none	415	CATGAGATCAATAAAGCA for (hit = 1596) 0 1 0 2 0 0
ns	ns	ns	ns	ns	gnl|UG|Ta#S15903130	TTTTTTTTTTTTTTTTTTTTTTTTTTTTTTTTTTTTTTAACAAAAAGTAATGGGTCGAATTGAAGACAAATAAATTTTAACTTGTCTTAGCAACATAATGTTTTGAGCCTATTTCAAATAAATAAGTGcatgATAGATACGTCCTTCACAACTATCTCTTTCATTGTCTTATGCCTGTGATGCGGCTAAGATATTCTCGTACAGATAGAGGAATcatgCAACACCGTGAATTCCCATCATATGCTAATAGATCGATCACAAATTTCTTCCGTAGTCTTTGACTATCCGTGGAGATTGGcatgAGTTTTCCATTGTTCcatgCAGAcatgAATTGCAAAAAGATAAAGGCATCTAGATCACTATCTTCTATGACTGGAATGCCACTTGGGAGTATATGTT…	9	1	3	5	2	9	1.5	6.5	4.33333	5.33333	0	0	0	0	0	0	0	0	0	0	9	1	3	5	2	9	0	0	0	1	no hit	none	na	none	0	CATGCAAGCGTTATCTGC fuzzy_rev (hit = 483) 9 1 3 5 2 9
ns	ns	ns	ns	ns	gnl|UG|Ta#S16199646	GTTCGCCGTCTCGTGGTCGGGGCTCGTCGTGCTGGTCACCGCCAAGCAGACGGAGATGGTGCCCCTGGTCCTGACGCCGCCGTTCAGATTCGGGCCGGTGCCCGCCCAGTTCAAAGACTCGCCAGCGCTCATTNATCTTCTTGTGGCGCTGTGcatgACGAGCTTGTATAGCCTTCTGACGGCCGCCACCTCGGTCAAGTCcatgtcaagttcggcttcCTGTGCCAAGGGGATCTTCGTCCTCATTCTGCTTGATGTGGTTTACGCGGGCATcatgGCGTCGGCGACGGGCACGGCGGGGGCCGTGGCCTGGGTGGGGCTGAAGGGCAACTCGCACACGCGGTGGAACAAGATCTGCAACATCTACGGCAAGTTCTGCCGGCACATCGGCAGCGCCAC…	1	0	1	2	0	0	0	1	0.666667	0.666667	1	0	1	2	0	0	0	1	0.666667	0.666667	0	0	0	0	0	0	0	0	1	0	integral membrane protein-like [Oryza sativa (japonica	2	8e-35	none	207	CATGTAAAGTTCGGCTTA fuzzy_for (hit = 201) 1 0 1 2 0 0
ns	ns	ns	ns	ns	gnl|UG|Ta#S19220872	AGGCCACTCCCATCACACACACAGACACGCCTGCAAGAGCGAGAGCGTGAACcatgGCGTCcatgGGGAAGAAGCAGAAGCAGGTGGCGGCGACGCTGATGCTGGCGCTGGTGGTGCTGGCGGCGGCGCCGGGCGGGGCACGCGCGGCGTGCCAGGCGTCGCAGCTGGCGGTGTGCGCTTCGGCCATCCTGTCCGGGGCCAAGCCGAGCGGCGAGTGCTGCGGCAACCTGCGGGCGCAGCAGGGGTGCTTCTGCCAGTACGCCAAGGACCCCAACTACGGGCAGTACATCCGCAGCCCCCACGCGCGCGACACCCTCCACTCCTGCGGCCTCGCCGTCCCGCACTGCTAGGCACCATCCACGTACATATGGCTGAGCTAGCTAGATCTGCCTCAGTGAC…	4	2	5	2	7	1	4.5	3	3.66667	3.33333	4	2	5	2	7	1	4.5	3	3.66667	3.33333	0	0	0	0	0	0	1	0	0	0	type 2 non specific lipid transfer protein precursor [Triticum	3	4e-36	none	98	CATGTGGTTCGACTTTGA for (hit = 458) 4 2 5 2 7 1
ns	ns	ns	ns	ns	gnl|UG|Ta#S18009891	GGGGAAGGGGTTTTGGCAGAACCTCAAGGGGGGGGAAACGGGTTTAACCCCGGGGGTTTCCAAGTTTCCCCCCCCTTGACCCAAAATGGAGTTTTTTTTGCACCAAATTAACGGGACTTTCCAAATTTCTTAAAAATCCGCCCCCTTAACCCAATTGGGCGTAGGGCTTTACCGTGGGAGGTCTATATAAGCAGAGCTCGTTTAGTGACCGTCAAGATCGCCTGGAAACGCCATCCACCCTGTTTTGACATCCATAGGAGACACCGGGACCGATCCAGCCTCCGGACTCTAGCCTAGGCCGCGGGACGGATAACAATTTCACACAGGAAACAGCTATGACCATTAGGCCTATTTAGGTGACACTATAGAACAAGTTTGTACAAAAAAGCAGGCTGGTAC…	0	1	1	0	0	0	0.5	0.25	0.666667	0	0	1	1	0	0	0	0.5	0.25	0.666667	0	0	0	0	0	0	0	1	0	0	0	unknown protein [Oryza sativa (japonica cultivar-group)]	3	1e-35	none	118	CATGAACGCGCTCACGCT for (hit = 847) 0 1 1 0 0 0
ns	ns	ns	ns	ns	gnl|UG|Ta#S22388001	ACGCTATGACATTAGGCCTATTTAGGTGACTCATAGAACAAGTTTGTACAAAAAAGCAGGCTGGTACCGGTCCGGAATTCCCGGGATATCGTCGACCCACGCGTCCGAAACATAGCTCGTCCTTGCTCCCAAGCAATGTATCCCACCACCCCCTCCGACGCGTACGACAGGTTCAGCAACGGACCTCCGCCCACGGCGCCGCCGCCGCCGCAGCAGCCCACGTACAACCACGCcatgAACCAGAGCCACCACGCCCGCCCCGCCGCCGGGCTGGCGCGCTGGTCCACCGGCCTCTTCCACTGcatgGACGACCCCGGAAACTGTCTCATCACCTGCCTGTGCCCCTGCATCACGTTCGGGCAGATCGCTGACATCGTGGACAGAGGAACCTGCTCGTGC…	0	0	0	2	1	0	0.5	0.5	0	1	0	0	0	0	0	0	0	0	0	0	0	0	0	2	1	0	0	0	0	1	putative PGPS/D12 [Oryza sativa (japonica cultivar-group)]	1	3e-32	none	181	CATGTGCCTATAGGTCCT fuzzy_rev (hit = 751) 0 0 0 2 1 0
ns	ns	ns	ns	ns	gnl|UG|Ta#S12971088	GGAGAAGCTGCCCGGACAGCACTGAGCTGCCGGCCCCGACTGGCTGTCCGCTGCCGACTAGCCCTCTTGAGTTAAGCTTGAGCTGAGTAAATAAGATGCCTGCGAATATTTAAGGGTGTGTTTGGTTGCAGTTAAcagtagttgcattgcatgTTCATCGTCAGGGAGCCTGATTCTTTAAATGCAGCCTCATATGCAACAGATGCAATCAATAGGTTGCCTGCCTGCATCGCATAGAGGGCATTTACCCTTCGTGTTTGGTTTCCGTTTTTGTGCTTAGAATGTGAGCAGATGCGAAAAAAAAAA	1	0	0	0	1	0	0.5	0.25	0.333333	0.333333	0	0	0	0	0	0	0	0	0	0	1	0	0	0	1	0	0	0	0	1	no hit	none	na	none	0	CATGCAATGCAATTATTG fuzzy_rev (hit = 135) 1 0 0 0 1 0
ns	ns	ns	ns	ns	gnl|UG|Ta#S18012549	TCGACCCACGCTTCCGCGACTGGAGCACGAGGACACTGACTGGACTGAAGGCCTAGAAAACGCTCGCACGCACGCGGAGCGGGGGGCTGTCCAAAGCGCGTGATCCATTTCCTCCTCCTCTCTCGGTGCGTGCGCCACTCCGTCGGCCCGCCCGTCCCCCTCACCGGCGACTTCTCGCCTCGCGGCCGCTCCCAGGGCAGCGTGGGCGCGTGTGTTGCGAGCcatgGCCGGCGAGAAGAAGATGTTCGGCTTCGAGGAGGTCGCCAAGCACAACGTCGCCAAGGACGGCTGGCTCGTCATCGCCGGCAAGGTGTATGATGTTACCCCTTTcatgGATGAGCATCCTGGTGGAGATGAGGTACTGCTGGCAGTAACCGGGAAAGATGCAACCAGCGATTT…	0	1	1	0	0	0	0.5	0.25	0.666667	0	0	1	1	0	0	0	0.5	0.25	0.666667	0	0	0	0	0	0	0	1	0	0	0	putative cytochrome [Oryza sativa (japonica cultivar-group)]	2	5e-55	none	134	CATGTCCAGGCCAAGGAT for (hit = 517) 0 1 1 0 0 0
ns	ns	ns	ns	ns	gnl|UG|Ta#S17879625	GACTTCCAAGGGCTCCAAGTGCTGGTTTGTGAGATATGCACCACAAAACCTTGCTCAGATTATTGAGGCTATCAGGGGTGCAAACAAGAAGGGTCTCTCGGTATCATTAGATTTGGCTAGTTTTGAGTGGTTCGCGACTATAGGTCACAACTAATGCCCCTGTTGGAGACAGCCAACATTGACCTTTGTTTCGCCAATGAGGATGAAGCTAGGGAGATCATAGGGGGAGGGCTGACCTATGATCCAGAGGATGCGCTTGCGTTCTTGTCCAAGCACTGCAAATGGGCCGTTGTGACTCTCGCTTCAAAGGGGTGCATCGCAANAcatgGCAAGCAGGTTGTTCAGGTGCCGGCCATCGGGGAGAGCAATGCGGTGGATGCGACCGGTGCGGGCGACCTG…	0	0	1	1	0	0	0	0.5	0.333333	0.333333	0	0	1	1	0	0	0	0.5	0.333333	0.333333	0	0	0	0	0	0	0	0	1	0	putative ribokinase [Triticum turgidum subsp. durum]	1	9e-83	none	372	CATGCTTGTATGTGAATG fuzzy_for (hit = 678) 0 0 1 1 0 0
ns	ns	ns	ns	ns	gnl|UG|Ta#S32524722	TGGTATAACAGAAGGGCAGAAAGATGTTGCCCAAGAGGGGTTCAACCTTGGGCATAGGCAATCTGCGcatgttggatacaagtggGGTCTTGTTCGGGGGGTTACTAGGTAAATTGCATTTCTGGACGCACAAATAACAGTTTTCTTGTATAGAGTTCCTCTTGTGTCATTCTCAGTTATTATGTTTTCCATTTGTTGTCCTTCAAGCAGTGCATTTGCTAGTCTTCCCGACAGTCTAAAAGAAAAGTTGCTGCTCGACGGCCAGCGTAGAGGAAAACTTGAAGGTTTGCACAACTCCGTGCAAGAAATTTCAGCACAGGGTGCTCTGCAGCTGTTTCACGAGAGTACTCTTAAGGATAATCTTCGACCAGAGGAAAGCAAGCTCCAAACAATTACAAA…	0	0	1	0	0	1	0	0.5	0.333333	0.333333	0	0	1	0	0	1	0	0.5	0.333333	0.333333	0	0	0	0	0	0	0	0	1	0	unknown protein [Oryza sativa (japonica cultivar-group)]	2	4e-32	none	210	CATGTTCGATACAAGTAG fuzzy_for (hit = 67) 0 0 1 0 0 1
ns	ns	ns	ns	ns	gnl|UG|Ta#S17893945	TTTCAACTTTTTCCCAAAGGTGGATAATTACCAGGTTTCAAACATTAGCGGCGGACTATTTGTGTTCCAACCGGGCAATGTTTTCTGGGTAATCTTATGACAATGAGTCCCAGAATAATCCAAATATATTNCGTGGATGGACTACATTCAGAATGTAGTTGATTTTGGTATGACGCTGCAAAAGATAACTTGACCCNATCTATCTTCACCCACCTGCATCTGCACCTTCTCACCCAAAGAAAGCTGATAAAGGAGATGTGAANCCAAATTCCAAGAAAGCTGTTTCAGGACAGAAGATTGCGGATAAGTCAGATGGAGCTGCTGATTCCAAAAAGGCTGCAGGGGAGNATAAGGTTCCTGGGGATAAGGCAAATCCTACTTCTGCCAAAAACAACAAAC…	0	0	0	2	0	0	0	0.5	0	0.666667	0	0	0	2	0	0	0	0.5	0	0.666667	0	0	0	0	0	0	1	0	0	0	similar to methionyl-tRNA synthetase [Oryza sativa (japonica	3	e-109	none	409	CATGCGGATGTACCATTT for (hit = 1041) 0 0 0 2 0 0
ns	ns	ns	ns	ns	gnl|UG|Ta#S17890622	CACGCGTTCCGCACTNAGGTGTATCAATGAAAGCAAAGCTTTACCGTCTCTCGGAACAAAGATCGGCTAcatgTCCATATTTTGTTATTCCTTTGTGGAGAGGAAGTGGATATACCACcatgTTTATGCAAGTCCAGCTGCCGCAcatgATCTTCACAGGGCTTGAAGATTACAAAGCAAGAGGAACTCAAGCAAGCCCTTACTATACAGTCACTCATTTCACAGAGTTTGCAGAAACCAAGGATACAGTGCTTGTCCGAGGAGACGTTGTCTTCACCAGCAAACTAACCGATGCAGAGGCAAAGTGTCTTTTAGAGACCGCCCACTCGTTCTACCTGAATGATGTGCGGTACAAGCTCGTGGAGCGTTTCAACAAGGAAACAcatgATTTCGAGTTCA…	0	0	1	1	0	0	0	0.5	0.333333	0.333333	0	0	1	1	0	0	0	0.5	0.333333	0.333333	0	0	0	0	0	0	1	0	0	0	unknown protein [Oryza sativa (japonica cultivar-group)]	3	1e-67	none	236	CATGCGACGACAAAGCTT for (hit = 455) 0 0 1 1 0 0
ns	ns	ns	ns	ns	gnl|UG|Ta#S18006229	GGGTCTGCGGGCGCAGATAACGTGTTGCGGCGTATACGGTGAGGCGTTGGCCAACCACACAGGGGGGGAGCGGTTATCGAGGGGATGCCGGGGACGCCcatgAGGTGcatgGGGTTGTTGGCGCCCCAAATCACGCGGGTTTCCAAATTTTTGAAAACCCCCCCCCTTGAGCCATAGGGCGTAGGGTTACCGTGGAGGTAAATAAACCGGGCTGTTTAAGGAACGTCCAGTCGCCGGAAGACCCCTTCCACGTTTTTGACCCTCCAAAGAGAACCCCGGGGCCGATCCACCACGGGATTTTACCTAGGCCCGGGGGCGGGTAACCTTTCACCCAGGGACCGGTTTGGCCCTTAGCCTATTTAGGGTACACTATAAGACCAAGTTTGGCCCAAAACCACG…	0	0	0	1	0	1	0	0.5	0	0.666667	0	0	0	0	0	0	0	0	0	0	0	0	0	1	0	1	0	0	0	1	disease resistance response protein-like [Oryza sativa (japonica	2	1e-30	none	189	CATGTAAACTGCGTTGCT fuzzy_rev (hit = 1009) 0 0 0 1 0 1
ns	ns	ns	ns	ns	gnl|UG|Ta#S13250163	GTTTTTTTTTTTTTTTTATTTAATATAAGACCAATAGGCCTTTTGCTTTAATCATCTTCATCAGATTTAGGAGCACAATACCTTACACTTCTCTTACAAAATACAATACCCGTTACCTTAGAAATGTGAAAAATTATACAACCTTATTCCTTGACGTGTCGCCCTTTCAATCACAACAAGCGTATGACGACCGTTGTACACAAGATGcatgcatgtaattatatatatcGGTATAAATAGCAACATCTTAAATAGATTCAACGTCAAGNAAGCAAGGGTCGGGCAAATCCAANAAGGAGAAGTGTNTTGTTGTCCCCTTTCCCCAAGGGGAAANGNCCTGAGCAACCNGTTCCCCGTCCCGGTCCGTGACCTCCAACGAANTAACTGGCGTAAAAAGNC…	1	0	1	0	0	0	0	0.5	0.666667	0	1	0	1	0	0	0	0	0.5	0.666667	0	0	0	0	0	0	0	0	0	1	0	no hit	none	na	none	0	CATGTACGTATATATATC fuzzy_for (hit = 211) 1 0 1 0 0 0
ns	ns	ns	ns	ns	gnl|UG|Ta#S17989625(for)	CCCACGCTTCCGGAATTGGAGAAAAAACCTTCcatgTTATTGATGCATTACTAAGAAGGCTCTGCGGCTGGGAGATGGCGAGCGCCAGTGAGCACTGCGCACGGTGTAGCAAGCTGGACAAGATCACAAGAGCGTGAGCGACAGTCAAGAcatgAGCTATCCAGTGGTCAAACTGGGCTATATTTCTTTCATTGAGGCGAGGGTGATTCCAGCAGATTTTGCTTGGCATACTTGCCTTTTTTCTTGAAGTTGGGCGTCAGTCGTCTCTGCGGCAAGCAAGGATTCTGGATCGGGCGCAGGTCGTCGACATAAGAGAGCCTGGTTGGTGTGGTCTTcatgCTTGGTGTGGAGAAGCAGGGGAGGATGAGTAGGACGGGcatgGGGAAGGAGCAGCCAGGC…	0	0	0	2	0	0	0	0.5	0	0.666667	0	0	0	2	0	0	0	0.5	0	0.666667	0	0	0	0	0	0	1	0	0	0	no hit	none	na	none	0	CATGGTCCTGTTAGTAGT for (hit = 756) 0 0 0 2 0 0
ns	ns	ns	ns	ns	gnl|UG|Ta#S17989662	ACGCGTTCCGCAAGATTCGCGATCTGGCTGGACAGCAAATTGCGACTACAAACAGATCCTATCCTTATCCTAGAATATTGTTCTTTGGCGGcatgGTTATGAATATGCTATTTCCAATCACTATGATCGACACTGCGTATGGGAGGAAGTGGCACAAAATAAAAAGCTGAACAAGTTCAATCATACAATAATTGATCAACAGTTTGAGTTTTACCAAGCTGACGGACTGACAAGGTTCAACTCATCGGATCCCCACAAGCTGCTACCAAGCTATGTCCCTGAAGGTGCGTTCATCGTGAGGGAACACACACCGATGTCCAACTTATTCTCTTGTCTGTGGTTCAATGAGGTTGATCGCTTCACACCTCGTGACCAGCTCAGCTTTGCATATACATACTT…	0	0	0	1	1	1	0.5	0.5	0	1	0	0	0	1	1	1	0.5	0.5	0	1	0	0	0	0	0	0	1	0	0	0	expressed protein [Oryza sativa (japonica cultivar-group)]	2	2e-87	none	674	CATGTAATCCAAAATGGT for (hit = 883) 0 0 0 1 1 1
ns	ns	ns	ns	ns	gnl|UG|Ta#S18006713	GGATATTTTAGTGAGCACCCCACCGTTTACAATGGGGATAAAGATTGCAAAGTCCCTATTCCCCCTGGTGGAAACTTTCAAAAGCCGCCCTTTTCGGGCAACACTGATGAAGGTTTCCAAGGCCCTTTCCTTATTTGGTTTGGCAAACCCCCAGCCATCCCAAAGGGGTTCTTAAGAcatgGGGcatgTTCATTGCGGTTGGCTTCAATTGGGATAGCCCCGTATGCTTTGATGAGGGTATTAACGAGCCTGCTGATTTCTTTGGGGGTTGGGCAGGCAGTGCCCGATTGGACAACAAAAGCtatgaccagggctgttccATTTGAAGAGGCTCTTGCTGCCCGGATCTCTTTAATCAAGCCATCTCTGTCCCAAGTTGAGGACTGTTTGGAGAAGAGG…	0	0	0	1	1	0	0.5	0.25	0	0.666667	0	0	0	1	1	0	0.5	0.25	0	0.666667	0	0	0	0	0	0	0	0	1	0	Phosphoserine phosphatase, putative, expressed [Oryza sativa	1	2e-90	none	296	CATGACCAGGGTTGTTCC fuzzy_for (hit = 302) 0 0 0 1 1 0
ns	ns	ns	ns	ns	gnl|UG|Ta#S16057989	CCAGAGTCGGAGGTGGTTGCGCTGTCTCCGGCGACGCTGATGGCGACGAACCGGTTCCTGTGCGAGATCTGCGGCAAGGGGTTCCAGCGCGACCAGAACCTGCAGCTGCACCGGCGGGGGCACAACCTGCcatgGAAGCTGAAGCAGCGCGGGAGCAAGGAGGTGGTGCGGAAGAAGGTGTATATCTGCCCGGAGGCGTCGTGCGTGCACCACGACCCGTCGCGCGCGCTGGGCGACCTCACCGGGATCAAGAAGCACTTCTTCCGCAAGCACGGCGAGAAGAAGTGGAAGTGCGACAAGTGCTCCAAGAAGTACGCCGTGCAGTCCGACTGGAAGGCGCACTCCAAGATCTGCGGCACCCGCGAGTACAAGTGCGACTGCGGGACCGTCTTCTCCAGG…	0	0	0	2	0	1	0	0.75	0	1	0	0	0	2	0	1	0	0.75	0	1	0	0	0	0	0	0	0	0	1	0	putative zinc finger protein [Oryza sativa (japonica cultivar-group)]	1	e-103	none	449	CATGCATCCGCCCTCTCT fuzzy_for (hit = 1469) 0 0 0 2 0 1
ns	ns	ns	ns	ns	gnl|UG|Ta#S12956981	GTGGCGGGGGTGCGGCGAGTTGGGTGGGGATTCCGCGGCAACCGCGCGGTCCTGCTGGCCGACGGGGAGGTGGTTGACGTcatgTGGGATGTGCACGACTGGTGGTTCGGCCGCCGCGGCGGCGGCGCCGGGGCGCAGTTcatggtgaggtcgagggcGGAGGAGGGGAGACTGTGGATGGCCGACCAGCCGTCGGCAGCACCGCCCGGCGGCGTCTTCTTGcatgTGCAGTGCTACCGGCGTTGATGGTTGACTTCCTTGCAACAACCATTTCATTTcatgATTTTCTATATTGAGTTGCTCATTCTGTCAATGTACTTCGTCAATGAAATAcatgTAGATATTGTTCAAAAAAAAAA	1	0	0	2	0	1	0	1	0.333333	1	1	0	0	2	0	1	0	1	0.333333	1	0	0	0	0	0	0	0	0	1	0	hypothetical protein [Oryza sativa (japonica cultivar-group)]	1	2e-16	none	391	CATGGTGTGGTCGACGGC fuzzy_for (hit = 140) 1 0 0 2 0 1
ns	ns	ns	ns	ns	gnl|UG|Ta#S32549000	GNTTCATCTTTTGGNGATTCAAGGTcatgTGTTATTGCAAGGGAGATTACCAAATTGcatgAAGAGTTCTGGCGAGGAACCCTAGGCGAAGCAAATGAAGCCTTTGCAACTCGGCAGCCAAAGGGAGAAATCACCATCCTCATAGATGGGAACTCAATTTCAATTGATGAAACACCATCTGATGATTTTCTTGAGCAGGAACTCAGAGAATTGATGGCGAAAGGGcatgCTCTTTCAACGGCGGTGAAATTGGTGGCCGAAGCTACATCAGCAAAGAAGAAAGATGTTTATGCACTAGCACTGAGGGTGTTTGGAAAATGAGTAAAATGCAATCCATTTGCTCACGTCTGGGcatgCTAACATCTTCACCGTGGTACTTTCTAGACCATATTCCAATTA…	1	1	0	0	0	0	0.5	0.25	0.666667	0	1	1	0	0	0	0	0.5	0.25	0.666667	0	0	0	0	0	0	0	0	0	1	0	Tetrapyrrole Methylases, putative [Oryza sativa (japonica	1	5e-45	none	335	CATGGCAATGTCAGCTTT fuzzy_for (hit = 492) 1 1 0 0 0 0
ns	ns	ns	ns	ns	gnl|UG|Ta#S13180585	CNAATGGANANCCTGNTANTTCTGNTCGNTTNATGNCAGNTGTGTTACGCNGGATCTCTGCTGGATCCGNGGAGAGGATCTAACCAATCGCAACCGACCAGGTATACCGTNTGGTTTGCCGCTACTCAACAGACATCTGGTGGTACCGCTGTGTTGATGANCTGGTNATGAGTTGAGAGAGCTGTGCATTGTCGGATATGTGCATTCAGATGAGTCTAATGACAGCCGACGATGAGGAGCAATAGAGATCTGGAAGGCGGCGTCGATACCTTGCAAATCCCTCCAGCCATTCTTCTGTGACGAAGGGCACGTCCATACCGAGGATACTTACCATTTGTGGTCCGAGCTGACTGAAATCTCCGAGGAGGAcatgAGTGGAAATATTgatgtgtgatgtat…	1	0	0	2	0	1	0	1	0.333333	1	1	0	0	2	0	1	0	1	0.333333	1	0	0	0	0	0	0	0	0	2	0	TAK14 [Triticum aestivum]	2	4e-07	none	689	CATGTGTGATGTATTGGT fuzzy_for (hit = 385) 1 0 0 1 0 0	CATGTGTGATGTATTGTT fuzzy_for (hit = 385) 0 0 0 1 0 1
ns	ns	ns	ns	ns	gnl|UG|Ta#S13236794	CTTTGCTCCTTGTACATCTCCTCCTCTTGAGAGAGAGAGACCTCTCCCTTGGAGATCAAGACCTCCTATGGAGAAGATCCCTAGTGGATAGATCAAGACCTCCTATGGAGAAGATCCCTAGTGGATAGATCCCCATCATAGGATCACCAAGACCTCATTCCTCATAGGATTGGGATGAACTAGCACCTTGTATCTTTCCTTTGTTGTCTTTGAATCATTGTATCTCTCTTTGTGTGATTGGATCTAAGCAtatgtgtgattggatctaAAAAAAAAAAAAAAAAAAAAAAANANAAAAAAAANAAAAAAAAAAAA	1	0	0	0	1	0	0.5	0.25	0.333333	0.333333	1	0	0	0	1	0	0.5	0.25	0.333333	0.333333	0	0	0	0	0	0	0	0	1	0	no hit	none	na	none	0	CATGTGTGATTGGATCAA fuzzy_for (hit = 250) 1 0 0 0 1 0
ns	ns	ns	ns	ns	gnl|UG|Ta#S12923040	CCATCAGATATCACTTCCCTTGATGCAGTAATAAGTTTGAATTTATCATCAAACCATCTGAGCGGAATGATTCCAAATGATATTGGTGCCTTGCATTCATTGGAATCTCTTGACCTCTCcatgAACAAGCTTACTAGTGAAATCCCATCGAGTTTATCAAGTTTGACATCCCTGAGTTACTTGAACTTGTCCTACAACAATTTATCTGGAAGGATACCCTCAAGCCGCCAACTTGGCACCCTCAATGTAGACAACCCAGCACTTATGTACATTGGCAACAGTGGACTTTGTGGGCCTCCTCTCCAGAAGAATTGTTCAGGAAATGATACGGGCACTAGTcatgttggaagcaacaaccatgAGGAATTTGAACTGATGACCTTCAAATTTGGTCTTGTC…	1	1	1	1	1	0	1	0.75	1	0.666667	1	1	1	1	1	0	1	0.75	1	0.666667	0	0	0	0	0	0	0	0	1	0	unnamed protein product [Triticum aestivum]	1	1e-83	none	174	CATGTAGGAGGCAACAAC fuzzy_for (hit = 339) 1 1 1 1 1 0
ns	ns	ns	ns	ns	gnl|UG|Ta#S15903533	TTTTTTTTTTTTTTTTTTTTTTTTTTTGGGTCCAAAAcatgTTAGTTGGCGAGAATAAATGGTCGTGTTAcatgCACATAAATATATTCCATCGACTACAAGAAATTGGCGCGGCAGCCAGGTTACCAGTCCATCTGATGCTAATAAAGTTCTGGAGAATAGAATACATAAAATAAAAAAAATGCCCACAGCTAGTCTCCAGCGAATGCCAAGGCTCCCCCCACGGCGTTCTTGAATACTGGGAAGCACGAAAGGACGCTGGTGCTCTGAATTCGCAGAAGCGCATTTGCTATCCACAACCATTGGTGCAGAGTTTcatgGGTCCAGCGGACAGCTTcatgGGGCACACGCACTGCGCAGGAAGAAGAGGATAACTGACCAGCATTCATCTCGCATCAG…	0	0	0	1	1	0	0.5	0.25	0	0.666667	0	0	0	0	0	0	0	0	0	0	0	0	0	1	1	0	0	0	0	1	no hit	none	na	none	0	CATGGAGTATCGTGTAGC fuzzy_rev (hit = 520) 0 0 0 1 1 0
ns	ns	ns	ns	ns	gnl|UG|Ta#S17882102(rev)	AAAAAAAAGTTTTTTAAAAAAAAAAAAGAAAAAACCTCCCTTCCCCAAAGAAAAGGGCCCCCAGAACAAACCAAATTTTTTTGGTGCCAACCCCCGGGAAGAAAAAAATAAATTTTTGATCCAAAATTGGTAAAGGGGGAACCCCCCCTTATTTCTTTTGTAAGGAAAGAAAAAAAAAAAGTTTGTATATTAATTTCTTTAGAAAAAACAAAAAAATTTCGGCCTGATTTTAAAAAAACCTTAATAAACACGTTTTTGAATGAATGGTTATATACAAGAGAATATAGCCTCTCGAAACAATGATAAGGAGATTCTGGAGGAGGGGAACGAGGGAGAAAGGGCATCACCAAGAACCGAATGGCGGTGACACCTTCAAGCAGGGTCGCCGAGCAACGAATT…	1	0	0	1	0	0	0	0.5	0.333333	0.333333	1	0	0	1	0	0	0	0.5	0.333333	0.333333	0	0	0	0	0	0	1	0	0	0	no hit	none	na	none	0	CATGACAAAACAAGCTGA for (hit = 581) 1 0 0 1 0 0
ns	ns	ns	ns	ns	gnl|UG|Ta#S13147397	CTCGTGCCGTTTTTTTTTTTTTTTTACGAATTTGGTCTAAAACTATTTGTACTCTGGAGTCTGGAACTAACAACGCAAAACATACATTACTCAGCTCATATGTTCAGACAGTATTGGTCCACAGCTCTATGCTTCAATtgctgaactatttacatgGCAGATTCGCTCGCGTCCGAGTCCCAACGAATCATCATTCGCCATTAACTAGCGCAGAAGAGCAGGCAGATACATTCCCCTGAACCGCGCACCAAGAACGTCACCGGAGAACAAGTGGACATTCAGCCAGCACCGGAGCACAACACGTCAACACCAAAGTCCAATTCAACACGTNAGANCAAGATATCCAATGcatgGTNNACCCTGTTCTGGCAACAGGCTGGATAACACGNCGCAACTCCC…	0	0	1	0	0	1	0	0.5	0.333333	0.333333	0	0	0	0	0	0	0	0	0	0	0	0	1	0	0	1	0	0	0	1	no hit	none	na	none	0	CATGTAAATAGTTTAGCG fuzzy_rev (hit = 138) 0 0 1 0 0 1
ns	ns	ns	ns	ns	gnl|UG|Ta#S18012758	CGGCGACCCACGCGTNCCGCGACTGGAGCACGAGGACACTGAcatgGACTGAAGCAGTAGAAATTTTCCTCAGATCGACCCCCCTCGCGAGAGAAAGAGAGAGAGAGAGAGAGAGAGAGCGAGCGAGAGGAGCCTCGGCCGCcatgggattcatcatggaGTTCGCGGAGAACCTGATCCTGCGGCTGATGGAGGACCCGGAGCAGCGCGACGAGGCGCAGCGGGCGCACGTCTACCGGATGAAGGAGCGGTGCGAGCGCACCAAGGCGGCCTGGGCGCTCCCGCTCCGGCCCTACGGCTTCTGGACCTTCGACCGCTTCAACTCCCAGCTCTCCTGGGAGCCCCAGATCAGCCAGGCCGCCGGCCGCCGCGACCCCTACGACGACCTCCTCGCCCGCC…	0	0	0	0	0	7	0	1.75	0	2.33333	0	0	0	0	0	7	0	1.75	0	2.33333	0	0	0	0	0	0	0	0	1	0	hypothetical protein [Oryza sativa (japonica cultivar-group)]	3	5e-39	none	94	CATGGGATACATCATAGA fuzzy_for (hit = 142) 0 0 0 0 0 7
ns	ns	ns	ns	ns	gnl|UG|Ta#S13165227	TTTTTTTTTTTTTTTTTTAGTATAACGCACCACTGAACTGAGCAATCTATTCATTTATTTAGGcatgGTATGTGGAATCNTACACTTATTTGGTTTCTANATAACGCTTGGCCGGTTGCAAACTGATCAGACAACCGAGCTACACGGTGACNTTANTATGCANCTACTAAGTNCCTCGCCTCNACACTNAATGTGCACCACCATAANGTACGCACTTGTCAGAAATTACATTTCCTGCATcatgCANTGTGATNACCTCTCTGCNGAATACAGGCNACAGCTTAGCNAGGGTCAGGCGTAGCTGGTTcatgCAGACGACNACCTTGGCTGANGCTCTTGCCNGAATGAAGANACTCTACANCATCcacggcagnnacaagcccAGGAATTTCNTAGGGT…	0	0	0	0	0	7	0	1.75	0	2.33333	0	0	0	0	0	0	0	0	0	0	0	0	0	0	0	7	0	1	0	0	no hit	none	na	none	0	CATGCCTAAATAAATGAA rev (hit = 365) 0 0 0 0 0 7
ns	ns	ns	ns	ns	gnl|UG|Ta#S26026425	AAGCGGTCGGTACCGGTCCGGAATTCCCGGGATATCGTCGACCCACGCGTCCGCGACTGGAGCACGAGGACACTGAcatgGACGAAGGAGTAGAAAAGCGACTAGAATTTCCCGGCCCGAAACAGTAAGGTCTCTCTCCTCCTCGTCTTCGGCTGCTGCGGCGGCGGCGGCGATGCTGTCCGGCGACGTTCCCCCGAACCAGACCGTCTACTTCAGGAACCTCAACGAGAAGGTCAAGAAAGAAGAGTTGAAGAGATCACTTTATGCATTGTGCTCTCAGTATGGAAGGATAGTGGATGTTGTGGCCTTGAAAACTCATAAACTCAGGGGGCAAGCCTGGGTGGCATTCAGTGAAATTACAGCGGCTACCAATGCTTTCCGGGGCCTACAGGACTTTGA…	1	1	0	0	0	0	0.5	0.25	0.666667	0	1	1	0	0	0	0	0.5	0.25	0.666667	0	0	0	0	0	0	0	1	0	0	0	RNA recognition motif family protein, expressed [Oryza sativa	2	4e-84	none	232	CATGTGATCTCGGAACCG for (hit = 882) 1 1 0 0 0 0
ns	ns	ns	ns	ns	gnl|UG|Ta#S16058180	GCACGAGATCTGCCTCCCTCCCGATTCATCGTCTCCCGTCCCCTCTTTGTCGTCCTCTTCACCAGCGGCAGGCGGTGGTGGCAGGTGACTGTGACTAGCAGGAGCGCGGAGGAGGGGTCCTTCGGTCGCcatgGCTCAGATCTTGCTCcatgGGAACCTCCACGTCACCATCTTCGAGGCCTCCTCGCTCTCCCACCCCGGCCGCGCCAGCGGCGGCGCCCCCAAGTTCATCCGCAAGTTTGTAGAGGGCATTGAGGAAACTGTCGGTGTTGGCAAAGGAAGCTCCAAGCTATATGCCACCATTGATCTCGAGAAAGCTCGTGTTGGGCGTACCAGGATGTTGGGCAACGAGCCCGTCAATCCTCGCTGGTACGAGTCGTTCCACATCTACTGTGCGCA…	1	0	1	0	0	0	0	0.5	0.666667	0	0	0	0	0	0	0	0	0	0	0	1	0	1	0	0	0	0	0	0	1	Phospholipase D alpha 1 precursor (PLD alpha 1) (Choline phosphatase	2	0	none	812	CATGGTTGAGATTTACAG fuzzy_rev (hit = 1105) 1 0 1 0 0 0
ns	ns	ns	ns	ns	gnl|UG|Ta#S15879926	TTTTTTTTTTTTTTAAGGATCAATTTTTGCTTGATGTATTGTATGTTTGCGGGTcatgcaccttaatattcaGGAAAGCATACGCAAGCAGATTTTGCCCAAAAGTTGAAAATAAACTTGCCAACATAATGCCGATATGTCATATGTCGTCAcatgCTGTTCTGCCACGGGTTCAACAAACTCGTGcatgACACTGCTGCCGTACTTGGAGCCGCCGCCGCTTTAGAGGTCCTCAGTGGCCTCCAAGCACAAATAGAGCACGTGGCCCTTGATGCCcatgCCGCATCCGCGCAAAAAATCTTGACGTGAACTGACCCCAACCGGATTTTCCCAATGCAGTTGTGGTTCATCCCAACATATTCAGTGGACATTTCACTGCAGTCTGCAGCTATCCACTAA…	0	1	0	0	1	0	1	0	0.333333	0.333333	0	1	0	0	1	0	1	0	0.333333	0.333333	0	0	0	0	0	0	0	0	1	0	no hit	none	na	none	0	CATGCACCTTACTATACA fuzzy_for (hit = 54) 0 1 0 0 1 0
ns	ns	ns	ns	ns	gnl|UG|Ta#S12915323	CGGAGCAGCTCGTCGTGCCCTGCTGTTCGCGTCGCTCTTCGCCGGGTTCGCGGCGCATCTCGCCGCGGGGGAGAAGGACTGCTACGACGAGAGGGACAGGATcatgAGCATCTGCATCAAGAGCATCAAGAAGGAGGGCTTCTAcatgCCCCCAAGCCAGGCCTGCCGCAACGAGGTGAAGAAGGTCGAcatgCCCTGCATCTGCCGCGTCCTCACCGCCTCCGACGAGCGTACCGTCAGCCCCGTGAAGCTCGTCCACCTCGCCCACGACTGCAAAATCAAACTCACCGTCGGGAGCAAATGCGGAACTTACACCGTAGCACCAGTGCCACCACCCGCGCACGCGTGAGGAGCTTCGATcatgGGGATCGCGCGAGAGGAAGGCCGGTGAAGAAGACT…	0	0	0	2	0	0	0	0.5	0	0.666667	0	0	0	2	0	0	0	0.5	0	0.666667	0	0	0	0	0	0	1	0	0	0	lipid binding [Arabidopsis thaliana]	2	3e-07	none	109	CATGTTCCCCTCAGAGAT for (hit = 501) 0 0 0 2 0 0
ns	ns	ns	ns	ns	gnl|UG|Ta#S12992222	TTTTTTTTTTTTTTTTTTTTTTCCGCGAAGCAAATGCAACGGTACTTCAAcatgaaggaaattatcctTCGGCTCATTCAGAcatgAGAGGAACTGGATCTACTCTTAAGGCTGAAACAATAGAGAATTTAGTTCACCTCNGGAAGCAATCAAGCGAACCATCCATATTTCAGAATTGCAACAAcatgAGAATTCGGCACCTGCCGACCCTATGCCTGTGAATATTTGCATCGATAATATTGCTTTGTGACATACTCGGACATCCAATAGCTCCAAAGTGCATAAAGAATTGTAATTGTAGACTATAGGTTGTCCATTGACAAGTTCTTTATTGTTTTATGGCACGGCAAAAATGAGGAGCATTGTAATGTCACAAATTGGTACAGAAAAAGACTACTA…	0	0	2	0	0	0	0	0.5	0.666667	0	0	0	2	0	0	0	0	0.5	0.666667	0	0	0	0	0	0	0	1	0	0	0	no hit	none	na	none	0	CATGAAGGAAATTATCCT for (hit = 50) 0 0 2 0 0 0
ns	ns	ns	ns	ns	gnl|UG|Ta#S16212035	GTTTATTAAGCTGAAGGTAGAGCATTTcatgGATTTGCTTCCTCGCAAAAAGGAAAATAACAACTCTGGTTGCTTCTGTTGCcatgTTTGGTTGTGTGCTCAGTCAGGAAATGcatgGCGGTAGTATATTTAAAGATGACAATAGTTAATACGCGATGCTATGTGAATTGTGGCTGGCAGTTGAACTGATGGGATTATGGGATTGATGTTGTTCTTGACAGTTGACACTATTATATACCTCAGcatgGCTTATCcatgTGTGAATCTGCAAAAATTGCATATTTGTGTTGCCATCTTCTTTATTGCTGAGTATTTATATTTTCATCGTCCCTGCAGAAGGCATCTCAATTCAAGGCCCAGCCGATGTTACGGCGAGCTCCGATGATAAAGCCTATGCTT…	0	1	0	0	1	0	1	0	0.333333	0.333333	0	1	0	0	1	0	1	0	0.333333	0.333333	0	0	0	0	0	0	0	0	1	0	no hit	none	na	none	0	CATGTGTGATCCGCTACA fuzzy_for (hit = 444) 0 1 0 0 1 0
ns	ns	ns	ns	ns	gnl|UG|Ta#S18011098	GAAACGGTTTTATCCCGGGGGGTTTCAAGGTTTCCCCCCCTTTTCTTCCAATGGGGTTTGTTTTGGGCCCCAAAATCAAGGGGATTTTCCAAAATTTTTAAACAATCCCCCCACATAACCCAAATGGGCGGAGGGGTGTACGGTGGGAGGTCTAAATAACCAGAGCTCTTTAAGGAACCGTCAGTTCGCCTGGAACGCCATCCAACGCTGTTTGACCTCATTAGAAGACACCGGGACCAATCCAGCTTCCGGATTCTAGCCTAGGCCCCGGGACGGATAACAATTTCACCCAGGAACCAGCTATGGCCCATAGGCCTATTTAGGTGACAATATAGAACAAGTTTGTACAAAAAAGCGGGTGGTACCGGTCCGGAATTCCCGGGATATGTCGGACCCACG…	1	1	0	1	0	0	0.5	0.5	0.666667	0.333333	1	1	0	1	0	0	0.5	0.5	0.666667	0.333333	0	0	0	0	0	0	0	0	1	0	proteasome maturation factor-like [Oryza sativa (japonica	1	7e-57	none	141	CATGGATTTGCGAAACGT fuzzy_for (hit = 1015) 1 1 0 1 0 0
ns	ns	ns	ns	ns	gnl|UG|Ta#S12932567	AGCGCATACCCGCCAGGGAGGACACGCCTCGCCTTGCAGCTCCGACTGGGCTCCGCCTCCCCAGAAGCCTCACCTTCCTGTTGCCGTGGCGGGTGATCCAGTACGAGCAGGCCGGCGCCGACGAGCCCAACGCCAACTTCGCCTGGCCCTCACTCCTATTCAGGGGCAGGTCCGTGTTCCACCTGAGGAAGAAGCTGGCCCGACGGCTGGATGCCGCcatgGACGCCTCCAACCTCGTcatgTGCGTCCGAGCGGGTACGCACGGGCGGCCTACCCCACTGCTCGTCGATCTGCCCCACAGAGACGAGACCCTCGACATCATCGTCGTcatgGCCGGGACGCCAGCCCACGCAGAGCTGCGGTACCCGGATGTCAATGCAGAATAGAGAAAGATAAGAG…	1	0	0	0	1	0	0.5	0.25	0.333333	0.333333	1	0	0	0	1	0	0.5	0.25	0.333333	0.333333	0	0	0	0	0	0	0	0	1	0	unknown protein [Oryza sativa (japonica cultivar-group)]	3	9e-18	none	274	CATGAGAATAAAGAGACA fuzzy_for (hit = 449) 1 0 0 0 1 0
ns	ns	ns	ns	ns	gnl|UG|Ta#S16058073	CTCGTGCCGAATTCGGCACGAGGTCACATATGGGCTTAACTTGAAcatgCTGCAAGcatgGGTTGTGTGGAGcatgTGCAATTTGGAGAACAAGATCATATCAGTAGAAAGAATTCTGCAATACATAAGCATTCCTGAAGAGCCCCCACTTTCAATGTCAGAAGATAAGTTGCCCCATAACTGGCCGTCACAGGGAGAAATTCAGCTTcatgACGTCcatgTAAGATATGCTCCACAACTACCATTTGTTCTGAAGGGCCTTAACGTCACTTTCCCTGGAGGcatgAAGACTGGTATTGTTGGAAGAACAGGCAGTGGTAAATCAACACTCATACAGGCCCTTTTCCGTATTGTCGAGCCTACTGTCGGTCAGATACTGGTAGATGGTGTTGACATCTG…	1	1	0	2	0	0	0.5	0.75	0.666667	0.666667	1	1	0	2	0	0	0.5	0.75	0.666667	0.666667	0	0	0	0	0	0	0	0	1	0	putative MRP-like ABC transporter [Oryza sativa (japonica	2	e-144	none	1493	CATGGTAATTTGATGATG fuzzy_for (hit = 1241) 1 1 0 2 0 0
ns	ns	ns	ns	ns	gnl|UG|Ta#S22380306	ACGCTATGACCTTAGGCCTATTTAGGTGACATTCTAGAACAAGTTTGTACAAAAAAGCAGGTTGCCACCGGTCCGGAATTCCCGGGATATCGTCGACCCACGCGTCCGCCTCCTCTCTCTTCAACACGAGTACAATCTCACTAGAGACAACGTCAAGGCCATTTTAATGGAcatgTTTGCAGCGGGAACAGACACGTCATTCATTGTCCTGGAGTTCGCcatgGCTGAGCTcatgCGGAAGTCACACTTcatgGCCAAACTTCAGGCCGAGGTGAGGAGCAAGACACCCAAGGGCCAGAAAACAGTCAAGGAGGATGACCTAAGCGGcatgCCATACCTCAAGGCCGTCGTGAAGGAGACGCTCCGGCTACACCCGCCGGTGCCGCTTCTCGTCCCGCG…	0	0	2	0	0	0	0	0.5	0.666667	0	0	0	0	0	0	0	0	0	0	0	0	0	2	0	0	0	0	0	0	1	putative cytochrome P450 71C4 [Oryza sativa (japonica	2	5e-68	none	549	CATGACTCTGTGTCTCTG fuzzy_rev (hit = 483) 0 0 2 0 0 0
ns	ns	ns	ns	ns	gnl|UG|Ta#S13210175	CTCGTGCCGAATTCGGCACGAGTGACTGATGACAACCGTCTATTGACTGTCCCAAAACTTAGCGTGGCTGCTCTCCGATTCACCTCGACTGCTCGCGCACGAATCCTGGCTGCAGGTGGCGAAATACTTACATTGGATCAGTTAGCTCTAAGAGCGCCTACAGGGAGCAACACACTTCTAATAAGGGGGCCAAAGAACTCAAGAGAAGCAGTAAAACACTTCGGATTTGGGCCACACAaacacaagaaaccatatgTCGAATCCAAGGGTCGAAAGTTCGAAAAGGCTCGTGGACGCAGAAGGTCGAGGGGATTCAAGGTCTAAGCGTGGCTTTCAATCTTTCTATTTTATTAAAATTTAGAGATAACTTATTGGCTCCCAATGAGGAACCTCTAATAA…	1	0	0	1	0	0	0	0.5	0.333333	0.333333	0	0	0	0	0	0	0	0	0	0	1	0	0	1	0	0	0	0	0	1	hypothetical protein AN5800.2 [Aspergillus nidulans FGSC A4]	1	1e-34	none	184	CATGTGGCTTCTTGTGTT fuzzy_rev (hit = 238) 1 0 0 1 0 0
ns	ns	ns	ns	ns	gnl|UG|Ta#S17890291	TCGACCCACGCTTCCGTNCGATGAGCCTGGCCGACTGCGGCGACAACGCCGGCGGCGTCCTGTCGGACCTCGTCCAGGCTCGCGCCGGGAAGGCGGCgatggaggagggcgcgtcGTCGACGCTGAGCGCGATGGGGGCGAGCTTCTGCGGGAGCAACCAGGTGCAGGTGCAGGGCGCGGTGAGCGAGCAGGGGCGCGCCGGCCACACCACTGCCTATGGCGGCGGCGGAGCGGGCAGCGCTCTGCCTTCGGCGGTAGGGAGCGGAAATGCAAACGCCAGAGGCAGGGGCCACGAGGCCACCGTGGCCTCCTCGTCGGGCCGGTCCAACTACAGCTTCGGCGTGACCACCACCACTGGCACCGAGCCGACGAGCACGAGCCACCGGAGCAGCAAGCGCA…	2	0	0	0	0	0	0	0.5	0.666667	0	2	0	0	0	0	0	0	0.5	0.666667	0	0	0	0	0	0	0	0	0	1	0	Helix-loop-helix DNA-binding domain containing protein, expressed	3	4e-45	none	481	CATGGAGGAGGGCGCATC fuzzy_for (hit = 97) 2 0 0 0 0 0
ns	ns	ns	ns	ns	gnl|UG|Ta#S18009828	TGGTTTTGGGCGAAAACAAAATGGGGGGGAAAACGGGTTACCTCCCGGGGATTTCCAATTCTCCCCCCCTTTAGGTCATTGGGGGTTGTTTTGCCCCCCAATTCCCCGGGCTTTCCCAAATGTCgtaccaacccgccccattAACCCAAATTGGCGTTAGGGGTTTCCGTGGGAGGTTAAATAAACAGAGCTCGTTAAGTGACCCTTCAGATCCCCTGGAGACCCCATCCCACCCTTTTTGACCCTCCATAGAAGACCCCGGGGCCGATCCAGCCTCCGGACTTTAGCCTAGCCCGCGGGACGGATAACAATTTCACACAGGAAACAGCTATGACCATTAGCCCTATTTAGGTGACACTATAGAACAAGTTTGTACAAAAAAGCAGGCTGGTACCGGTC…	0	1	2	0	1	0	1	0.5	1	0.333333	0	1	0	0	1	0	1	0	0.333333	0.333333	0	0	2	0	0	0	1	0	0	1	putative snRNP core protein SMX5d [Oryza sativa (japonica	1	4e-44	none	288	CATGGGGCGGGTAGGTAC fuzzy_rev (hit = 124) 0 0 2 0 0 0	CATGTATGGACTGACATC for (hit = 946) 0 1 0 0 1 0
ns	ns	ns	ns	ns	gnl|UG|Ta#S22377439	ACGCTTGACATTAGGCCTATTTAGGTGACACTACAGAACAAGTTTGTACAAAAAAGCAGGCTGGTACCGGTCCGGAATTCCCGGGATATCGTCGACCCACGCGTCCGGTGCTGAGCACAACCTTTCTTTGGATAATGTGGACATCAACCTTAACACCAGTGGCcatgATCTCTTCGGTCAGAGTTCCAATGCGAACAACGCCTCTCAAGCCTCACAGCAAcatgCTGGGTGCTCCCGTACTGATGCCACCGCCCAGGCCACTGAGCTAAGATTGCATCCTTACCGAACTTTCGGTTTAGACGACGAGCAGCCAGAGCCGTTCCCTTCTTTGAATGCTTTCGAACATCCTTTGGGGAACTTCTCCCTGATGCCAGAGGACATTGATCAAAGAACAGGCAG…	0	0	0	0	2	0	1	0	0	0.666667	0	0	0	0	2	0	1	0	0	0.666667	0	0	0	0	0	0	0	0	1	0	OSJNBa0010D21.9 [Oryza sativa (japonica cultivar-group)]	2	1e-77	none	667	CATGTGCTAGCTCAAGCT fuzzy_for (hit = 470) 0 0 0 0 2 0
ns	ns	ns	ns	ns	gnl|UG|Ta#S18006124(for)	GACACCCAGAGCGGCCGCCCTTTTTTTTTTTTTTTTTTTTTTTTTTTTTCTCACCAAATGTTTTATTGAAAAACCGGTCGGGACAGTATTAGACAATCTCCACAAGGACCAAGCATCCACACTGCACAAACAGCACGCTCGcatgCAGAGAAACAGAGCTCAGGCAGTAGCAAATAAACATTGATGGATTACCCACCGTGCATAGACCAATCGGCAACAGCAGTAACAGTAGGTAGTAGAAGTAGAAGAGGGAGGGCGATATCGTGCACAGGCCACGACCAGGAGTCGGGGAGGACGGGGCCGGAGTCAGTGAAGAGGCCATCATCCTCCTTGTGGTGcatgCCGTTGCCGTTGGAGTCAGGCATTTTGGGAACTCAGAGCTAGTACTGCTTGTTGGTC…	0	0	1	0	0	1	0	0.5	0.333333	0.333333	0	0	0	0	0	0	0	0	0	0	0	0	1	0	0	1	0	0	0	1	no hit	none	na	none	0	CATGGCGCGACTGCAAGT fuzzy_rev (hit = 419) 0 0 1 0 0 1
ns	ns	ns	ns	ns	gnl|UG|Ta#S13183328	CTCTTGCCTTACTTGGAGCAAACTTTCcatgTTtgtatattccgaagcaaaCGTCACAAAGTGAGCCTTCTGATGTTGAGGTTCCCCTCGGGTTTCCTCCACCAGATGGCAGTCTCATATTCCATCGCCCTTGATAGCAGCATTGCTGCAGTTAAACTTTGGGAATTGCcatgAGACGCACATCTTTTATTGTTAAAAAAAAAAAA	1	0	1	0	0	0	0	0.5	0.666667	0	0	0	0	0	0	0	0	0	0	0	1	0	1	0	0	0	0	1	0	0	no hit	none	na	none	0	CATGGCAATTCCCAAAGT rev (hit = 33) 1 0 1 0 0 0
ns	ns	ns	ns	ns	gnl|UG|Ta#S12976194	ATTCGGCACGAGGCTCTCCTAGNACGAGCTACGGTGGCCGCCCACAAGGTGTTTGACGGAATTCCCATCAAGGATGGCATCACTTGGGCGACCATAGACTTCGATGGAGGTTTCCACGACGAAGCAGTAAGTCTTTTGACCTGcatgTGTCACGAATGACAGGGACTCATTGGTGCTATGCTCGTCcatgccattgtggctgtgTTTGGCTGAGCAAACCAAGGAACTTCAGTGAGCTGTTGCACGCGCATAAAGAGAGCCTGCAATGATGTAGGTAGTTCGGCCTGCTACGCCGGACGTGAGGTTTCCATCAAGATGTCAGCAAGCCATTTAAAGCTGGAAGGAGTGATATGATTcatgCCTCTTCACACTGTATACAATCTGATGAAGAGGGAATCA…	0	1	2	0	0	0	0.5	0.5	1	0	0	1	2	0	0	0	0.5	0.5	1	0	0	0	0	0	0	0	0	0	1	0	putative pentatricopeptide repeat-containing protein [Oryza sativa	1	4e-08	none	435	CATGGCATTGTGTCTGTG fuzzy_for (hit = 186) 0 1 2 0 0 0
ns	ns	ns	ns	ns	gnl|UG|Ta#S13112769	AGAGATCGATTTCTTTGGTGAGGTGTCTGGGATCACGCTCAGCCCGGACGATGAGTCCCTGTTCGTCGGAGTGTGCGACCGTGTCTATGCCAGCCTGTTGCAGTACAGGATGATCcatgCATTCGACTATCTTGACTCGTAcgtgtgaagaatagagctTTGTGTTGTGCTGGGTACTGGCTGAAGGTCACTTGCTCTCGGTGACGGTTCTGGTGCGCAGTTCAGGGAATGTATCTGCCTGCTGTTGTGCGCTAGACTCGACGTCAGCGAGTCTGCCGTGTAAATAGTTCAGCAATTGAAGCGTAGTGCTGTGGACCAATATTGTCTGAACATATGAGCAGAGTAATGTATGTTTGCGTTGTTGGTTCCAGACTCCAGAATACAAATAGTTTTGGACCA…	2	1	0	2	0	0	0.5	1	1	0.666667	2	1	0	2	0	0	0.5	1	1	0.666667	0	0	0	0	0	0	0	0	1	0	putative GAMYB-binding protein [Oryza sativa (japonica	2	3e-17	none	457	CATGTGAAGAATAGATCT fuzzy_for (hit = 141) 2 1 0 2 0 0
ns	ns	ns	ns	ns	gnl|UG|Ta#S32582887	CAAAGTGATGGAAGGAACAGAGTATGTGTTCTTTCTGAAGAGGCTACATTGCCTGGTAGCGCCGTGAAGGACGATGTGAAATCAGATCCTGACAGCTCAGAAAGTGAAGAAGTTGTCGAGTTCTTACCTTCTGACAATGACAATGACAATGACAATGAAGAGGTcatgCATAGAGGAACACGGCTGGATTTATTTTATTGTGATGACAGCTGTGACAGTGAAGCAGAAGAGGTGACAGGTGCTTGGAAGCGAAGATCAAGAACAATGAAGAGGCCAGACAGAGCCAGTGACGTGCAGATCATAGAAGATAGAAAGCCAAGAGCTAAATGGGATGTTTGCCAcatgACGTGAcatgAAGGGCTCATCCACCCATTTCCAGGATGACCGAAAACCAATCTG…	0	1	0	1	0	0	0.5	0.25	0.333333	0.333333	0	1	0	1	0	0	0.5	0.25	0.333333	0.333333	0	0	0	0	0	0	0	0	1	0	no hit	none	na	none	0	CATGTAGACTGCTAGACT fuzzy_for (hit = 584) 0 1 0 1 0 0
ns	ns	ns	ns	ns	gnl|UG|Ta#S12932120	TCTCCcatgGCGCCAGCTGNAGCCAACGAGGTCAGTCCGCGGCCAGATCTGCCACGGCCACAGAGGGCCTTTCGGATCCGCGCCGTCGTCGAGCTTGATCCGCGCCCTCCCAGGCACACcatgGCCAACGTCCTCAAGGCGACATCGACGACGATGACAAGGAGGAGGAGGAGGATGACCAGGAcatgCACGACCCCACACCCGGGCCTGACGAGCTTGAAGAGGAGATCGCCGAGTCCGACCTCAAGCTCGACcatgACGGTGTCGTCCATCCCGACCACGCCGACGCGCGACAGAAGCAGCAGCAGCAGCACACGATGAGCGGCACGAGGTGGGCGACGAGGCCGGCGACCTTCACGGCGGCACAGTACGAGGAGTTGGAGCAGCAGGCGCTCATCT…	0	1	0	2	0	7	0.5	2.25	0.333333	3	0	1	0	2	0	7	0.5	2.25	0.333333	3	0	0	0	0	0	0	0	0	1	0	TPA: TPA_exp: growth-regulating factor 3 [Oryza sativa (japonica	3	3e-20	none	439	CATGTAACAGTATTGGAT fuzzy_for (hit = 631) 0 1 0 2 0 7
[truncated: 2,673 more rows]
[truncated: 85 more columns]
