# Supplementary material for: Analysis of wheat SAGE tags reveals evidence for widespread antisense transcription
Source: BMC Genomics. 2008 Oct 10;9:475. doi: 10.1186/1471-2164-9-475 (PMC2584110; doi:10.1186/1471-2164-9-475)
Supplement: Additional File 3 — Annotated list of singleton SAGE tags [file 1471-2164-9-475-S3.xls]

## Sheet: header_definitions
Header	Definition
hot-cold p val	t-test, siginificance value for Hot and dry vs Control conditions (total tag count)
xi-scorp p val	t-test, siginificance value for Scorpion25 vs Xi19 (total tag count)
hot-cold (for) pval	t-test, siginificance value for Hot and dry vs Control conditions (forward tag count)
xi-scorp (for) pval	t-test, siginificance value for Scorpion25 vs Xi19 (forward tag count)
best p-val	most significant result
EST	UniGene EST id
seq	UniGene representative sequence
xi1	Library 1 (Xi19, control) total tag count
xi2	Library 2 (Xi19, Hot and dry) total tag count
xi6	Library 6 (Xi19, control. Technical replicate) total tag count
sc3	Library 3 (Scorpion25, Control) Total tag count
sc4	Library 4 (Scorpion25, Hot and dry) Total tag count
sc5	Library 5 (Scorpion 25, control. Technical replicate) total tag count
hot	Total tag count for all hot and dry libraries
cold	Total tag count for all control libraries
xi	Total tag count for Xi19 libraries
scorp	Total tag count for all Scorpion25 libraries
for xi1	Forward tag count for library 1
for xi2	Forward tag count for library 2
for xi6	Forward tag count for library 6
for sc3	Forward tag count for library 3
for sc4	Forward tag count for library 4
for sc5	Forward tag count for library 5
hot for	Forward tag count for combined across hot and dry libraries
cold for	Forward tag count conbined across control libraries
xi for	Forward tag count combined across all Xi19 libraries
scorp for	Forward tag count combined across all Scorpion25 libraries
rev xi1	reverse tag count for library 1
rev xi2	reverse tag count for library 2
rev xi6	reverse tag count for library 6
rev sc3	reverse tag count for library 3
rev sc4	reverse tag count for library 4
rev sc5	reverse tag count for library 5
for	Total number of unique forward perfect tags
rev	Total number of unique reverse perfect tags
fuzzy_for	Total number of unique forward fuzzy tags
fuzzy_rev	Total number of reverse fuzzy tags
hit	BLASTX annotation (nr database)
frame	Annotation frame match
e-val	Annotation e score
ncbi link
The final columns details the individual tag sequences followed by position within the sequence and total tag count in each library in the order of library (1, 2, 6, 2, 4, 5)

## Sheet: normalised_clustered_#87B9D.out
EST	seq	xi1	xi2	xi6	sc3	sc4	sc5	for xi1	for xi2	for xi6	for sc3	for sc4	for sc5	rev xi1	rev xi2	rev xi6	rev sc3	rev sc4	rev sc5	for	rev	fuzzy_for	fuzzy_rev	hit	frame	e-val	ncbi link	length
gnl|UG|Ta#S32565346	GGTGGATTGTGTGTTTGAATTTGATGACACTTTCCGGTTGTCCCATAATTCAAAAACTGCCAGTGTTACCTTCTCGGGCTACACTGTAGCGTGCAATCAATCTTTTGAGCTTGAAGCCAGTAATTCGGATGTCTTTATGCTGAAGCCACCAAAGGAAGTTGTGGATGATGAATACTTAGCTTACCGAGCAGTGCTTGCGAAAAGAAACGGTGGCACAGCCAGCATTCCGTCTATCAAACAGGGTGAGGTGTTGCCACTACGTGCTCCAGTTTTCTCAGAGTCCTTCAAGTTGCTCCGGCGGGCTCAAGCAGTGGCTGCGAAAAGAAAAGGTGGCACAGCAAGCAAGCAAGCTATCAAACAGCGTGAGGTGTCGCCAATACCTGCTCCAGTAATCTCTCT…	1	0	0	0	0	0	1	0	0	0	0	0	0	0	0	0	0	0	0	0	1	0	no hit	none	na	none	0	CATGGACTGACTGACAAA fuzzy_for (hit = 448) 1 0 0 0 0 0
gnl|UG|Ta#S32537941	ACAGCAGGATGGCTAACACCACCAGCTCCACCGCCCTCCTCATCGCCCTCGTCGTCCTGGCCGGCCTCGCCGACTTGCACGCTGCCACAGCCGACCCGAGGCCCGTTCACGCCTCGGAACTCTCGGTGCCGGcatgGGTGACCGGGCAGCCAATGACGGCCCCGGAGCTGGAAGGGATGATGGAGTGcatgATGGGGTGCTGGACGACGGTGATGGGTTGCGTATTCGGGTGCGTGGCCAAGCCCCCCGCCGAcatgCCGCTCTGCTGGTTCGCCTGCGACCAGACCTACGTTATGGGcatgGTCAAATGCGCCTTCACGCCCTCACCGCCAGCACCGGCGCCACCCAAGCCGCCTGCCCCGCCCGCCCGGCCATAACACCGTACCGATCGAGACCTCC…	0	0	0	0	0	1	0	0	0	0	0	0	0	0	0	0	0	1	0	0	0	1	no hit	none	na	none	0	CATGCAAGGTGATTGACG fuzzy_rev (hit = 409) 0 0 0 0 0 1
gnl|UG|Ta#S15824247(rev)	ACCAAGTTAACAGGTGTCTTATTTTACTCTGTGTATATTGCgatatacaattatacatgatgAGTGATGAATTAGCAGCAGATGCCACTTCAGAAAAACAGGGGGGGTGATGCAACTACAATGTCATTTTGACGGCTCCGTGATCCCATCAATGTGATCGTCACTATGAGGAGCAAGGATTGAGGTTGCAGAAAACcatgCCTGTCCAACCAAGCCTCCTCTTCCATTTCCCTCCCAACTCAGTTCAcatgGATGCcatgGCAGATGGAGCTTGCAGCAGCAGAACGGTCACACAAATAGAGCTACTATTGCGCCGGCACATAGACCAAGACTCAGTCCAGAGCAGCTTTCATCCTGCGGCCGGGCGAGGGCTTGGGCAGGCCGTCGAGCAACGGGCGG…	0	0	0	1	0	1	0	0	0	0	0	0	0	0	0	1	0	1	0	0	0	2	no hit	none	na	none	0	CATGTATAATTGTACACC fuzzy_rev (hit = 41) 0 0 0 1 0 0	CATGATGTATAACTGTAT fuzzy_rev (hit = 44) 0 0 0 0 0 1
gnl|UG|Ta#S32624943	GTTCGTTTTGCGCTACCGCGGAGAAGCATCGACGAGCAAGGCCGGCGAAGAGAGTCCCCACCGCGCATCCCTCGCCCGTTCCGGATGGCCGAGCAATTCTACACAGTGGCATCTGACAGCGAAACCACTGGGGACGACAAAGcacaacaatcattccctgATGTTGCTATCGGCATTGATATTGGCACTTCAAGATGCAGTGTTGCTATTTGGAATGGTCATCAAGTGGAGCTACTGAAAAACACTCGGAGCCAGAAAGGGATGAGGTCATATGTcatgTTCAAAgatgacaccctttcagcgGGTGTTACTGGAGGAGCAACCCAGGAGCACCCACACGAGGAAAGAGATATCTTGTCAGGAAGTGCAATATTTAAcatgAAGCGTTTAATCGGGAGA…	0	0	1	1	0	0	0	0	0	1	0	0	0	0	1	0	0	0	0	0	1	1	dnaK protein, expressed [Oryza sativa (japonica cultivar-group)]	1	e-112	none	578	CATGGAATGATTGTAGTG fuzzy_rev (hit = 142) 0 0 1 0 0 0	CATGACACCCTGTCAGCG fuzzy_for (hit = 285) 0 0 0 1 0 0
gnl|UG|Ta#S32623645	GGGACGAGCTCGAGCTCACCCTCGGGAGCTCAAGGACCCGTGGAGAACCACCCTTCTGATGATGATGATGATGATGCCACAAGTGTCTGTCTCTTCTTCGCCTGGTGGGTTTATCCTTGATACTTACTTGGGTGTCGGTCTGATGTTCTACAAGCTCGGTGTTTGTTTGTCGAAAGAGAGAAGGGAGTTGAGGGATCGTTTCGACGATCCTCTGCAGATGATGTCCATCCTCTTTCAGGGGCCTGGTCTGGACTTATATTTTAGCTACATTATGCAACTTGTTAGCTTATTTCTTCTTTTTTTTTCCTTACTTATTAAAAAAAAGGAAAGATGAAAAAATGGCAAGGAATGCTGGCAGGACACCTTGGAcatgTTGAAGAAATGGAATGGCGGAGATCA…	0	0	0	1	0	0	0	0	0	1	0	0	0	0	0	0	0	0	0	0	1	0	no hit	none	na	none	0	CATGCTTCAGTTGTCCTT fuzzy_for (hit = 476) 0 0 0 1 0 0
gnl|UG|Ta#S12963242	CCAGTTATTACAACAAGACAAACACATCTAGCAAATTATATCTNCGCAATTTCTACTCCTATTACAACCCGCGTGGGTCGGGATCGGATTCCTGCGCTACTACAcatgGAGTGAGATGCTCTAGAACAACTTGTACATCAACAAACAAGCATTATTTCACATTGATCAGCTAAAAAGAGCACACACACACACACTCGCTCTATGCGCGCTGCTCTACTACGCACGCCAGTGAGGGAGGGAGGGTCACTCATCCCCGATCCACCCTTTTCACGGcatgtctgatctgggcaaCTCCCTGTCGCTCCCCTTACCCGGCCCAGNCGTCGTCGCTGTCATCATCCTCCTCCTCGCCcatgTCGTCATCCTGATAGGATTCATCAGAGAGCTCCTCGTCTACCT…	1	0	0	0	1	0	1	0	0	0	1	0	0	0	0	0	0	0	0	0	2	0	no hit	none	na	none	0	CATGTCTGATCAGGGCCA fuzzy_for (hit = 273) 0 0 0 0 1 0	CATGTAATAATATATGTA fuzzy_for (hit = 439) 1 0 0 0 0 0
gnl|UG|Ta#S22383706	ACGCTTGACATTAGGCCTATTTAGGTGACACTATAGAACAAGTTTGTACAAAAAAGCAGGCTGGTACCGGTCCGGAATTCCCGGGATATCGTCGACCCACGCGTCCGTTCTTCTCTGGGTTCCGTGCTGGCGCAGCTGGTGGTCAGCTCCCACTGTGATATACcatgtaaaagaaataaaaCATTGACTAACAAGAAAATGTCATATGCCTTAAAAAAAAAAAAAAAAAAAAGGGCGGCCGCTCTAGAGTATCCCTCGAGGGGCCCAAGCTTACGCGTACCCAGCTTTCTTGTACAAAGTGGTCCCTATAGTGAGTCGTATTATAAGCTAGGCACTGGCCGTCGTTTTACAACGTCGTGACTGGGAAAACTGCTAGCTTGGGATCTTTGTGAAGGAACC…	0	0	1	0	0	0	0	0	1	0	0	0	0	0	0	0	0	0	0	0	1	0	glycosyltransferase [Triticum aestivum]	3	1e-10	none	357	CATGTAAAAGTAATAAGA fuzzy_for (hit = 163) 0 0 1 0 0 0
gnl|UG|Ta#S32553059	GGTAGCATCCAACTTACATCGGTAAACAGAATTTACATAAGACAATAAGATTTCTTTTGTTCAAAACTAAGATAAACAAATGGTTTGAGCTTGACGCACAGCTACAGCcatgTTCNGGAAGACAAATTGCTCGTTCGCAGCCGTTTGTTGGATGGCTTTATTAGATGTCTTGTGAATAACTGACTCGCCACCATCCTGTGAAACTGCATCCTTCAAAGAGGGCCAcatgTCTCTCGCAGAAGAGTCACCAAACTTGCAATGTTTTGAAGATCACAGCTTAACCTCGCCCCAcatgattctgttgttgctATGAATACAAGAAACATcatgTGGGCATCCTAGTTGACTGGTCCAACTACTATcatgTAGTAGAAGTTCTGTAGCATTCTAACAATCTCC…	0	1	0	0	0	0	0	1	0	0	0	0	0	0	0	0	0	0	0	0	1	0	no hit	none	na	none	0	CATGATTCTGTTCGTGCT fuzzy_for (hit = 291) 0 1 0 0 0 0
gnl|UG|Ta#S13210833	CTCGTGCCGAATTCGGCACGAGGGACAGTGGCTAGCAAAACTTAGTATTCAGGAGCTGGGGCCTTCGTATCCCTCCCCGAAACAAACCTACACGCCTGCTATCTAGAGGTTAATAAATTTCGTCTAAACTCTGTAAGATCTCAATGGTGAGGTGGTTAAGCCCTTGGACaccgtgtggatatacatcGAGGTTTCGGGGGTTCTCGTACAGTCTGGcatgACTGCCATTTTATTCCTAGACCGTTAATTCTTTCAGGGCTTCCACTGATTCATCCGTTCTTATCAGAGTGTAATAAGTTGTCTCAATTATTTGAGCAAAAAAAAAA	0	0	0	1	0	0	0	0	0	0	0	0	0	0	0	1	0	0	0	0	0	1	no hit	none	na	none	0	CATGTATATCCACACGCT fuzzy_rev (hit = 169) 0 0 0 1 0 0
gnl|UG|Ta#S32542221(for)	CCCCTTTCCTTCCAGGTTTCATTGTGTTGAAGTGTTTGCAGCACTTCAATGATTTCAAGAAGGTCATACGACCATTGcatgGACTGCGAGTTAGAACTCTTCACGAAGATGAACAGCTTACTGCACTTGAAAAGATACATcatgGGTTCCCTGAGGTCCGTGGTGTGATCGTGGAGAAGGTTGAAGTACCTTCAGCTGAACATTCTGAGATAAAGGTCGGGGATATCATCACTcatgTTAATGATGTACCTTTCTCCAGCGCTGCAGAGCTGGGGGGCATACTGCTGGATACGTGCGCTCAGCAcatgctgcagagacagaaATTGGACCCAACAAAAGGCGGAAACCAGATGGAAACAGTGATAAGCCTCAAGTTTGATGTGAAAACAGTGAGAGGTC…	1	0	0	0	0	0	1	0	0	0	0	0	0	0	0	0	0	0	0	0	1	0	no hit	none	na	none	0	CATGCTGCAGTTACAGAA fuzzy_for (hit = 304) 1 0 0 0 0 0
gnl|UG|Ta#S12991836	TTTTTTTTTTTTTTTTTTTTTTAAGGCTTTTTGAcatgaacttcttaacaaaTATTttttatacaaaatacatcTTATACCAACTTGATACATTCGATAGACACACAAAAAACCCACAAACAACAACACCTATAACGGTGCTTGACCTGACTGATTTCCCTAGGAAATCTGCCGGATGATTTGTAGCAGTCGCCCTTATAAAATGCACTGAACCCCACGTATTAACATAGCGAGAATGCAAATACTTTGCGTCGCCGAACCGCACACACTCGCCGCATTGcacgcacgcgattgcttgAACTGCACGGAGGCGTTGCCcatgcactataccagcaaGCGAGCTACAAAACAAACTTTCAGCGAGCTGTAAAATAAACTTCAATGGGCTGCAAAGAGGGC…	1	1	0	0	0	2	1	1	0	0	0	1	0	0	0	0	0	1	0	0	3	1	no hit	none	na	none	0	CATGAACTTCTTAACTAC fuzzy_for (hit = 34) 0 0 0 0 0 1	CATGTATTTTGTATAATA fuzzy_rev (hit = 56) 0 0 0 0 0 1	CATGCACGCGATTGCTCG fuzzy_for (hit = 280) 0 1 0 0 0 0	CATGCACTATCCCAGTAA fuzzy_for (hit = 318) 1 0 0 0 0 0
gnl|UG|Ta#S17986034	TGGAACCCAGGTGGGTCGACGCGCCCACACACCAAAAATATTTTCACAGTTGGTTGTTAAGGGACCGGCGCCATTTTTGGGCCTTTTTTCCCCGGCCGAAACGGGCAGCCCGGGGTGTTAAGCCCGAATTATGGCCCCGGGGTCAAATTCTCGCCGCGTGCCCTTGATGGTGCTAATCGGTGCACGGAGTCGTACAGTTACAACTTGCCTCCGGCACGTCcatgGCCGCCCGCACGTCACCGCATCGTGGCGCTCGTGAGGAAGGCGCACCCGGAGTGGTCGCCGTCGGCGGTCAAGTCGGCCATcatgACCACGTCCAGCACCGCCGACAACGCGGGGCACCCCATcatggacgaagagcaccgGAAGGCGAGCTTCTACTCGATCGGCGCCGGCCAC…	0	0	1	1	1	0	0	0	1	1	1	0	0	0	0	0	0	0	0	0	3	0	putative serine protease [Oryza sativa (japonica cultivar-group)]	1	2e-69	none	784	CATGGACGAAAAGCATCG fuzzy_for (hit = 347) 0 0 0 1 0 0	CATGGACTAAGAGCACGG fuzzy_for (hit = 347) 0 0 0 0 1 0	CATGGATACATTATCGGT fuzzy_for (hit = 945) 0 0 1 0 0 0
gnl|UG|Ta#S32701939	CAAGAGAGGGGAGCCcatgCAAATAGTCAGTTGTGGGCTTGTGGCGCTGGTCGCGACCGCCGCATCACCAACCAACcatgATCGTCCAGGCTGTGGcatgggggttgtgcttgcTGATGGTGATCCCTCCATcatgATGATAAGGCGACTCCCCAACCCCGATGATAAGGCTTCATCCATTCAATTTTGACTTTGTAGACAACTAGCTTTTGAGTGATTCAAGGATTCGAGGCGAGTTTTACTCTACGTGTATTTCTTTTAAGGACATAGATGAGGCGGATAAAGCCTTTGATGAACTAGACGGCCAAGAGACTAAGGTACGCCTGAGTTCATAGCTTGGGAGTGTCTAAAAATTTCTCAACTACTCTGATGTTCCATAAAATGTAAGTTTACTGAAAA…	0	0	1	2	0	0	0	0	1	2	0	0	0	0	0	0	0	0	0	0	3	0	OSJNBb0059K02.13 [Oryza sativa (japonica cultivar-group)]	3	1e-07	none	464	CATGAGGTTTGTGCTTGC fuzzy_for (hit = 96) 0 0 1 0 0 0	CATGCCTTAATGTCTCCA fuzzy_for (hit = 459) 0 0 0 1 0 0	CATGAAATAATTGAAGTG fuzzy_for (hit = 729) 0 0 0 1 0 0
gnl|UG|Ta#S32574847	CGAGCAGTATGACNTGNTGAAGcatgGCAGCGGCAcatgCCGGTCCAAGTTCAATCCATCTNCCCTGCACCAAGAGNTGGTCTCCGGGGTCcatgGATGGCAAGGCAACCAAGAGNTGGTCCTCAGGTTCcatggatggcaagacaacAAGAAGTTTTTCCTCCAACTCACTGTGCTCAGACTCCTATGACTCCGAGTNTGAAGTCGATGACCCTGAAGAAGAGcatgATGAGAAGGTGTCTGAAGGCGAAGCAGAGGCAGCGGCAAAGAAGGACCAGCTTGACAAAGAAGCAGAGCTcatgCGCGCGGAGATCAAGAGGCTCAGCGAGCAGAATGCGGAGCTGCAGAAGGTGATCGAGGAGAACAAGGCGGCTCACGAGGCCGAGCTCGCCGCGAAGG…	0	0	2	0	0	1	0	0	2	0	0	1	0	0	0	0	0	0	0	0	3	0	unknown protein [Oryza sativa (japonica cultivar-group)]	3	7e-24	none	294	CATGGATCGCGAGACAAC fuzzy_for (hit = 130) 0 0 1 0 0 0	CATGGACCTGGTTTCGGC fuzzy_for (hit = 556) 0 0 1 0 0 0	CATGAGACTTTCTTTTAG fuzzy_for (hit = 694) 0 0 0 0 0 1
gnl|UG|Ta#S17889067	ACTACGACCCACNCTTCCGTGCTCCCGCCCGNCAGCAAGCTGAACCTGGCGCACACcatgtaccacttcatcagCGGTTACACTGCTCTCGTTGCCGGTACAGAGGACGGCATCAAGGAGCCGCAGGCCACCTTCTCGGCCTGCTTCGGCGCGGCCTTCATcatgCTCCACCCGACCAAGTACGCCGCcatgCTCGCCGAGAAGATGCAGACCTACGGCGCCACCGGGTGGCTCGTCAACACCGGCTGGTCCGGCGGAAGGTACGGCGTCGGCAAGCGGATCAAGCTGCCGTACACCAGGAAGATCATCGACGCCATCCACTCCGGCGAGCTCCTCACGGCCAACTACCAGAAGCCCGAGGTCTTCGGCCTCGAGATCCCCACCGCCATCGAGGGCGTG…	0	0	0	1	0	0	0	0	0	1	0	0	0	0	0	0	0	0	0	0	1	0	phosphoenolpyruvate carboxykinase [Zoysia japonica]	1	4e-92	none	653	CATGAACCACATCATCAG fuzzy_for (hit = 56) 0 0 0 1 0 0
gnl|UG|Ta#S17984255	TTTGTGTTCGGCTAACCATAAGGGGTACAACCTTTGCTTGGAATAGTTTGAAGGATTCTTGGCTTGGCTCATATTATAACCGATCGAAGGAATTGGGCTTCCGTTTTCTACTGGGGGAAGTGCAACACATTGGGAGACACTTTACCTGGAGTATGTTATTGGTCTAcatgAGAATGAGATGATTTCACTATTCCAGAGGTGCAGCAACCTTAAAACCGTCTCACTTCGACTCAAGCCTCTGCACTGTGAAGATTTTGAGTTTAGGACAGCACTGACTGATGCTAGCCTTAAGGCTCTAGCTGCCAGCTGCCCGATGCTTcaggttgttgagctcactTTCGCATTCTGCGAACCCGACTGGCCTACCGAAATAGGCTTCACACAAGAGGGTATTGTGAC…	0	0	0	0	1	0	0	0	0	0	1	0	0	0	0	0	0	0	0	0	1	0	F-box protein-like [Oryza sativa (japonica cultivar-group)]	2	4e-70	none	281	CATGGTGTTGAGCTCACT fuzzy_for (hit = 319) 0 0 0 0 1 0
gnl|UG|Ta#S17892322	ACCCCCCCTTGCGATGATTACGCCACGCTATTTATGTGACACTATAGAATACTCAAGCTATGCATCCAACGCGTTGGGAGCTCTCCCATATGGTCGACCTGCAGGCGGCCGCGACTAGTGATTAGCGTGGTCGCGGCCGAGGTGTCATCACCCTCCTGGAGTACTATTAAGTTACAGTCAAAAGATTGTCCACTGTACAATTAATACAAGTATATAGGTATATAATCcatgTcatgGCCCCAACCCAAGCCAACCTATCTGCACTGCAAGCCACTCACCTCTCCCACGCTCGTGGATTTTACAACACAAATTCTTCTACAGGCTACATCCAAGTAAGTAAAGCCTCAcatgctagggtttgaataAACGAATCGCCACCATAAATAAAATGAATCAGCT…	0	0	1	0	0	1	0	0	1	0	0	1	0	0	0	0	0	0	0	0	2	0	no hit	none	na	none	0	CATGCTTGGGTCTGAATA fuzzy_for (hit = 347) 0 0 0 0 0 1	CATGCAATTTATGTAAAA fuzzy_for (hit = 707) 0 0 1 0 0 0
gnl|UG|Ta#S32585874	ACTGCACATATAGACTATAcatgCCCTCCATATGTCTCAATTCAGATTATAcatgtcttgcctacatctCAATACTCAACATAATGTTGGCCGTTCACTAAAAAAACATAATGTTTGTAGCTCAGATTGTCCTACTCGCCTTCTACAATTTTTCTGTTCGTGTACGCTACACTATTCCCTGCTCAAAGAACAGTTACCGATTAGTGCAAATGGGTAACATAGAGAGGATAGAAAAATTAcatgTACAACTCCCGTCCACATCTCTCCCGAATTCATCTCCATCATTGACCAAATAGCAAAATTGCCTGCTCCCTAGCCTCTCAACCACGCCAAGTGTAAAGAGAACAGCCACCAGTCGTCGCCTCCTCTTTTTCAGATGATTCAGAGAAAACCCATTGT…	1	0	0	1	0	0	1	0	0	1	0	0	0	0	0	0	0	0	0	0	2	0	no hit	none	na	none	0	CATGTCTTGACTACATCT fuzzy_for (hit = 51) 1 0 0 0 0 0	CATGTCTTGCTTACATCT fuzzy_for (hit = 51) 0 0 0 1 0 0
gnl|UG|Ta#S32519797	CGAAGCAACCCGGCGGCGCCGAGCCCAGCGGACAGGGCCAGATTCCCGGTGCTCCGGCGGGGCTAGATCTGTGAGATCCCGCCCGCCGATCCCAACTCCCCCGAGGTGTGCGCAGGGAATCCTTAcatgTCACGGCTATAGAGTGATATATATCTCTTGCTGGTGCTGTTTGTGGTGCTGCTGGTCCTGGTTGGTTTGAGAAGATGCAGAGGAATGGGGTGATGGAATGCAGTGTCTGCCACTCcaaggtggtggcggggacCCCCAGGAGCATATCAAGGGCATACGACAAGCACAAGAGCAAGATATCATCCAAACAGCGCGTGCTCACCTTCCTTCTTGTGTCCGGGGACTGCGTCTTGGTCGGGCTTCAGCCTATCCTAGTCTTTATGTGCAAGG…	0	1	0	0	1	0	0	1	0	0	0	0	0	0	0	0	1	0	0	0	1	1	OSJNBa0084K20.12 [Oryza sativa (japonica cultivar-group)]	3	4e-70	none	405	CATGGTGGTGACGGGGAC fuzzy_for (hit = 244) 0 1 0 0 0 0	CATGGGACTGAACTGAGA fuzzy_rev (hit = 410) 0 0 0 0 1 0
gnl|UG|Ta#S13003446	GGGTTTTTTCCACCCATTTTAGCAAAACCCACAGGCCCAGGGTTTTGTCAACCTTCAGCAACTGCCCCAGTTCGAGGAAATAAGGACCCTAGCGTTGCAGACGATCCCACCAATGTGCAATGTTTACACCCCCCCATATGGTTGGCCCCCCATTgcgccatttggcatcatgAGTAGTAATTGAGAAGAGAAGACCTTTATTATTAGATATATGAACCCCCGTTTTTTTAAAAcatggtttggtggttgaaGCGGTAAAAAATAAAGTGCCAGGCCCTTTcatgTAAGACCCCGAATTAGATTTTTTCAAATTTGGAAATAAAAGACAAACACATTTTTCGTCTGCAAAAAAAAACCC	1	0	0	0	1	0	0	0	0	0	1	0	1	0	0	0	0	0	0	0	1	1	unnamed protein product [Triticum aestivum]	2	1e-16	none	296	CATGATGCAAAATGGCGC fuzzy_rev (hit = 154) 1 0 0 0 0 0	CATGGTTTGGTAATTGAA fuzzy_for (hit = 233) 0 0 0 0 1 0
gnl|UG|Ta#S32605630	CTGATGGTGAACAAGTACTACACTACGGAGCCAGGTATGGGAGATGcaagctgcaaaatgttaaAATTGTGAACGAAGGGATCAGCTGGGATTCTCCCAGTAATGTCTATTGGCAGCACcatgTTGAAAGATCAGAATCTCTAAAGATTATTCTTcatggaaatgcagaatttGAGGCGAAAGATGTCGTCTTGAAGGGTAACCATATGTTTGAAGTACCCGATGGTCATAGAATGTGCATCATTCAGGACGAAGCAGGTTTTACTGTTAAGTTAGATCCTATAAGCAAGGAAATGATGGACAGCGGAACGTGGTACTGGGAGTATACGCTAGATGGTGCGcatgTGAAGTTGAATATGGTGGACCTATGTGGAGATGGTACCAACTGTAGATTCTTGA…	1	0	0	1	0	0	1	0	0	1	0	0	0	0	0	0	0	0	0	0	2	0	unknown protein [Oryza sativa (japonica cultivar-group)]	3	1e-51	none	808	CATGCTTCAAAATGTTAA fuzzy_for (hit = 46) 1 0 0 0 0 0	CATGGTAATTCAGAATTT fuzzy_for (hit = 155) 0 0 0 1 0 0
gnl|UG|Ta#S32721812	AGTTCAAGAAATGCTAGAAGATGAGTGGTTCAAGAAAGGGTTACAAGCGTGCGGAGTTTGATGAGAAGTATGACACAACACTGGATGATGTGGATGCTGTTTTTCAATGATTCAGAAGAGCACcatgTAACAGAAAAGAAAGAAGAAGAACCAGTAGCTCTGAATGCATTTGAACTGATTTCTATGTCAGCAGGCCTCAATCTTGGAAATTTATTCGACTCTGAGCAGGAATTTAAAAGAGAAACAAGGTTTACATCTAAAAGCTCGCCTAAAGAAATTCTCCGCAAGATTGAAGAAGCTGCAAAGCCTCTAGGATTTGATATTCAGAAGAAAAATTACAAGCTGAGACTAGAAAAGGTAAAAGCAGGAAGGAAGGGGAACCTCAATGTTGCTACCGAG…	0	0	0	1	0	0	0	0	0	1	0	0	0	0	0	0	0	0	0	0	1	0	serine/threonine kinase [Sorghum bicolor]	1	1e-73	none	440	CATGTCGCCGAATATGCT fuzzy_for (hit = 849) 0 0 0 1 0 0
gnl|UG|Ta#S32539371	GGCACGGTGAcatgcatgTACGGATGATGGTGTGGTAGCCTGGTCCCTGGTGAGTGTGCGGTGcatgCAAGTAGTTAGCCATTCGTGCCAAAGGAGAATTGCCCTGCCATTCGCCTCAGCTGCTCTTCGAATTCTGATCCAAACAGACAATGCTGAGTAGCGCGGACCAAATTGGCATTATGCATAATACATAGCACAAAAGCCAGATCTCCTGAATCATCTGCAGGCTACAAACTCGGCGGGACTTCCGATCTTGTGTGCAACAGTGCGTACGGAGGCAATCGTTTCGGTACGTTACGTACGTCTGAATTCGGTGATTGGCCGGTCGGATTCGCTGTCGATCTTGGGGTTGATGGCGATCTAcatgTGTTGGTGaactgatgatgctccatcACTAAT…	0	1	0	0	0	0	0	0	0	0	0	0	0	1	0	0	0	0	0	0	0	1	no hit	none	na	none	0	CATGGAGCGTCATCAGTT fuzzy_rev (hit = 375) 0 1 0 0 0 0
gnl|UG|Ta#S12958522	GGGGCTGAATTGTTGCATTCCTAGAcatgGGAATGTGGATCAGTTTTAGTTCTGAAGAATCTGCATACTTCTGGTCCTATGTAATTCCAATTTATTTAGACAAGcatgccaaaagtgttgaaACCCAAGTTAGGGTTCAAATTTGTGGGGTTGTGCTTGCTGCTAAACTGATCCTGGACTTTCTGTTGGCTATATTATAATTAGCAAATGGAAGTGGAGAGATAAAGCATAAATACTTGATAAACTTTTTTTGTTGGGGCGGGGGATGGTTTAGTCCATAGTTAAAAAAGGCGCGCCTAAGCGAGCGCTTAAGCGCGCCTAGGCTCTAGGCGTTGACAAAACGCATTGCACATAACTACGCTTAATCTGTGcataactacgcataggttACAAAACGCA…	0	0	1	1	0	1	0	0	1	1	0	1	0	0	0	0	0	0	0	0	3	0	no hit	none	na	none	0	CATGCCAAACCTGTTGAA fuzzy_for (hit = 104) 0 0 0 1 0 0	CATGACTACGCATATGTT fuzzy_for (hit = 371) 0 0 0 0 0 1	CATGCATTGTTGCTGGTG fuzzy_for (hit = 442) 0 0 1 0 0 0
gnl|UG|Ta#S32551131	TTTCGCAGCACAGCAGATTGCTCTTCTCACAGCAAAGGcatgGCTTTCTGCAGACAAACAATTGGAGAGAAAGGTGATAAAATTAAGCATAGAGAATAGTGTTCTTTCAGAGTACACAAGcatggttgtacttcaaacCAATTTGGATGCAGCACAAAAAGTCAAGCAGAAACAGAAAGGACACAAAGGCGCCAATGAGCCATTACGATTCCAGCTTcatgGTCTAAAACTTGGATTCGGTGACAAAGCAGCCACCAGGGAAAACCTCCTCAcatgTTTTGGCGACGAGAAACCACTGGAGACGTTGAAGATATTCAAGAAGGCGGGCGGGTGCTGCGGCCGAGTCGCGGACTGCCTCTGCTGcatgTGCTGCATCAAGGCGTGCAACAAGATGAACGA…	1	0	0	0	0	0	1	0	0	0	0	0	0	0	0	0	0	0	0	0	1	0	unknown protein [Oryza sativa (japonica cultivar-group)]	2	4e-60	none	342	CATGCTTGTAATTCAAAC fuzzy_for (hit = 120) 1 0 0 0 0 0
gnl|UG|Ta#S21311116	CCTCTACAAGACCTGGGTCCGCACGTCGGCGATGAGGAGCCCGCAGGAGCGGAACACGCGGCTGGAGAAcatgTCCTGGCGGATCTGGAACCTCGCCAGGAAGAAGAAGCAGATTGAAGGCGAGGAAGCCTCCCGCTCATCGAAGAAACGTCTTGAGCGTGAGAAGGCCCGTCGAGATGCTGCTGCTGATTTGTCTGAGGACCTATCTGACGGAGAAAAAGGAGAACATATTAATGAATCATCTATTCACGCTGAGAGTACAAGGGGACAcatgCCAAGGATAGGTTCAACTGATGCTATTGATGTTTGGGCAAATCAGCACAAAGATAAAAAACTGTACATAGTGCTAGTAAGCATTcatgGTCTTATACGTGGTGAGAATATGGAGCTTGGGCGTGA…	2	1	1	0	0	1	2	1	1	0	0	1	0	0	0	0	0	0	0	0	5	0	sucrose-phosphate synthase 2 [Triticum aestivum]	2	0	none	998	CATGTTGTTGACCTTGAT fuzzy_for (hit = 1156) 0 0 0 0 0 1	CATGTATCGTACAGCTAT fuzzy_for (hit = 2647) 1 0 0 0 0 0	CATGACGGTCGTTGTGGG fuzzy_for (hit = 2757) 0 0 1 0 0 0	CATGTCGGTGGTTGTTGT fuzzy_for (hit = 2757) 1 0 0 0 0 0	CATGGTAAAATTGTTCAT fuzzy_for (hit = 3207) 0 1 0 0 0 0
gnl|UG|Ta#S32734911	CNCATCATCAGTtcatccattagaaacatgGTTTGCCATCAAAGATCCGCAAGCTTGCCTTANTCCAGNGAATCCCAAGTGGAGGTGGAGNTGCAGGGCNTGAAGTcatgCATCTNTTCACCCTCCGCAACCATCGACACAATGTGTGGTGGTTACGCAAGGCTTGGAGACATCTACAAGTGCATAGAGGAGATcatgGGCTTGCCCAGCAACCAAGTTGGCCTCTCCTTCCCCCAAAACAAGAAAATGGTGGAAGAGGAACTGGAGCGATCCCTCCTGCTGATTGATCTCTGCAATTCAATGCAAGAGAATTTAGCAGAGCTGAAGATGAGTACCCAGGAGCTGCAACTGGTTCTCAAAAGATGAGATGATGCGTCTGTTCAACTCAAGGTTGAGTCT…	1	0	0	1	0	0	0	0	0	1	0	0	1	0	0	0	0	0	0	0	1	1	Arabidopsis protein of unknown function [Oryza sativa (japonica	1	6e-75	none	240	CATGTTGCTAATGTATGA fuzzy_rev (hit = 12) 1 0 0 0 0 0	CATGCTCTCTTGTCCAGA fuzzy_for (hit = 577) 0 0 0 1 0 0
gnl|UG|Ta#S32584165	CAAGAAAAAACCCAGGGTTGCCAAAACCTAAAGTCGCTGTAGAAATCCGAAACCACAATCTCAAACCTTACATATGCAAATACGCTTAAATGATTTTCCGAGGATATATATCTGATCTCTTCGACCAACTCCCTGGTTAGCTCTATTAACTAACCcatgCCTTTTAATcatgTGAAGTTCAAAATTTGCACCTGATGCACCTGCGGTTCTCTTCTCAACCAATTATGAATTGCTGTATGCGAAAAAGATTCCTAGGCGGCGTCATTCCTCTATCTGTTAATGCCCcatgTAACCCGCTGAGCTCTTTGCTGTAACATCTGAAGCTGCATTCACAAGCCCATATCCAAATGGGCTGGTTCCATCAAGCTCAGATCCAGATCTCCAAGTTGTGTCTCCATA…	0	0	0	1	0	0	0	0	0	0	0	0	0	0	0	1	0	0	0	1	0	0	no hit	none	na	none	0	CATGGGTTAGTTAATAGA rev (hit = 562) 0 0 0 1 0 0
gnl|UG|Ta#S32431995	TTATCCAGGATGTNTTCANCAAGCTGCGGATAGGCAAGAATATTGAGGTCAACAAACTTGTTAAAGGACGGCCATNGGACAACTTGGAGTTTCTGCAATGGCTGAAAAGATATTGTGATTCTGTGAATGGTGGAATcatgAATGAAAACTACAATCCTGTAGAAAGGAGGTCCAAGGGTTGCAAAGAGCGCAGCCACAAGGGTCCCAACAAGTCAACCAAATCACTTCAAGCCAACAGATTATCTAgtgctaactcagcagatgGTGGTGCCCTGAATTCTAATACTGATCTTGCTTCTCCAATTGGAAAAGTCGTTAACGCTGTTAACGAAGAGCATTAcatgGAGCAGATTCAACAGTTATCTGAGAAGATTGCAGATTTGAAGGTTTCTGTGGACA…	0	0	1	0	0	0	0	0	0	0	0	0	0	0	1	0	0	0	0	0	0	1	OSJNBb0079B02.14 [Oryza sativa (japonica cultivar-group)]	3	2e-85	none	269	CATGTGCTGTGTTAGCAC fuzzy_rev (hit = 246) 0 0 1 0 0 0
gnl|UG|Ta#S32520319	TATTTGAAAGCATAACGCATAAAGTCATAGCACAATTCAATCTTACACCACGAGCAAGTGCTTTGTCATTCAAAAGCCATAAACGAAATAGTTTTGCAATCTGAATATCGTGGTGcatgaacatatgtgtgttGGGCAGATCCACTGCAGGCATATGcatgGACCGCATATATGCCTTCCACTCcatgCGGCGACAAATACAGAGATcatgGGTCATCGTTGCGGAGAGTGTGCTGCCACTGCGTACCAACAAGTTCGGAGCTTCGTCGCAGTAACGTCGGGAATGTTAGGTTGATCTCTCCACCGAGCGGGCTCAACGGCCCATCGGGCCCTGATCTATTCCCGCCCTGATCGGGGGCGCCGAACCCTCTTATGGCTGGTGGGCCCCTGTGACCTGCG…	0	0	0	1	0	0	0	0	0	1	0	0	0	0	0	0	0	0	0	0	1	0	no hit	none	na	none	0	CATGAAAATATGTGTGTT fuzzy_for (hit = 115) 0 0 0 1 0 0
gnl|UG|Ta#S18009409(for)	AACCCTAGAGCGGCCGCCCTTTTTTTTTTTTTTTGGTGGTAATTTTTGGGGACTCTCTATTTAATTTTTGACTGTTTTACGATGGGAGAACATTCAAAAATCCTGACAAATGAACATATGACACCTGTACAGTCACAAAAACAGCTGACAGACATAAAGGACGTCAAAACGGGTCAGAGAAAGTAGCTGACCCGGTAACCCTGGACAACAAACCGCTCCAGAAAAATCGGCGACCTACCCCTCTCTTGATCTTCAGGGTCACACAGGACACAGcatgTGCCCAGCTTGCAACCAAAACCCTCCCGCAAACCACTGGACAGATCTCGCCTGACGAGCAGCAAGAAAGAAGGACATCAGAGGGAAATCGGCATcatgATCCACAGGTCAGCAAAAACAGTC…	1	0	0	0	0	0	0	0	0	0	0	0	1	0	0	0	0	0	0	0	0	1	no hit	none	na	none	0	CATGTGAGAGCTGAATAG fuzzy_rev (hit = 419) 1 0 0 0 0 0
gnl|UG|Ta#S13206876	TCGAGTTTTTTTTTTTTTTTTTTGGATCACTGGGTCAAATTTTTCATAcatgTTATGGCACCAACCAAATGGTATAAGGTACAAAAGGGTGGACAATTCAGGCTCTCGGCTAAGCTCTATCAATATTAGCGATTTACACGGGTAATGGTTAACTGTACAATGTCATTCACAGGAAAAATGCAGAGAATCTTTCGCACATCGATGCCTTCATACCTTTACCACAAAAGAAAAcatgCACTGACGGTTCAAAGGCGCATTGGACAAATTTGCAGGCTATACTCTCTTCTGGGGTTCTCTGACTGAGGAGATCTCGTCCAGCCCGGTGCACGGAcatgtcctgtaaaatctaATAATCCGTTGGCCTTCTCCCGCAGCTCATTTAACTCCCTCTCGATATCC…	0	0	0	0	0	1	0	0	0	0	0	1	0	0	0	0	0	0	0	0	1	0	no hit	none	na	none	0	CATGTCTTGTAAGATCTA fuzzy_for (hit = 331) 0 0 0 0 0 1
gnl|UG|Ta#S17882305	ATGGAATTTAAAACAAACTCCTTAGCATTACCAGTAGCACAAAATGCAGGTGATGAGATACTAAGAACTATAAGACCGGTATCTTTTACCACAAAAGGTAATCAATTCCCAAGAGCAAATAGACTCTGTTAAGNTCAGNNCCCTGCAAGCAATGAGCAAGCTCCCAATNGGAAATGCAACAGCAGCNTTGACNGGCAATCGCTGTCCAAAATGGGAAGAAACNTGATGAAGCCAAAAGAATGTTGCTNAATGTACAAGTAAcatgTGNNCCAAACTGNTGAGTNGGAGTCATATGATTGAATGTCAGCTAATGATGCTCCCGAGAGGAATCCAATGGACTGGGTCCTGAAAGGGAGCACAGACCAAGGGTCTACCTGGAATACTATGAATGCTCGGAGT…	1	0	0	0	0	0	1	0	0	0	0	0	0	0	0	0	0	0	1	0	0	0	At5g49570 [Arabidopsis thaliana]	1	1e-22	none	721	CATGGCCAGTATTAAATG for (hit = 624) 1 0 0 0 0 0
gnl|UG|Ta#S12924521	GGTCGGGTGGTTTGCTAGNAGATCTTCCTACGCTGTTTCGTGTCACCGACGTGATGCTGCCCCCGATGCCAGCTGCCACCGACGTCGATGCCGAGATACGACGACGACCGAGCCGTGTCATCATTCCTGCAGACTGTTTCAAGATCTTGGGCTCTGTGGACGACCACACCTACGAGATCCTCAACGCTTCAGCGGCCAAGATATTTGGCAGTGATGCAGTGGTGGACAATGGAAACCTTGGTGATTTTGTCTCCAGCAATGTTCCGAGCATCGGCAAGTTcatgACCGACTTGTCTGCGGTGGAAGCATCATCGTCGTGTGTGCCGCCTCTGTCTGCCATCTCACGTGTcatgcgagtccttcaaagGTCTGAATTCAAAGCAAACCACGCGGAGTGGG…	0	0	0	0	1	0	0	0	0	0	1	0	0	0	0	0	0	0	0	0	1	0	OSJNBa0020P07.1 [Oryza sativa (japonica cultivar-group)]	3	1e-60	none	435	CATGCGAGGCCTTCAAAC fuzzy_for (hit = 349) 0 0 0 0 1 0
gnl|UG|Ta#S12924487	GCAAAAAAAAAACCTCGGGAAGCCTCCCACGATTGCCAAGGCGATCTTGGCGGCGATGGCGGGTGAGACGGCGGCGTCGACGCTGGCAAATCCGTCGGGGCAGAGGAACTCGAATCCTGGAGGGGGCcatgAGTTGGGTCTCTTCAGCGGAAGGGAGTGGGAGCAAATAAGGGAGAGATCGAGGCGGATCCTTCGGGGAGCGACGGATCGGGACCAGACTTTGATCCGGTCGAGAAGAAGAGCGAAGGAGACGGCGGCCTTGCTGGCAGGTGATATTCCATCGAGGCCTGGGAAGGATATAAGGAGTGGATTGACCGTGTGTCCCGCGGGATCAGATGGATGCATCTCGCAGGGGAAGGGCGCTGTTTCAGCCGGTAGTTCAGAGATAGGTTCAGTAGA…	0	0	0	1	0	0	0	0	0	1	0	0	0	0	0	0	0	0	0	0	1	0	no hit	none	na	none	0	CATGACTCATTATTCACA fuzzy_for (hit = 544) 0 0 0 1 0 0
gnl|UG|Ta#S32493695	TGATATGATGGAATCACATCACACAAATTTGCGGAGGGTTCACATACCTTGTTTTAGACGAGGCAGATCGAATGCTAGAcatgGGTTTTGAACCTCAGATTAAGAAAATTGTTTCTCAGATTCGTCCAGATCGACAAACTCTTTACTGGAGTGCTACCTGGCCAAAGGAAGTTGAGCTGCTAGCAAGGACTTTCCTTTTTGATCCATACAAGGTTATAATTGGTTCTGAAGaactgaaagctaatcatgCCATTTGTCAGcatgTAGAGATATTATCTGAGAGCCAGAAGTATAACAAGTTGGTCAATCTACTGGAGGATATAATGGATGGCAGCCGAATTTTAATATTcatgGACACCAAGAAAGGGTGCGATCAGATCACCAGACAGCTTCGAATGG…	0	1	0	0	1	0	0	0	0	0	1	0	0	1	0	0	0	0	0	0	1	1	putative ethylene-responsive RNA helicase [Oryza sativa (japonica	3	e-123	none	494	CATGTTTAGCTTTCACTT fuzzy_rev (hit = 231) 0 1 0 0 0 0	CATGGAGCTGACACCAAA fuzzy_for (hit = 798) 0 0 0 0 1 0
gnl|UG|Ta#S32611098	CTGTGATCAAGTGTTCCTCTCAAAGCAATGAGCACCGGCGGTATAACCCTAGAAANCCTNCCGAAGGAACTACCCACTAGACTTTTTCAAGGAAATTACAAATAACTTTGCCAGTGAAATAGGTTCAGGTGCATTTGGGTCTGTTTATAAGGGGATTCTGGGTGGTGGTGGAGTGGTGGCTGTGAAGAAACTCGCCGAAAATTCACCTGTGCCACGCGATGAAATCTTTAAGAAAGAGGTTCAGAATATcatgGTGCTCGAAcatgAAAATATTGTGAAGTTTCTTGCATACTGCCGTGAAGGACAAAACAGATTGGTCCAGAGCAATGGAAGACACATTATTGCAGAGATTACTGAAACTTTACTCTGCTATGAATACGTACCTAATGGGAGCCTTGA…	1	0	0	1	1	0	1	0	0	1	1	0	0	0	0	0	0	0	0	0	3	0	Protein kinase domain [Oryza sativa (japonica cultivar-group)]	2	2e-49	none	295	CATGTAGCACCATTGCAG fuzzy_for (hit = 762) 0 0 0 0 1 0	CATGTAAAACCATTGCAG fuzzy_for (hit = 762) 0 0 0 1 0 0	CATGAATATCTAAATTTT fuzzy_for (hit = 777) 1 0 0 0 0 0
gnl|UG|Ta#S22380567(for)	ACGCTTGACCTTAGGCCTATTTAGGTGACACTCTAGAACAAGTTTGTACAAAAAAGCAGGCTGGTACCGGTCCGGAATTCCCGGGATATCGTCGACCCACGCGTCCGGGGAGAGAAGGAAACCCTAGGTAGCCCAGCCGCCGTCCTCGAATTTGTGCTCGTCCAGATCTGCTTGGTTGGTGGTGGcatgGCGATGCGCACGATGGCCGCGaacctgaagcagaagctcCCCGTCGCCGTCCAGCGGGTGTTCGCGTCTTCTCGGGCTCCGGCAACCTCCAACAATACTGCTGCCGCCATCGACAGCCTTGATCCAGAATTACGCCGCCGGGTGCTCAACGATGTTGATAAGCTCATCAGGAGGAACCGCAGGAACGACCTCTTGGTCGCTGGTGCTGGC…	1	0	1	0	0	0	0	0	1	0	0	0	1	0	0	0	0	0	0	1	1	0	no hit	none	na	none	0	CATGCCATCACAGAACTT rev (hit = 210) 1 0 0 0 0 0	CATGTTGGATGTAAGAGC fuzzy_for (hit = 653) 0 0 1 0 0 0
gnl|UG|Ta#S26021679(for)	TTTTTTTTTTTTTTATGTAGAAAGCTTGCACATTAGGCCTATTTAGGTGACTCATAGAACAAGTTTGTACAAAAAAGATTTCGGTACCGGTCCGGAATTCCCGGGATATCGTCGACCCACGCGTCCGGAATTTGTTGCCACAGGCAAGCCCGGCAAACACAGCAACCACGCTTTTTGTTCGAGCGACGTTGCAAAGGGAAGCcatgGGCGCCTTGCAACCTAATGAAGCTATGGCCGTTCATCTCCTCGTCCTCCTCCCTCGGAGAGGTCAGACACCTTGCAACCCGTGAGGGTGGAGATGACAACCTCCGGTGTTTCAACGCGCTAACGCTTGGTTGGTTGTTCGGATGCTGTTACCGTTGGGAGGAGGTGATTGGAATTTTCTCGCCCCCCCCCTAT…	0	1	0	1	0	0	0	0	0	0	0	0	0	1	0	1	0	0	0	0	0	2	no hit	none	na	none	0	CATGTGCGATGTATTTGT fuzzy_rev (hit = 1081) 0 1 0 0 0 0	CATGTGCGATGTACTTAA fuzzy_rev (hit = 1081) 0 0 0 1 0 0
gnl|UG|Ta#S32556636	AACCAAAAGTGACAAACTACAACAACACACGCACCACAGAGTCAAAAGATAGGTCCGCCCTGCAACTATTCTGAACCACGCTTCATTCACCAGTCcatgATTTTGAAGTACAGGAAAGTTGGcatgTCAGCCTAGTCCCCCCTCACAGTCACGATCTCATATGCGAGACTTCTCCACAGGTGATCAAACAATATCCTACTGAGTCGAGACGTCAGGTAAAGCCCATTGATATCGCAAATGTAGTGTACAATGCAAACACCACTCTCCTCcatgCCAACAGACCATTAGTCCAACTACATTCCCAAAAATTTGCTCTTTTTGCTTcatgAAGTGTACCAGGAACATAAACTTCTTTAGCCACTCAATCTTGTAACCCATTAGCTTGGTGTCCATCATCTT…	0	0	0	1	0	0	0	0	0	0	0	0	0	0	0	1	0	0	0	0	0	1	no hit	none	na	none	0	CATGTTACTCTATCTGGA fuzzy_rev (hit = 638) 0 0 0 1 0 0
gnl|UG|Ta#S12921850	CCGTCATCCAGTTCAACGGCAGCGGGGGCGCCAAGTCGGACCGCGACCTGCGCGCCGGGGCGGCGCTCTGCGCGCGCTCCGCTGCGCTGGGCcatgTCGACGCGCTCCGCGAGCTCGGGCACTGCCTCCAGGACGGCTACGGCGTGCGCCGCGACCCCGCCGAGGGACGCCGCCTCCTCGTCGCCGCGAACGCCCGCGAGCTCTCCCTCGCGCTCGCCGCCGCGGCGGCCAGCGCGACCTACCCCTTCGCCTCCCTCCCCATCAGCGCCGTCGCAGGCGGCGCCGGCGGCGTCAGCAGCAGCCCACTCCTCTCCGACTTCNGGTGGAGCCTGCCGGAGGCGGAGCCTCACACGGCGAACCAGTTcatgTCAGACTGGTGGGCGTCGCGCGGGGTGCCAG…	0	0	0	0	1	0	0	0	0	0	1	0	0	0	0	0	0	0	0	0	1	0	hypothetical protein [Oryza sativa (japonica cultivar-group)]	3	1e-32	none	369	CATGTATGGAAGGCCCCT fuzzy_for (hit = 548) 0 0 0 0 1 0
gnl|UG|Ta#S17986621(for)	GCCGCCCTTTTTTTTTTTTTTTTTTTCCAACACAAGAGGCAACCCGAATTTAATTTCAAGAGCAGGGTACAAGATCAGCCACCACAATTGTTCAAGGTGTTCAGGATACTACACTAACATCACcatgTTCAACACAAGAGGCAGGCAAAACTGGTGTTCAGCTCCTACACCAAACAAcatgttcaacaagggctacatgATTCGATATAACTGAAGGTGTTCAGGTACAGAGCAGGACCACCACAGATAGTTTAAGATTGACCATCCTCTGTCTCTGCCGAGAAGTGGATACCAAGGGGACCCTCGTAGCCGCCCTTCATCGCAAGGATCCCAGGAACAACCACCTTGTCAAACTTAAGAAGGTAGAGGAACCTATGGATCAACTGATCCAAACTTGCT…	0	0	0	1	0	0	0	0	0	1	0	0	0	0	0	0	0	0	0	0	1	0	no hit	none	na	none	0	CATGTTCCAGAAGGGCTA fuzzy_for (hit = 177) 0 0 0 1 0 0
gnl|UG|Ta#S13036319	TCCACTGGGCGCGCATCGAGGGGGCCCACCACACCGGCGCGCTGCTCGGGGTCGGGGAGGACCACCCCCAGGGCTGGGAGAAGCGCTGCGCGGCGGCCCCCAAGGGTGGTGATGCACGCCGACTGGGACCTCCTGGATGTACTACCACTCGTTCGACGAATTGTCCCAGAGGCACGCGGTCGGGGTGGCCAGGTCCAGGGACGGCATCCGGTGGGAGAGGGTGGGGAAGGTGCTCGAGGGAGGCGGGCCTGGATCGTTCGATGAAGGCGGTGTGCGGCAGGGGcatgTCGTCCGTGACCGCGCCGCCGGTCGGTAcatgATGGCGTACGAGGGTTTGGACGGCAATGGCGGGGTGAGCATTGGGTTGGCCGTGTCGGAGGACGGGCTGCGAGGCTGGAG…	0	0	1	0	0	0	0	0	1	0	0	0	0	0	0	0	0	0	0	0	1	0	SET-domain transcriptional regulator-like protein [Oryza sativa	2	4e-73	none	381	CATGCCTTGTGCAGATGG fuzzy_for (hit = 473) 0 0 1 0 0 0
gnl|UG|Ta#S26019323	AAAGAAACAAAAGTGCCCAAATTGTGGGAATCAGGGAACCTTGTAACCTTTTCCCCATTGGTTGAATTAACCAATAACCCGTTGACCTTTAATTCAAATAAGGGTTAGGAAATGAGAATTAACCCGAGTGTTTAATAAATTGTTAATACNGTTGAGCTCGATGGACAAGTTCCCTTGGTCCTGGTCCTGGCCCCCCTTGGATTCCCGGGGNGTGGGNTGCCTTTNAATCCCCCNNNNNGNNNNNNNNNGCCCACCCTGCCCGGGNGGCCNTTCGNNCGCCCGCCCCGGGGGAGTACGGAAGTGACAAGGAAGTTGTAAATGATGAGGACCCAAGACTGAAGCAATTGTGGATCGAATATGGTGACGATGTGTGCAATGCAGTGAAGACCGCTCTGAGCG…	0	0	0	1	0	0	0	0	0	1	0	0	0	0	0	0	0	0	0	0	1	0	putative transcription factor X1 [Oryza sativa (japonica	3	4e-30	none	700	CATGATCAGTCAACCCAA fuzzy_for (hit = 682) 0 0 0 1 0 0
gnl|UG|Ta#S17887800	CACACGCTAGTAAGATAGATTACGCACGCTATTGTAGTGATCACTATAGAATACTCAAGCTATGCATCCAACGCCTTGGGAGCTCATCTCATATGGTCGACCTGCAGGCGGCCGCACTAGTGATTTCGAGCGGCCGCCCGGGCAGGTGGGCTTTTTTTTTTTTTTTTGTTTTTTTTTTTTTTGGGATAAGGAACAAGAATTACAATCCTCAACAACTCTCGACTGTTACAGGCATCGCTGTTATAATATGAGTACACGGGGCATCACCTAAATTCTTTAAACGGGGTGTTGTTACcatgTCTGAGTATAAAATATACTCATTCGCAGTTAGATGACGCTTTGACATAACGAGTGGAAGTAAATCTACTGATACATCATTACCAAACACACCAACAACCT…	0	1	0	0	0	0	0	1	0	0	0	0	0	0	0	0	0	0	0	0	1	0	no hit	none	na	none	0	CATGTTTGTGATTGTCCC fuzzy_for (hit = 794) 0 1 0 0 0 0
gnl|UG|Ta#S13048251	GCACGAGGACCAATTCTACCGCAACAACCACTCATTTTCACAACACCAACAACCAGTTCTACCGCAACAACAAATACCATCTGTTCAGCCATCTATCTTGCAGCAGCTAAACCcatgCAAGGTATTCCTCCAGCAGCAATGCAGCCCTGTGGCAATGCCACAAAGTCTTGCTAGGTCGCAAATGTTGTggcagagtagttgccatgtgatgcagcaacaaTGTTGCCGGCAGCTGCCGCAAATCCCCGAACAATCACGCTACGATGCAATCCGTGCCATCATCTACTCGATCGTCCtacaagaacaacaacatggtcagggtttgaacCAACCTCAGCAGCAACAACCCCAACAGTCGGTCCAAGGTGTCTCCCAACCCCAACAACAACAGAAGCAGCT…	2	3	1	4	0	4	2	2	1	3	0	3	0	1	0	1	0	1	2	2	9	1	low molecular weight glutenin subunit [Triticum turgidum]	2	3e-30	none	381	CATGGCAACTACTCTGCC rev (hit = 188) 0 0 0 1 0 0	CATGTGATGCAGCAACAA for (hit = 202) 0 1 0 0 0 0	CATGTTGTTGTTCTTGTA rev (hit = 296) 0 0 0 0 0 1	CATGGTCAGGGTTTGAAC for (hit = 310) 0 0 0 1 0 0	CATGTGTGACCCGCATCA fuzzy_for (hit = 723) 0 0 0 0 0 1	CATGTGTGACCCGTACCA fuzzy_for (hit = 723) 0 0 1 0 0 0	CATGTGTGATCCGAACAA fuzzy_for (hit = 723) 1 0 0 0 0 0	CATGTGTGATCCGCATAA fuzzy_for (hit = 723) 0 1 0 0 0 0	CATGTGTGAACCCCACAA fuzzy_for (hit = 723) 0 0 0 1 0 0	CATGTGTGATCAGCACAA fuzzy_for (hit = 723) 0 0 0 0 0 1	CATGTGTGGTCCGCACAA fuzzy_for (hit = 723) 0 0 0 0 0 1	CATGTGTGATCCGCAGAA fuzzy_for (hit = 723) 0 0 0 1 0 0	CATGTGTGACCCGAACCA fuzzy_for (hit = 723) 1 0 0 0 0 0	CATGATTTAAACTAGCTT fuzzy_rev (hit = 739) 0 1 0 0 0 0
gnl|UG|Ta#S13046931	GCCCTTATCCTGGATGTTTCTTCTGTGTTATGAAGGAAGCAAACCCTAGCAAACGAAGAGCAAGTGTGCTGAAATTCTTTAGAGAACTTCCTTCCCAAGATGATGATGGCCAAGTTCTCCCTATTAGTGGCCTTTGGAACACTGCcatggcacacccaaatgaCCCTGAATTCATCAACTTGGGGATATTTGAGTGcatgGCAGCTCTAATATGGAAGGGCCTGAAAAACAGGCGTTGGCTTTCAcatgATCAGAATATTTACATCCCATATTATGCAGCAcatgTTATTGGATCATATACGATGAATATGGAGGAGTTTGCAGAACGTGCTGTTCGTGCCGGAGTAATACCTCCATTAGTTGAACTCTTAAGAGGTAGGCTGACCTGGGTGGAGCAAA…	0	0	0	0	1	0	0	0	0	0	1	0	0	0	0	0	0	0	0	0	1	0	putative tetratricopeptide repeat (TPR)-containing protein [Oryza	3	e-140	none	601	CATGGCACATACAAATGA fuzzy_for (hit = 145) 0 0 0 0 1 0
gnl|UG|Ta#S15903437	TTTTTTTTTTTTTTTTTTTTTTTTTTTAATTACAAGTTACAACACTTTATTAGATAATTGCATTACAAAATTTTTCGGCTTCCCGGCCCTGTCACGAGAAAGCGACCGCTGAgagcgactctagtacatgcatgACGTTGCAATTATAGTGCATAAACACTCAACAAAACCAAATTAAAGCTCGTTGCCTGTTTGCCACTAATTAACCTGAAACCAATTCTAAGTACAGCTAGAACTAGACTAGACTAGACTAGATTACATACACcatgCCACCAACAACAATTCAACAGCCCCTGAATCGAGTAGGCTTCATTCTTAGTTGTCAGCTACGTACTTGACGCGACCAAAAACTGACAGTCAGATTAATCCGAGGCCAGCAGATCCGACGGCTAGCAAGCT…	1	0	0	1	0	0	0	0	0	0	0	0	1	0	0	1	0	0	0	0	0	2	no hit	none	na	none	0	CATGTACTAGAGTAGCCC fuzzy_rev (hit = 112) 0 0 0 1 0 0	CATGGTGGATGTATTGTG fuzzy_rev (hit = 426) 1 0 0 0 0 0
gnl|UG|Ta#S17881101	CCAGAGCGCTCTCCAATCCAGGcatgAGTCGTCGATAACCGGCCGCCGACGCCGAACGATGACGACGAGGAGGAGAGGAGTANGGGAAGGAGGCTTCTCTCGGAGACATCATCACCCTCAAGTGGTGGAGACCGGCGAGAAGGACCGGCTGATGGAGCTTCTCCGGGAGCGGGCTCGTAGAGTGCGGCTGGAGGGATGAcatgAAGGCTCTCTGCAGGGCTTATGCAAGGAAAAAGGGAAGAAATAATGTAACATTAGATGATCTTATTcatgttattactccaaaaGGAAGAGCCTCGGTGCCCGATGCGGTGAAGGCAGAGCTGCTGCAGCGCATCCGATCCTTTCTcatgTCTTCCTCGCTTTGGTAGCCcatgAATCACGCCGATCGGAAGGCAC…	1	0	1	0	0	0	1	0	1	0	0	0	0	0	0	0	0	0	1	0	1	0	unknown protein [Oryza sativa (japonica cultivar-group)]	3	9e-27	none	73	CATGTTATAAATCCAAAA fuzzy_for (hit = 269) 0 0 1 0 0 0	CATGAGGGACCAACAAGA for (hit = 669) 1 0 0 0 0 0
gnl|UG|Ta#S22390729	CCCCNNNNNNNNNNNNNNNNNNNNNNNCCCCCCNNNNNNNNNNNNNNNNNNNNNNNNNNNNNNNNNNNNNNNNNTTAGGCTAACCACGAGGGCAGGCTATTCCATTAGGCCTATTTAGGTGATTTCTAAAACAAGTTTGTACAAAAAAGCAGGTTCCTACCGGTCCGGAATTCCCGGGATATCGTCGACCCACGCGTCCGGGAGGCGGCTGACGTTGATGGAAATGGGACCATTGATTATGTTGAATTCATATCGGCAACAATGCAcatgAATAGACTAGAGAAGGAAGACCACATATTTAAAGCATTTGAATACTTTGACAAGGACCACAGCGGGTACATAACAGTTGATGAGTTGGAGGAAGCTCTGAAGAAGTATGATATGGGTGATGAGGCAACA…	0	0	0	2	1	0	0	0	0	0	1	0	0	0	0	2	0	0	0	0	1	2	putative calcium-dependent protein kinase [Oryza sativa (japonica	1	2e-52	none	542	CATGATCTGTATGGACTT fuzzy_rev (hit = 418) 0 0 0 1 0 0	CATGATGGGAAAACGAAC fuzzy_for (hit = 432) 0 0 0 0 1 0	CATGGTAAAACAAGAAAG fuzzy_rev (hit = 731) 0 0 0 1 0 0
gnl|UG|Ta#S15824365(for)	TTTTTTTTTTTTTTTTTTTTTTTTTTTTCAAACAAAGCTCcatgCATTCATATAATAACTAGCTCTAAAGAGTACAAACTCGATCCcatgCTCATCTCCAACCATATGCACATcatgCATCGATCTAGCAttccaacagagcagcatgtacaccaattaaccCTAATTAGTGCCACATTGATCAATCATTAGCTAGTAGCTTAGACTGGAGTGCTGGACGACATAGcatagtactggacaagctTCGCTAGGcatgGATGCATCGATATGTTTGTAGGAATCAAAGGGCTACCACGGCGGCGACGAGTGCGGCGGTGCCTACAATGAAGAAGACGCAGAGGGGCACGAAGAGCAGGACGTTGTGGGCGATGAAcatgGCCGTCTCCACGTAcatgTGGC…	2	0	1	0	0	0	1	0	1	0	0	0	1	0	0	0	0	0	0	0	2	1	no hit	none	na	none	0	CATGCTGCTAGGTTGGAA fuzzy_rev (hit = 130) 1 0 0 0 0 0	CATGTACACTAATTGACC fuzzy_for (hit = 144) 0 0 1 0 0 0	CATGGTACTGTACAAGCT fuzzy_for (hit = 226) 1 0 0 0 0 0
gnl|UG|Ta#S16260280	CACGCGTCCGCTTCGGCTTCGCCGTCCTCGCcatgCCGGAGTCCCCCCGGTGGCTCGTcatgCGGGGCCGGATCGAGGACGCTCGGCGTGTCCTCCTGAGGACCTCCGATTCACCCGAGGAGGCCGAGGAACGGCTCCTCGACATCAAGAAGGTCGTCGGCATCCCCGCGGACGCGACGGACGCCGATGACGTCGTCGCCATCGTGCGCGCGAACGAGGCCGCACGCGGGCAGGGAGTGTGGAGGGAGCTGCTGATCAACCCGAGCCGGCCCGTGCGCCGcatgCTCGTCGCCGGCCTCGGGCTcatgTTCATCCAGCAGGCCACGGGCGTGGACTGCGTGGTGATGTACAGCCCGCGGGTGTTCGAGAAGGCCGGGATGAAGAACAGGACCAACTCGC…	0	0	1	0	0	0	0	0	1	0	0	0	0	0	0	0	0	0	0	0	1	0	mannitol transporter, putative, expressed [Oryza sativa (japonica	3	e-107	none	517	CATGTCGGTGGTCGCGTG fuzzy_for (hit = 409) 0 0 1 0 0 0
gnl|UG|Ta#S17883810	GTGcatggatggggtatataaCTTGATTGAAAGAAGATGGACTAGATACGTTACCTTGCCCGTCGTATGATATTACGAACcatgGTNTCGTATGTGATTAGGTATGGTCAGACCCTGATAAAGATGTTGATGGCTGGGGTGAGAATGAGAGGGGCAAGTCATACACGATCGGAGCAGATAAGAAGGCAGAGTTCCTTGAGAAAcatgATCTAGATTTGTATGGCAGGACTCACCAGGTGGTGGAGgatggatatgaattcttaGCAAAGAGTCAGCTCGTAACTATATTCTATGCACCAAACTATTGTGGTGAGTTAAACAATGCTGGTGCcatgATGAGCATAGATGATTCACTAAcatgTTCATTACAGATCATCAAGCCTTTTGATAAGAAAGGGA…	1	1	0	0	0	1	1	0	0	0	0	1	0	1	0	0	0	0	0	0	2	1	putative serine/threonine protein phosphatase PP1 [Oryza sativa	3	4e-54	none	322	CATGGATTGGGAATATAA fuzzy_for (hit = 3) 0 0 0 0 0 1	CATGGATATGAATCCTTA fuzzy_for (hit = 245) 1 0 0 0 0 0	CATGCCTGTTGATCTATT fuzzy_rev (hit = 548) 0 1 0 0 0 0
gnl|UG|Ta#S17987271	GGAGTGCGTGGCTTGCCCGGCGCGACCGCGCGCGGAGGCGTCGCTCCGGCCCGCATAGGCCGTCGGGCGCAGAGGAGCCACCCCCCGCGTTGGCGCCTGACCGGGTGCCCCCGCGGGTGGGTCTTTGCCGGGCCGGGAGTTGCTCGTCTAGGGCCCCGCTGCGAGGCTGTTCCGTCGTTGGGCGAGCGGGGCCGGGCCGGTGCCGACCGGCGTGGGCGCGCGCCGCTCTCCGGGCGCGCGGCAGTGCGTGACGGGCGAGCTTGGCGGTTCTGCGTGGCCTGGGGGcatgGGGCCTTCCTGTGGGAGGGGACGCCGATGTGCGACGGCCAATGGGGCCGGGCGTCTGGTGGCCACCTGGGCGGTCCCGACCTGGGCGCGCTCCGTCTCCGCTCCGGCGGT…	0	0	0	1	0	1	0	0	0	1	0	1	0	0	0	0	0	0	0	0	2	0	putative nucleoid DNA-binding protein cnd41, chloroplast [Oryza	1	4e-15	none	519	CATGCAGGGCGGCGAGGC fuzzy_for (hit = 770) 0 0 0 0 0 1	CATGCTGATTGACAGGCT fuzzy_for (hit = 961) 0 0 0 1 0 0
gnl|UG|Ta#S17982777	AACCGCTAGTGCGATTAAGGCCTATCCAGGTGACATAGTATAACAAGTTTGTACAAAAAAGCAGGCTGGTACCGGTCCGGAATTCCCGGGATATCGTCGACCCACGCGTCCGCATAAATCATCCTTCCACGAGACACGGCAGTGCAGAGCCTCCATATAGAGTTTAGGAGCAACGATGAAGAGTAGCACACTCGTGGTCATCCTGGTCCTCCAGGCCGTCCTGGTcatgGGAATCCTCTCACAGGCGAACGCCGAGTTCCCCAAGTGCTGCGACAACTGCAGGTTCTTCTCGGGGGCCGTAGTCTGCGACGACGCCGGCCCCAAGTGCCGCGACGGCTGCGTGAACTGCCGCGTCGTGCAGACGAGCCCTAAGAAGACGTTCCGATGCGCCGATGCACG…	0	0	0	0	1	0	0	0	0	0	0	0	0	0	0	0	1	0	0	0	0	1	wali3	2	2e-39	none	88	CATGGAACCGGTGTACGT fuzzy_rev (hit = 518) 0 0 0 0 1 0
gnl|UG|Ta#S22383102	ACGCTTGACATTAGGCCTATTTAGGTGACACTATAGAACAAGTTTGTACAAAAAAGCAGGCTGGTACCGGTCCGGAATTCCCGGGATATCGTCGACCCACGCGTCCGCGCTTCTGTTTTTTACCCACCTCCTGCACCCACCAGGGAACAAGAATTCGATCCCATTCCACCCACTCGCGCCGCGAATTTCACCGCCGATCCGGCCGACAGCAATGGCCTCCTCCGCCGACGAGTCCCTGCCGTCGCTGCCGCCGATCAAGACGGCGCCTTCGCGGCCCTCCGACGCCGCCTCGGCCTCTCCGTCGCCGGCGTCGTCCACGCAGGAGTCGGCGGCAGCGGAGGACAAGACGACGAAGGCTGCAGCGGCGGAGCAGGAGGAGAAGGCTCCGTCGACGCCGAC…	1	0	0	0	0	0	1	0	0	0	0	0	0	0	0	0	0	0	0	0	1	0	glycosyltransferase [Triticum aestivum]	3	5e-11	none	357	CATGCAGCTGTACAATAA fuzzy_for (hit = 828) 1 0 0 0 0 0
gnl|UG|Ta#S32708410	GATGAAGCTGACGCTTTCCTGTGCGAACGGAACAAGACATAcatgAGCGAAGCTCAAAGGAGTGCTCTGAATGCTCTCCTTTTCCGGACAGGTGACCAGTCCAAGGACATTGTGCTTGCACTAGCAACCAACAGGCCTGGTGACCTTGACTCCGCTGTTGCTGACCGTATCGATGAGGTTCTCGAATTCCCTCTGCCTGGGGAGGAAGAGAGGTCCAAGCTTGTCAAGCTATACCTTGACAAGTACATAGTGAAGGCTGGCGAAAAGCGAAAGGGCTTGTTCAGCTTCTTCCGCCGCCAGCCTCAGAAGATAGCGGTGAAGGGCATCACCGACGAGTTGATCCGGGAGGCTGCCGCCAAGACCGACGGCTTCTCCGGAAGAGAGATCGCGAAGCTGATG…	0	0	0	1	0	0	0	0	0	0	0	0	0	0	0	1	0	0	0	0	0	1	26S proteosome regulatory subunit-like [Oryza sativa (japonica	1	7e-80	none	640	CATGTTAACGTTGTCGAT fuzzy_rev (hit = 662) 0 0 0 1 0 0
gnl|UG|Ta#S15902915	GGCTCGCTGAATTGCGAAATGATCACAAGGATGTTACGAACAAAATTGATAAAAATCTGGAGATTTTACACTCAGCAAAGCTATCAAGGAATGAGCAATCAACCTCGAGGAGGTCTGATACAACAAGTCCTTCACACATTGGATCATCTCAAAGTGAACCTATGGAAGAGGACcatgTGTCCAAACTTCCTTTTGCcatgATTGATGAAATCACAGATGGTTCTCCTGCTTCTGTGGATGGTTTGCAACTTGGAGATGAGATAGTAAAGTTTGGGAATGTGGAAGCTGGTGATCAATTGCAGGAAAGGCTCGTCTCTGAAGCTCTTTCCAATGAGGATAGTcatgTATCTTTAGTCATCATTCGCCAGGGGTCAGCAATGAATTTAACAATTACACCAA…	1	0	0	0	1	0	1	0	0	0	1	0	0	0	0	0	0	0	0	0	2	0	26S proteasome regulatory subunit-like protein [Oryza sativa	3	2e-60	none	213	CATGGAAGAGGACTTATG fuzzy_for (hit = 407) 1 0 0 0 0 0	CATGGTAGGTTTGATTCT fuzzy_for (hit = 660) 0 0 0 0 1 0
gnl|UG|Ta#S13110550	TTCGTTTGGTACTggagttcagctcatcatgGGAATGAACCAGATTTTACTTATTTTGTCTGTTTATTATTAGTTGTGTGACTGGTCTTTGGTGTCTTGGTACCCGTGTTAGGCTTCTTACATACCCTGTGACACCTGGTTTGTTGTAACCCTTGTTTTTTTTTTCCCTTTTTGTTTTAGCTCTATTATTGTTAGCGAGGCAGCCGATTTCCTATACTTCGAACAACATTAAGGTAGTTTTTTTTGGCGTGTTGCGGTACTGTGGAGAGTAATAAAAGACAAAAGACTCTAGGTTTAAAAAAAAAAAAAAAAAAAAAAAAA	0	0	1	1	0	0	0	0	0	0	0	0	0	0	1	1	0	0	0	0	0	2	no hit	none	na	none	0	CATGAGGAGCTGAACTTC fuzzy_rev (hit = 13) 0 0 1 0 0 0	CATGATGAACTGAACTCT fuzzy_rev (hit = 13) 0 0 0 1 0 0
gnl|UG|Ta#S22385080	AAGCTATGACATTAGGCCTATTTAGGTGACTCTCTAGAACAAGTTTGTACAAAAAAGCAGGCCCGTACCGGTCCGGAATTCCCGGGATATCGTCGACCCACGCGTCCGTGAACATCACCCTCCATAATAGTAGTTCTTTcatgTCCTTTTTTGTACCCATCTTCtacacttttttctgcatggcatcacaaaacagCTTTGATTGTGGACTTTTTGCAACTTTGTACTTGGAAATTTTCGATGGCATTAGGATGAAAGATTTTAAGAAGCAAAATATGCTTGATGTGCGGAAGACGATTGCTTCGAAGCTGTTTTCCCATCCGCTGAACAAGATCTGCCCTGCTGATGTGCACAGGGAAATCACAGTGTGTTGAAGTAGGTGAATCGTAGTGCATTCAA…	0	0	1	1	0	1	0	0	0	1	0	0	0	0	1	0	0	1	0	0	1	2	no hit	none	na	none	0	CATGCAGACACAAGTGTA fuzzy_rev (hit = 164) 0 0 0 0 0 1	CATGGCATCATATAACAG fuzzy_for (hit = 178) 0 0 0 1 0 0	CATGAAGTTTTGTTTGAC fuzzy_rev (hit = 485) 0 0 1 0 0 0
gnl|UG|Ta#S12963721	CTTTTATTCCTTTGTTTTCTTCTCTCAACCTAAAATGTTTCTCAGAATGATATGTGAATATCAAGAGCTAAAAATTCTATAATCAAATAATTTAAGAATGCATCCATTATGCATTCGACATTAAAGTTATCGTGTGTGACAGACACCGGGAACAAAGACAATGATGGCTTGCCACCAAATCCCATTTTTTATTTTAGAATATGGTTGTCCTACCAATGTGTACTTGCAAGGTTTCTTCCTCCTCACTCTCCCTCATTCCCTCTCTCGAACACTCTTCCTCCCTCTCCCGGTCTCCCCCCTCTCTCTGGATCACTCTCGGTCTCcatgTTGTCTTTGCAACAAGGCTCGAACGGTTCAGTAGCTGCCTTGTGAGCTGGTCATCATTGTTGCTGATTGCAG…	0	0	0	1	0	0	0	0	0	0	0	0	0	0	0	1	0	0	0	0	0	1	no hit	none	na	none	0	CATGGGTCCTTGCCTGCC fuzzy_rev (hit = 634) 0 0 0 1 0 0
gnl|UG|Ta#S16535860	CTTTCACACAGATCCCAGGCCGCTTTTCTCCTCCGGTGGCCGCCCGGCGAGGATGcaagccaccacggccgcgGCGGCGGCGCAGCTGCTAACAGATACGAGGAGAGGGCCCAGATGTAGTAGGGCTCGGCTGGGAGCGACGAGATTATCCTGGCCAGGTCGATTTGCAGTGGAAGCTTTTGCAGGCCGGTGCCAAAGCAGTGCTACTACTGTCACGCATAGATTCAGTGCCATTTCTCAAGCTACAAGCCCTAGAAGAAAGGCAAGGAGGCAGTGCAGCGATGATCAGTCAGCCCTCCAAGCTGGATGCAGCAAGGTTAATCGCGATCAAcatgGTTACGACGTGAACTGGTTTGAGGAAATCAGCCAAGAAGTTTCGAAGAAATTGCGCGCTTTCTA…	0	2	2	0	1	0	0	2	2	0	1	0	0	0	0	0	0	0	1	0	4	0	homogentisic acid geranylgeranyl transferase [Triticum aestivum]	2	0	none	408	CATGCCACCACGGCCGCC fuzzy_for (hit = 55) 0 1 0 0 0 0	CATGGTCTAGTTGGCTTT fuzzy_for (hit = 834) 0 0 1 0 0 0	CATGTTCTGAAGAAGCCC fuzzy_for (hit = 871) 0 0 1 0 0 0	CATGTAAAACAAATTATA for (hit = 1316) 0 0 0 0 1 0	CATGTAAGACAAACTATA fuzzy_for (hit = 1316) 0 1 0 0 0 0
gnl|UG|Ta#S26028053	TGCGACCcacgcgtgccggctcgtgCGACCGCCGGCcatgACGAACGGGTACCTCTTCCGGGAGTACCTCGGCGCGCAGTCCACGGGCGTCCGGTTCTCCGACGTGCCTGTCAACCCCGGCGTCAGCTTCCACTACATCCTCGCCTTCGCCATCGACTACACGCCGGTGGCGCAGCAGCCCACGCCGGCGCCCACCAACGGCGTGTTCAGCGCGTTCTGGGACACGGCCAACCTCTCCCGCGCCGACGTGGCCGCCATCAAGGCCGCGCACCCGAACGTGAGCGTCGTGGCCGGCCTCGGCGGCGACAGCGTGCTGGACATCGTCAAGGTCTCCTTCGCGCCGGCCTCCGTCGACTCGTGGGTCGGCCAACGCCGTGGCCTCGCTCTCGCGCCTCCATC…	0	0	1	0	0	0	0	0	1	0	0	0	0	0	0	0	0	0	0	0	1	0	putative class III chitinase [Oryza sativa (japonica	2	5e-39	none	288	CATGCGTGCCGGCTTGTG fuzzy_for (hit = 7) 0 0 1 0 0 0
gnl|UG|Ta#S22383722	ACGCTATGACCTTAGGCCTATTTAGGTGACACTATAGAACAAGTTTGTACAAAAAAGCAGGCTGGTACCGGTCCGGAATTCCCGGGATATCGTCGACCCACGCGTCCGCACTGAAAGACTTCTACATCAACAGCATTGTTCTTTTGAGTTGGTGGTGAAGATCAAGGTCGGGTGAGCTTGATGGAGCAGGTGACGAAGCTGGCGGGGCAGCGGGCGGTGGTGATTTTCAGcatgAGCTCCTGCTGcatgTGCCACACGGTGGCGCGACTCTTCCGGGATCTCGGGGCGAACCCGGCGGAGGTGGATCTCGACGAGGACCCTAGGGGGAAGGAGATGGAGAAGGCGCTGGCGAGGCTTCTCGGTCGGAACCCGGCCGTGCCGGCGGTGTTCATCGGCGGC…	0	0	0	1	0	0	0	0	0	1	0	0	0	0	0	0	0	0	0	0	1	0	P0560B06.28 [Oryza sativa (japonica cultivar-group)]	1	7e-44	none	103	CATGCTTGTACCGCTGCT fuzzy_for (hit = 446) 0 0 0 1 0 0
gnl|UG|Ta#S19223857	CGGCACGAGGCTACAGTGCCCCTTCGCCCACGTCACCTGCTCGAGGTGCCACGAGGAAGTCGGCGACAACCGGTGCAGCTGCTGCGGCAGCGGCAATGGCTATGGGCGCAACCGCGTCGTCGAGGAGTTCCTAGGCCGCATCCGCTTCTCCTGCCGCAACAAAGTGcatgcctgtgaggccttcCTTCCGCACCACGAGATGCGCGAGcatgAGCAGACCTGCCGCCACGAGCCTATCTTCTGCCCTGTCCCCCAATGCGGCTTCGCCAGCCGGGCTGTCGCACTCACGACCCACCTCACCCTCCGCCACCACTGGGACACGATCAGGTTCCACTATGACGAGAACTTCCGGGCCTCTGCCCTCACGTCGACCATCTTTCAGAGCCGCGACGACGGCGA…	0	1	2	0	0	0	0	1	2	0	0	0	0	0	0	0	0	0	1	0	2	0	hypothetical protein [Oryza sativa (japonica cultivar-group)]	2	2e-33	none	386	CATGCCACTGAGGCCTTC fuzzy_for (hit = 166) 0 0 1 0 0 0	CATGATCTGCATCCGCCC for (hit = 447) 0 1 0 0 0 0	CATGATCCGCATCCGCCC fuzzy_for (hit = 447) 0 0 1 0 0 0
gnl|UG|Ta#S12979686	AGTATACTNNAAATATTATTGTGTACNAcatgCAAATAcatgtagaagcttaggttCAGATAcatgACACAATACTCAATAGGCGTCGACAAAATGACGTCCAATTGAAATTGGGGCTCAGGCAAACACACGCACACACCCTTTTCCGATCAAAATAATAATATGACCAGAAGCACAGTCATCGTTCAGGCTCCTCCAAAAATTTGAGGATCCAGGTAACGAAAATAAAGAAATCATTAAGGGGGGTAAATTCATCAGTGCCGCAGCAGACAAAATCTTcaggcaaaaacttgatcaGcatgATCACATCcatgGCTGCAGCTTATTAACCTCAGACAGCGCTTCAGATACGACCAcatcaagtgtttactgatGCTCGCTGGTCACTGGATCAGTTGG…	1	0	2	0	0	0	1	0	2	0	0	0	0	0	0	0	0	0	0	0	3	0	no hit	none	na	none	0	CATGTAGAAGCTTAGTTC fuzzy_for (hit = 38) 0 0 1 0 0 0	CATGCAAGAACTTGATCA fuzzy_for (hit = 279) 1 0 0 0 0 0	CATGAAGTGTTTACTGTT fuzzy_for (hit = 356) 0 0 1 0 0 0
gnl|UG|Ta#S15982915	ATGGCGACTGAACAGCTCAACGTGTTGAAAGCACTGGACGTTGCCAAGACGCAGCTGTACCATTTCAAGGCGGTCGTGATCGCCGGcatgGGCTTCTTCACGGACGCCTACGACCTCTTCTGCATCGCCCTCGTCACCAAGCTGCTGGGGCGCATCTACTACACCGACCCTGCCCTTAACGAGCCCGGCCACCTCCCGGCAAACGTGTCGGCCGCCGTGAACGGCGTGGCCCTATGCGGCACACTTGCCGGCCAGCTCTTCTTCGGCTGGCTCGGTGACAAGCTCGGCCGCAAGAGCGTCTACGGCTTCACGCTCATCCTcatgGTCCTCTGCTCCATCGCGTCCGGGCTATCGTTTGGACACGAGGCCAAGGGTGTAATGGGGACGCTATGTTTCTTC…	0	0	0	0	1	0	0	0	0	0	0	0	0	0	0	0	1	0	0	0	0	1	phosphate transporter 8 [Triticum aestivum]	1	0	none	525	CATGCACAAGTAGTAGGT fuzzy_rev (hit = 684) 0 0 0 0 1 0
gnl|UG|Ta#S26026879	CGACCCACGCTTCCGCGGACGGTGCCGACACGCGGCCCGTCGTCCCCACCATCCCGGCTTCCGACGCCGGCAGCGGGGCGGCCGTCTTCAGCAGGGACGTGCCCCTCGACACCTCTCTTGGCACGTACATCCGGCTATACCTCCCCAACCCCGTCCCGTCGTCGACGAAGCTCCCCGTCATCCTCTACTTCCACGGCGGCGGCTTCGTTGTCTTCAACGCCGACACCGCCTTCTACCACGCCTCCTGCGAGGCcatggcggcggccgtaccGGCcatcgtcgcctccctcgaCTACCGCCTCGCACCCGAGCACCGCCTGCCCGCCGCCTATGACGACGCCGTCGCGGCCGTGATGTGGCTCCGTGACGTGGCGCCCCAGGACCCCTGGATCGCCGAGC…	1	1	0	1	1	0	1	1	0	1	1	0	0	0	0	0	0	0	0	0	4	0	putative pepper esterase [Oryza sativa (japonica cultivar-group)]	3	e-102	none	330	CATGGCGGCGGGTGTACC fuzzy_for (hit = 253) 0 1 0 0 0 0	CATGGTCGCCTCCCTCGG fuzzy_for (hit = 274) 0 0 0 0 1 0	CATGTACTGTTTGTGTTA fuzzy_for (hit = 965) 0 0 0 1 0 0	CATGTGCTGTGTGTGTTA fuzzy_for (hit = 965) 1 0 0 0 0 0
gnl|UG|Ta#S13131083	CGGCCCCCTTTGATTTTATTGCGTGAAATTGGTGCTGAATTCGAGATCAGATGCAATATCCTTCTCGAGACCCAGATTTGATCGAGCAGCACGCTTTTTTTTTCCGGCAGTTTCGCAAGATTCGCCTGCCAGCAAGTGGGCTCACCAACAACCCATTTGTAAATGGGTGGGATAGCTGGGAAcatgTATAcagccttgctaattcatgTGCCCTGCCAGTCCTACGTTCTCTTAAGAAATGCGATGCACTCATTTTGGTTGACCTGCTTGGAGGGGTTCCTTTCAAAATCCGGANCACTGGCTGGACAAAATTTGTNNTGCAATGGCTTAANGACTGCATATCTCCAAAGTGAANCCCTGCATTAAGTGCAATGGAACCTTTGGTNATGCAACGACCAA…	0	0	1	0	0	0	0	0	0	0	0	0	0	0	1	0	0	0	0	0	0	1	no hit	none	na	none	0	CATGAAGTAGCGAGGCTG fuzzy_rev (hit = 190) 0 0 1 0 0 0
gnl|UG|Ta#S32731588	AGATGGCCGGTNTATAAGGTTNGTNTGCCTCGCCCCAGATNTNCNGAGTGGGTACCACCATNTACCANTGGCTNGACATACCNTGGNTCAGGCGNTANTACGANTTCGGCTTCGACCACTTTGGcatgTCTTGGCGCACAGTCGGTGTGTCAGGCCTACCCAGCCTACTCGCTGGCACCTCGGGACCGTTCGCCACAGGAGACTGGATTCTACCGGACCTCACCATCCAGAATGCCGCGAGGATGAACGCCGATGTGCGCACCTTCCCTGACACGTTCTACTTCAGCTACGCTACCAGGCGGACGACCAAGTTTTGTGGCATCACCGTGCCGTCCGGTGTTATGCACATTCACCCTCTTGTGTTCATACACGTcatgCAGTTGTGTCGGTGGCGCCACT…	1	0	1	0	0	1	1	0	1	0	0	1	0	0	0	0	0	0	0	0	3	0	putative esterase [Oryza sativa (japonica cultivar-group)]	3	1e-90	none	471	CATGACTGTTGTGATGAA fuzzy_for (hit = 589) 0 0 1 0 0 0	CATGAAGTTTGTGATAAA fuzzy_for (hit = 589) 0 0 0 0 0 1	CATGTTTGCTTATTGTAC fuzzy_for (hit = 727) 1 0 0 0 0 0
gnl|UG|Ta#S32695969	CNCCACCACCACCACCACCACCAGCAGCTCCAGAGGCTGTCTACTCCACTGGATGCTCCGCACATACCCTTCTTGTTCAGCCCAGCCGTCGCGGTGGCCTCCCCCACCACAGCGGAGAGCCACTTCGGCGCGGCGGCCGCATTGCAGCTCTGGGAGGGGTTCCGGCACTCCGAcatgAAGGAGAAGGGCAAGAACTGATCAATGGCTGTGCGCTTCTTTTGGATGCTGGAAGTGAAGACGACCAATCATCTCCCTATTTTCCTGTGAGCTCCATTcatgGCAAGGGGGATGATTCCCTGCGCTCTTAGAAGCAGACCATCATTTGGACATCTACcatgGTCATTgaagaacctcatcatcgtTACTCAGATGATCGTGTGCTTTCTTTTTACTCcatgt…	0	0	0	1	0	1	0	0	0	1	0	1	0	0	0	0	0	0	0	0	2	0	putative transcription factor PCF6 [Oryza sativa (japonica	1	6e-15	none	415	CATGAACCTCATCATCGT fuzzy_for (hit = 344) 0 0 0 0 0 1	CATGTTGATGTATTCATC fuzzy_for (hit = 394) 0 0 0 1 0 0
gnl|UG|Ta#S17889004	GGTGTACTGCGACCCACGCGTCCGATCGAAGCTGCCCAAAGCGTGTCTTTGAAACATTAGCGTCGCCTACAAAGACAATAAAGAAcatgTTGACTGTCCCTAGTTCCCCTTCATCACCTGTCAATGGTGGCTCAGTTAAGGTAGTGCAGATGACACCAGTGACTTCTGCcatgacaactgctaagtgGCTTCGTGGGGTGATATCTTCGTTGCCAGAGAAGCCTTCGTCTAAACTTGAGAAATTTCTTTCGTCTTGTGATACAGATTTGACAAGTGATGTAACAAAAAGGGTCAGCATAATTTTGGAAGCAATTTTTCCAACTAAGCCTTCTGGCCATTGGGGTGGTTCcatgGGCCTGAATTGTACAAATGCCTTTGATATTCcatgGGCCGAAGCAA…	0	0	0	0	0	2	0	0	0	0	0	2	0	0	0	0	0	0	0	0	2	0	retinoblastoma-related protein 1 [Zea mays]	3	e-126	none	866	CATGACAGCTTCTAAGTG fuzzy_for (hit = 169) 0 0 0 0 0 1	CATGAAGACAGCCTTTCA fuzzy_for (hit = 650) 0 0 0 0 0 1
gnl|UG|Ta#S17986261	CCGTTCCGAAAAGNCACCAACAGTCCAATNCCNCCCACGAGTTCCCGGCTCCCTGTCGTTGGCGAGCCGGCAATGGCCGACGACGTCCGCGAGCTCCTTCTCTCGACCACCGCCGACGCCGACCCCTCCACCCCGCTATCCGCGCCCGACCTCCGCCTCCTCATCGACCACCTCCGCCACCGCTCCGACCGCCTGCACGCCTCCGCCCTCTCCTTCGCCTCCTCCAACCGCGAGCCGCTCGCCTCCGCGCTCCTCCGAGCCGCCAGCTCCGCGGCCTCGTCAGCGTCCCTCCAGTCCTCCCTCCAGTCGGCGCTCTCCCCGCTCTCCTCCTCCCCGGACCTGTCCGACCTcaggtccctctccgatcgCCTCGTAGCGGCCCGCCGCGAGCTCCGCGAG…	0	0	0	1	0	0	0	0	0	1	0	0	0	0	0	0	0	0	0	0	1	0	unknown protein [Arabidopsis thaliana]	1	3e-10	none	742	CATGTCCCTCTCCTATCG fuzzy_for (hit = 350) 0 0 0 1 0 0
gnl|UG|Ta#S12932606	GAAcatgtgcttttattgtttATGCCCATTTTCCACTACTGTTAATTCTTGNTGGGAGTTNTTCATAGGCGCGGACGAGCCCATTCTTGCGAGGACCTCTNCATATGACAGCNTCATNTG	1	0	0	0	0	0	1	0	0	0	0	0	0	0	0	0	0	0	0	0	1	0	no hit	none	na	none	0	CATGTCATTTTATTGTTT fuzzy_for (hit = 3) 1 0 0 0 0 0
gnl|UG|Ta#S18006407(rev)	TTTAGGCCCCAGAAAGCCCTTTAGGGATCACCTACTGGCGCGGACCTGACGGCTAATGCTCCCCTTTACCCTGGGACCGGTTTTGCCAGACAACCAAGGGGGGGGGAGCGGTTTATCCCGGGGGTTTCACATTCCCCCCCCcatgAGGCCcatgGGGTTTGGTTGGCGCCCAAATTAACGGGGCTTTCCAAATTTTGTTACAATCCCCCCCCTTGACCCCAATGGCGGAGGGGTTTCCGGGGGAGGTTATTTTAACCGGGGTCTTTTATGGCCCGTCAGATTGCCGGAGAACCCATTCCCCGTGTTTTGGCCTCCATAGAAAACACCGGGGCAGATCCAGCCTCCGGACTTTAGCTAAGGCCGCGGGGCGGATAACAATTTCACCCAGGGGACAGCTAT…	0	1	2	0	0	0	0	1	1	0	0	0	0	0	1	0	0	0	0	0	2	1	no hit	none	na	none	0	CATGTTATTGCTAGGGAA fuzzy_rev (hit = 945) 0 0 1 0 0 0	CATGTAGTTATGGGCTGC fuzzy_for (hit = 1016) 0 0 1 0 0 0	CATGTAGTTATCGGCCGC fuzzy_for (hit = 1016) 0 1 0 0 0 0
gnl|UG|Ta#S15823964	GGCTGCAGGAATTCGGCACGAGGCCGGCGCCACCGCAGTCGCAGAGCTTGCTAGGCTTCTCGCTGGACGCGCACGGTCCGGTGGGCGGGGCTTCCACGGCGGGGTACGGCTCCAGTGCCGCGATGCAAGGGCTGCAGGACAGGTCGGGAAGGTTGCTGTTCGCGTTCGAGGACTTGAAGCCGACGGCAAACTCTGGCGCCGCTGGCGGTGAGAGCGGCGGTGGTTCTGGCGCGGGCGTGGATGGCGGCGACCATCAGTTCGAGCAAGGCAACAAGGAGCAACAAGGCAATGGCACCCCCGTTGGGCAGCCCGACACGCCGGGGTTCTGGAACGGcatgATCGGCGGCGGCGGCACCTGGTAAcatgGACGGCGGCGCCcatgcatgcatagctcatGCG…	0	0	1	1	0	0	0	0	0	1	0	0	0	0	1	0	0	0	0	0	1	1	Dof zinc finger protein [Oryza sativa]	3	3e-12	none	378	CATGCTTGCATAGTTCAT fuzzy_for (hit = 378) 0 0 0 1 0 0	CATGCACCATCTTATTAA fuzzy_rev (hit = 466) 0 0 1 0 0 0
gnl|UG|Ta#S18009952	TCCTCCCAAAATTTTTTTCCACGGGATTTGGTTCCAATCAAATTTGGGGAAAATAGTGTTCCCCTGGGTTCCCCTNCTGGGGTTTTTATTTTAGGGCAAAAAAGCTTAGCCATTGCCAAAGTTTCCCAATTCCAAAAACTTCCGTGTTTAAAAGGGGGGCCAAAATTCACTCAAAAAAATTTTGTTAATGGGGCCTTCCTTTAACCCTTTCCTTGGAGGGTATAACAACAATGTTCTTAAATGCTTCTTTGAAAACAAGCTGTTACATACCCAACAACTATTTGCATCCGAGGAGAGGTGCCAGAAGATACTCGACCCTATTCCAGACGAAAATGTTGCTAGTGAGCTCcatgATAAATGGCAAGGAAATAGACGATCCTCCATCTCAAAAGAAGATGT…	0	1	0	0	0	0	0	0	0	0	0	0	0	1	0	0	0	0	0	0	0	1	unknown protein [Oryza sativa (japonica cultivar-group)]	2	9e-62	none	166	CATGTCTAGTCTAGCATA fuzzy_rev (hit = 502) 0 1 0 0 0 0
gnl|UG|Ta#S12923282	CAATCTCCGTCTCCTACGCTCTGGTCGGCGTCGCGGCGGCGGCGGCGGCTCAGACTGCTGCGCAAATGTTGCCGCGGCAGTGCTTTAAACACGTCTTCCCAGCCGAAGGCTCCTCCTCCAGCATTCTCCACGGTCCTGGGTCCAGAGGTGCAGGCAGCAGGGGCCGCACCACCCTCAACTTCCACCGGTGTTGCGTCAGGGCTAGCCTATGGAGGACCGATCACCTGCACATAAGCACCGCTCGATCGTCCGAGATTAAGGTACACACATTGCTGcaagtaccagatgttttcAATACCATCAAGAGCTGGAGCAAGCTGCAACTGGTCACGGTGACAGGGCTGGCGGcatgTGTAGTTCTGCTAGTCCCTTCTGCCGGTGCCACtgatgctctcaaga…	1	1	2	0	0	1	1	1	2	0	0	0	0	0	0	0	0	1	0	0	4	1	violaxanthin de-epoxidase [Triticum aestivum]	3	0	none	454	CATGTACGAGATGTTTTC fuzzy_for (hit = 275) 0 0 1 0 0 0	CATGTCTTGAGAGGATCC fuzzy_rev (hit = 385) 0 0 0 0 0 1	CATGTGAAGAAAATGTGG fuzzy_for (hit = 459) 0 0 1 0 0 0	CATGCTTACATCCGTGTA fuzzy_for (hit = 477) 1 0 0 0 0 0	CATGTTGGGGAGCTCCCT fuzzy_for (hit = 614) 0 1 0 0 0 0
gnl|UG|Ta#S17984982	GCGACCCACGCTCCCGAGTTTTTTTGAGGAACGGGCTGCCCTTGAAGCCAAGTACCCGAAGCTGTGTTAACCATTGTATGCTAAGAGGTATGACATTGTAAATGGAGTTGTGGAGGTTGATGGTGCTGCTAAAGAACCTACCAGTGAAAATGCTGCCGAGGGGGGAGATTCAGATGCTAAAGGAATCCCAGATTTTTGGCTCACTGCTTTGAAAACAAATGACGTGCTGACTGAGGAGATCCAAGAGCGTGATGAGCCTGTTTTGAAATATCTAAAGGATATCAAGTGGTCTGAGAATTGATGACCCTAAGGGTTTCaagcttgagtttttcattGATACAAACCCTTTCTTCAAGAACTCTGTCCTAACAAAATCCTATCATATGGTTGATGAGGATG…	0	1	1	1	0	0	0	0	1	1	0	0	0	1	0	0	0	0	0	0	2	1	nucleosome/chromatin assembly factor group A [Zea mays]	3	3e-80	none	370	CATGAATAACTCAAGCTT fuzzy_rev (hit = 317) 0 1 0 0 0 0	CATGATGATGGTGAGGAC fuzzy_for (hit = 569) 0 0 0 1 0 0	CATGTTGTGTCTTGGTTT fuzzy_for (hit = 674) 0 0 1 0 0 0
gnl|UG|Ta#S17977127	AACCGCCAGTTCGTTAAGGCCTATTCAGGTGACATAGTATAACAAGTTTGTACAAAAAAGCAGGCTGGTACCGGTCCGGAATTCCCGGGATATCGTCGACCCACGCGTCCGGACGGGACGAAAACCAGCTGTATATCTTCGCTGATGACAGTGTTCCTAGATGGCTTACAGCAGCAAATCACATAGATTTCGACACcatgGCAGGAGCCGACAAGTTTGGGAACATATATTTTGCTCGTCTTCCCCAGGATCTCTCAGATGAAATTGAGGAAGACCCAACTGGAGGCAAGATTAAATGGGAGCAAGGGAAGTTAAATGGTGCTCCAAACAAAGTGGAGGAGATTGTGCAGTTTcatgttggtgatgttgtgAcatgTTTGCAGAAGGCTTCTTTGATAC…	0	2	1	2	0	0	0	2	1	2	0	0	0	0	0	0	0	0	0	0	5	0	putative splicing factor 3b, subunit 3, 130kDa [Oryza sativa	3	2e-89	none	1234	CATGTTTGTGATGTTGTG fuzzy_for (hit = 353) 0 1 0 0 0 0	CATGATGGTGGTGTTGTG fuzzy_for (hit = 353) 0 0 0 1 0 0	CATGTTGGTGGTGATGTG fuzzy_for (hit = 353) 0 1 0 0 0 0	CATGTTGTCGATGTTGTG fuzzy_for (hit = 353) 0 0 0 1 0 0	CATGCATATGCTGCAGAT fuzzy_for (hit = 626) 0 0 1 0 0 0
gnl|UG|Ta#S13031209	GAGGGTAGTGCCTGGACAACCTGATGATGTTCCAGTTGACTCAAAGACTCACAGAGATGCTGCGGAATCATTGGGGTGCTCAACTGGTGGGCGAGATGATGAGACGCCATTAAATCTTACAGTTCCATTGAGTACTGATTTATGCGAAGACATTGTACTGCCAGCTCATCAAGTAGAGCAAaatgtggatgaagacatcAAAAGTACTGACAGTTATAAGGTCGAACCGGTTTACAGAAATGCAATAAGAATGATATCAGTGGAAAATACTCTCAGTGGTCAAGAGATCAGTTCAGCTGCTGTTGTTTATGATAAGGGGTCCAGTGATGAAACTCGGGAAAATAATGAATTGGAAGAACAGAATTTAAAGAAACCCAATGCTTCATTAGAGAAAGATGT…	0	1	0	0	0	0	0	1	0	0	0	0	0	0	0	0	0	0	0	0	1	0	no hit	none	na	none	0	CATGTGGATGATGACATC fuzzy_for (hit = 181) 0 1 0 0 0 0
gnl|UG|Ta#S17977330	AACCGCTAGTTCGNTTAGGCCTATTCAGGTGACATTATATAACAAGTTTGTACAAAAAAGCAGGCTGGTACCGGTCCGGAATTCCCGGGATATCGTCGACCCACGCGTCCGAGAGCCTCGAGGTGCTGGCCCTTGGTGATTGTGCTCTCAAGGGCAGGGTTCCGGAATGGTTGTCTCAATGCAAGAAAATGGAGGTGCTTGATTTGTCCGGCAACCAATTGGTgggcaccatcccatcgtgGATTGGTGAGCTTCACCACCTTTGCTACTTGGATCTCTCAAACAATTCATTGGTTGGCGATGCACCTAAGAGTTTGGCACTGCTAAAGGGGCTCGCCCCTGATGGGCGTTCACCGGGcatgGTTTTCACTAACATTCCATCGTATGTGAAGCATAACA…	1	0	0	0	1	0	0	0	0	0	1	0	1	0	0	0	0	0	0	0	1	1	ice recrystallization inhibition protein 1 precursor [Triticum	3	2e-43	none	280	CATGATGGGATGATGCCC fuzzy_rev (hit = 223) 1 0 0 0 0 0	CATGTACTATCCGGGAGT fuzzy_for (hit = 608) 0 0 0 0 1 0
gnl|UG|Ta#S17988289	TATACACCCCGCAAAAAGAGAGGGTTGGTCTGAACCGGGGTTCTTTATTTGGGTTATCCCCTTGGTGGGCAAAGGGTCCGGGCCCAAATTTGCCCCTGGACTGGAAAATTTTAGGTACCTTATTTGGGAGGGCCTCCCCAGGGAAGTTGACCCCTTGGACAATTTTTTGGTGCCACGACTTATAAGGAAATTCCAAAGAGGAGCAAANTAGTTTGGACAGGCATTGCGACCCAATGTTGATGCCTGGGGTTTAAAGGTCGGTAGAATATGGGTTCGGGTGGTTGATTCCCAATCCTAAATTAGGGTCTGTGACAAATGATGTTTCTGGTGCTTCCAAGCGGCAAAATCAGGTCGTGGTGATTTTAAGATAGATAAAACTGCTATAGTGcatgTTGGCCT…	0	0	0	1	0	0	0	0	0	1	0	0	0	0	0	0	0	0	1	0	0	0	RNA binding / structural constituent of ribosome [Arabidopsis	2	3e-27	none	415	CATGCTCGGATGATAATT for (hit = 753) 0 0 0 1 0 0
gnl|UG|Ta#S13017982	ATTCGGACGAGGCCGACCACCGCCGCGACGGCAGCTGCAGCATCATCACGATTCCCTCCCTACGTTGTTACGACGCAAGGCCCGGCGGGCTGGGTTCAGAAGAATGGCTTCCATTCGCTGGCCAGGCCCACCTAGTAGACCAAGAACTACCACGACCCAGGCGTTCGTTCACCGATCGTCTTCCACGGCAGAGCCATCGGTCGATCATTTGATTTGACCCAAGGGCAAAAGGAGTCCTCGAACCACTGCACGGCGGCGACGTTAAATTTTACTGCCGGAGAAAACCCCCCCGCTTTCTTTCCCTTTACCCTTGTTCTGTGTTCTTGATTGGGTGAGAcatggatccgaggatggaTGGACCTGTAAAAAAAAAAAAAAAAA	0	1	0	0	0	0	0	1	0	0	0	0	0	0	0	0	0	0	0	0	1	0	no hit	none	na	none	0	CATGAATCAGAGGATGGA fuzzy_for (hit = 337) 0 1 0 0 0 0
gnl|UG|Ta#S26023915	CCACGCGTTCCGAGTAGACAGAGGGAGAGGAGACTTGCAGAGGAGAGGAGAGAAGAGGCGGAACAAGGGAGGAGGGAGGGGTCGCCGGAAGGGGGAcatgCTCCCTCCGCATCTCACATCTCGCAGCTTGAACTGAGAGcaagagcagaagcccatgAGATGAGACGCAAGCAAAATATGCAAGAAAATGGCACAATcatgATTCAGTTTGGTCAGCAAGTGCCTAACTGCGAGTCCTCAGCTAGCGATTCTCCTCAAGAAGTGTCCGGAATGAGCGAAGGGAGCTTTAATGAGCAGAATGATCAATCTGGTAATCGCGATGGCTATACGAAGAGTAGTGATGAAGGCAAGATGATGTCGGCTTTGTCTCTGGGCAATTCAGAAATGGCATACACACCG…	0	0	0	1	0	0	0	0	0	0	0	0	0	0	0	1	0	0	0	0	0	1	CCAAT-box transcription factor complex WHAP6 [Triticum aestivum]	1	3e-91	none	242	CATGCGCTTCTGCCCTTG fuzzy_rev (hit = 139) 0 0 0 1 0 0
gnl|UG|Ta#S32726874	AATAGGTGTGGAGACACGAGTCCAGACTGCATTGATGATGCAAGAGGTTGCAGAACCATACATAAGGCGGCGAGCTATACGCCCATCTGGAAAAAGGAAGGGTTGTTATCTTTGGTGGAACTGGTGCTGGTACAGGAAATCCACTTTTTACAACAGATACAGCTGCTGCACTGAGAGCTTCTGAAATCAATGCAGACGTTGTCCTTAAAGGTGTCATTGGAGATGATGAATATGGTTGTCCTCCTAGGAGCAACGGCAGTGCACCATTTGAGCACATCTCATTTAGGGAGTTGGCAGcaagaggaaccagcaaaaTGGAcatgACAGCAATTAcatgTTGTGAGGAGAACAATATTCCTGTTGTCATCTTTAAcatgttagagcctggtaacatgTCCA…	1	0	1	1	0	0	1	0	1	1	0	0	0	0	0	0	0	0	0	0	3	0	OSJNBa0042I15.5 [Oryza sativa (japonica cultivar-group)]	3	5e-68	none	582	CATGAGGAAGCAGCAAAA fuzzy_for (hit = 297) 1 0 0 0 0 0	CATGTTATAGCCTTGTAA fuzzy_for (hit = 373) 0 0 1 0 0 0	CATGGATCTATGTGGATG fuzzy_for (hit = 535) 0 0 0 1 0 0
gnl|UG|Ta#S18006887	CCGGGGTTTTCCACAAGGTTGGGAAAAAACTCCCCCCCTTAACCCAATGTGGCGTTAGGCTGTTACGGTGGGGGGGTTCAAAAAAGCAGGCTTCGTTTAAGGGACCCGCACGATTGCCTGGGGAAACCCCTTCCACGCTGTTTTAGCCTCCCTAGGAAGCACCGGGGACCGATCCAGCCTCCGGACTTAAGCCAGGCCCCGGGACGGATAACAATTTCACCCAGGGAACCGGTAGGACCCTTGGGCCTATTTAGGTGACACTATAGAACAAGTTTGTACAAAAAAGCAGGCTGGTACCGGTCCGGATTTCCCGGGATATCGTCGACCCACGCGTCCGCGACTGGAGCACGAGGACACTGAcatgGACTGAAGGAGTAGAAAGACTTGTCCCTCCTGGCC…	0	0	0	1	1	0	0	0	0	1	0	0	0	0	0	0	1	0	0	0	1	1	negatively light-regulated protein, putative, expressed [Oryza	2	4e-33	none	88	CATGGTGCTTAGCTGCTC fuzzy_for (hit = 823) 0 0 0 1 0 0	CATGCAATGCCAAGTTGA fuzzy_rev (hit = 861) 0 0 0 0 1 0
gnl|UG|Ta#S12999791	AACCTGGGAAGACATCAACTGAATTATAGCTTACACCACACCAGCCTCTCGAAAGCTTCCGTGAcatgGATGTTTATGGTACTGCAACCATTGTACAAATTTTAATATACCTCACAGCGAGGTATATTAAGAACCcatgAATGCTcctgcaacctaatttgaaCCTCATATCCCACCTTGAACTTGCAAGGTAAGGAAACATATcatgCACACGATCCTCTTACGATTAACGTGAATCACCTGCTATAAGAGTCACCACCAAACATAGTCTTGGTCGTTCCTTTGACGCTTTTGCCTCGGAGGACCTTCGGATGCACCTTCACCCCCATCTTGTCCATCACCTCGAGCACCATCAGCAGCCTCACCTCTTGCAATGATATTGTTTATATTACCGCGATC…	0	1	0	0	0	0	0	1	0	0	0	0	0	0	0	0	0	0	0	0	1	0	no hit	none	na	none	0	CATGCAACCTAATTGGAA fuzzy_for (hit = 145) 0 1 0 0 0 0
gnl|UG|Ta#S32692830	ATATCTTGGTACATATAATGAcatgATCATTTTCTACTTCAAATCATCACAACCATTCTGTTCCTAATAAATCCAAAAGATGGACCCAGACAAATATGGGAATATATGTCCAGTATGATCTTTTGAATAcatgTCTAAGTGGATCATCCTAGGCAAGAACTTTTTAGTGcatgtcatccatcctaatTTGAGTGCACAAGACACATACATATATTACTTGGTACATAAcatgACATCCTTTTCCACGAcatgAACAGCGAACCCCAAGTGTGAAGGACTGAAGTGACCCCCACTGAATAAGCATCGCTACCAAAGCTTGCATCAGGTTTGCTATCTTGATAGCAcatgAAAGAAAAGTTATTCCTTTGCTTCCATTGATATTGCTTCTTGTTCATCAAT…	0	1	0	0	0	1	0	1	0	0	0	1	0	0	0	0	0	0	0	0	2	0	no hit	none	na	none	0	CATGTTATCCATACTAAT fuzzy_for (hit = 169) 0 1 0 0 0 0	CATGGCATCCATCCTAAT fuzzy_for (hit = 169) 0 0 0 0 0 1
gnl|UG|Ta#S17981444	CACANGCTAGTGCAGATAAGGCCTATCCAGGTGACTATGATTGAACAAGTTTGTACAAAAAAGCAGGCTGGTACCGGTCCGGAATTCCCGGGATATCGTCGACCCACGCGTCCGATCACGCGAAATCCAAATCCAAACGAAAGAAAATCCCCAAATCCTAAGTCTTCTCCGAACCTGATCCTCCCGCGCCGCCCGATTCGATCCGGCGCCGGGCCGCCGATCCCCTGCGGCGGcatgGAGGGGGCCGATCGCCTGTACCCCTCGGTCGAGCCGTACGACCTCGAGCCCCCGCAGCTCGACGACGCCGCCGCCGCCGCCGTCGGCACTGGCGAGGCTAGGGTTTGCGACCCGCCGGTGAGGTGGGACGAGGAGCCCAAGGAGGGAACCcatgTATGCGAG…	0	0	1	0	0	0	0	0	0	0	0	0	0	0	1	0	0	0	0	0	0	1	LAs17 Binding protein-like [Oryza sativa (japonica cultivar-group)]	1	2e-44	none	549	CATGTGATGCAACACATA fuzzy_rev (hit = 732) 0 0 1 0 0 0
gnl|UG|Ta#S17988033	GCAGGTGGTACCGCCCCGGGATGATATGGATATCGTCGACCCACGCGTCCGGGGAGCTTCTGATACGTGATGATGGATCCATCAGCTGGAATCGACTGGAGCGGCTGATTGCAGCTATATCTCAACAGTCGTCAGAATCTTCAAAGAAACCTGGAGAAGAGAATACTGCCAGCAGTTCTGACTGGAGATCATTCGATATGCATTCGGTTGTTTCAGCTACAGAAGACCTTTTTCATTTCATTTTATCGAGGAAAGGCTGGAGGGTTCGTGTTTTCCTTATCCAGGACATTGTGAAGGCTTCTGATGcattcttacaagaaacaaCATTTCCAGGTATATTTGAGGAAGAGGGAAATACAGGCGAGCTAAATCCAGAGAGAAGTAGAATGATCAGAAGGT…	1	1	1	1	0	0	1	0	1	1	0	0	0	1	0	0	0	0	0	1	3	0	putative ubiquinone biosynthesis protein ubiB [Oryza sativa	3	2e-50	none	722	CATGTTTACAAGAAACAA fuzzy_for (hit = 306) 1 0 0 0 0 0	CATGGGAATAGTTCACCA rev (hit = 604) 0 1 0 0 0 0	CATGGTGGATTTGTATGA fuzzy_for (hit = 637) 0 0 1 0 0 0	CATGTCAAAATATCTCTA fuzzy_for (hit = 650) 0 0 0 1 0 0
gnl|UG|Ta#S16216612	CCACGCGTCCGCAACAACGCTACGAAGAAAAGGATCGCCAAcatgACTAGCACCAAAGACAACGCTCGCGTTCTGTGCTTGATGGCTCTCCTGGCcatgTCTAGCACCATCATTTCCTGCcatgCAACAGGTACAACAGGTCTGGGTATAACAAGCACTTTTACGAAATTGTGTGTAGCCGCAAAAGGTTGTACGCCCCCAATCCAACCTACCGACAACATTGTGTGCAAGGCTTATTGTGTAGGGCGAGGTTACAATAAGGATAAAAGCTATTGCTCACCAGATAGTGGCGGcatgtgctgctgcgaaaaGTAATGAATTAcatgTATTGCcatgTGCTGGAAAGATATGGTGCACTGTTGAGAATATCTATCTATGCACATctgaaattacttcaca…	1	1	0	1	0	0	0	1	0	1	0	0	1	0	0	0	0	0	0	0	2	1	no hit	none	na	none	0	CATGTGTTGCTGTGAAAA fuzzy_for (hit = 293) 0 1 0 0 0 0	CATGTGGAGTAATATCAG fuzzy_rev (hit = 383) 1 0 0 0 0 0	CATGAAGAATAATCAAAG fuzzy_for (hit = 397) 0 0 0 1 0 0
gnl|UG|Ta#S12985756	AGTCCAGATGACCAGCATAATACTTGGTTACCAGGTGGCAGATCACTATCTTGTTCAGATGGGTCATTcatgcaggatggatatccGAGGTCGAACATCGACAGATCTTCAATGAATCaaatgagtcatcaacatgCTGTACTTAACCATTTGCCGTCTGGAGCACCACATCCAGGCcatgttgttcctcacatgCTGCCAGCCAAGCCTGATATTcatgcacttaattgctggAGGCCTTCTGGATGAACCTGTATAATTAACTCTGCGGTTGTGAcatgGGAAATTGGAGACGTTGGGAGCCATTTTAAATGGGGATTCAACAAGAGGTGCTTATGTTAGCCTGTTCTGCGATGAGGATGCACTTTTGCCTGGGGAGTAATGATGAGATCTGGTGTT…	0	2	0	1	0	1	0	2	0	1	0	0	0	0	0	0	0	1	0	0	3	1	putative PWWP domain protein [Oryza sativa (japonica cultivar-group)]	1	5e-33	none	1428	CATGCAGAATGGATACCC fuzzy_for (hit = 68) 0 1 0 0 0 0	CATGTTGACGCCTCATTT fuzzy_rev (hit = 118) 0 0 0 0 0 1	CATGTTGTTCCTCAAGTG fuzzy_for (hit = 177) 0 1 0 0 0 0	CATGGACTTAAGTGCTGG fuzzy_for (hit = 216) 0 0 0 1 0 0
gnl|UG|Ta#S16058156	GCACGAGTGATGATGTGTGGAATCCAGAAGCATATAGTCTGATGTGCAGTGCATTTCAGGGTCTCcaaggaagccgtgttatgATCACGACACGGAGGGAAGATGTTGCGGCTCTTGCTCTAGTGAGCCGTCGCCTACAACTCCAGCCATTGGGTAGGGACGAGTCATTCAAGCTATTCTGCTCAAGGGCTTTCCACAACACCCTAGACCGCAAGTGCCCTCCGGAGCTTGAGAAGGTGGCTGGTGATGtagttaagaggtgtcatgGCCTGCCATTGACCATTGTATCTTCTGGCAGCCTATTGTCCACGAAGCAGCCGACACAGCACGCTTGGAATCAcatgTACAATCATCTCCGGAGCGAACTACAGGCAAATAACcatgTCcaagctatactta…	1	2	2	1	0	0	1	2	2	0	0	0	0	0	0	1	0	0	0	0	5	1	NBS-LRR disease resistance protein, putative, expressed [Oryza sativa	1	0	none	912	CATGGCAGCCGTGTTATG fuzzy_for (hit = 65) 0 1 0 0 0 0	CATGACACCTCTTAAATT fuzzy_rev (hit = 249) 0 0 0 1 0 0	CATGCTATAATTAATCTG fuzzy_for (hit = 386) 1 0 0 0 0 0	CATGTACTGCAGCTTGAT fuzzy_for (hit = 442) 0 0 1 0 0 0	CATGTGATGTGTAGGAGA fuzzy_for (hit = 1366) 0 0 1 0 0 0	CATGTGAAGAGAATGAGA fuzzy_for (hit = 1366) 0 1 0 0 0 0
gnl|UG|Ta#S16226786	CCCCGCCCCCTCGCGCTCGCCCTCCTGTCCCGCGTCGCCGACGTCTTCGCCGTCGACATCCTCCCCCGCCGCCGTCGTCGTCTAGGCCATCCTCCTCGACCACGCCCCCGGCGTCGTCATCGGGGAGACCTCCGTCGTCGGCGACTACGTCTCCATCCTCCACCACGTCACCCTCGGCGGGACCGGCAGGCCGTCGGCGACCGCCACCCCCAGATTGGGGACGGGGTGCTCATAGGCGCCGGCGCCACCATCCTCGGCAACGTcatgATTGGAGCCGGGGCCAAGATTGGGGCTGGCTCCGTGGTGCTGATAGATGTGCCGGCGAGGAGCACCGCGGTGGGCAACCCTGCCAGGCTGATTGGAGGGAGGAAGGGCGAGTCCGACAAGGACGAGGAcatg…	0	0	1	0	0	0	0	0	1	0	0	0	0	0	0	0	0	0	0	0	1	0	putative serine acetyltransferase [Oryza sativa (japonica	1	2e-39	none	303	CATGCTTGGATACTGATA fuzzy_for (hit = 616) 0 0 1 0 0 0
gnl|UG|Ta#S12975000	TATATGTAAAATTCTGAAAAACCCGACACGATATACAAATGAAAAAACACCTTCATAATGTAATTAAAACATAAGACAACATTGATAAAATCTAAACAAGCGACCGTGACACTCTACTAGGCACGAGTGAGGCACTCTACTAGATATaaaagaataaattccacgAATAAATAAATTCCACGAATGAAGAATGGCGGGGCGAAGTGGCCTCTAGTATAAAAGATAATAAACAAGAAATTATTTGCTCCGCTTAATAGACAAGTGGGCTAGATTTGTTTAGTCAATCAACGACGGCAACATAGCGATGATAATTCGAGACACTTGcatgAAGGCTTCCCTCGACAAGTTTAGGCCAGCGTCGCGTCAGTGTCTCGTTCTAGCGACAGCAACAGTGCGTTT…	0	0	0	0	0	1	0	0	0	0	0	0	0	0	0	0	0	1	0	0	0	1	no hit	none	na	none	0	CATGGACTTTATTCTTTT fuzzy_rev (hit = 147) 0 0 0 0 0 1
gnl|UG|Ta#S15903395	GAACTTTCCCCTCCCCATAGCGGCGCCGGCGGCGGGCGACGAGGCTGGTGCAGACTAGAGAGCGAGCTGGAAGGCCTCGTGCCGAATTCGGCACGAGGGGCACCTTCATCCTCGTGTACACCGTCTTCTCCGCCACCGACCCCAAGCGCACGGCGCGCGACTCCTTCATCCCCGTGCTCGTGCCGCTGCCGATTGGGTTCGCGGTGTTCGTGGTTCACCTGGCGACCATTCCCATCACCGGCACCGGCATCAACCCGGCCAGGAGCCTCGGCGCCGCCGTCGTGCACGCAGcatgGAAAGACCATTGGATCTTCTGGGTTGGGCCGCTGATCGGGGCGACGGTGGCGGCGTTGTACCACAAGCTCGTGCTGCGCGGGGAGGCCGTCAAGGCGCTCGGCT…	0	0	0	0	0	1	0	0	0	0	0	0	0	0	0	0	0	1	0	0	0	1	putative aquaporin [Oryza sativa (japonica cultivar-group)]	3	5e-50	none	257	CATGTGTATCGATAACTG fuzzy_rev (hit = 706) 0 0 0 0 0 1
gnl|UG|Ta#S22389281	ATGACATTAGGCCTATTTAGGTGACTCTATAGAACAAGTTTGTACAAAAAAGCAGGCTGGTACCGGTCCGGAATTCCCGGGATATCGTCGACCCACGCGTCCGAGGAAAGGGACGAGCCGCCAAGCCACCCCAACCCCAGCCCACAGAGGCCACACACGCACCAGCGGTCAGGGCGGGCGGCTCATcatgGCTCCCTCCTCCTCCTCCACCTCCGTGCTCCTCATCCTCCTCCTCTCCGTCGTCCCGGCCAGCCTCGCCTCGACCCCGGTCTCCGATGGGCTGGAGCTGGAGCTTGGAGGAGACGGCCTGTACAGGGAGATTCTCAGGGACGAGACGGTGCTCAGGCTCAAGGAACTCGGCAAGATATCTGATGGCGAAGGATTCCTCGAAAGGACATT…	0	0	1	0	0	0	0	0	1	0	0	0	0	0	0	0	0	0	0	0	1	0	putative N-carbamyl-L-amino acid amidohydrolase [Oryza sativa	2	5e-74	none	491	CATGTATTATGGATCTTT fuzzy_for (hit = 573) 0 0 1 0 0 0
gnl|UG|Ta#S17972730	TGTGCCAATTATGAATGTAATTTAGTCGGTGCTCCGTCTGTGTAACCCGTCCAAGAGTGGTGCCTTTGCGTCCGGCTGGTGCATTTGGTCGGCCAACTCCTCTTGCCTACTCCTGTTATGGAATACTTTCGGGTTGTGTGCGGCCGGCGTAACCGGGCGTTGATCCGGTCGTACTGTCGGGGTCGGAAAAGAGTATGCGGGATGCAACCTCCCTTTCCAAAGGATTAAATTCATTTGCTTAAGGCCACTTCTAGGGGCCGTTCGTACTATGGCGGCCCGGATTTGTATTGCCAGAGGTGCGGGGCTTTATTTTGGTTTCGTGAAGGATCTATACACcatgCTGAAACAACTTCTcactctcctatttacatgggatgttgttgggcGGGcatgATTTCG…	1	0	1	1	2	1	1	0	0	1	2	1	0	0	1	0	0	0	0	0	5	1	helicase-like protein [Oryza sativa (japonica cultivar-group)]	1	2e-42	none	1955	CATGTAAATAGGACAATG fuzzy_rev (hit = 354) 0 0 1 0 0 0	CATGGGATGATGTTGGGG fuzzy_for (hit = 368) 0 0 0 0 0 1	CATGTGATGTTGTAGGGC fuzzy_for (hit = 368) 0 0 0 1 0 0	CATGTTATTAATACAAGA fuzzy_for (hit = 476) 1 0 0 0 0 0	CATGTGATTTATACGGGA fuzzy_for (hit = 476) 0 0 0 0 1 0	CATGGTTTTGGTTCGTTG fuzzy_for (hit = 597) 0 0 0 0 1 0
gnl|UG|Ta#S12873983	TTTTTTTTTTTTTTTTGCTACATTGCTATGCAATGCGTTGGAACAACCATCTTTGTTTTGATCTTAAGACTTGCcatgcattgctacatgtaTGcatgCAAAcatctttgtttgatccgaAGACTTGTCTTAcatgcatgcatgCATATAAGGCTAGCTAGCTAGCTGcatgCCCTGAcatgATCAAAAATGGACTTGTGGGATCTTGTAAACAGAAATGCTTCCAGAGTTATCCAATGTATATGTAACATATGGCAAT	0	0	1	0	1	0	0	0	1	0	1	0	0	0	0	0	0	0	0	0	2	0	no hit	none	na	none	0	CATGCATTGCTACTTGTC fuzzy_for (hit = 74) 0 0 1 0 0 0	CATGTTTGTTTGATGCGA fuzzy_for (hit = 102) 0 0 0 0 1 0
gnl|UG|Ta#S15903477	AAAGGAAATTGGAGTTGATCATCAGCTCCCAGAGACTAATAACCATAAGTGACAAAGGGCGAAcatgATGAATCAGTCTTGGTCCAGACCAGCAGCAGTAAGGAGCAATGGGAATTACCTTGCCAAGGATCAGAACCCCCGTGCTCCTGACCTTGCCGAGAAGCTGTCTCAGCTGTCAATGGGCCCCAACAGGGTGTCGGGTTTGGGTTCCGAGAGGTTTGCTACAGACCTGAAGTATCGAACCcatgGGAACACTGTCAAGCGCCCCTTGCCCGTGGGGTCTAGGGCGTGGcatgGTCCAGCCGACCCCTTCCGTCGCCCATACGAGATGCCAGGTGATAGGGCTCTCCTTCCAAGGAAGCTCGTAAGCTGAAGCTGAAGCTCCAAGAAACAGATCCA…	1	1	0	1	0	0	1	1	0	1	0	0	0	0	0	0	0	0	0	0	3	0	putative GAMYB-binding protein [Oryza sativa (japonica	2	6e-40	none	484	CATGGGACATTTTGTTTT fuzzy_for (hit = 613) 0 1 0 0 0 0	CATGTGACAGTGTGTTTT fuzzy_for (hit = 613) 0 0 0 1 0 0	CATGCTCTGTTGAAAACA fuzzy_for (hit = 702) 1 0 0 0 0 0
gnl|UG|Ta#S30056007	CCGTTAGGCTTGGGGCTGGAGAGGAGAGCGCCCCGACTCGTCTCGCTCGTCGGGTAGAAACCCTAGCTTCGTATAAACCCAAACCCCCCGCCTCGCCGGAGCGGCGAGCAGCAGCCGGAGGCGCCGGCGGCcatgGACGCGATGCGGAAGCAGCTGGACGTGCTGATGGGGGCCAACCGCAACGGCGACGTGCGGGAGGTCAACCGCAAGTACTTCGACCGCGACGTCTGCCGCCTCTTCCTCGCCGGCCTCTGCCCCCACGACCTCTTCCAGCTCACGAAAATGGATCTCGGACCCTGCCCCAAGGTCCACTCGCTGCAGCTGCGGAAAGACTATGAGGAGGTAAAAGCAAAGGGGACGGAGAATTTCGACAGGGAGCTCGAGGAcatgATAGACAGG…	0	2	0	0	0	0	0	1	0	0	0	0	0	1	0	0	0	0	1	0	0	1	pre-mRNA processing factor [Triticum aestivum]	1	e-158	none	413	CATGATATCTATCACAGT fuzzy_rev (hit = 1264) 0 1 0 0 0 0	CATGATAGTGATGGTGCT for (hit = 1406) 0 1 0 0 0 0
gnl|UG|Ta#S13155694	CATATCTCTGTCGCATTATGCATTTTCTTTTGTTTCTTCTGGAGGAGGCGACAGcatgCCTGGTACAAGCCAGCAGATGGCATatgctctcacaacgcatgTTGACAGTTTGTTTGCCGATTGCGACAAGATCTTCCAGAAGTGGGTGTatcaattagtcgcccatgTATGATGTACCAAAATTTTGCATCGTTTTTCTTCTTTTAGGAAATTGACGGGCCAGAAAATGGCGACGCTGTTGTGTTTTGAGAATGTGTTAATCACTAACCACTCAGCTGGTCACCAATGTTCAGTTGAGTAACTTAAGTTACTCGAACTGAAGGACTAAGTGTGGTATATTTATGTTCCTCTGTTGTAGAAATGTAATCTAGCTTTTGAATAATAAAGCTTGTAGACTTA…	1	0	0	1	0	0	0	0	0	0	0	0	1	0	0	1	0	0	0	0	0	2	no hit	none	na	none	0	CATGCTTTGTGAGATCAT fuzzy_rev (hit = 83) 0 0 0 1 0 0	CATGGGCGAATAATGGAT fuzzy_rev (hit = 149) 1 0 0 0 0 0
gnl|UG|Ta#S16242137	ACGGGCACCACATTCAACTCGGTATTATTAACTGGGTTGCTGATAAACATCAGTCAAAGTAGGTCGATGACTCTGTCGAATGGAAGACTAGTGGCAGGAGCatatatagtacgtacatgGTGCTCCAAAGCCGTGAAGCAACAAATGATTACAAGCCTGACTGAAGTGTGTCTGCAATCTGCAGGAAATTCTGTAAAATTTTGTTGAAATGTTGAGCTAAAATTCTGTAAAGTTTAAACAGGAGACTGCCTTGTAAAATTAAACAGAGATTGCAAATCTGATTTTCTGTGGGATGGCAAAGCATACTGAAATCACGCAGAGCAAATTATAACTCGTTTTTTCTGTGGGATGGGATACCACGACAATCAATCAAATCAACCAATCGACGACAAACAAGCA…	2	0	1	0	0	0	0	0	0	0	0	0	2	0	1	0	0	0	0	1	0	2	no hit	none	na	none	0	CATGTATGTACTAGATAT fuzzy_rev (hit = 101) 1 0 0 0 0 0	CATGACCGTACTATATAT fuzzy_rev (hit = 101) 0 0 1 0 0 0	CATGTACGTACTATATAT rev (hit = 558) 1 0 0 0 0 0
gnl|UG|Ta#S26026430	GGTCGGTGACCGGTCCCCCAGTCGTAATATATCGTCGACCCACGCGTCCGCGACTGGAGCACGAGGACACTGAcatgGACTGAAGGACCAGAAAAAAAATAGAGGGAGCAAAGGGCCCGAGCGGAAAAGGAGCGAGGGCCTCTCTCTCCATCCCGACCTCTCGTGGCCGCCGCGAAGAAAAGGAGCTTATcatgGCTTCAAAACGTATCCTGAAGGAACTGAAGGACTTGCAGAAAGATCCTCCGACATcatgCAGTGCAGGTCCTTCTGGCGAGGATATGTTCCATTGGCAGGCAACAATTATGGGTCCTCCTGATAGTGCCTATGCTGGAGGTGTTTTCTTAGTGAATATCCATTTCCCCCCGGACTACCCCTTCAAGCCTCCGAAGGTATCGTTCA…	2	2	1	0	0	0	2	1	1	0	0	0	0	1	0	0	0	0	0	1	4	0	immature spike ubiquitin-conjugating enzyme 2 [Triticum aestivum]	3	2e-82	none	148	CATGCAGTACATTGTGTT fuzzy_for (hit = 668) 0 0 1 0 0 0	CATGGATCAGGGAGACAC rev (hit = 744) 0 1 0 0 0 0	CATGTAAGATCGCGTCGT fuzzy_for (hit = 758) 1 0 0 0 0 0	CATGTAGGATCGCGTCGC fuzzy_for (hit = 758) 0 1 0 0 0 0	CATGTAGGATCGCGTCTG fuzzy_for (hit = 758) 1 0 0 0 0 0
gnl|UG|Ta#S16198553	ATTCTGAGATCGCTTGGGGACTTGGATCGTTTGACCTATCCACAGGGCATTTCGGTAACCTCTCCcatgGCTCACTACAAAGATGATATCAAGTATGAAGAGGGCTTCACCCTGAATTCACGAGGCAGCAGGCTCTTCACCTGCAAATGGGCGCCCAAGAAACAACAGCGCAAGGCTCTGGTCTTCATCTGCcatgGCTATGGAGGAGAGTGCAGCATATCgatggcagacaccgccgcGCGACTGGTGCACGCCGGCTACGCCGTCcatgggatagaccaagagGGCCACGGCAAGTCCTCCGGCTCCAAGGGCTACATATCGAGCTTCAGCGACATCGTCAAGGACTGCTCCGACTATTTCAAGAGCGTCTGTGAGAAGCCGGAGAACAAGACGAAG…	0	1	0	2	0	0	0	1	0	2	0	0	0	0	0	0	0	0	0	0	3	0	catalytic/ hydrolase [Arabidopsis thaliana]	1	2e-57	none	317	CATGGCAGACACCGCCCC fuzzy_for (hit = 221) 0 0 0 1 0 0	CATGGGATAGACCAAAAG fuzzy_for (hit = 267) 0 1 0 0 0 0	CATGGTCAGGCTTGGTGT fuzzy_for (hit = 497) 0 0 0 1 0 0
gnl|UG|Ta#S32430350	ATTACCTTGTAGATCAAGAGCACTGCAGAATTGCTATTGAACATAATGAAGAAATAGCTGGAGAGGACATCTGCTCTGCCGAAGTGGAAAATACAGTATTTCACACCGGTGACCATCTATCTGTTGTGCTGCATCAGTTTCCCATAGAAGATAATGGATGTGGACAGCAGCCTGGTTTCATCACCCAACCGATTGAACAGGATGTTTCTGACACCGAAGCACATTTGcatgACAATGTGGAGCAAAAAAAGACGGATCACAATTTTTCTTCACTAGATCCCATTGATGAAGTGTGCAACCATCAGAAATCATTGGATGatacaagtaattcagatgTGAATAAGTCTTCTGTTGGGAATGAGTTTCTGTTGTCTTCTGTTAATCGTTCTTGTGATGATC…	0	0	0	0	1	0	0	0	0	0	0	0	0	0	0	0	1	0	0	0	0	1	hypothetical protein [Oryza sativa (japonica cultivar-group)]	3	4e-20	none	863	CATGTGAATTACTTGTGT fuzzy_rev (hit = 318) 0 0 0 0 1 0
gnl|UG|Ta#S32495837	ACAGAAAATGCAAAGCAGAAATCAAATGAAGATGNTCNTGAAAATAATCCACNGTACAGAACTGTTTATGTTGGGAACCTTGCTCANGAGGTTACTCAAGACGTGNTTCATCGTTTNTTCcatgCACTTGGTGCTGGAGCCATNGAGGAGGTCCGTGTCCAGCACGGCAAAGGCTTTGGTTTTGTCAAGTACAGCAACcatgCCGAAACTGCCCTTGCAATTCAGACGGGTAATGGTCGTATTTTGGGTGGTAAACCAGTCAAGTGTTCCTGGGGCAACAAACCTACACCCCCTGGTACCACCTCTGCGCCTCTGCCCCCTCCTGCTGCTCCTGGCCACCCTGCTGCCGCCGACCTcatgGCGTATCAACGTGCTATTGCGATGAGCAAGATGGCTTCG…	0	0	0	0	0	1	0	0	0	0	0	1	0	0	0	0	0	0	0	0	1	0	putative oligouridylate binding protein [Oryza sativa (japonica	1	4e-56	none	427	CATGTACTATTAATTGGA fuzzy_for (hit = 527) 0 0 0 0 0 1
gnl|UG|Ta#S16246167	CCACGCGTCCGATGAGACACAGTTGGCAAAGGAAGGATCGAGTGCATCACCTCAGGCGCTAAACAAGGATAGACTCGAGAAAATGcatgTGGAAGCTCCTATAGAGAAGGTTGAGGGAGATGAGCAGAAcatgGATTCTGGAAAGGCAGTGGGCAGTAGCCTGAAAGGTTGTCAGGCAGTcttgaaacaaaacgaattAGTGGAGGAGGTGGATCGTCTGAAGAGCGAACTTGAAGCAGTCAGGCAAGATCGTGAGTATCAATTAGCTCAGGTACAGTCTTTGACGGCTGACATAGCTAAGCAGAAAGAAGTTGCAAGAAGATGTGGGGCTGAGCTAGAGAATGCcatgAGGAGAGTTGCTGCCCTCGAGGAAGGAGGCCTATTGCAAAGGGAGACAAT…	1	0	1	0	0	0	1	0	1	0	0	0	0	0	0	0	0	0	0	0	2	0	OSJNBa0089N06.17 [Oryza sativa (japonica cultivar-group)]	2	4e-11	none	818	CATGAAACAAAACGAACT fuzzy_for (hit = 180) 0 0 1 0 0 0	CATGTATCAAAATACTTA fuzzy_for (hit = 687) 1 0 0 0 0 0
gnl|UG|Ta#S16222283	CCACGCGTCCGCCCACGCTCGGGTGGGGGAGGAAACGGTGGCGGCGCGTACAACAGCCCGGCCGCCTGCCGCCCCTCCAGGTACTCGGACTTCTTCAAGAGCGAGTGCCCGCAGGCCTTCACCTACGCCCACGACAGCCCCTCCCTCACCCACCAGTGCTCCGCCCCGCGCGAGCTCAAGGTCATCTTCTGCCACTAGAGTGAGTCCAGCGGCGCTCCAGCCGGTGGGACGCACGGCCGTCAGCAGCTATGTCTGGGTCTGGGATCGATGTAGTGCAGTGCGTGTCATCTCGTCTGTcatgTGTGAGTGAGTGTTCGATTAGGCTTTGGAGACTGCCAGGCTGAGCGGAGTGCTTGGAGTAGTTCGTGTTCTGTAGGCGTTCACCTCTCGTCTAGTAGT…	1	0	0	0	0	0	1	0	0	0	0	0	0	0	0	0	0	0	1	0	0	0	osmotin-like protein [Oryza sativa (japonica cultivar-group)]	1	2e-19	none	247	CATGTTTAGACGGACATT for (hit = 434) 1 0 0 0 0 0
gnl|UG|Ta#S17989050	TGTGGGCCACAGAATAAATTGAGGGGCTTGAAAAAATTTTCCTGAAGCCGGCGGAGGTTCCTAAAGGGGAGGCGGGGGGGGGCAAANTTGGTAATGCATTTTCCCAAAAGGGGGCCTCCCGGTGGCCAAACCGGGGATTGCCCNNCTTCCTCAACCGGGAAGGAACGGCCCGAGCAATCACCTCTGATCACCGGGCTTCCCGTGAGGATGAGAGGGGAAAGATTGAGACCTGGGGCGGTTTCGTTGTGAACAACCGAAGGAcatgGCGAGTGCAGGGCTCCTTGGCAGTGTCAAGAGGCATCGGTGATGCACACCTCAAGCAATGGGTGGTGGCTGATCCAGATACCAGGACGCTCCTTGTTGACCCACAGTGCGAATTCTTAGTACTTGCTTCTGATG…	1	0	0	0	0	0	0	0	0	0	0	0	1	0	0	0	0	0	0	0	0	1	putative serine/threonine phosphatase type 2c [Sporobolus	3	2e-60	none	271	CATGAGCGCTACTTCCTA fuzzy_rev (hit = 617) 1 0 0 0 0 0
gnl|UG|Ta#S12964924	GAGAACATCAGCAGCGTGGAGGTGGAGGCGGCGCTGTACGGCCACCCGGCGGTGCAGGAGGCGGCGGTGGTCGCcatgCCGCACCCACACTGGGGCGAGACGCCGTGCGCCTTCGTCGCGCTGAAGAAGGAGTTCGACTCCGGCGCCGGCGAGGTGAGCGAGGAGGAGCTGGTGGCCTTCTGCCGGAGTaagatagcgcacttcatgGTGCCGAGGAAGGTGGTGTTCGTCCACGAGCTGCCCAAGAACGCCACGGGCAAGGTGCAGAAGCTCGCGCTGCGCGAGAGGGCGCGCGGGCTCAGGCCCAGAGATTCCGACAAGAAGAAGCCCGACCCCACCCGGCCCGCCACGATGACCGCATTGTCCAGACTTTGACTTCTTGGCTGCTGACGTGGCCTG…	0	0	0	0	1	0	0	0	0	0	0	0	0	0	0	0	1	0	0	0	0	1	putative AMP-binding protein [Oryza sativa (japonica	1	3e-28	none	597	CATGTAGTGGGCTATCTT fuzzy_rev (hit = 189) 0 0 0 0 1 0
gnl|UG|Ta#S15880247	GGACTGCGTGGACGTGTCGTCGGAGCACGAGGCGCTGGCGCTGGCCGACCGGGTGGAGGCGGCcatgTACGTGTGGCGGCGCAAGGCGACCGCGAGCCACGGCGTGGGCAGGTCGGCGCAGTGGAGCCGGGTGAAGGAGCTCGCCGCGGCCGCCGACGACGGCGGCGAGGGCGGCAAGAACGTGGCGCTGGCCGGCAGGGCCGAGAGCCTCCTCCTCTGCATCAAGCACCGCTTCCCCGGCCTCTCCCAGACCACCCTCGACACCAGCAAGATCCAGTTCAACAAGGATGTTGGGCAGGCGATCCTGGAGAGCTACTCGAGGGTGCTGGAGAGCCTGGCGTTCAACATCGTCTCGTGGACGGACGAAGTTCTTTTTGCCGACAAGGCTGCCAGGAAATG…	0	1	0	0	0	0	0	1	0	0	0	0	0	0	0	0	0	0	0	0	1	0	hypothetical protein [Oryza sativa (japonica cultivar-group)]	2	7e-49	none	479	CATGTACTTACTTACGAG fuzzy_for (hit = 473) 0 1 0 0 0 0
gnl|UG|Ta#S13220103	CACACACACACACACACACACACAGAGCCTAAGCCCACTCTTCTCAGAGCAGAGCCTCTCCCTTCACCTTCGTCTTCCTTCCTCTCGGCAGTTCGACCTTTGcatggcagcagtggctagCTCCAAGGGGCGGGTGATCGCTGGGAGCCTCGTCGCGCGCGTCCTCGCCGGCAAGGCCAACGCCTCCCCGAGGAGGGCGGTGCACGCGTCGGCCTACGACAAGAACGTGGACGAGCANGTGCGCCCGGCCTTCCGTGCCGGACGATGTGATTCGGCGGCGCCGGGAGCCAGACAAGTACTGGGGGCCTCACCCGACCACCGGCGTCTTCGGCCCGCCGCGGTCGACCCAAGCTGGCCGCCAGCTCNCGCCCGGCGAACGCCGCTGCGAATGGTGGGCCT…	0	0	0	1	0	0	0	0	0	1	0	0	0	0	0	0	0	0	0	0	1	0	OSJNBa0093F12.14 [Oryza sativa (japonica cultivar-group)]	2	8e-14	none	119	CATGGCAGCAGTGGTTAG fuzzy_for (hit = 102) 0 0 0 1 0 0
gnl|UG|Ta#S17977072	AACCGCTACTAGTCGTTAAGGCCTATTCCGGTGACATAATATAACAAGTTTGTACAAAAAAGCAGGCTGGTACCGGTCCGGAATTCCCGGGATATCGTCGACCCACGCGTCCGATGGAAGCGATTCCTCTCCcatgTTGGGCCCGGGTTcatgGTGTCCCTGGCCTATCTGGATCCCGGCAACTTGGAAACGGACCTGCAAGCCGGCGCCAACCACAGATATGAGCTCCTCTGGGTGATTCTGATTGGCCTCGTCTTCGCACTGATCATACAGTCACTAGCAGCTAACCTTGGCGTGGTTACAGGAAAGCATCTCGCCGAGATATGCAAGAGCGAGTATCCGAAGCCGGTGATGATCTGCCTCTGGCTTCTTGCGGAGGTGGCGGTGATCGCCGCCGAT…	0	0	0	0	1	0	0	0	0	0	1	0	0	0	0	0	0	0	0	0	1	0	putative Nramp1 protein [Oryza sativa (japonica cultivar-group)]	1	e-103	none	538	CATGCATCACATCTTGTT fuzzy_for (hit = 695) 0 0 0 0 1 0
gnl|UG|Ta#S13044458	TCGGCACGAGGGTGAAGAAGTACGGCAAAGGGGACTGGAGGAACATTTCGCGCAACTTCGTGCAGACGAGGACGCCGACGCAGGTGGCCAGCCACGCGCAGAAGTACTTCATCAGGCTCAGCTCCGGCGGCGGCAAGGACAAGAGGCGGTCGAGCATCCACGACATCACCACGGTGCACCTGGACGACCAGCCCCCCTCGCCGTCCCAGTCATCcatgATCACCCAGTCCAGCGCACCGGCTCCGAGCTCGGCAACGGGGCAGTTCTCGCTGCCGGCCGACACCAAGCAGCACGGCGGAGCAAATGCGCCATACAATTCGCCGCCGAGCTACGGcatgGGTTTGCAAGATCAAGGCATCCAGTGTGGCCCTCTGcatgATCAGCTGGCGGCAAACCGGA…	1	0	0	0	0	0	1	0	0	0	0	0	0	0	0	0	0	0	0	0	1	0	putative MYB-like transcription factor [Oryza sativa (japonica	3	3e-31	none	287	CATGCTGTATAAGAAGAT fuzzy_for (hit = 400) 1 0 0 0 0 0
gnl|UG|Ta#S32592900	TAGTTCTTGCTGAAAATAAACTTCTAAAGTACTTCAATTTATTCCCTCCCGGCGCGTGCTACGCCTACTGCTCAAAGCCAAGTTCAGGATCATTACCACTTTGGGCTGCAAAAATAGAAATTAAGCAAGGGTGAGTATGATGATTCATACCCAGCAAGTAGCATTTATTCAAGGGTACAAAAGGAGAAAGTGTTATGGATATCACAACGGTGTAATTCAGTTTCAAGGAAATGATACGACAGCAATGGACAGATTTAGCGGCGGAAAATAAAGTAGTGCAAAAGACTGAATTAAAAGATGATATTAAACAGAGTTCAACGGAATACTGGAAATATTTATAGCGCTGTATAGGGAAAAATATTGGTATCACACGTGACCAGCAAGGTTCCCTACCCGAGA…	0	0	1	1	0	0	0	0	1	1	0	0	0	0	0	0	0	0	0	0	2	0	no hit	none	na	none	0	CATGTGAATATCGAAAGA fuzzy_for (hit = 671) 0 0 0 1 0 0	CATGAGGATTACTTTATC fuzzy_for (hit = 754) 0 0 1 0 0 0
gnl|UG|Ta#S13128578	TTTTTTTTTTTTCATCCCAGACCTCCGTCCTCACCCATCATAAGTCTATAGAGATATAAAATGTGTCAAACAAATATTTTTTGGCTAGAAAAAAAAAGCATAcatgGTATTATTGCGGCTAACAATCATCGTACGTATCCCAGGTAATAAGCTAAGGATGTTAATTTGCATTATCAGGCAAAACATCACACGGATCCAAGTTACAGGATTTGCTCAGCcatgtgcatttgataaagCAAAAGAAATACGATTGGTAAAAAATAGcatgCATCTTCATCCGTGACCTCCATCCTCACTGATCTCAATGATCTTCGGAGATCCAGCAGGAACCGACGCGAGCCGGGGCGGCGAGGAGCGACGTcatgAGCGCCGAGGCCGTGGCGCTGTGcatgGGCATCA…	0	0	0	0	0	1	0	0	0	0	0	1	0	0	0	0	0	0	0	0	1	0	P0435B05.31 [Oryza sativa (japonica cultivar-group)]	3	6e-08	none	262	CATGTGCATTTGATAGAA fuzzy_for (hit = 218) 0 0 0 0 0 1
gnl|UG|Ta#S32528182(for)	CTTCCTCAATCAAAGCTCTAGCAATGGCGCCGCCGCCATCGTCCAAGCTCGCCCTCCTGCTCCTTGCcatgGCACTGATGGTCTACACCGTTCGCGGTTGCGGATACAACTGCCCGTCCCCGTCTCCGCCGCCGCCGCCACCACCACCGCCGTCGCCACCGCAACCGGCGTACCCCCCGTCGCCACCACCACCATCAACCAGCTCTGGCTCGTGCCCGAATCTGCAAGTGTGCGTCAATGTGCTGAACCTGCCAATTCTCAGTCTCGGCTTGTTTGCGAATGAGTGCTGCCCACTGCTCTACGGGTTGGCCGACCTGCAAGCTGCCGCGTGCCTCTGCGACGTCCTTGACGGCATCCTCGGCCTCCACCTCGACGTCGTGCTCCTTCTCAACCAGTGCA…	0	0	0	0	1	0	0	0	0	0	0	0	0	0	0	0	1	0	0	0	0	1	no hit	none	na	none	0	CATGCAAAGAGCATATAT fuzzy_rev (hit = 455) 0 0 0 0 1 0
gnl|UG|Ta#S12923247	GATTCCGCTCAAGGCAAGGCAGGCAGGAGCTAGCTCGGGGACAGCGTCGCCGGGAGAGCTCGATCGCTGCACCACTACATCACTAGAGATAGCCcatgGAGGAGATCGGCCACCACTTCGGGCTGGGAGCCACCGCCCACGGCCAGCACCACAGCCAGCTCCcatgGGGCTCTTCGCCGCTCAGCGCCGTCATCGCGCCGCCCCCACAGCAACAGCAGCAGCAGCAGCAGTCCGCCGGCTATCTGGCGCACAGCCCCCTCTCCCTGAACACGGCGCCGCCCAGTGGAAGCCACGGCGGCGGCAGCGGGTGTAGCAACCCGGTGCTGCAGCTGGCCAACGGCAGCCTCCTGGAGGCGTGCGCCAAGGCGGCCAAGGAGCCGTCGTCGTCGTCCTACGCCG…	0	2	1	2	0	1	0	2	1	1	0	1	0	0	0	1	0	0	0	0	5	1	KN1 homeobox protein [Triticum aestivum]	3	e-165	none	363	CATGAGATTTATGCCCAC fuzzy_for (hit = 797) 0 1 0 0 0 0	CATGCGAGCTAGAAGGAC fuzzy_for (hit = 1316) 0 0 0 0 0 1	CATGCGAGCTAGAAGGAT fuzzy_for (hit = 1316) 0 0 1 0 0 0	CATGCATAAATGATGCGT fuzzy_rev (hit = 1377) 0 0 0 1 0 0	CATGGCCTCGATCGCCTG fuzzy_for (hit = 1391) 0 1 0 0 0 0	CATGCTTCAATAATTTAC fuzzy_for (hit = 1479) 0 0 0 1 0 0
gnl|UG|Ta#S26024805(rev)	GAGGcatgGGTGTGTGTCTTGGCACGAATAGAGAGAGGGTGGAAAGTAGGTTGGGGGCGCGAGGGGAGAGGGGCGAGGATGTGTGACCAGTGAGGCGGGGAGGAGGAAGTTAGAGGGCAACCGTCCTAGGTAGGAGTTGTTGGTGGGGCAAagggtgagggagaggacgGACGAGTCGGGGGGAGAGGTTGCGAGTTTGAGGGGACCAGGAGGAGGGCAGTAACGGCGAAGGTTGAAGGAGATAATGTTGGGACCGCCGAAGGATGGTGGTACGCTTGGAGCAACCAAGTTAAAAAAGGGTGTGTGAAAGTTTGATCGTGGAGGTGCAACCGGTTTGTTAGCCAAAGGCGACGGCGGTTGGTGGTTTGCCGGGCACCACGCTTTTGTTTGGGAGTGGTG…	1	1	1	2	1	0	1	0	0	1	1	0	0	1	1	1	0	0	1	1	2	2	no hit	none	na	none	0	CATGCATCCATCACACAT rev (hit = 151) 0 0 0 1 0 0	CATGACAAGTTCATCACT fuzzy_rev (hit = 895) 0 1 0 0 0 0	CATGAACAGACCAGTGCT for (hit = 948) 0 0 0 0 1 0	CATGCATATTCACGCTGT fuzzy_for (hit = 976) 0 0 0 1 0 0	CATGTTTGCGACATACTG fuzzy_for (hit = 998) 1 0 0 0 0 0	CATGCAGTATTTCACAAA fuzzy_rev (hit = 1002) 0 0 1 0 0 0
gnl|UG|Ta#S13057091	CTCCCACGATTCATTAGCAGGTCGAGGAAAGGACTTCGCCCCACCGCACCTGCCGGATCTGCTGAGCCAGCGGCCGGATCCGCCGAGCCAGCGGCCGGATCCACTGAGCCACCGGCCGGTTCCGCCGAGGCAGTGGCCGGATCTCGATCTTCTAGTCGTCCCCGCCTTCTCCTCTATCGGCGGCAGGCAGCAGAAACGTGCAAGGCGCGcatgACTGCTCCAGCCAGAGGAAGGCGCGAGGTGCGACTCGACGGCGCGTGGTCGAGCCAGGCACGACACGGGCGGGCACCACCTCACTGGGGCGCGACCACGGCAGCCAACATCGGCGCCCAAATCGCATCCACCGAACCCAAGCGGGGGCTCCGGTGGGCGTGCGGTTCTGCGTTCAATAGGAGAGCA…	0	1	0	0	0	0	0	0	0	0	0	0	0	1	0	0	0	0	0	0	0	1	heat shock protein 70 [Triticum aestivum]	3	1e-09	none	130	CATGGGAATAGACCAACG fuzzy_rev (hit = 674) 0 1 0 0 0 0
gnl|UG|Ta#S32645983	CGAGGAAGCCAACAAGGAGTTGAAATCGGCCGCTGAATCTGCTGCAGTGAAAGAAATCAAGGGGCGcatggagaaagacatggaTGAGGCGGTGAAGATGGCGCGGATcatgAAAGAGAAGCTAATCAGAATCTTCCAAGGCGTGCTGGTTCCAGTTCTGAACAATATGTCAACCGGTcatgCATATCCAGGGCTCACTGTTCCTATGACCCTGGATCCGTCAACGCTGTCCATCATCACGGCACTGAAGATAAAGCTTAAGGAAAGAAAGAAAGATCTTGAGAATCTGGGAAAAGCTATGCAGGAAGAGTACATAGAAGTGGTTCAGAGCAGGATTTTCACAGTCACCGGAGTAAAGCTCTCTGATGAGGTGATTCGCGTGATCGACACCAGCAGCAT…	0	1	0	1	0	0	0	1	0	1	0	0	0	0	0	0	0	0	0	0	2	0	putative syntaxin-related protein Nt-syr1 [Oryza sativa (japonica	2	2e-20	none	305	CATGGAGAAACATATGGA fuzzy_for (hit = 66) 0 1 0 0 0 0	CATGTAGATGTTAGAGCA fuzzy_for (hit = 399) 0 0 0 1 0 0
gnl|UG|Ta#S13203562	TTTTTTTTTTTAATAAATATATGCTTGCAAACTTGAAAAATAATTTACCACCCAAACAACTTTGGAAGTAGAAAACAATATTGAAAGTACTCAAAGTAGGTGTACATCAGCTCCAGAACCAGCTCTTCCAAAATATCATCTTTTGTAATTCCACATCCCTGCCTGCcatgtcaatgtaaactgcCAACTATTCTGGGAAACTTCATCCAAGTACAGCATAATGAGGCACGAATAGGTGTATGCTCTGGAGTACTATTCAATGGTcatgCGGCACATCCNGACAATGAACACACAGGAATAGCAACTCAAGCGAGCAAGNTCAGATGTTGCGGTTTGAGGTCGCCTCTCCACCCTCAAGTCAGACGAATTCCCGGCAAGCGGTGAATTATGTGCAAACGT…	1	0	0	0	0	1	1	0	0	0	0	0	0	0	0	0	0	1	0	1	1	0	no hit	none	na	none	0	CATGTAAATTTAAACTGC fuzzy_for (hit = 166) 1 0 0 0 0 0	CATGGCAGGCAGGGATGT rev (hit = 445) 0 0 0 0 0 1
gnl|UG|Ta#S12947283	GACACCACCTCTTCCTCCTCTCTCGTCGTCTGTCTCCCACCGCGTCTCCTCCTCCTCCACCCCCGACCCGGCGACCAACCCCGCGATCCGGCGAGCCCGAAGCGCCAGCGATGGGGTTCGTGGTGACCTCCGCCATCTTCTTCCTCGCCGGCTTCATCGCCTGCCTCTTCTCGCTCCTCTGCTGCAACCGCGGCGCCTCCACCAACATATTCCATTTGACTCTGGTTATTACCGCTACAGTTTGTTGTTGGATGATGTGGGCAATCGTGTACCTCGCCCAGATGAAGCCTTTGATCAACCCCATCCTGAGCGGCGAGTGAGCCCTGCCCTGCCCTGCCCCGGAGACAACTTAAGATCCACTGTTGATGTATCATTATTCGGTCGAGAACCTCTATTCAT…	0	0	1	1	0	1	0	0	1	1	0	1	0	0	0	0	0	0	0	0	3	0	OSJNBa0015K02.15 [Oryza sativa (japonica cultivar-group)]	3	8e-29	none	69	CATGATAACTGAAATAAG fuzzy_for (hit = 410) 0 0 0 0 0 1	CATGTTTGCTCCGATGTG fuzzy_for (hit = 605) 0 0 0 1 0 0	CATGTTTGCTCCGATTGG fuzzy_for (hit = 605) 0 0 1 0 0 0
gnl|UG|Ta#S13049876	TCGGCACGAGGCTGACAAGAGCTACTGCGAGCAAGGCACGCCGGAGATCCAGATGGGCTGCAACGACAAGTGCGGGTGCGCCGTGCCGTGCCCCGGCGGCACGGGCTGCAGGTGCACCTCGGCGAGGAGCGACGCGGCGGCGGGGGAGCACACGACGTGCGGGTGCGGCGAGCACTGTGGGTGCAACCCGTGCGCGTGCGGGCGCGAGGGGACGCCGTCCGGGCGGGCGAACAGGAGGGCCAACTGCTCCTGCGGCGCGGCCTGCAACTGCGCTTCGTGCGGCTCGACGACCGCCTGATCGATGGCCGACGCCTCGACGCGCCACTAGTCGTGAACTAATGCACTAGTAGTAGAGCTAGCTACTGAGTTAGCCATAAATAAGTGCCGCTGAGCCGTGAT…	1	0	0	0	0	0	1	0	0	0	0	0	0	0	0	0	0	0	0	0	1	0	Ec protein,Metallothionein(class II) [Triticum aestivum]	2	4e-19	none	81	CATGTAAGAACGAATAAA fuzzy_for (hit = 447) 1 0 0 0 0 0
gnl|UG|Ta#S18012491(rev)	TGTTAAAATTTTCATAAACAAACCCGGAGCCAACTTTCCAGCGCAAGATATTCGGTAGTTTAACACATAAAACCTTAAATTTTAAATTTCCTTAGGGCTTTAATTTTGGAAGTAGTTGGCCCAATTAGTCCCACCCCCAGAGTAAAGGTTCCTCAACAAAGATCCCAAGGTAGCCTTTTTCCCAGTCACGACGTTTTAAAACGGCGGCCAGTGCCTAGCTTATTATACGACTCACTATAGGGACCACTTTGTACAAGAAAGCTGGGTACGCGTAGCCTTGCCCCCTCGAGGGATACTCTAGAGCGGCGCCCTTTTTTTTTTTTTTGGGGACGGACACCACAGTATAAACATTTACTGTTCCAAGAATGATTGGATTTTACAACACAAACTACTATATTT…	0	1	0	0	0	0	0	0	0	0	0	0	0	1	0	0	0	0	0	0	0	1	no hit	none	na	none	0	CATGTACTATAATGAAGT fuzzy_rev (hit = 458) 0 1 0 0 0 0
gnl|UG|Ta#S13217941	TTTTTTTTTTTTTTTTTTGTGGTCGCTACTTTTTTCTTGTTCATTAACGTGCTCAGTTAAGTGACTACCGTTGCACTCCTACTGGAGCTTAAGCACGAGTGGGGTCGGAATGGTACGGTGAGCAAAGTTGGNGCAGGACAATcatgGTACCCGAGAAACATATTTTTCAGGCTAACTGTTTGGGGAGAGCTGACTAGAGGCAGGACTTcatgAATTCTGTTTTTCAATcatgAAAACATCTGGCCAGATGAGATAGCTTTgctattagacgagccatgCGGGAGCACGAACTCATCTcatgCCTCCTGGCTGTAATGCTTTAGCCAGGTAGATTGACTTTTTCGATCTAAACTATACGGCTAGCCTCTGAAACcatgATAAGCTCCGTATGTTCTCGCC…	0	1	0	0	1	0	0	0	0	0	0	0	0	1	0	0	1	0	0	0	0	2	no hit	none	na	none	0	CATGGCTCGTCTCAAAGC fuzzy_rev (hit = 260) 0 0 0 0 1 0	CATGGGAATAGAGACAAA fuzzy_rev (hit = 401) 0 1 0 0 0 0
gnl|UG|Ta#S32217541	ATCCAAAGAATTCGGCACGAGGCTGATGCAGATGCAGAGTCAGTCAGTGTTCCGTTCTAGCGTAGCCTCTGTGCTGTCATCTTTTTTTGATCATTCCAATTGGATGATTGGATGTACATAAcatgAAcatgGCGAGGAACTGGGAACTTGGGATCAATATTTTCTTTTACTATCTGTATCTGTAGTCTCTAGTCTCTAGTCTGTGACTTGTGACTTTAAGGTGCAAGTTAATTACAGTACTGTAATTTTGTTgttgtaggaggcaaaacaTTGCACTCTTATGTTATGTATGATGAGCATAAATGGACCATCATCCCAGATCAGAATATCATTAATCCTAATATTAATAAACTGTGAGGACAAAAAAAAAAAAAAA	0	0	0	0	1	0	0	0	0	0	1	0	0	0	0	0	0	0	0	0	1	0	no hit	none	na	none	0	CATGTAGGAGGCAAAACA fuzzy_for (hit = 252) 0 0 0 0 1 0
gnl|UG|Ta#S13190285	GGAGAGAGCCTCAGAGAAAGAAAGACACCGGAAAGATAAAGAAGagagatgaagaattcatgCACGCATCCATATTTGGAGAAGAATAGAGCGTTTAGGTGCTGCTGGAGGGAAGAGCCGAGCCATACATCAGAAGAAATATGAGTATATGTGTGTTTGTCAGATTTTATACAAAGATGATGGAGTTTCATCTTCTGGGTAGAATATTATTCTAAAGGAGAAACATATTATCTGAGGCAAGTAGCTGTTTTGCTAAACTTCCTGGTCTCGCATTATTGTTGTCTTCCTTGGATTATCCTGATAATATTATTGCACCTTGATCTTTGTTGATCCTCCGTTGATCCTTGGAGAGAGATGTTTGTCCTCATAACCATTTGTTGATGGAACAGATATTTGGGA…	1	0	0	0	0	0	0	0	0	0	0	0	1	0	0	0	0	0	0	0	0	1	no hit	none	na	none	0	CATGAATTCTTCATCTAA fuzzy_rev (hit = 44) 1 0 0 0 0 0
gnl|UG|Ta#S12980134	GTAGTTTATATGAAATGATTTGTTAATGGTAGGGGGTGGTTCTTNATCTTCGGGAATNAAGTGGTAGCATCAGATACTGAcatgcatgGAAGGTAGCAGTATATGTATTTGTAGCAAATCATCATCGCCCATAAATAAATCATCTCTTGCCCGCTTCCTCTGTCCGGTTGTCAACTCAAATTGCTTTGGTTCACAAGTTCGTTTCATCGTACATCTAGGTACACTAGAACTGAGAGACTACTTTCCTTGAATGGCTcatgcgagtaaactgacaATAGTATTCATCCAAGATGCAGTAGTATATGTATCTTCATAGAGATGTAGATGCATAGATAGTTCAATAGTGCAcatgTTCATTGACAGGGATGTAGATGTAGTATACAACCCGAGGTTACATTG…	0	0	2	1	0	0	0	0	2	1	0	0	0	0	0	0	0	0	0	0	3	0	no hit	none	na	none	0	CATGCGAGTACACTGATA fuzzy_for (hit = 256) 0 0 1 0 0 0	CATGATGCTCGCAGAAAA fuzzy_for (hit = 410) 0 0 1 0 0 0	CATGGAATGGAGCAAAGT fuzzy_for (hit = 605) 0 0 0 1 0 0
gnl|UG|Ta#S12957581	GCTATATATTTTGTATCTGATATGCAAGGTTACCTGAATCTCCTCGCATATTTTTTTTGTGTTCGTTTATTTATATGGAAAATAGCCTACTTAGTCAATTTTGGTTTAGCCCTGTATGTGGTTTGCTTACTCAATATTGACCTCAGTGTCACTATGCCTGCTTCCGAAACTCTAGCACTGAAATATATGCTCTGTTACTCTTAATCAAGATGCTTTTGTACCAACTTTATGCcatgCTGCACTTACTCGGGCTAAATCCTTGTGCTTTATcatgAGGACAACAATAGTGGTTACTTCTCATCTGAGCTTGAGCTGTGGTGAATGCGACCGATGTTTCGACCGCATACGAAGATGTAGTTCTTTTGGTTTATCAGCCAATATGATCGTATATAGACGGGA…	0	1	0	0	0	1	0	1	0	0	0	1	0	0	0	0	0	0	0	0	2	0	no hit	none	na	none	0	CATGGTTATTGTGAATTA fuzzy_for (hit = 509) 0 1 0 0 0 0	CATGGTTATCGTAAATTA fuzzy_for (hit = 509) 0 0 0 0 0 1
gnl|UG|Ta#S13150544	CCACCACCCGCCTCCTCTCGAGTTCGATCTGTTTGCTCCCCCAGAcatgTCGGGCCGCGGCAAGGGAGGCAAGGGCCTGGGTAAGGGCGGCGCGAAACGCCACCGCAAGGTGCTCCGCGACAACATCCAGGGCATCACGAAGCCGGCCATCCGGAGGCTGGCTCGCAGGGGCGGCGTGAAGCGCATCTCCGGGCTCATCTACGAAGGAGACCCGCGGCGTGCTCAAGATCTTTCTCCGAGAACGTCATCCGCGACGCCTCACCTACACGGAGCACGCCCGGCGCAAGACCGTCACAGcatggacgtctctacgcgCTCNAAGCGCCAAAGGCCGACCCTTTAACGNTTTCNGCGGTAAGGGCGCTAGCTAGGCATCTCGACCGGCCCCATCTTCGCTCT…	0	0	2	0	0	1	0	0	2	0	0	1	0	0	0	0	0	0	0	0	3	0	histone H4 [Hyacinthus orientalis]	2	7e-19	none	103	CATGGACGTGTGTACGCG fuzzy_for (hit = 297) 0 0 1 0 0 0	CATGGACGTCGTTACGCG fuzzy_for (hit = 297) 0 0 0 0 0 1	CATGGACGTGTCTACGCA fuzzy_for (hit = 297) 0 0 1 0 0 0
gnl|UG|Ta#S17882317	CACCAGCTATTCGATTGATTACGCCCAGCTATTTTGGTGACACTATAGAATACTCAAGCTATGCATCCAACGCGTTGGGAGCTCTCCCATATGGTCGACCTGCAGGCGGCCGCACTAGTGATTAGCGTGGTCGCGGCCGAGGTTTGGTGATTTCTTTGATCAACTGAAATCTCGAAGCAAAGGATATGCTAGcatgGAATATTCAGTTGTCGGGTACAGGGTAAGTGACCTAGTAAAGCTGGACATACAAATCAATGGTGAGCCTGTGGAAGCATTGTCGACAATTGTACACAAAGAGAAGGCATACACTGTTGGCAGAGCGCTCACCCAGAAGCTGAAAGAACTTATACCTCGGCAAATGTTTAAAATACCTATTCAAGcatgTATTGGTGCAAAGGT…	0	1	0	0	0	0	0	0	0	0	0	0	0	1	0	0	0	0	0	0	0	1	putative LepA protein [Oryza sativa (japonica cultivar-group)]	2	4e-62	none	680	CATGATGAGATGGACATA fuzzy_rev (hit = 816) 0 1 0 0 0 0
gnl|UG|Ta#S17887680	AATGGGAAGTAACCTCGGAACTCAAGTTGGGTGGCCTGATCCTGAAACCGTTATGGGGTCCCCTGGTCCAAATTTATGGCCCGGAGAATAAAATATGAACGAGGACCAGCAGTGCGGTTCAATATAAAAGAACTGCAAAACCGGAACTTCACTGATCAATCCCTGAAACTGTACAGAAGATGGCAGAGAAAAAAAGCCCTAAATGTGGGCGTCGGTTTTCTGAGTGGTATACGCCTCAtgcacaaccagaaacatgGGGTGGCTGATGTGGACCTCAGCTCTTCCCTGTGTCGGCNTACGTCAAACGGCCGAcatgAGAAGAAAGATAGCANAAATGCCATTGTTGGGATCGAAGTCGTCACTGCTTCTCTTGGTTCCNTTACAAACTTTGACGATGTC…	0	1	0	1	0	0	0	1	0	0	0	0	0	0	0	1	0	0	0	0	1	1	expressed protein [Oryza sativa (japonica cultivar-group)]	1	2e-42	none	1059	CATGATTCTGGTTGTGAA fuzzy_rev (hit = 238) 0 0 0 1 0 0	CATGAATAGTATATACTT fuzzy_for (hit = 677) 0 1 0 0 0 0
gnl|UG|Ta#S12976611	GGCGGcatgGTNAAGACCAGGATGCAGGTcatgGACGGCCAAGGCGAGCCAATCACCATTGGGCGGACGGTGCGGGAGCTGATCAAGGAAGGCGGGTGGGGCGCGTGTTACAGGGGCCTCGGCCCGAGGTGGGCGTCcatgtccttgtctgccacCACcatgATCACCACGTATGAGTTCCTCAAGCGCCTCTCGGCGAAGAAGGGGCAGGAGAGTGGCGTTCCCTGACTTCTGATGGCAAGTATAGATAATGCAAATTAGGTTCCTTCCCTTGGTTTGTTTAGTTCTTTTCCACAGCTTATCTGATCTTTCAGGTGTTGAAAAGAAAATGGTGATCAAGTGTGTGTAGATAGTGTCTTAGTTTGTAACTCCAAATCAATCAACGAAATCCACTTTATT…	1	0	0	2	1	0	1	0	0	2	1	0	0	0	0	0	0	0	0	0	4	0	mitochondrial substrate carrier-like protein [Oryza sativa	1	5e-29	none	245	CATGTTCTTGTCTGCCAA fuzzy_for (hit = 137) 0 0 0 1 0 0	CATGTCATTGTCTGCCAA fuzzy_for (hit = 137) 1 0 0 0 0 0	CATGTCTTTGTCTGCCAA fuzzy_for (hit = 137) 0 0 0 0 1 0	CATGTCCTGGTCTGCCAA fuzzy_for (hit = 137) 0 0 0 1 0 0
gnl|UG|Ta#S13026429	ATTCACTGAACCCACACAAATCCTATATTGTACGATTCTAACACCAAAGGGATAGATAAGGCTCTAGTGTAGCAGATACAAAAGCCATAGCcatgACGAAACTcatgTGCTTATGTTTCATCATCCTCACTATTGCGGTAGCCGTGTCGGCTGATGAATGTGAGGGTGACCGACAGGCcatgATCAAGGAGTGTGCTAAGTATCAACAATGGCCAGCAAATCCGAAGTTAGATCCATCGGACGcatgttgcgccgtgtggcAgaaggcaaacatcccatgCCTTTGCGCTGGTGTCACCAAGGAGAAAGAGAAGATATGGTGTATGGAGAAGGTTGGCTACGCTGCCAATTTCTGCAAGAAGCCCTTCCCAcatgGCTACAAGTGCGGAAGTTACACAT…	1	0	0	1	2	0	1	0	0	1	1	0	0	0	0	0	1	0	0	1	3	0	5a2 protein [Triticum aestivum]	3	6e-51	none	94	CATGCTGCACCGTGTGGC fuzzy_for (hit = 243) 0 0 0 0 1 0	CATGGGATGTTTGCCTTC rev (hit = 262) 0 0 0 0 1 0	CATGATATGTGTGTGCCC fuzzy_for (hit = 457) 1 0 0 0 0 0	CATGTGTCTGGCCTCACA fuzzy_for (hit = 462) 0 0 0 1 0 0
gnl|UG|Ta#S15903129	AGGGTCCCACCGACCCCCGCCGATCCCGCCGCCGGTCGCCCTCATCTCCTCGCCGCTGCCTCTCGTTTCTCttttcaataatcaagatgAGCCGTGGTGGTAGCGCCGGCGGTGGTCAAAGTTCTCTGGGATACCTCTTTGGAAGCGGTGAGCCCCCCAAACCAGCAGTGGCACCACCAGCTGcatgtgctccgcctgctgAGAAACCATCGGCTGCAAAGCCTGATGCCACCAAACAGGTTGCTGCTGGGGTCACCAGCCAAACCAATAACTACCACAGGGCTGATGGCCAGAACACCGGGAACTTCCTTACGGATCGTCCTTCGACGAAGGTCCACGCTGCTCCTGGCGGTGGCTCTTCCCTGGGCTACCTGTTTGGTGGCAATTGATGCCCACGTC…	1	0	0	0	0	1	0	0	0	0	0	1	1	0	0	0	0	0	0	0	1	1	unknown protein [Oryza sativa (japonica cultivar-group)]	3	2e-10	none	116	CATGTTGATTATAGAAAA fuzzy_rev (hit = 71) 1 0 0 0 0 0	CATGTGCTCTGGCTGCTG fuzzy_for (hit = 183) 0 0 0 0 0 1
gnl|UG|Ta#S13050794	TGGCCAGAGTTGTGGGTTTCTACAATTCCCTACTTTTGGTCTAAAGGCTTGGAAACAAACGTTCTTCTTTGATTTTAGTCTCACATATGTCGGCGCGGGGATGATCTGCTCACACCTTGTAAACCTATCCACACTTTTCGGTGCGGTACTTTCTTGGGGAATAATGTGGCCACTCATCAGCAAACAAAAGGGCATTTGGTACCCGGCAAATGTACCAGAAAGCAGcatgACAAGCTTGTTTGGTTACAAGTCCTTcatgTGTGTAGCTCTGATcatgGGGGATGGCCTCTATCACTTCATCAAACTCACAGGCATCACTGCTAAGAGTCTGcatgCACAATCCAACCGTAAAcatgTTAAGAGAGCGGCAAACGAGGATACAGTTTCATTTGATGATTT…	0	0	1	0	0	0	0	0	1	0	0	0	0	0	0	0	0	0	0	0	1	0	hypothetical protein [Oryza sativa (japonica cultivar-group)]	2	e-105	none	674	CATGAGCATTAGCTAGAA fuzzy_for (hit = 594) 0 0 1 0 0 0
gnl|UG|Ta#S13052564	GCAGGTACAAAGYGCYCCTGGAGCTGTATTGGATTGAGAGTAGTAGCAGAGAGCTAGCTAGCTAGTGTGTATGGTGTGAGAGCCTTATGCTCGCGTGAGTGGCCTTGTGGGSGCGTAAcatgtgtgcacacgtgaaTGTGTGGATGGATGGATGGCTAGCTATATATAGTGGGAGCTAGCTTAGGATGTAAGCcatgTAGGcatgGGCAAGGcatgGTGGATGTTAAGCTTGTCCCCTGGGTCACTTCATAAATAGTGCCAAGGGACAAGTGACACTATAcatgATGGCTGGGTGACAcatgAACAGTGCTCAGGT	0	0	0	0	1	0	0	0	0	0	1	0	0	0	0	0	0	0	0	0	1	0	no hit	none	na	none	0	CATGTGTGCATTCGTGAA fuzzy_for (hit = 118) 0 0 0 0 1 0
gnl|UG|Ta#S22390611	TTTTNNNNNNNNNNNNNNNNNNNNNNNNNNNNTTTTTTTTTTNNNNGCCCCCGCAGTGTGTAAGTGTTGACATTAAGGCTATTTAGGTGATTCTCTAAACACAGTTTGTACAAAAAAGTAGGCCGGTACCGGTCCGGAATTCCCGGGATATCGTCGACCCACGCGTCCGATCAGAAGCCATAGCTTGTTTCACCTAAAGAGAGAAAAAAAGGCTTTGCTCCATCAACCTACCTACCCCCACAGAAGCAAATGGAGTTCAAGCCCAAGGCGACCGTGTGCGCGATGATGCTGGTGCTGCTCCTGCTTTCCTCCTACAGCGGCGGCGGTGGCATCGGCGTGGCGGAGGCGCGCATTTGCACGGGGAAGAGCCAGCACCACTCGTTCCCGTGCGTCTCGGAC…	0	0	0	0	1	0	0	0	0	0	1	0	0	0	0	0	0	0	0	0	1	0	gamma-thionin	1	1e-24	none	82	CATGCCACGCGTTGCTTC fuzzy_for (hit = 678) 0 0 0 0 1 0
gnl|UG|Ta#S32539212	GGCGGATAGAGACTCGCCTCCATCGAAGATCTGAATCCCCTCCTCCTGCTTTCGGAACTCGGATCATTCCTTCCTTCATTCCCGATCGATGCGGCTACAGCCTCCTCCGGATCCGCGGATCTAGCCTTCTCTGCTGCAGCAGCAGCTGCCGCTGCTCGATTGATTGGTGGGGGAGATGAGGTTCTGGAGGGACGGCGGCGCGAGCGGGAGCGGGCGGGACCTCAACGGCGGGATGCCCTACGGCCAGGTGCGCGTCCTCGTCGTCGGCGATTCAGGTGTGGGGAAATCTTCATTGGCACGTCTCATTCTTCAAGGTTCTGCGGTTGCTCGACCGACCCAAACAattggatgtacagttgatGTAAAACATATTACTTACGGAAGCCCAGGGAGTTCATC…	0	0	1	0	0	0	0	0	1	0	0	0	0	0	0	0	0	0	0	0	1	0	expressed protein [Oryza sativa (japonica cultivar-group)]	2	5e-78	none	343	CATGGATGTACAGTTGAT fuzzy_for (hit = 343) 0 0 1 0 0 0
gnl|UG|Ta#S13048820	ATTCGGCACGAGGGTTTCTTCTTCCTCTCGCCGCGGTCGCTGCATATTCTCCCACACCCCAATTTCTGCTTCTACTTCGTGTCCTCCGATCGCACCCAACTTCAGCAAGTTAAAGCCGTGGGTTGTCTCTACCCTACGGCCTCGTCACCGGAGGGAGGCGGTGAGATCTCCCGGCGGcatgTCGTTGGATTCGGACTCCTCTTCGCAGGGAGGCGACCGCCGGAGCTTCCGGCAGATCACACGAGACCGATTATTATTTGAAATGCTCAGGTCGACTAGGAAGGATTCAAAATCAGcatgGAAGGTTCTTATcatgGATAAGTTTACGGTCAAGATAATGTCCTACTcatgTAAgatggcagacatcacagaAGAAGGGGTTTCATTGGTTGAAGATCT…	1	0	0	0	1	0	1	0	0	0	1	0	0	0	0	0	0	0	1	0	1	0	OSJNBa0032B23.7 [Oryza sativa (japonica cultivar-group)]	2	3e-88	none	665	CATGGCGGACATCACAGA fuzzy_for (hit = 354) 1 0 0 0 0 0	CATGAAAGGGCATTGGAA for (hit = 661) 0 0 0 0 1 0
gnl|UG|Ta#S17888515	CCACGCGTCCCGAAGCTATNCAAGCCCNCAATNCCATCCCAGCTCCACGGCCTTCCAGCAAGTAAGCCGAAGCACTAGATCCTCGATCGATGGCTCGCGTGGCACTGCTCGCCGTGTTCGCCGTGCTCGCCGCACTGGCGGTGGCGGAGATGGCGTCCGGGGCGGTGACCTGCGGCGACGTGACGCCCTCGGCGGGGTGCTGCAGCGGGGTGAGGACcctgaacgccaaggcgtcCACCTCGGCCGACCGGCAGGCGGCGTGCCGCTGCCTCAAGAAGCTGGCCGGGTCGGGCATCAGcatgGGTAACGCCGCCAACATCCCCGGCAAGTGCGGTGTCTCCGTCTCTTTCCCCATCAACACCAAAGTCGACTGCAACACCCTTCACTAAGTTATCTGCC…	1	0	0	1	2	0	1	0	0	0	1	0	0	0	0	1	1	0	0	0	2	2	type 1 non specific lipid transfer protein precursor [Triticum	3	7e-33	none	115	CATGCACGCCAAGGCGTC fuzzy_for (hit = 217) 0 0 0 0 1 0	CATGTGTTGGCTGCTGTT fuzzy_for (hit = 458) 1 0 0 0 0 0	CATGAATCCACTTTATAA fuzzy_rev (hit = 592) 0 0 0 0 1 0	CATGCTCAGTAGTCCAAA fuzzy_rev (hit = 919) 0 0 0 1 0 0
gnl|UG|Ta#S17886041(rev)	AGAGGTTTATGGGGGGAAAAAGGGGGGGTCATTTGCAAATCAAGGTGGGAAAACTATGGGAAGGGGAATTGGTGGGGCCTATTGAAAAATAAAACACCTGGGGAAAGAGGAAAATTCCGCAAGCGAAATAAATTGGGAAAGGACAGGTTTTTCCAAAACACGAGGTTGTAAAACGACGGCAAGTGAATTGTAATACGACTCACTATAGGGTGAATTGGGCCCGAAAAAGGAATGATCCCGGCCACcatgGCCACGGGATTTCGAACGGCCGCCCGGGAAGGTGGGCGGGGCAGAATTAATCCTGAGGTGTGCTGTTCAAGTAAATTAAAAAGACTCGTTGAGCGGACTTGGAATTTACGGAAACCATTACCATCAGGAATAATTTGCCCCGCCCCGCCC…	0	0	0	1	0	1	0	0	0	1	0	1	0	0	0	0	0	0	0	0	2	0	no hit	none	na	none	0	CATGACGATTGTTGCATA fuzzy_for (hit = 648) 0 0 0 1 0 0	CATGACGATTGTTGCAAA fuzzy_for (hit = 648) 0 0 0 0 0 1
gnl|UG|Ta#S13140370	TTTTTTTTTTTTTTTTTTTTCATAttgtataacttttgcatgATAGATGTTAATATTTTTTCATATAAATATGGTCAAACTTTACGAAGTTTGACTTCAGACAATTCTTATATACAGAGTAAAAAGGACCGAAGGGAGTACAAACTCTCCCACAAGATGGAATCAAAAGCTTTTCTGAAGTCTAGTTAAGAACTAAGGCAAGGCCTTTCCTTTTATGACAGGATTGCACAACTGCTTCAAGGATGAAATTTTTCAAGTGATATTTCCGACCTTTGATAAGCCTCCGATTGGGTCCGCAAAGTTAACTCCTAAAGAAAACAACACCTTCTTTTTTGGAGGAAAAAAGAGAACACCCTTTTAATTACATTTTTTTGGACGCCGGATAACGCCACACGTGTN…	1	0	0	0	0	0	0	0	0	0	0	0	1	0	0	0	0	0	0	0	0	1	no hit	none	na	none	0	CATGTAAAAGTCATACAA fuzzy_rev (hit = 24) 1 0 0 0 0 0
gnl|UG|Ta#S13165143	CCCCTTCGCCGGCTTCTTCAACACCTTCGACGGCGCCGACTTCGACGACTCCGATCTGGCCTGATCGAGGCGTCTTCCGGTACTAGTAATGAGGCTGGGAGGTCGTTCTGTCGATATGGTACTTGCGGTCTATCTAGTTAGGTTATCGGTGAAGTGAAACTATTTCGAGGCATCTGGAGACCTTTCGGTGATCAATCTAAGTATCGCACTGCTGCGTTGCCCTTGGATCTCGTGTTGTTTGGTTAATATATGCAAGTGCCTTAACTTATCCTTGATTAGTATCATCTCTGCGAGGTTCTCTTTATAGTTCGATCGGTTATGGATTGTTGCtatgttatttctgctcaaTTGTGGCTGTGTTGGGAACGAGCTGATGCTATGCTAATAAATTAGCTTCGA…	0	0	1	0	0	0	0	0	1	0	0	0	0	0	0	0	0	0	0	0	1	0	no hit	none	na	none	0	CATGCTATTTCTGCTCAA fuzzy_for (hit = 330) 0 0 1 0 0 0
gnl|UG|Ta#S13044891	ATTCGGCACGAGGGGTTCCTCGAGGGCGGCGAGGGCCACGACACCGACATCACCGGCACGCGCGCGCTCCGcatgATGCCCTTCGGCGCCGGCCGCCGCATCTGCCCCGCCGCCACGCTCGGCGTGCTCCACATCCAGCTCACGCTCGCCAAcatgATCCGCGAGCTCCGGTGGACTCCCCCCGCCGGCGAGGGGCCGCCAGACCCCACCGAGACCTTCGCCTTCACCGTCGTcatgAAGAACTCGCTCCGGGCCGGCATCGTCGAGCGCAACCAGCCGCCGCCGGTGGCCGCGAATTGATTGCCTCCGTCGACCCGGAATGCACGGCGCGGCGCGTACCACGTCACGGATATGTGATTATGGCAGGGTGTCAGTGTcatgCCTCATCAAGAAGATATA…	0	0	1	0	0	0	0	0	1	0	0	0	0	0	0	0	0	0	1	0	0	0	putative cytochrome P450 [Oryza sativa (japonica cultivar-group)]	1	9e-39	none	535	CATGATGCAATGCCACCT for (hit = 454) 0 0 1 0 0 0
gnl|UG|Ta#S32627748	TCGTTCGGCCACCAACGCCTCTCCTACTCCCTCCTCAACTGCAGCAGAGTTCCACTGCTCACTATCTCCACCACCTCCTCCCTCCTCCTCGACATCCCCTCTGCCCCCCTTCCCCCATCTCCTTCAGCTACCTGCGCAAGTCGTCGCCGGCGCCGTTcatgCCCCAACGTCTCTCCTATCTCCCCCCTTTCCTTCTGCAGCAGGCTCACTGGCCACCGCCCACCACCACCACATTCCGCTCCTCATCCCAGCCCCTTCCGACGCCGACTTCCAGAAGTATGCCGCCGCCGCCGCCTACGACCTGCTCAATTCTGAGACAACGATGCCACCTACTGCTATTTCCCCTTCCCCGCTgacgcactccaccacatgTTTTGGTGTGATTGTTGATGTGGAGGT…	0	0	0	0	1	0	0	0	0	0	0	0	0	0	0	0	1	0	0	0	0	1	no hit	none	na	none	0	CATGTGCTGGAGTGCGTG fuzzy_rev (hit = 354) 0 0 0 0 1 0
gnl|UG|Ta#S32665859	AGAAACCCTTGCTAGTTGTTCTTCCATAGTAACCCACCCTTTACAAACAATACAAAGCCGGCcatgTACGACGCTCCGTCGGCGCAGGAGATGTCCTAcatgGATCACGTGCAGAGGCGCcatgAGGAGAAGGGCTGCATCTACGcatgCGTGTTcatggcgctttgctgcttCTGCTGCTACGAGACCTGCGAGTGCTGCCTCGACTGCCTCTGCTGCTGCTGTAACTAAACTAGCcatgGCCGCCACTGGACAGACAGACGACGGATAAAGGCGCGCCGAGATCCACCACCGGCCTCTTCTGTCTTTAATTACCCCGACAGTTTTTGATTTTTTTAATAATAAAcatgTGTGTCTAGCTCTCAACTTAGCTCGATGAGTGCTTTATCGATATTGCAA…	0	0	1	0	0	0	0	0	1	0	0	0	0	0	0	0	0	0	0	0	1	0	no hit	none	na	none	0	CATGGCGTTTTCCTGCTT fuzzy_for (hit = 155) 0 0 1 0 0 0
gnl|UG|Ta#S26023719	CCCCCCTTTGACGTCAAAGAAGGTAAATGGCCCCCCCGGGCATTAACCCCAGGAcatgCCCTTATGGGACTTTTCTACCTGGCAGAAAATTTACGTATTAGTCATCGCTATTACcatgGTAATGCGGTTTTGGCCGTACATCCAAGGGGCGGGGATAGCGGTTTGACTCCACGGGAATTTCCAATTTTCCAACCCCATTGAAGTCCAATGGAGGTTTGTTTTGCACCCAAAATCAACGGGACTTTCCAAAATGTTGTAACAACTCCGCCCCATTGACGCAAATGGGCGGTAGGCGTGTACGGTGGGAGGTCTATATAAGCAGAGCTCGTTTAGTGAACCGTCAGATCGCCTGGAGACGCCATCCACGCTGTTTTGACCTCCATAGAAGACACCGGGACC…	0	1	0	0	1	0	0	1	0	0	1	0	0	0	0	0	0	0	0	0	2	0	HCMVUL126 [Human herpesvirus 5]	3	8e-26	none	134	CATGATATATACATATAG fuzzy_for (hit = 1046) 0 0 0 0 1 0	CATGATATATACATACGG fuzzy_for (hit = 1046) 0 1 0 0 0 0
gnl|UG|Ta#S32533958	GTTTTGTGCGCTCCTGTCGAGCTGAGCTGCAGAGGTATGGAGGAATGGGCTAGTTGGCTGTAAGCTGTTCCTATTTTGTATGCTTGACGCCCGGATGGAGCCGATGATGGATCAACTGGGAGTGAAGCGGACACCATTTTGTACGAGTAAATCCTTGAATTCCTCCCTATATTTGTTGGTCCAGGAGGGGGTTAATTAGTACTTGTGGTAcatgTATGTATGTCGGGTGAAACCATcatgcagtaggaatcaggCAAGCTTATGAGTGTTCATTATGCAGTAGCAGTcatgcaagctactttttgTTCATCGTCGCACTGGATTATGTATCGGTTTCTGGGTGCTTTTGAGTGCTTGTTGTGCTGCAATGCAAGCTCGGACCTGATGATTTTTTTTGGT…	1	1	0	0	0	0	1	1	0	0	0	0	0	0	0	0	0	0	0	0	2	0	no hit	none	na	none	0	CATGCAGTAACAATCAGG fuzzy_for (hit = 236) 1 0 0 0 0 0	CATGCAAGCTAAGTTTTG fuzzy_for (hit = 287) 0 1 0 0 0 0
gnl|UG|Ta#S18009512	GCGGGAGGCCATTGGGAGGTTATAAAGGGAGTTTTCCCAATGTTGCAAAGTGTTTCCGGTAAAAACTTAAGGAAAACCACCAGTTCCCCCTAAAAGAAATTAAAAACGAGGTTCAGAAAATATGGCGCTCAACCCCGAAAAcatgttagatttgttgaaTTCTTTGGGAAACACAAAAAAACTGGTGCCAGTCAATGAAGGTATAATTCAGCCAGACTTCACTGAAGTTTATCTCTGCTATGAATATCTACCTAATGGGAGCCTTCAACAGAATTTTTTCGGAACAAAAACAGTTGAGGCTGTCTCTTCAGCTGAACCTGCTATCGATTGGCCCACACGCTTCAAGATAATCAAGGGAATTTCCCAGGGTTTACTGTTTCTACACAAGTTGGATATTCC…	1	0	0	0	0	1	1	0	0	0	0	1	0	0	0	0	0	0	0	0	2	0	serine/threonine protein kinase [Triticum aestivum]	2	1e-89	none	324	CATGTTGGTTTTGTTGAA fuzzy_for (hit = 141) 1 0 0 0 0 0	CATGGCTCAAGAGTATCT fuzzy_for (hit = 543) 0 0 0 0 0 1
gnl|UG|Ta#S32643379	AAGTAACAATAGCATCGTCGAAAAACAGAGGAAGGTTTCATCCTATTACAGAGCTTGTCTAGTAGTCTTTAGAATGCTAGATGATACTTAGATACAACTTCCATTGCTGTCGATGGTTCATCTAAAGGCAATGcatgATGAGAACCAGGCACTGCTTTGTGGTGACCTTGAAACGAAATGCACAAATGTCTCCTTcatgAATTTTTGCAAGACGGCGGAACTTAGACcagttggttgttaccgtgGCTCTCttgtcggttcctagcatgATGCGACAATTGGCGTGTAGAACACTGTTTGCAAGCCTGACGTTGAGCGTATCATAATCTGGGTcatgTAATCTTTTAGTTTGCTTTCGTTGTAGTTGACCTGAAAATACATCCGTTTGcatgGCTTTGT…	0	0	0	2	0	0	0	0	0	0	0	0	0	0	0	2	0	0	0	0	0	2	no hit	none	na	none	0	CATGGTAACAGCCAACTG fuzzy_rev (hit = 227) 0 0 0 1 0 0	CATGCTAGGAATTGACAA fuzzy_rev (hit = 251) 0 0 0 1 0 0
gnl|UG|Ta#S32421788	AcatgTGTGGGCTCAAGGGcatgGAGAAGGGTATTGATGAGATcatggtgccactggctgcAAAAGAAGGGATCGACTGGATAGATTACAGGAAGCAACTGAAGAAGTCGGAGCAATGGAACGTCGAAGTCTACTGATTCCTGTGTTTTTCATTCTCGRGGCTTTCTTGTGCATATGTGCCGACGCACGCCTATTCGTGCGATCGAAGAAGATTGATGTACGT	0	0	0	1	0	0	0	0	0	1	0	0	0	0	0	0	0	0	0	0	1	0	ferredoxin-NADP(H) oxidoreductase [Triticum aestivum]	3	1e-18	none	353	CATGTTGCCACTGGCTGC fuzzy_for (hit = 43) 0 0 0 1 0 0
gnl|UG|Ta#S32539771	ACACATCGAAGGCGCGGACGCGCATCTCCACTACTTCCTCGCGTCCGGCGACCGCCGTTAACCGGCCACCGAAGTGCGCCGCCGAGCACGCACGCGAGCGCAGCCTCAGCGGGATCCGGCTGGGAGAGCAGTGGCGTGCCCAATTTGAACACTGACGAGCAGCGCCGCGCCGTCGCGGACCCAGGCCTCcatgCCGGGCGACGAGTAGTGCCTCGACCCCGCCGAAGGCGATGAGCTGCTGACGCAGGCGGGATCTGTCTGCGAGTTGAAATGGCCGCCGCGCGCCCAGGCCAAGCTACTGCTGCTGCGGGCGGGATGCAGCTACGAATTGAAGTCGCCGCGcatgGCTGCTGCTGCTTCTTCGCAGATTCGGCTGGATCTGGCTGCTGCCGCTGCCGC…	1	0	0	0	0	0	1	0	0	0	0	0	0	0	0	0	0	0	0	0	1	0	no hit	none	na	none	0	CATGGTACCAATCTAAGT fuzzy_for (hit = 487) 1 0 0 0 0 0
gnl|UG|Ta#S15824278	CCGGTGCTACAGCCGGGTGCCACCACCGTCGACGCCTATTTCCCGGCGGGCCGGTGGTTTAGTCTCTATGACCACAACTACCCCCTCACCGTCGCCACGCGGACCGGCAAGCGTGTTACACTTCAGGCGCCAGTGGACTCGGCTAACGTGCACCTGGCCGGCGGCAACATCCTACCATTGCAGCAGCCGGCGCTGACCACGTCCGCCGCACGGCAAGGCGAGTTTCACCTCCTTGTGGCGCTTACGGAGAACGGCACAGCCAGTGGGGAGCTATTCTTGGATGACGGCGAGTCcatgGAGATGGGCGGGGTGGGAGGCAAGTGGACCCTGGTGAAATTTAGCTGCAGCACGGCGGAGAGCAAGGGCATCATCACGACCACGGTGAGTTCCcatgtggtg…	0	0	1	0	0	1	0	0	1	0	0	1	0	0	0	0	0	0	0	0	2	0	putative high pI alpha-glucosidase [Oryza sativa (japonica	1	2e-59	none	885	CATGTCGTGCAGACCTCA fuzzy_for (hit = 390) 0 0 0 0 0 1	CATGGTATATCTTAAGTT fuzzy_for (hit = 635) 0 0 1 0 0 0
gnl|UG|Ta#S17884641	AGCACGACCCACCCCCGCACGCTGGCNTGGTATTCTCAAACCATCTTCCTCGTACCCTGTCCACCAAGGATCCCCCCAATACCCcatgGTGTATATCCTCGCTACCCCAGCGTGAGCcatgGGGGTCACCAAGGCGTATCTCGACGAATGGCTACCCACCTCCcatgCCTANTTGGGGGATCTTGGTCGGACAGGGTACGAGGAGATGTTTGAGAATTACCCAGCAGGGCTCGGCGATCATCTGGCCACTGGTCACTCGCTTTGTCGGGTGCAAGCcatgCTCCAAGTTTGGGGATTACCCTGTTGAGCGGTGCCTCAAGCAGATGGACCGTGCCTTCAATTTCGGGGATaaccaggtgttgcacatgTATGGGTTTGAGCACAAGTCTCTTGCGAGCA…	0	1	0	0	0	0	0	0	0	0	0	0	0	1	0	0	0	0	0	0	0	1	transferase/ transferase, transferring glycosyl groups [Arabidopsis	3	3e-39	none	461	CATGTGCAGCATCTGGTT fuzzy_rev (hit = 350) 0 1 0 0 0 0
gnl|UG|Ta#S32593115	AACCATCTNTGGCATCTTCAGTACTACTTACGGCAGGCTGCGCAAGTGATATTcatgATATAGCACAACCTTTTAGATATATTTTCTTGTTGTCCCGGACCCCCTGTTAAAACAGAAGTGCTTTTGCAGGCTTACAAGAAATGGATTTTGAGGACCATCTAACTATCTAAGAATcatgGAATTCGTTCCATCCTAAATTTTTGGGACTCTGGAATAAACACAAAGATGGGAATGGGGATGCATACCTGTCTGCCATACACATTGACAGGTTTTCAATACTCATCCTGAAGCTTTTCAGTGTTGTACAGAAGAAGTAATTGACAGGTTTACTTcatgatagtcttggatttGGTTTGGCCAAAATGATCAGGTGCGTTGCCTGAGGagtttgtcggcgcc…	0	0	0	0	2	0	0	0	0	0	1	0	0	0	0	0	1	0	1	0	0	1	OSJNBa0043A12.25 [Oryza sativa (japonica cultivar-group)]	3	3e-15	none	427	CATGATAGTCTTGGATTT for (hit = 332) 0 0 0 0 1 0	CATGGGAGCCGACAAACT fuzzy_rev (hit = 385) 0 0 0 0 1 0
gnl|UG|Ta#S32572114	TCAACAAAAGCAGAGATTTTCCAGCCACGCACCAGAGGACGAACAGCGCGATGTNTGGGTATCGTCCGAGATCAGAGGATTTTGACCCGGCGGGAAACGGAAAGGTTCCAGATAAACCTGCAAGACTGGAACACGAGAGGCTCCGGTTCACCCAATAATCAGGTCGAGTCCGAGTGGATAGAACAGTTTGAACCTGGGGTGTACCTGACACTGGTTACTCTTcatgATGGAACCAAAGAGCTGAAAAGGGTGCGGTTCAGGTAGGCATTTCTATGATAAGAAACTGTcatgAATAACCAcatgCTCTGAcatgGAGCATTCTTTggcctgtaacttgtcatgAGTAAcatgACCTGTTAAGTGTTTTTTCTTTCTGGCAGCCGGAGAAGATTCGCGGAG…	0	0	1	0	0	0	0	0	0	0	0	0	0	0	1	0	0	0	0	0	0	1	H0723C07.10 [Oryza sativa (indica cultivar-group)]	1	2e-39	none	1082	CATGACAAGTTTAAGGCC fuzzy_rev (hit = 324) 0 0 1 0 0 0
gnl|UG|Ta#S13021327	GATACAGCAAGTGCTTGAACATTTGAAGCAATTTTATGGTAATCCTCCAATCTATATCcatgAGAATGGATATCCAATGCATCAAGATGTAGTATTTGATGATGGCCCTAGGGTGGAATTCTTGAGTGAACATCTTAAGAACCTTCTCACTGCTGTCAGGAATGGTTCGAATACTAGGGGCTACTTTGCCTGGTCGCTGATGGATTTATATGAACTACTTAGTGTCGGGGACACGTATGGACTCTATTACGTGGATTTTGCTGATGATGATCTCAAGAGGTATCCAAGGAGCTCTGCGATTTGGTACAAGGATTTTCTCAAGGGGAGGCACACGGAGACGGGGAGATTCTCCGATCACTAGCTCGGGTAGACTGCGCTAGGTGTTTTCCGTAGGTTAAA…	0	0	0	0	0	1	0	0	0	0	0	1	0	0	0	0	0	0	0	0	1	0	hydrolase, hydrolyzing O-glycosyl compounds [Arabidopsis thaliana]	2	2e-27	none	487	CATGCGATGATTCTTCTT fuzzy_for (hit = 559) 0 0 0 0 0 1
gnl|UG|Ta#S15880296	TGGAGGTCCGGCGcatgCGCGTGATCCGGGAGCGCGCCGCCCGCGGCCCCCACGACAAGATGCCGATGAGCGTCTTCTGGATGCTGCCGCAGTACGTGCTGCTGGGCGTCGGCGACGTGTTCAACTCCGTGGGCATCCTCGAGTTCTTCTACGACCAGTCGCCGGAGGGGATGCGGAGCCTCGGCACCACCTTCTTCACCAGCGGGCTCGGCGTCGGGAACTTCCTCAACAGCCTGCTCGTGACGCTCGTCGACCGGGCCACCGCCACCACTACCGGGGGGAGCTGGATCGGCGACAACCTCAATGACTCGCACCTCGACTACTACTACGCGTTCCTGCTGCTCCTCACCGTGGCCAAcatgGCGCTCTTCGTGTGGGTGGCcatgCGGTACAGGTACA…	0	0	0	1	0	0	0	0	0	1	0	0	0	0	0	0	0	0	0	0	1	0	unknown protein [Oryza sativa (japonica cultivar-group)]	3	2e-55	none	282	CATGACAGCACAACAAGG fuzzy_for (hit = 491) 0 0 0 1 0 0
gnl|UG|Ta#S17986599(rev)	GTGGGGCGGGGTGTGATTGAAGGCCTTTACAGGCAACCTGGGGGGTGTTGTCCCCCTTTATTTGTACACCTGCCCGACGGGGGTTTCCGACCGGGGGTGGCTTTGGGAACATTGGTCAAAGAAGGGATACTCCCTTGGCCGTGGTTAGAGTTGGATCAATCCCACCCGTCAGGAATTGCGAAATTTACCCTTCCAATCAAAGGGGGTATTTTTTTCGGGAAATGGTATGGCCAAGTCATTAATCCTTAATTcatgTGCCAGACAATTTAATTTAGGCTGGACGGAATTCAACTTTTGGATCCCTCGGGCCAACGTATTTACTCAAGAAAAACTGAACAGAGcatgGTCCGCAGCAACTGcatgCATTAGAACCTGTGGGCTCTCCAGATAGCTTCCGGA…	1	0	0	0	0	0	1	0	0	0	0	0	0	0	0	0	0	0	1	0	0	0	no hit	none	na	none	0	CATGACATTGGGAGATGC for (hit = 1040) 1 0 0 0 0 0
gnl|UG|Ta#S26022179	TCCACANACTATGCGTTAGNGAGCTTCCATACGAGTTAGTATAGGGACCACTTTGTACAAGAAAGCTGGGTACGCCTAAGCTTGGGCTCCTCGAGGGATACTCTAGAGCGGCCGCCCTTTTTTTTTTTTTTTTTTTTTTTTTTTTTTTGCCAGTTTGTTTTTTATAACTATTAAATGATGGGGTGATTACTGGAACTCATAAACGATTTTTTATTGTTGTAATCATTCCAATTCAATTTTTACAAGCCTCTTTTCAATCATTGGCTAAATNAAATTGTGGATTTAAGGTACCGTGAGTACTTCTTTGTACTGGTTAAGGTCCCAAATAATCATCCCAAAACAAGAATCTCTTTTATTCAAAACTTCTTGATACCACACACATTCcatgAAGGGTTTTAA…	0	1	0	0	0	0	0	0	0	0	0	0	0	1	0	0	0	0	0	0	0	1	no hit	none	na	none	0	CATGTAACTAGATAACCC fuzzy_rev (hit = 681) 0 1 0 0 0 0
gnl|UG|Ta#S13122854	AAGTNCTCCCCAGCAAGTAGGAAATTGTGCTCTCTTTCCATCTCGCATTATCTGTGTTAGCCAACAACAACCGACCcatgGCGATCGGTCACCTCCGTGACTTCCTGGTTTTCCTCCTCGTGCAGGTCTGGCTGTTCTTGATGATGGCTGCATCGGCGAAGGTGCAGGGAAGGcatgTGGGCGTGGCGTCGGTTCCCGcatgCTGCACCTACCACGTCGAGTGCTGCCAATGTCTGACGGCGGAAGCCCCGCTCGCCACCGCCACTCTTCCTTGACGGCCACACCTGTGGcatgTGAGTTCACTCTCCCCTTTGTCCCGACGATTAGCGGAATCAGCGTGAGCGCTCATTCCACTGGTTCTGcatgcgtctatgtgagtcTGCTGCTTTTcatgCCTCT…	0	0	0	0	0	1	0	0	0	0	0	1	0	0	0	0	0	0	0	0	1	0	no hit	none	na	none	0	CATGTGTCTCTGTGAGTC fuzzy_for (hit = 362) 0 0 0 0 0 1
gnl|UG|Ta#S32686954	AGGATCCCGAGAATGATTCTAcatggagttcggcttcgaGGAGTAGTTAGGAGGTCCCAGGCAGGAGGCCTCGCCTTTTTGATCATTGCTACTTTTGTGCTAGCCTTCTTAAGGCAAACTTGTTTAACTTATGTATGTACTCAGATATTGTTACTTCCGTTGGCTCGTTTGTATTCGAGCTGATGTATTCGAGCCCTCGAGGCCCCTGGCTTGTAATATAAAGCTTGTATTATTTTAAAAAAAAAA	0	0	0	0	0	1	0	0	0	0	0	1	0	0	0	0	0	0	1	0	0	0	no hit	none	na	none	0	CATGGAGTTCGGCTTCGA for (hit = 21) 0 0 0 0 0 1
gnl|UG|Ta#S12987956	ACATACATAcatgAcatgTNCATTNAAATTGAGATATACTGCAGAtaacacattacatgcatgAGTGGCAATCATATGGGTTCTGCTTTGAATCACACGATTCAGACAGTTGTGAACATTGATGATcatgATTGTGTGGTAACTGTATATACTGATTACGAACCAGGAAAAGAAACTAACGGTAGCTCACAGTTCTTTTAGAAAAACATAAAGGTACTAACTGGCAGTTATATTTCCACCATCACTCCTAGTTGTGACTTCCTACAAGAAATGAGAACGAAAATGATATTACAGCCTcatgtcccttccttgtttGGCCATTATATTCGAcatgTTCCTTCCCATCAGATGTCGATCTCTATATTTCCGCTTTGCAAATGATCCCAATTTAAAGCTTGA…	0	1	0	0	1	0	0	1	0	0	0	0	0	0	0	0	1	0	0	0	1	1	no hit	none	na	none	0	CATGCATTTATTGTGTTA fuzzy_rev (hit = 45) 0 0 0 0 1 0	CATGTCCCTTCCTTGGCT fuzzy_for (hit = 297) 0 1 0 0 0 0
gnl|UG|Ta#S12969305	TCGCCAGCGAGACCCTCCCCAACCTGCCTCCGCCCTTCGCCACCCTCCAGACGCTCAAGGAcatgTTCGCCTCCAAAGGGCTCACCGCCGACGAGATGGTCACCCTCTCCGGCGCACATAGCGTCGGGGTCTCCCACTGCTCGTCCTTCTCGGACCGCCTCCCTCCCAACCCCTCTGACCCCTCGGCcatgGATGCCACGCTCGCCGCGTCTGTGCAGGTAAAATGCAACCGCACTGGTGACCCCGTGGTGGTGCAGGACTTCAGGACCCCGGGGGACCTAGACAACCAGTATTACAAGAACGTGCTCGATAAAAAAGTATTGTTCAAGTCGGACGCCGCACTCCGTTCGTCGGAGACTGGGGCACAAGTGCTCCTCAACGCCTGGATCCCTGGGCAGT…	0	0	1	0	0	0	0	0	0	0	0	0	0	0	1	0	0	0	0	0	0	1	putative peroxidase [Oryza sativa (japonica cultivar-group)]	3	2e-56	none	384	CATGGCTGCATTGAACTT fuzzy_rev (hit = 407) 0 0 1 0 0 0
gnl|UG|Ta#S17979002	CACCAGCTAGTCAGATTTAGGCCTATCTAGGTGACATTATAGAACAAGTTTGTACAAAAAAGCAGGCTGGTACCGGTCCGGAATTCCCGGGATATCGTCGACCCACGCGTCCGCAGACCTACAGGCCGTGGATTTGTTGTGTACCACGCTAAGTTTGCTGATAATTATCGcatgTACTCCCGAAGCCACTTTGTTAAAGGACTTGAGCTGTTAATACTTCTGGTTGTATATCTGGCCTATGGGAAATCCTACCGCAGCACGAGCCTGTACCTATTTGTCACCTTCTCCATATGGTTCCTGGTGGCATCTTGGCTATTTGCACCATTTATCTTCAATCCGTcatgTTTTGAGTGGCAGAAGACGGTTGATGACTGGACAGATTGGAGGAAATGGATGGGT…	1	0	0	0	0	0	0	0	0	0	0	0	1	0	0	0	0	0	0	0	0	1	putative glucan synthase [Oryza sativa (japonica cultivar-group)]	1	e-105	none	602	CATGGCAAACCATAAACC fuzzy_rev (hit = 587) 1 0 0 0 0 0
gnl|UG|Ta#S12995588	TTTTTTTTTTTTTTTTTTTGAAAGAACAAATGAGCTTAAAAGcatacatattcattcattATTTTTTACACGGCCACAGAATCAACGATGCAGTGCCTAACAGAACTGCACTAGGGAAAGACTTGCTTATACAAAATGACCATCCATTCTTACTACCTTTTTCTCTCTGTGTTTCCCATAAACAACAAATCAAACTTCAAAATGAACATCAATGTTCTCTTCTCCTTCTTACTAAGTGCACTGCAAATGATTTCCTGAAAGAAAAAAAGAGTGAGATGCAAAACAAAAAGTAAGCTGCTGCAAAAACAAAACTAAACTAAACCGCAGCGACGAGACGAGTGGCCTGCATCAATTTTTCTTCCACACAACGACAAAGTGAGATGcatagaatattcaacc…	1	0	0	0	1	0	1	0	0	0	1	0	0	0	0	0	0	0	0	0	2	0	no hit	none	na	none	0	CATGCTTATTCATTCATT fuzzy_for (hit = 42) 1 0 0 0 0 0	CATGGAATATCCAACCTT fuzzy_for (hit = 383) 0 0 0 0 1 0
gnl|UG|Ta#S32499848	TTNNNGGNATNNNATAATNNNNNTNGGGGCNNNAGAAAAGGAGNGGAANNNGGNGATGGGAATGNTGGCTTNGNCNTNATNTNTGNTGTGATGNNGGNGNTGGTGAAGAAGGNTNTGGAGCAAGGGNTGANCNGCNTGGTCNTNGTCACCNTCNGGCNTGGTNGNTAACATNTTCNTTGNTCCAATAGCCTTTTTCAAAGAACGGAGCANGAGGCCCAAGCTCACATTGGAGGTCNTAGCGTACCTNTTCTTCAGCGCCGTGTTTGGCGCGACGCTCTCACAGTACACCTTCTTCTATGGCTTGCAGTACACCACTTCCACCTTCGCCATAACCTTCATCAACCTCTCTCCTGTGCTCACCTTCCTCATCGCCGTCGTGATGAGGATGGAACCGCTGAA…	1	1	0	0	0	0	1	1	0	0	0	0	0	0	0	0	0	0	0	0	2	0	putative MtN21 [Oryza sativa (japonica cultivar-group)]	2	3e-49	none	358	CATGGTTTTGCTCTTCAA fuzzy_for (hit = 582) 0 1 0 0 0 0	CATGCTCCTCAGTAAATG fuzzy_for (hit = 681) 1 0 0 0 0 0
gnl|UG|Ta#S22365446	AAGCTATGACCATTAGGCCTATTTAGGTGACACTATACAACAAGTTTGTACAAAAAAGCAGGCTGGTACCGGTCCGGAATTCCCGGGATATCGTCGACCCACGCGTCCGAGAGAAGCTTCTCACATTTGCAGATCCAACAGTTCTCCTTTGAATGCAAGACTATCAAATATTGGCAGGGGTGAAGCTGCCAGTTTTGCACCATTGAAGCGAGCTAAACTTATAGAAGGGACATCAAGTACCAATTGGTCAGCCAAATACAAGGAGATAGTCcatggagcaaaatcagtgGAAATTAGCTCATCGAATAGTCACATTTTTCACCTTCGAGATGTGCCCGGTGAAAAATGTAGCAAACCACCAAAAGTCGTGCTTAAAGCAAATGCCGACAGTGATTCCCT…	2	0	1	0	1	0	2	0	1	0	1	0	0	0	0	0	0	0	0	0	4	0	DNA-binding protein-like [Oryza sativa (japonica cultivar-group)]	2	1e-26	none	558	CATGGAGTAAAATCAGTC fuzzy_for (hit = 271) 1 0 0 0 0 0	CATGTTATCATTTATACA fuzzy_for (hit = 524) 0 0 0 0 1 0	CATGGAGAAGTTCTTTAT fuzzy_for (hit = 548) 1 0 0 0 0 0	CATGCAAGCATTCTGTAG fuzzy_for (hit = 674) 0 0 1 0 0 0
gnl|UG|Ta#S32534621	TTTTGTGGATTCACAACTGAGGCAcatgCCCGAACACCACcatgGCCACCTCAAAAGCGTGAAGATCAGTGGCTTCAGCTCTGCGAAGTGCTTGATTGAACTGAcatgTTATATTCTCAAGAACGCGGTGTCACTTGAGTATCTTACATTGGACACCATTTGTGGGCAAAGGTGTTATGATGAAGGTGGTGACGGTTGGTGTTTTCCTAGGGGTTTCCACGAGAATAGGATCCGCcatgGGAACCCCTAGGACGCTCTCGGCTATCAGAACATACATTGAGAATAAAGTTCCATCTACAGTTAAGTTAACTGTTCTGGAGCCTTGCAACAAGTGCcatgGTAAAAGACTAGAGCGGCTATTATCACTGTCGCGCAATGTCATTTCCATTTAATTTTAGA…	0	0	0	0	0	1	0	0	0	0	0	1	0	0	0	0	0	0	0	0	1	0	OSJNBa0044K18.24 [Oryza sativa (japonica cultivar-group)]	2	2e-35	none	748	CATGTGTATGACCTACTG fuzzy_for (hit = 423) 0 0 0 0 0 1
gnl|UG|Ta#S18010724	CCCCCCCGTAGAGCCAAATGGGCGCTTGAGGGTTGCCGCTTGGGGGGTTTATATTAACCCGGGCTGCTTTTTTGGACCGTTCAGGATTGCCCTGGAGACCCCCCTCCCCGCGTGTTTGACGCCCCCATAGGAAGACCCCCGGGCCGATTCCGCCTTCCGGACTTTTAGCCAAGGCCCCGGGGCCCGGTTACCATTTTCACCCCAGGGAACCGGCtatgccccttaggccctaTTTTGGGTGACACTATAGGACACGTTTGTACCAAAAAGGCGGGCTGTTCCGGGTCCCGAATTCCCCGGATATTGTTGACCCACGCGTCCGCGATTGGAGCACGAGGAGGGATAcatgGACTAAGGGAGTAGAAAGTGAAACACCAGCGATGAGCCCATCTACCGCGC…	0	0	1	0	0	1	0	0	1	0	0	1	0	0	0	0	0	0	0	0	2	0	unknown protein [Oryza sativa (japonica cultivar-group)]	3	5e-55	none	183	CATGCCCCTTATGCCCTA fuzzy_for (hit = 214) 0 0 0 0 0 1	CATGACGCGCGAGGCCGC fuzzy_for (hit = 763) 0 0 1 0 0 0
gnl|UG|Ta#S12938477	GCAAGATGGATNGGTGCTTAATGGAGTCTGCCTTAAAGTCCCccagaaaagatgagcatgttgttgcttgttcaCATAGAAGGTGGCAGGCTTTCAGACTAAGCCGCCGCAGTAACCGcatgCACTCAATAGATTGGACAATATTGTCATCTTCTCATAATGATCCAATGGCATCTGATGTTATTGCACCTTCTGcatgGACAATATTTGGCTGTACAAACGGTAAGCATACAAATTGTCTTTCCTTCTTTATTATATGATTAAAATAAGCTTAATAAGAGCCATcatgTTCATTCTCAAGGGCTAGAAATCGCcatgTTAACTTGGGAACcatgttataacagggataTTTCATATGATGGGCTAGAAATTACTCCCTCCGTCCCATAATATAAGACG…	0	0	0	1	3	0	0	0	0	1	2	0	0	0	0	0	1	0	0	0	3	1	unknown protein [Oryza sativa (japonica cultivar-group)]	3	6e-33	none	773	CATGCTCATCCTTTCTGG fuzzy_rev (hit = 42) 0 0 0 0 1 0	CATGTTGTTGTTTGTTCA fuzzy_for (hit = 56) 0 0 0 1 0 0	CATGGTGTTGCGTGTTCA fuzzy_for (hit = 56) 0 0 0 0 1 0	CATGGTATAACAGGGTTA fuzzy_for (hit = 331) 0 0 0 0 1 0
gnl|UG|Ta#S16216886	CCACGCGTCCGAAGAGTGGAAAAGAGGAATAAAAGAGTTGCTAATCGACcatgGTAATTCTCAAGAGAAACACAAGGGTTGTTTGCTTGGCGGTGCTTGTGGTcttggccacaaccttattGCCTTTCTCAACTACACAAGGGGCGTGCTTAGTGGCACCGGAATGCTCGGGGCCCTACCCAAATGTAATATGCGGTGAGTTATGCGCTCGTTACGGTTATAGCAAAAATGGATACTGCAAAGATTCAAGAAATTGCTGTTGTAGTGGCAAAAACTTAAAAGAGTCAGTCCAGGTGGATCCTACTGCAAATCCTTAGGAGAGAAACTCTAGAAGCTGCTGCACCACAATATGTAATGGTGAGATGATTAAATTTGAAATGAAATAACTATTTAT	0	0	0	0	0	1	0	0	0	0	0	1	0	0	0	0	0	0	0	0	1	0	no hit	none	na	none	0	CATGGCCACAACCTTATT fuzzy_for (hit = 103) 0 0 0 0 0 1
gnl|UG|Ta#S17887621	AAAACCCCCCCAAGGGCAGGGCCAAGAATTCGAAAATACCCCGGTGTTTCAAAGGAGAAGACTAATGGAGATcatggagaataataatggTGGTGGTCGTCTCCCGCTTTcatgCAGAAGCAACAATTGGCAGTAAAGCAGGATAGTAACATCCAGAGCAGAGCTGAGGCTCTTCAAAATGTGGAATCAACCATCCATAAGCTGAGCAACATTTTTACCCAGCTGGCAACcatgGTGTCTCAGCAGGGAGAGTTAGCAATCAGAATCGATGAGAAcatgGAGGAGACGGTAGCCAACGTCGAGGGAGCGCAGGGCCAACTCTTGAAGTACCTCAACAGCATCTCGTCAAACAGGTGGCTGATGATGAAAATATTCTTCGTGCTGAAGGTGTTCCTCAAG…	0	1	0	1	0	0	0	1	0	1	0	0	0	0	0	0	0	0	0	0	2	0	putative syntaxin of plants 31 [Oryza sativa (japonica	1	2e-43	none	344	CATGATGAATAATAATGG fuzzy_for (hit = 72) 0 1 0 0 0 0	CATGTTGAATAATAATGG fuzzy_for (hit = 72) 0 0 0 1 0 0
gnl|UG|Ta#S12977258	GCTCTAGTCNCTGAGTGAGCACGAGCAGAGCGAGGAAGTAGCCGGAGCCTCTCCATCTCCCTTTCCGCGGCTGGTGTGTCGACCTCGGTGCTAGCcatgGCCGCGCTGAGGAGAGGTTCGGCCGTGGCCTTGGCGGCTGCGGCGATGTTTGCCGGGATGGCGTCGGCGGCCGTGTACGAGGTGGGCGACAAGGTCGGGTGGACCATcatgggcaaccccaactaCGGCGCCTGGGCCGCCTCCAAGAAGTTCAGCGTCGGCGACACCCTTGTGTTCACCTACAACAAGCAGTTCCACAACGCCGCGCCGGCCGTCAGCAGCTCCTTCGCCGTGACGGTCGCCGCTGCCGTGCTGTCCGTGGCCGCTGCCGGATTAAACCTGCTGTAGTCCGGAAGTTTG…	0	1	0	2	0	0	0	1	0	2	0	0	0	0	0	0	0	0	0	0	3	0	unknown protein [Oryza sativa (japonica cultivar-group)]	1	2e-08	none	108	CATGGGCAACCCCTAATA fuzzy_for (hit = 206) 0 1 0 0 0 0	CATGGATGGACGGATGGA fuzzy_for (hit = 408) 0 0 0 1 0 0	CATGCCTTGGGGAGTAAC fuzzy_for (hit = 668) 0 0 0 1 0 0
gnl|UG|Ta#S13016995	CGGCACGAGGGCACAAATCTTCTTCAGAGGATTCTTGAACCCAACCCGATGAAGCGGATCACcatgGCAGAGATCAAGGCACACAAATGGTTCCAGGAGGACTATGTTCCTGCTCTTCCGTACGACAACGATGATGAAGATTCAGAGCTTTATATAGCTCATCAGGTCAAAGAGAAAATCAGTGAAGCACCTGAGGATAAAACTACTAATCAGATCAACGCGTTTCAGTTGATTGGAATGGCATCATCCCTAGATCTTTCAGGTTTTTTTGAGGAAGAGGACGTGTCCCAAAGGAAGATCAGGTTCACATCAACACACCCACCTGAGGATTTGTTTGACAAGATCGAAAATTCTGCTAGTGAAATGGGCTTCcatgTTCACAGAGGCCACAGTAAGCTT…	0	0	0	1	0	0	0	0	0	1	0	0	0	0	0	0	0	0	0	0	1	0	unknown protein [Oryza sativa (japonica cultivar-group)]	1	3e-77	none	454	CATGTGTGGTTTCTGGTC fuzzy_for (hit = 441) 0 0 0 1 0 0
gnl|UG|Ta#S32502430	TCGCGGTGATGCCGGGCCAATACTCGCTTGATAAGCAGATCTTGTTGAGATAcatgGGTGCTGAGTTGTTCATAACTGATCCAACACTTGGGTTCCCAGGAATAACCGACAAGGTTGAACAGCTCAAGAAAGAATTACCGAATGTACACGTTCTTGATCAGTTCTCAAATCCAGCAAATCCTGATGCACACATCAGAATGACTGGACCTGAGATTTGGAAGGATACTGCTGGCAAGGTGGACATATTTGTTGCTGGTTCAGGCTCAGGAGGCACGGTATCTGGTGTCGGAAAGTATCTGAAGATGCAAAACCCAAATGTGAAGATCATTTGTGTGGAACCTACAGAGAGTTCAGTTATTTCAGGTGgggaaccaggaaaacataAAATCCAGGGAATAG…	0	0	0	1	0	0	0	0	0	0	0	0	0	0	0	1	0	0	0	0	0	1	putative cysteine synthase [Oryza sativa (japonica cultivar-group)]	3	3e-95	none	347	CATGTTTTACTGGTTCCC fuzzy_rev (hit = 366) 0 0 0 1 0 0
gnl|UG|Ta#S32594874	AATTCATTGTTATTATAGTTTGGACAATTTATAAATTTTGTCACTATACACAAGAAATAATTGCCATTACCATCCACCCTTCCTGGTTCAGACTCTGGCATATACGAACAATTCAGAGTTCAGACTCGCTcatgcaccaacaattcagAGTTCATACTCGACATTGCAACACACGCATTTGCTAATTGCAGTTTACAATCAGTAGCAAAAGTTTTCCTCCTTTTTTACTAGCAAAAGAAGATGAAGCTCTCGAACTGCACGGCGTACAGCACCAGAACAGTCAGCACCAGAACAGTCAGCACCGCGGTGAACACCCCcatgGCGCAGAGGTCTGCAACGGCTTCCTTGCCGGCTCGCTCTCGGCCAAATGGGCCGCCGCCAAGCCTCTCTTCCACGCGA…	0	0	0	0	1	0	0	0	0	0	1	0	0	0	0	0	0	0	0	0	1	0	no hit	none	na	none	0	CATGCATCAGCAATTCAG fuzzy_for (hit = 130) 0 0 0 0 1 0
gnl|UG|Ta#S12996017	TTTTTTTTTTTTTTTTTGAACATCACAACAAAGATAcatgAAGCTAcatgTCtgtagtacaatatacatgCCTTTcatgGCTTCACTTGCCGTTACCTAGAATGAGAAACTATGTCGTATCAGTAAAGGAcatgTGCTACACATCATAAAGGAACTCTCTTTCTTTAGGGACACATCATAAAGGAACTCAGTGGACTAAGTAAGCTACATTCGTTTCTTTTCTTTTTTGAGAATGACTAAGTAGTTACATTCGTAATGTAGAAATAAACGGAATCTTTAATANACTACACTAAAACATTTTTCAACTACTATTATGCTCCAGTTCTGCTCTGTATGCACGTGCTAAAAAAATCTTGGCTG	0	1	0	0	1	0	0	0	0	0	0	0	0	1	0	0	1	0	0	0	0	2	no hit	none	na	none	0	CATGTGTATTATACTACA fuzzy_rev (hit = 52) 0 0 0 0 1 0	CATGTATATTATACTACG fuzzy_rev (hit = 52) 0 1 0 0 0 0
gnl|UG|Ta#S13017509	GAGGGCTTAGGGAGATCCGAAGCTATTTGGATCTTGTAATTGACGGGAAGCTCCCACTGAATcatgAAATTTTATACCATTTGCAGGATGTCTTTAATCTCCTTCCAAATCTGAACGTAAATGAGCTAATTAAAGCCTTTGCAGTGAAAACAAATGAcatgATGTTGGTGATATACCTGTCTTCTCTGATCCGGAGCGTCATTGCTCTTCACAATTTGATCAACAATAAGATGCTAAACAAGGAGCACGAGAAGGCTGAGGATTCGAAACCGACCGCCATTCCTACTGCTGCCGGGAGCTAAAcatgcttttgatcactgaTTGGTGGCTAAGAAAAGGGATGAAACTTGTGATGAcatgTTATCACGGTCGGTCGTGCTCGAACCAATTGTCTTGACC…	1	0	0	0	0	0	1	0	0	0	0	0	0	0	0	0	0	0	0	0	1	0	26S proteasome regulatory particle non-ATPase subunit8 [Oryza	3	1e-46	none	310	CATGCTTTTGTTCTCTGA fuzzy_for (hit = 303) 1 0 0 0 0 0
gnl|UG|Ta#S32562565	GTCCCGTTTCATTTGTTCTCTCAGGGAAGCCCCAAGCCAGAACCTCTCTGGCCTGCTCTCCCCGAGCATAGGCAATCTGACCAATCTCGAGATAGTCCTGCTGCAGAACAACAACATCAATGGCCGAATCCCGGCAGAGATTGGCAGGCTCACGAAGCTTAGGACGCTTGATCTCTCCAGCAACCACTTCTCCGGCGAAATCCCCGGCTCCGTGAGCCGCCTCAGGGACCTCCAGTACTTGAGGCTCAACAACAACACCTTGTCCGGCGCATTCCCTTCGTCGTCGGCTAATCTGTCGCACCTTGTTTTcttggatctgtcctacaaTAATCTGAGCGGTCCAGTTCCAGGGTCTTTGGCAAGGACATTCAACATAGTAGGGAATCCACTGATCTGCGG…	1	1	0	0	0	0	1	0	0	0	0	0	0	1	0	0	0	0	0	0	1	1	putative somatic embryogenesis protein kinase 1 [Oryza sativa	2	7e-81	none	640	CATGGATCTGTCCTTCAA fuzzy_for (hit = 309) 1 0 0 0 0 0	CATGGTGGCTCTTAGATT fuzzy_rev (hit = 488) 0 1 0 0 0 0
gnl|UG|Ta#S17984007	NAACTGCTAGTGCAGATAAGGCCTATCCCAGGTGACTTAGTATAACAAGTTTGTACAAAAAAGCAGGCTGGTACCGGTCCGGAATTCCCGGGATATCGTCGACCCACGCGTCCGTCCTGCTGCTAAAGGACTGCTAAAGGACGTGAACAGGAAGTCCTATCGCTGGATGTTTATTGTCCGAATTGCAAGGATCTGGGAATAcatgAGTACAGACCCTATCGAATTCTATAGCTCTATTCATTGGCACACCAGTTGATCAATTTTGAGGTAATAAAGCGAAGTTGTTATCTGGAAAATACTTGCCTACTTAAAGAAGGTCAAAATAGAGAAATCCTTGGCATAATTTTTATGTATACAATATACTAGCTTTCATATCTACTTTGGACACCAGATGGCACA…	0	1	0	0	0	0	0	0	0	0	0	0	0	1	0	0	0	0	0	0	0	1	no hit	none	na	none	0	CATGCAATGAGTATATAT fuzzy_rev (hit = 762) 0 1 0 0 0 0
gnl|UG|Ta#S13018035	TTCGGCACGAGGCTACATTGACAATAAATGCCCATTCACTGGAACCGTTTCTATCAGAGGCAGAATTATTGCTGGAACGTGCCACAGTGCTAAGATGAACAGAACCATCATTGTTCGCAGGAACTACCTCCACTTTGTTAAGAAATACCAGAGGTATGAGAAGAGGCACTCCAACATTCCAGCTCACATCTCCCcatgCTTCCGTGTGAAGGAAGGTGACcatgtcatcattggccagTGCAGGCCGCTGTCAAAAACTGTGAGGTTCAATGTCGTTAAAGTCATTCCAGCTGGATCTGCTGCCGCGGGCAAGAAGGCTTTCACCGCAGCCTGAGTTTAGACTATGTTCcatgAGTAGTCTATAGAATGATGTCTTTTTTGTTAAAAAAAATCCCTGCT…	2	0	1	0	0	0	2	0	1	0	0	0	0	0	0	0	0	0	0	0	3	0	ribosomal protein S11 [Zea mays]	2	4e-48	none	159	CATGTCATAATTTGCCAG fuzzy_for (hit = 220) 1 0 0 0 0 0	CATGTTACTATTAATTGC fuzzy_for (hit = 461) 0 0 1 0 0 0	CATGTTACTATTAATTGT fuzzy_for (hit = 461) 1 0 0 0 0 0
gnl|UG|Ta#S18012300	CTTCCGCGACTGGAGCACGGGACACTGAcatgGACTGAAGGCAGTAGAAAAATGAAGGAAAGAAAGAAGGAGGATTCACTGCGCCTGCGCCACACACACCCCTCGACACCGAAGGTTTGGTTggatcgtcgtgctccatgGGGCTTCTTGACCAGCTGTGGGACGACACGGTGGCCGGGCCGCGGCCGGACCACGGCCTCGGCAGGCTCCGCAAGTACGCGTCCTTCTCCCCGTCCTCCGCCGCCTCCGCGACGACCGCTGCCGTGCCGTCGGCCGACGTGGCGGCGCCGGCGGTGACGCGGAGCATCACCATCCTCCGCCCGCCGGCTCTGTCCGTGACGTCGCCGCGCAGCGAGTCCGGCTCCGGCTCCGCGCCCTCGTCCCCGGCCAGCGTCCCCG…	0	0	0	1	0	0	0	0	0	0	0	0	0	0	0	1	0	0	0	0	0	1	no hit	none	na	none	0	CATGGAGCACTAGGATCC fuzzy_rev (hit = 122) 0 0 0 1 0 0
gnl|UG|Ta#S32631570	AAAATTGCTGCAGGAGAGAAGGCTTGCTGGTAAAACAAAATCAGATGCAAACATTCCATCAAGTTACAGTGCTGATTATTTCCATCGTGGGAGAGATTATGCTGAAAAATTGCGAAGAGAACATCCTGAGTTGTACAAAGGTCAAGATTCACAAGCTAATGAAAATGGAGGCAAACCAACAGATGGTAACAATCCAGGTGGTCCACCTGCAGGACGTAGAGAAGCTGCTACCGATGAATTGTTGCTCGAGCGTTTCCGCAAGCGAGAAAAATTCCGTGTcatgCGGAGATAGCAATAGCTGACGGAGCAGGCTGCTGGCTTGGCGCTGTTGCCCTTTAAGCAGAAAAcatgTTAGTGGCAACACACGGTAGTCCTTCAtatgtgtgttgggttattCGG…	1	0	1	1	0	0	1	0	1	1	0	0	0	0	0	0	0	0	0	0	3	0	unknown protein [Oryza sativa (japonica cultivar-group)]	2	8e-32	none	277	CATGTGTGTTGGGTTAAT fuzzy_for (hit = 378) 1 0 0 0 0 0	CATGTGTGTTGGGTTATC fuzzy_for (hit = 378) 0 0 0 1 0 0	CATGCTCCTTTTGTTGGT fuzzy_for (hit = 410) 0 0 1 0 0 0
gnl|UG|Ta#S24623021	GGACNNCGCGGGGGCGGCCGCTCTAGAACTAGTGGATCCCCCGGGCTGCAGGAATTCGGCACGAGGCACGGGGCGCGTGGGCCTCGTCTCCGACGCCTTCCACCTCACCTTCGGCTGCGGCCTGCTCTCCTTCTCCCTCTTCGCcatgGCCGCCTCCCGGACCAAGCCAGACTCCACATACACCTACGGGTACAAGAGATTGGAGGTCCTCGCCGCCTTCACCAATGCCACAGCTGTTCCTGCTGTTcatgtctttctccttggcTGTCGAAGCGCTGCACTCGTTTATGCAGGATGAGTCCGAGCACAAGCATTACCTCATTGTTTCTGCAGTCACAAACCTTTTGGTCAACTTACTTGGTGTCTGGTTCTTCCGGAGCTATGCTCGTGTTAACATAG…	0	0	0	0	0	1	0	0	0	0	0	1	0	0	0	0	0	0	0	0	1	0	cation efflux family protein-like [Oryza sativa (japonica	3	e-105	none	276	CATGTTTATCTCCTTGGC fuzzy_for (hit = 247) 0 0 0 0 0 1
gnl|UG|Ta#S16214416	CCACGCGTCCGCAATCCAAGCTTTCACAATGGcctgcaagatggcattagTCTTGTCTCTATCGGTGTTAGCATTCTTCATCTGCCTTGGTACTGCTGAAGCTGGCCCGCAGTGcatgTACCAGCTTAATCCTTACTATCATAGTAGGTGCGAGACAAATGATGACAACGACAATTGTCGAAGTGCTTGTAAAAAATTTGAGGCACCAAAGTAcatgggtggtatgtgccaTGATGAACAATGCGTCTGTTATACCTGTTAATGATCATCGGACTCTTCCACCGCTGGGGTAGCCATTAAGATACATCCACTTGTCCCTTGGTGGACACCACCATAGAAAGATTTGAGCTCCAAGGAAGATGGTCTTTTTGGTGTAACAGAATAAATTGGCAATGTATC…	0	0	0	1	1	0	0	0	0	1	1	0	0	0	0	0	0	0	0	0	2	0	no hit	none	na	none	0	CATGTAAGATGGCATTAG fuzzy_for (hit = 32) 0 0 0 1 0 0	CATGTGTGGTATGTGCTA fuzzy_for (hit = 213) 0 0 0 0 1 0
gnl|UG|Ta#S12991247	CGAGGCGACGAGCGCGCTGGACGTGGAGTCGGAGCGTGTGGTGCAGCAGGCGCTGGACAGGGTGATGAAGAACCGGACAACAGTGATGGTGGCGCACCGGCTGTCGACGATCAAGAACGCCGACGTCATCTCGGTGATCCAGGACGGCAAGATCATCGAGCAGGGGGATCACCAGCACCTGATCGAGAACAAGAATGGCGCCTACCACAAGCTCGTCAACTTGCAGCAGCAGCAGCAGCAACAGCTGCAGGGGGGGCAGAGCTcatgAGCTCCCTGGGGAAGAACcatgTGCTTCTGTATCCAGCTGGGCTTCCCTCAAGTTCATCGAATGTAAAAGCTGTGCTCTACATTTTCTTTTTCTTAAAGTGTGTGTTCACCATTATACAgggagaagtgctc…	0	0	0	1	0	1	0	0	0	1	0	0	0	0	0	0	0	1	1	0	0	1	MDR-like ABC transporter [Oryza sativa (japonica cultivar-group)]	2	3e-29	none	1264	CATGAGAGCACTTCTTCG fuzzy_rev (hit = 386) 0 0 0 0 0 1	CATGTTGATTTCTTTGTA for (hit = 400) 0 0 0 1 0 0
gnl|UG|Ta#S13209683	CTCGTGCCGAATTCGGCACGAGCCTGGCTCTGATACCACTGTTGGGGAACATAGTAATTTCAAAAAAATTCCTACGCACACGCAAGATcatgGTGATGCATAGCAACGAGAGGGGAGAGTGTGTCCACGTACCCTCATAGACCGAAAGCGGAAGCGTTAGCACAACGCGGTTGATGtagtcgtatgtcttcatgATCCAACCGATCAAGTACCGAACGcatgGCACCTCCGAGTTCAGCACACGTTCAACTCGATGACGTCCCTCGAACTCCGATNCAGCCGAGCTTTGAGGGAGAGTCCGTCAGCACGACGGCGTGGTGACGATGATGATGTTCTACCGACGCAAGGCTTCNCCTAAGCACCGCTACGATATGACCGATGTAAGTGCATCTAATGCCT…	0	0	0	1	0	0	0	0	0	0	0	0	0	0	0	1	0	0	0	0	0	1	no hit	none	na	none	0	CATGCAGACATACCACTA fuzzy_rev (hit = 176) 0 0 0 1 0 0
gnl|UG|Ta#S32660300	CGTCGATCTATGTGCGTCTAGGcatgGAGGGCACCCTCCTCTCGCGCTCCTTCTTCGTCTGGAGCGCTAGCATCCCAGACAGCGTAGATCCACTACCCCTACGTCCGCCCCACGCCGGCCGCCGGTGGCTCGCATAGATCTGTTCCTCCCCCACCTGCCGCACGCGACAGAGcatgCTGCcatgTTGTTTTGGTGCAGCCAGACCGCCGCCCCTACCCTCACGCTCCGGGTAGAGGCTCGTTCTTCTTGGTGGTGACTACACGTTCCTTCCCGGTGGTGGCACTCTTCCTGCCGTCTTATGTTTCTCCCAGCGGCTGCGCCCTTTGACACCTACCTCGAATCAATCAATTCGTCAATAGAGAGATGAAGCTCCAAAGAAGTGTGATGAGGAAAAAGCCG…	0	0	0	1	1	0	0	0	0	1	1	0	0	0	0	0	0	0	0	0	2	0	no hit	none	na	none	0	CATGTATGTGACAAATAA fuzzy_for (hit = 726) 0 0 0 0 1 0	CATGTATGAGACAAATAG fuzzy_for (hit = 726) 0 0 0 1 0 0
gnl|UG|Ta#S16058345	GCACGAGTCATCAACGCCGGCGGCGTCATCGAGATGACCGTGTTCCCGCGCAAGCACGCcatgCCcatgTCCTCcatgGTCTACAAGAACTGGAACTTCACCGAACAAGCTCTGCCCGACGATCTGATCAAGAGGGGcatgGCAGTGGAGGACCCATCGAGCCCGCACAAGGTGCGGCTCCTGATCGAGGACTACCCGTACGCGGCGGACGGGCTGGCGGTGTGGCACGCCATCGAGCAGTGGGTGACAGAGTACCTGACCATCTACTACCCGGACGACGGCGTGCTGCAGGGCGACGTGGAGCTGCAGGCGTGGTGGAAGGAGGTGCGGGAGGTCGGGCACGGCGACCTCAAGGACGCGGCGTGGTGGCCCAAGATGCAGACGGTGGCGGAGCTGATC…	0	0	0	0	1	0	0	0	0	0	1	0	0	0	0	0	0	0	1	0	0	0	lipoxygenase 2 [Hordeum vulgare subsp. vulgare]	1	e-162	none	864	CATGCGGTGCGTCGTCGT for (hit = 1038) 0 0 0 0 1 0
gnl|UG|Ta#S32422939	AcatgCATTGCCACTACGAGCTTcatgtgtcgattggaatgGCGGCTGTGTTCATCGTAGAAGACGGGCCAACATTGGAATCAGCTCTTCCGTCACCGCCTGTAGATTTTCCGAAATGCGACCAATAGTCTAGCAGTGACCGGAGAAAGAGTGACATCTTGGACAATCTCGAcatgcaaatatacatgagAAATRTCATTCTATTATGCTATTTATATTTAATAATTATTTTGCAACGATATGTAATCTAACATAATAAATTATATGTAATTTCAGTTTTAATCTTTTATATTACTTTACAAAAAAAAAAAA	1	1	0	0	0	0	1	1	0	0	0	0	0	0	0	0	0	0	0	0	2	0	laccase LAC [Oryza sativa (japonica cultivar-group)]	3	9e-10	none	599	CATGTGTCGATCGCAATG fuzzy_for (hit = 23) 0 1 0 0 0 0	CATGTAAATATACACGAG fuzzy_for (hit = 172) 1 0 0 0 0 0
gnl|UG|Ta#S12935780	CTTGGCGGTGCCGGTGGGATAGCGCCCCTTTATTTTCTTGTTTGGTCCATTCTTGGCACAAGTGTATGCAAGGCTTTTTACAACGTAAAAGATTGACACCGAGCATAATAAAGACTAAAAGCCAAAGAAAAAAGACTACTTCGACGCGCCCCGAGCCGAAGCCGCTTGCCTCGTCGTCGTTGGCGGCAGCGCCAACCCGCGAGAGCTGTCGAcatgTGACTTTTTGGCATCGGCATCGTGCTGGTTCAACTCCTTGTCATCCTCAGTCTCAATCTCCTCAAAGAGCTACTCCCGTCGTGCGTGGTTGATGATGGCGCAATGGCTCCGCACCAACGGTAGCATCATCCCGTTCTCATCAAGCCCATCGACAAcatgTGGGCACCAGCACCACAACGAAGC…	0	0	0	0	1	0	0	0	0	0	1	0	0	0	0	0	0	0	0	0	1	0	no hit	none	na	none	0	CATGCAGTACTCTTGTTT fuzzy_for (hit = 563) 0 0 0 0 1 0
gnl|UG|Ta#S32702870	AGATCTcatgGGTATAGTTAGTCTCAGTCGATTGAGATTTAACAATCCCGATAAGGGTAATACAAGCCcatgAACTTTGTCTTACTTCACCTTAAACGAAAAGAAGACTTTCATATCAAGTTTAACTGcatgCCTTCTTTTTGGCCGTGAAGTATATATGTTGGATGGGAGCGGCTACAAGTCAATCGACTGACTCTACAATTGTGTCAGTCGATTCCTAAAGAAGAGCAGAATGATGGAAAGCAAAAGAAAATTGACTGACCTGAACTAAGCGTCAGTCGAATCAGCCCAAAAGGAAAAAAACATCACTGATCCAGCGCTGAAACCCCTTTTGATGTTTTGCCATCTATACAACCCAAAATTAAACGGGCCTGACCCTGCTAAGAAACCAAACCCACT…	0	0	0	0	1	0	0	0	0	0	1	0	0	0	0	0	0	0	0	0	1	0	no hit	none	na	none	0	CATGAATAAAATTCGGAT fuzzy_for (hit = 489) 0 0 0 0 1 0
gnl|UG|Ta#S17982934	AACCGCTAGTTCGGTAAGGCCTATTCAGGTGACATAGTATAACAAGTTTGTACAAAAAAGCAGGCTGGTACCGGTCCGGAATTCCCGGGATATCGTCGACCCACGCGTCCGATACTCAGACCATATCAGAGCTTGTCACTGTAATAACAAGGATCAACTATGGACAAAGCACGAGCATAAGTGGTCTAGCGGGCGCTGTGTCTTTAGCTGGCTCTGAGTCTGGACTGTGGTCTATCAAAGGAGGCAACTGGCAGCTACCTGCTGGGTTGCTCAAGACTGCTAACGCCACTCTGCATCTCCAAGAAGGCATAGAGTCAATCTCTGATGCAGGGGATTACTATGTTCTGAaatcgaataaaggtcatgAGTATAACTGCACGGTGACGGTTGTTGCAACGC…	0	1	0	0	0	0	0	0	0	0	0	0	0	1	0	0	0	0	0	0	0	1	unknown protein [Arabidopsis thaliana]	3	7e-71	none	500	CATGTACTTTATTCGATT fuzzy_rev (hit = 348) 0 1 0 0 0 0
gnl|UG|Ta#S32582999	GGCACGTCAGGGCGAGAGCCCCTACTAGCGGCCGGCGTGTCGGGCTGGTGGCGGCGCCTCTTGCGTTGGGGACGTCGCCGCCGGGCGCCGGAGCATCGATCGCTGTTAGAGTTAAAAGTACGATCTAGCTTCGTGTCTCAGGTTCAGTTAAGGATGATTTGTGTTGTGCACTTGTGGTGCATAGAATAACTACTGCTTAGATATCAGAAACTcatgtggtgacgtgcctaGCATATTGTGTGGAAAATGAACTTGTCTTGTGCTCGGCGAGTTCCTACTTCCGAGGGTAAAAAAAAAA	0	1	0	0	0	0	0	1	0	0	0	0	0	0	0	0	0	0	1	0	0	0	no hit	none	na	none	0	CATGTGGTGACGTGCCTA for (hit = 212) 0 1 0 0 0 0
gnl|UG|Ta#S32550206	CAGATTCGTTCGAGAATCAGATACCAGATGATCAAGAAGTAATGCTGTAGCCTGAGAACAAGTTTCACGAAATTGTTTATTGTTAGTAGTGCTGGATATGCTGTTGCCAGCCTGCTTCTTCAACCGAAGGATCGGCATAATGGCAATCTTCTCTTTGATAGCCAGGGGAGACTAGTTCATATTGATTTCGGATTTATTTTGGAGATTTCCCCTGGAGGTAAcatgGGGTTTGAGAGTGCACATTTCAAGCTAAGCcatgAGATGACTCAATTGCTTGATCCATCTGGAACTATGAAGAGTGACACCTGGAATCAGTTTCTCAGACTGTGTGTCAAGGGATACCTAGCGGGAAGGAGACAcatgAATGGCATTGTAACTACAGTACAGTTGATGGTGGAC…	0	1	0	0	0	0	0	0	0	0	0	0	0	1	0	0	0	0	0	0	0	1	phosphatidylinositol 4-kinase [Oryza sativa]	1	7e-93	none	608	CATGAACAGATGTCCGTA fuzzy_rev (hit = 496) 0 1 0 0 0 0
gnl|UG|Ta#S12928457	AACATAAAAGAACCCTACCTATGCTTGGGAATGTACGCGCGCAATCAATACAAATGAAACACCACACCCACCCTTGGAGCCACCGAACCAAGGTGGCAAAGCGTGATAGCTGGCTGCTGAGCTCTCTATAAATACACCATAAATAATCAAAACAATGGAGAGAGAAAAATTACGCAGCTGGTCCATATATATGGCACTTTTCACCGTAACCCACTTTACCATTGCACCTCGGGCCTATAGGTTTCTTCTTTGTAACCAACCCCcatggatgtgcacgtctaTTTTGCCGTCACTCTGGCCAACCTCGTGTTCGGCCGATCTCTCTCAATCAAAGTTGTCATCAAGCCcatgGTAGAGCATTCGCCCGATGATGGCGTCATCATCCAGGCCGCGGAAGCC…	0	0	0	0	1	0	0	0	0	0	1	0	0	0	0	0	0	0	0	0	1	0	no hit	none	na	none	0	CATGGTTGTGCAAGTCTA fuzzy_for (hit = 263) 0 0 0 0 1 0
gnl|UG|Ta#S32569575	TGTGGATGNTTGNCNTGGNGGAGNGAGANGCGATcatgGNGAGGGACGCCATCGAGAGCGGCGCGGCGGCCGATTACCGCGCCCTTGTCGAGGTCTTCACGCGGCGGAAGCAGGACCAGCTCTTTTTCACCAAGCAGGCGTACCTGGCCAGGTTCAAGAAGAACCTGGAGCAGGAcatgGTCACCGACCCCTCGCACCCTTATCAGAGACTATTGATAGCTCTGGCAACCTCCCACAAGTCGCACCACGATGAACCCAGCCAGCACATCGCGAAATGCGACGCCAGGCGATTGTACGACGCCAAGAACGGCGGCGGCACGGGATCGGTCGACGAGGCCGCCGTCCTCGAGATGTTCAGCAAGAGGAGCATCCCACAGCTCAGGCTGGCGCTCTGCAGTT…	0	0	0	0	0	1	0	0	0	0	0	1	0	0	0	0	0	0	0	0	1	0	putative fiber annexin [Oryza sativa (japonica cultivar-group)]	3	5e-96	none	319	CATGTTATCGTTTATCTG fuzzy_for (hit = 834) 0 0 0 0 0 1
gnl|UG|Ta#S16225332	GAAACTTTTAAGCCTCACATTCCCAAGCAATCTTAAGGAGGGCCAACAGAATTGAAATCACAGATGCAAAGTATCAGCAGTTAGTAATATTTATACACACAGCTTCTTTATTGTAGTCATATGATGATGAAATCAGTACGTAAATCAGCACCAAGGATAGCCGATCAGACAAACAAAAATTCTGCATCCCGCTGAAAAACACTATTATGCAAGACTCATTTTAAAAGGCCCTCAGTTCTAATTTCTATAAGAGCTTGAAGCTTTGGAGCCAAGGCTACGAACCTTCAAATCCAACCAAACATCTTACcatgcaaacacggtaaaaTGGGAAAGAAAGACTAAATGTGACGCACCAAAAGCGGAAGAAAATGTTgaacgacctgggcgtgagGATTGTGC…	0	0	0	2	0	0	0	0	0	1	0	0	0	0	0	1	0	0	1	1	0	0	no hit	none	na	none	0	CATGCAAACACGGTAAAA for (hit = 307) 0 0 0 1 0 0	CATGGTAAGATGTTTGGT rev (hit = 373) 0 0 0 1 0 0
gnl|UG|Ta#S17884221	ATGCTTCCAAGGCGATTAATTTGGGTAAACGCAGGGTTTTTCCCAGTCACGAACGTGGAAAACGCCGGCCcaggaaattggaatagacCTCCTAATGGGCCGAATTGGGCCAGACTTCGAATGTTCCCCGCCCCCcatgGCCGCCGGATTAGCGTGGTCCCGCCCGAGTTGGGCGAATTGGGACCCCAGACCCGTCTTGACTGGGCTAAATTTCTTCTCTGGTCGGGCATTGGGCTGTGGTCATTTCCTGAGGGTGTCCTGCTAATTGCTAACGCTTGGGCAATATAAAATGAAGACCGTTTCCTTTCTCCCCAGAGGATGGAGCTTCGCTGACGCTAGAGGCGTGCAGGGAGCAAACACCTTCAAAGGACAGATGATTGCCCTCATATACGCAGCTCA…	0	0	1	0	1	0	0	0	1	0	1	0	0	0	0	0	0	0	0	0	2	0	hypothetical protein MtrDRAFT_AC147434g14v2 [Medicago truncatula]	2	1e-12	none	96	CATGTAATTGGAATAGAC fuzzy_for (hit = 70) 0 0 1 0 0 0	CATGATGGATTTGCCAAA fuzzy_for (hit = 732) 0 0 0 0 1 0
gnl|UG|Ta#S32598032	ATAATTTTcatgAAATTACCGACCATTGCCATTGCCATTGTAATAGAACAATGCGTCCTTCCCTCCCCTCTAGCTTTTTTCCCCTCTAGGAATATTTTATCCTATCACAACGAACGACCAAACTAAAAAACAGACTAAAAGAAAATAACAGGAAACCCTANGCTAAGGAACCCtagcttggctacaccatgCCTACCAGTCCCTTCCTCTGAGGTCAAAATTGCGAGCGTGGACTTAGGAGGCAcatgCCGTCCAGTCCAAGGTGGTTCACGCAGCAGGACTAGAAGAcatgACATCCCCTCCAAGGTGGCTCGCCCAGCAACCTGCATcatgAGCAACAACCCAAGCCAAGGTACGTGCGTTGATTCAAAATCCCAAACTATCAAAGCCTACGCCCTt…	1	1	0	1	0	0	1	0	0	0	0	0	0	1	0	1	0	0	0	0	1	2	no hit	none	na	none	0	CATGTTGTAGCTAAGCTA fuzzy_rev (hit = 173) 0 0 0 1 0 0	CATGGGAATATAAACAAA fuzzy_rev (hit = 398) 0 1 0 0 0 0	CATGAAAATTCGAACTTA fuzzy_for (hit = 677) 1 0 0 0 0 0
gnl|UG|Ta#S26028012	CGGCGACCCACGCGTNccgggcggacacgccaggAAAGAAGAACAAGAAAGGAGACCAAGAAACGACCAGACCAGGAGGAACCAAATCCATCGACCCTCCCCCGCGACCTCGAGTTCTCGAAGAATCCATTTCTCCAAGAACTCGGCTGCAGTACGCAGAGGGGCAGAGCGGAGCTGCGGAGCCGAGGCGGCCCGCGGTCCCCATCCCCGCGATTCGGCCGGGATCCGGCCGCGCCGCCACGGCcatgGAcatgATCGACAGCATCGAGTGCGTGTCGTCGTCGGACGGcatgGAGGACGACGACGCcatgTCCTCCAACCTGCCCCGCCCCTTCCTCAAGGCCTCGGCGGCGGCCATCGCGGCGGCCAGCATCGGGGTGGTCCCCGGCGGCGTCGGTG…	0	1	0	0	0	0	0	0	0	0	0	0	0	1	0	0	0	0	0	0	0	1	putative Ubiquitin ligase SINAT5 [Oryza sativa (japonica	3	3e-87	none	349	CATGGCGTGTCAGCCCGG fuzzy_rev (hit = 16) 0 1 0 0 0 0
gnl|UG|Ta#S16200222	CAGATGACTACCGGTACTTCGACACACAGCTAGACCCCTACGGGAGTCAAGGTGATGCAATGGTCAGCCCATCAACTAGTCCAAGGTCATCTCCTCACCGGTTCCAGAAACCACAAGCTAGTTTCCTACCATCAAGCCCATATCCTCTCCCCAGCTGCTCCCTCTCATCCGTGGCTTGCTCTCACCCTCGGCGTGGCTCTGAGAATGAAGGCCGGTTCCCGTCTTCACCCAATGAcatgTGCcatgGCGCGGACCTGAGGCGAACGGCACTACTGAGGTCGGTGCAAATGAGGGTGcatgGTCCCcatgCGTACGACCCATCATTCGGCAGCCGGCAGGAGCAAGAAcatgTCcatgAGcatgATGATGAAcatgGTcatgAGCATCTGGAAGATTTGG…	0	0	0	0	0	1	0	0	0	0	0	1	0	0	0	0	0	0	0	0	1	0	hypothetical protein [Oryza sativa]	3	1e-44	none	288	CATGATATCAGTTACATC fuzzy_for (hit = 488) 0 0 0 0 0 1
gnl|UG|Ta#S13202606	CTGAACTCTGCTACGCTTGAATCGCCGCAGAGTTTTACTGAATTACCAGCAGCAGAGCAGAGATCTCGGCCTGCTGCTCGGCGCCAGGGGCTCCTTCTGCcatgAGCGCCGCCAGGTCCTCCTTCTTCGCCTCCAACAACGCCAAGAAGAAGCCCGCCGCCGCCCGGAACCCCTTCGACTCCGACTCGGACGACGACGGCGGcatggtccagcggcggggCCCGGCGCGGGCCTCCTCCGTCCCGACCCCCGCCGCCGCGCCGGCCAGGGCCGACGAGCGGGACTCCCTCTTCGCCGGCGGCGGCCCAGCGCAATCCGGCTTCGCGTCCTCCTCCTCCTCGTCCGCGGCGGCCAAGGGCCGGTACAGGAACGACTTTCGGGACTCCGGGGGCGTGGAGG…	0	1	0	0	0	0	0	1	0	0	0	0	0	0	0	0	0	0	0	0	1	0	SNAP-34 [Hordeum vulgare subsp. vulgare]	3	3e-14	none	309	CATGGTCTAGCGGCGGTG fuzzy_for (hit = 202) 0 1 0 0 0 0
gnl|UG|Ta#S32522655	TTAAGTGCATCCGAGCACCACCGACCACACCACTACCAACACTACATACAGCCCCCTGAAGGTCGCATCAACACTACCCTGTACTCACACAGTCACGTCTCTGTGCAACAATGTCCTAAAGCCTCGTTGTTAGTCCTTCGCCAcatgTTAAGCGTTAATGCTGCAAGCATAATCACAGCTCCCAtgtcacagcgtaagcgtcAAGCACAACACTGACGTCGCTGGTCACTTTCTTCTGTTGCAGAAGGTTCTTGATGCACTCTGCGAGGCAATCCTGGTcatgCGCTGCAGCAAGTAACTCGCTGTCATCTGTGCTCGACATTGTTGTCACCTTGCCATCCCTGGcatgGTCAGGACcatgATGAACAAGATGGCGATGGTACTTTATAATGCTTCCCA…	1	0	0	0	0	0	0	0	0	0	0	0	1	0	0	0	0	0	0	0	0	1	no hit	none	na	none	0	CATGCTTACGCTGTGACA fuzzy_rev (hit = 184) 1 0 0 0 0 0
gnl|UG|Ta#S19225531	GATTCGGCCGAGGCTGTGTTGATCAGCTTGGGTTAGAAGAGGCAACATACCTGGTTACATTcaaggaggcggcaacaagcatgTCGGTCCTAAGAAGCCTATGGCAAGCGCATTGGCTTCACCAAAATCGGCCGAAGCAGGACGACGTTGCCGCCTGGCTAGAAGAGAGCCTTTCTGCATTGGAGGATGGATTTGCTGACTTCATCAAACAGATGGAGGAAGCTGGCTGGGATCAAAGCCAAATCTTCTTAAAGGTGCCAAAAGAACCTGTCTTGGTGTTGGAACACCTTGACCAGGAGGTGTGAGACAACAGATGGATCATTTTTGGGGTTTGACCAGTGCTAACCAATCAGTTCCAACCGAACGACAAACTGAAGCTCAAAGCCTCTGACGGTAGAT…	0	0	1	0	0	1	0	0	1	0	0	1	0	0	0	0	0	0	0	0	2	0	putative protein [Arabidopsis thaliana]	3	6e-11	none	295	CATGAAGGCGGCAACAAG fuzzy_for (hit = 61) 0 0 1 0 0 0	CATGCTGGTACATTGTTG fuzzy_for (hit = 570) 0 0 0 0 0 1
gnl|UG|Ta#S13109557(for)	TGTCCTCATCATCGTCTGTCCAATCTGACTTGACTCCTGTTGAAACAGACGAAGAGGATGTGCAAGGTTCATCTATTACAGGCCATCTGGTGGAGTCAGCGTTAGcagaactatcttcacatgCCACAGAATATGTAGAAGAATCTCGACCAGCACGAAAAGAAACAAGTAGATTCAGTTTAGAGGATGATGTAGTGGGAAGTAATGAAGTGAGCGAACCATTGGTCTCTGAACTCCCCGTTGCTGTTGAATTGCAGCGATCATTTGATAATCAGGCACTCAAGACTATGCTCAGTAAACCTTACCTAGAGCATATGCAACCGGAGAAGAATTCTGCTGATAATCGAGCTTCAACGGATGAAGACATCCGAGCAGATGCTGCAGCTCTCTGCCAGCTAC…	0	0	0	1	0	0	0	0	0	0	0	0	0	0	0	1	0	0	0	0	0	1	no hit	none	na	none	0	CATGTGAACATAGTTTTG fuzzy_rev (hit = 105) 0 0 0 1 0 0
gnl|UG|Ta#S24512877	GGTGGCGGCCGCTCTAGAACTAGTGGATCCCCCGGGCTGCAGGGAAGAACTCGAAATCCAAGGTGAAGAAGGTGTCCACGTTTATTCTACAACTCCCCTGTTGTTCGGAAAATGGTCTTACGAAGACGTGCAAAGCAAAGACATCTCTCTcatgCCATATGTCAACGTCAAAACCATTAAGGCTCAAGTGTTCTTGCCATACACCGCTGGTCGTTATCAAAAGAGAAGTTTCCAAAAAGTTAATTGCCCAATTGTTGAACGTCTCTTGAACTCTCTcatgATGAAGGGAAGAAACAGTGGTAAGAAGCAACAAGCCATCAGAATCGTCAGAGAAACATTGGAACTCATCCACCTCTTGACCGGTGAGAACCCCTTGCAAGTCCTCGTTGACGCCATTTC…	0	1	0	0	0	0	0	1	0	0	0	0	0	0	0	0	0	0	0	0	1	0	40S ribosomal protein S5, putative, expressed [Oryza sativa	2	3e-64	none	199	CATGTACCCAATCACCAG fuzzy_for (hit = 498) 0 1 0 0 0 0
gnl|UG|Ta#S17988689	ACGACCCACGCTTCCGCTGTTATTGCAATGAATTTATTCACGGTGCGGAGGAAACTCAATGGAGTATGTTGAATACCATCcatgtgatggtgatgatgTTGAGAAGCCTTCAAGTGCACTCAGGAGTGGTGGAATGAGTGACACATTGGATCTCAATTATAGCAACCAAGCACAGGAAAGCAATTTTGTACAGCCTGCTGCTGACAGTAATGCAAGAGATATAGGAGGGAGTAGTATGAATGGAGGGGAAGAAGTCCTCAATGCAGAAACAGCTCCTGCTTTTGCTAGGGATCAACTTAGCATTGGAGTTAGCGGAGGCAGTGTTGGGATGGGTGCTAGTcatgAAGCCGAAATTcatgGAGTTGAGGTTTCTGAACATAAAACTGAGAGTGTTGTCGG…	1	0	0	0	0	0	1	0	0	0	0	0	0	0	0	0	0	0	0	0	1	0	unknown protein [Oryza sativa (japonica cultivar-group)]	2	e-128	none	943	CATGTGATTGTGATGATT fuzzy_for (hit = 80) 1 0 0 0 0 0
gnl|UG|Ta#S32595665	AATATCCATCACAATAAACTGTAATATAATTTAGcatgCATTCAACAGTACTGAATGTGCCATCCTAATTAAGAGCAAAGATTAAATTGCCCGTGGTCTATAGTCCATTCCAGCTAAATCTTTGGATCCTGCATTGCTCGAAACATTCGAAAATTCATTGTTGCAACTTGTATGAGCGTATTTGGAGCAATTACATTGTGCCTTGTACCTAGAGTCCCAGTAGTACTAGCGGTCTGTAAAAGAGAATTTTGCAAGTTTGGATTCCTATTTTATTTGCCAGTCCTTTTCTTAGGCATCTtatgtgtttgcgtctgttGGGCTCCCATCTGTTGGATCACCAGTAGGATCTTGCGTTGAATTCATCATTGTGCCCTTCACCGCTTTGGTGCAGGGGCGCCG…	0	0	0	2	0	0	0	0	0	1	0	0	0	0	0	1	0	0	0	1	1	0	no hit	none	na	none	0	CATGTGTTTTCGTCTGTT fuzzy_for (hit = 298) 0 0 0 1 0 0	CATGCTAAATTATATTAC rev (hit = 675) 0 0 0 1 0 0
gnl|UG|Ta#S18010293	GCGCCCCCATTTACGTCACAAACCCGGAAGGGGCGCCCCGGGCATTATTCCCCAGGACAGGCCCTTAGGGGGTTTCCACCTTGCCCGGAAATCTAGGGTTTTGGCATCGGTATTACCCCGGGAAATCGGTTTTGGCGAACAACcatgGGGCTGGAAGAGGGTTGACCCCGGGGATTTCCCAATTTCCCCCCCCTTGACGGCCATTGGGGGTTTTTTTTGGCCCCAAAATCACCGGACTTTCCCAAATTGTTGTAACAAGCCGCCCCcatgACCCAAATGGCCGTAGGGCGGTACGGTGGGAGGTCTATATAACCAGGGCTCGTTTAGTGACCCTCAGATCGCCTGAGACCCCATCCACGCTTTTTGACCTCCATAGAAGACACCGGGACCGATGCAGCC…	0	0	0	1	0	0	0	0	0	1	0	0	0	0	0	0	0	0	0	0	1	0	glycosyltransferase [Triticum aestivum]	1	3e-10	none	357	CATGTATTTGTTTTCTTT fuzzy_for (hit = 1046) 0 0 0 1 0 0
gnl|UG|Ta#S32603517	TGATGCAGGACcatgAAAGCTGATGCGGcatgatgggtgatgtggaTAATGTGcatgTTAAGAGAATTGTTAGTAGTGGGGATCAACTTCTTAAGATTGTAGGATGATGGAATCGGGAAGTACTTGTGCATTAAATGAAGTGCTAATCATTTTTAGTTAGATGGCTATTGTGTTCTTTGTTTACCCATTGTTGATTATACTTACAGGGCCTAGATCAATGTAAAGCTGTGGGATGCGCAGCAGAAGGATTTGAATGCTGGAAATAAGAGGGTGAGATGGATAGATAGAGAACCTTATGCTTACTGGAAAGGGAATCCAGAGATCGCAACTATAAGGCAAGAGCTTATCAAGTGTGATGTTTCCAGTAAACAAGAATGAAATACACGGATCTACAAACAG…	0	1	1	0	0	0	0	1	0	0	0	0	0	0	1	0	0	0	0	1	1	0	unknown protein [Oryza sativa (japonica cultivar-group)]	1	1e-55	none	375	CATGTTGTGTGATGTGGA fuzzy_for (hit = 28) 0 1 0 0 0 0	CATGGCTGCTCTCACCTT rev (hit = 695) 0 0 1 0 0 0
gnl|UG|Ta#S13128346	CCGACTAGAAGTAGTAGCGCCGGCGCTACTAGTACCACCGCAGCGGCGGCAGCAACGACGACGACGACAACGAGAGGGAAGGAGAAGGAAGCGGCAGAAGGATCAGCGTGATAAGTGTAGACCATCAAATTACCCTTTTGATTATTCCATCACATCCAAATTCTAATCCCTGCACCATCATAATTTTAGTTGTTTGTTATTATAATTACTGTGCTGTTATGATTTGTTGGATATATATATAAGAGAGAGGTCTAAGTAGTTCGTATAGGATcatgATATGACGGGGTACATCATATCATCAAAGAAAATCCGTGcatgaaaacttgataagaAATAATTAATCTTCCAATAGGTGAAAGAGATAACTTCTTTGCTAAGTTTGTCTGCTCAATCACGCTC…	0	0	0	1	0	0	0	0	0	1	0	0	0	0	0	0	0	0	1	0	0	0	no hit	none	na	none	0	CATGAAAACTTGATAAGA for (hit = 314) 0 0 0 1 0 0
gnl|UG|Ta#S22390416	TTAGGTGATCTATAGAACAAGTTTGTACAAAAAAGCAGGCTGGTACCGGTCCGGAATTCCCGGGATATCGTCGACCCACGCGTCCGGGTGGAAGCAAAGTCAGTGCGGGCAAGTTGTCTATTGGAACcatggcatcttttattggTTACACATTCACACTGACCTTTGCTGTTCAAGGAGCTGTTAATACCCTAGGTGATCTGCGTGGGACATTTGCTTCTATAGAGAGAATAAATTCTGTTCTGTCAGCAAAGGACATTGATGATTCACTTGCGTATGGTTTAGCCAAAGAACTTGACAATAAAGAAACTGAAGATTCTAATGGTAGAGTGcatgAAAAGGGCACTGTTAACACACGTTAcatgTCAGCATTGAAATCTTCAAGCAGCTGTAGTGATC…	1	0	0	0	0	0	1	0	0	0	0	0	0	0	0	0	0	0	0	0	1	0	putative ATP-binding cassette, sub-family B, member 10 [Oryza sativa	3	2e-98	none	690	CATGGTATCTTTTATTGG fuzzy_for (hit = 127) 1 0 0 0 0 0
gnl|UG|Ta#S26019696	GCGGCGGTTCTNGCCCAGACTGCNTCCGCTGTGTCCCACCTATTCGTGGAATGCTATAGAATGCTCAAGCTATGCATCCAACGCGCCGGGAGCTCACCGTTTATTGTCGACCTGCAGGCGGCCGCAGTAGTGATTTCCAGCGGCGGCCCGGGCAGGTGGGCGCGGGCAGAAGAAGCTGCAAAAGCTGCAAACCTCGTGATGAAGAAGGAAGTAACAGGACTGACATTAAAATGGACTGTTGGATCGGATAACGTTGTTGATGAACCTAGCAGTCGGGATGATGCGAAAGTGCTCGAGGAACTTGTGTCTcatgATGGGCTGcatgCTATAAGGATACACACCTATGGAGGCACCACCTTTCCAAcatggacagctatgttgcAAAACATTGTTGTGATC…	0	0	0	0	1	0	0	0	0	0	1	0	0	0	0	0	0	0	0	0	1	0	powdery mildew resistance protein PM3b [Triticum aestivum]	1	3e-18	none	1415	CATGGATATCTATGTTGC fuzzy_for (hit = 364) 0 0 0 0 1 0
gnl|UG|Ta#S18009613	TATAAGCAGAGCTCGTTTAATAAACCCTCAGATTCCCTGGAGACCCCATCCACGTTGTTTGACCCTCATAGAAAACCCCCGGGCCGATCCAGCCTCCGGACTCTAGCCTAGGCCGCGGGACGGATACCATTTTAACACAGGAAACAGCTATGACCATAGGCCCTATTTAGGTGACACTATAGACAAAGTTGTACAAAAAAGCAGGCTGTTACCGGTCCGGAATCCCCGGGATATCGTCGACCCACGCGTCCGCGACTGGAGCACGAGGACACTGAcatgACTGAAGGAGTAGAAAACGTTGCCCTTGTCCTCTCCACTCGCCGCACGACTGCACCAACCGAGACGAGAGGGGAATGGCGATGNCGGCGGCGAGGAGAGCCCTCCTGAACCACCTCCGCG…	1	0	0	0	0	0	1	0	0	0	0	0	0	0	0	0	0	0	1	0	0	0	acyl carrier/ cofactor binding / phosphopantetheine binding	3	7e-34	none	126	CATGGCCTTTGAGGAAGA for (hit = 628) 1 0 0 0 0 0
gnl|UG|Ta#S16242876	TCCGGACACGTTCCGCCCATCCGGTTTCGTGGCGGGGGAAGGGGAGCCCGCCGGGGTCGACTTCAAGGGCGGCTGCTTCGAGTTCCTCCCGTTCGGGTCTGGGTCGCCGCTcatgCCCCGGGATGGCGCTCGGCCTGTACGCGCTGGAGCTCGCCGTTGCTCAGCTCACCCACGGGTTCACCTGGGCCCTGCCCGACGGcatgAAGccatcggagctcgacatgAGTGACATCTTTGGCCTCACTGCGCCGCGCGCTACCAGGCTCTACGCCGTGCCCACACCCCGGCTCACCTGCCCCTTGGTCGCTGACGTTGATGTCGACGGCACGCATCAGGCGTGATATCATACGCTTGcatgTGCGATCTATGGTATCTACCGGCTGCACAGGGTGGAGGTGT…	0	1	0	0	0	0	0	0	0	0	0	0	0	1	0	0	0	0	0	0	0	1	putative ferulate-5-hydroxylase [Oryza sativa (japonica	3	2e-32	none	209	CATGTCGAGCTCCGATAT fuzzy_rev (hit = 206) 0 1 0 0 0 0
gnl|UG|Ta#S17885688	TAACAGCTACTTGCCATTATTACGCCAACCTATTTAGTGTGACACTATAGAATACTCAAGCTATGCATCCAACGCGTTGGGAGCTCTCCCATATGGTCGACCTGCAGGCGGCCGCACTAGTGATTAGCGTGGTCGCGGCCGAGGTAGTGGTATCAACGCAGAGCCCTTGAAGCAGATGTTCGAGCAAGTGAAAAAGGTTCTGGGATATGCTACACTTATAGCTGCAGCAAAGGTGCCTTTGTTGGGGTCTCCCTTGAAGGAAATGTCGTGACAACAAGACCAGACACCAATCTGCGCTTCTATGGGGACGCCTACGTGACCACGACCGATATCCTGTTTGGGAGGGTGGAGAAGCCCAGAGCTGCGCAACCCTTGTACTCGGCTCTCGATGATCTGTTC…	0	0	0	0	0	2	0	0	0	0	0	1	0	0	0	0	0	1	1	1	0	0	senescence-associated putative protein-like [Oryza sativa (japonica	1	4e-38	none	462	CATGCGTGGACACATACT rev (hit = 540) 0 0 0 0 0 1	CATGTAAATATTGTCAGG for (hit = 554) 0 0 0 0 0 1
gnl|UG|Ta#S13169159	GTCGCCACCTTCCACTGTTCTTTCCTTACCAACCTGACcatgGACCTCACCGTCGTCGGCACCAACGGTACTATTcatgTCACCGACTTGGTCATCCCGTACGAAGAGAAGTCTGCTCCGTTCAGCGTCGACTCCAAGACAAACTTCGCCGAACTCTCTACCGGATGGGATCcacatccgagcaagcatgTTGTCACCACGGACCTACCCCAGGAGGGGCTcatgGTCCAAGGAGTTCTGTAGGCTGGGTGCAGGGCATCAAGAGATGCCGGTGTCAANCCTGAAGGGGAAATTGGCCGGGGCATCACCCCGGAAAGACACANATTNTCTTGGGATGCATTNGAAGGTTCNATTGACAACGGTTTNGATCCGTCCAATGTTGCCAACTAAAATACAACA…	0	0	0	1	0	0	0	0	0	0	0	0	0	0	0	1	0	0	0	0	0	1	hypothetical protein LOC_Os10g26400 [Oryza sativa (japonica	1	1e-28	none	255	CATGCTTTCTCGTATGTG fuzzy_rev (hit = 172) 0 0 0 1 0 0
gnl|UG|Ta#S17986113	TGGGGGGGGGTTATATAAGCAAGGGTTGTTATGGGAACCCTAAATTTCCCCGAGAAACCCCCTCCCCGCTTTTTTTACCCCCAATAAAGAACCCGGGGACAGAATCCAGCCTCCGGTTTTTACCTTTGCCCGGGGGGCGCGTTTAACATTTTCACCCCAGGAACCAGTTTTGACCATTAGCCCTATTTTGGGTGACCCTATTGGACAAGTTTGTACAAAAAAGCAGGCTGGTACCGGTCCGGAATTCCCGGGATATCGTCGACCCACGCGTCCCCGGACGCTGGGGCGGACGCGTGGGCGCAAGGAGCACGAGGAGGAGCCAAGGGAAGCCGCCGCCGCCGCCCCGTCCCTCTTAGCGGGCCCGCCGCGACAGGTTTCAAGATGTCAACCTGCACGTTT…	0	0	0	0	0	1	0	0	0	0	0	1	0	0	0	0	0	0	0	0	1	0	putative ferredoxin [Oryza sativa (japonica cultivar-group)]	1	3e-62	none	153	CATGAAGAAGGCGAATAA fuzzy_for (hit = 1029) 0 0 0 0 0 1
gnl|UG|Ta#S16465916	CGCCTGCAGGTACCGGTCCGGAATTTCCGGGTCGACCCACGCGTCCGGGTCCCTCAGAGACCTGTTTCTGGCCGACGGAGATGGTTTGCCGGAGGAGCTGGTTGACAAGGCGTCCTCCCAGGTAAAGAATGTCCTGCCCCTCCTACGAACAGACTCGGAAGGCCTCATCGAGCGGTTCAAACGACTGATTGCCGATTCGGATCAAAGCCGAACTGCCTCCAGGGGCAAGTTGCCGATGCCAACGACTACAGGACACTGGAGTCCAAATGATGCGAACACGGTCCTGCGGGTCCTGTGCTACCGGCACGAGGAGGCGGCTACAAGGTTCCTCAAGAAAACCTATGGCCTTCCCAAGAAGCTTTGAcatgggatgatagctcatGACACACAGGTTGTACA…	0	0	0	1	0	0	0	0	0	1	0	0	0	0	0	0	0	0	0	0	1	0	unknown protein [Oryza sativa (japonica cultivar-group)]	2	1e-39	none	800	CATGGGAAGATAGCTTAT fuzzy_for (hit = 364) 0 0 0 1 0 0
gnl|UG|Ta#S16058249	GCACGAGGTCCGTGGGTCGAGCTAGCCAGCTAGTGAGTGAGTGTGTGTGTGCGCGCCACTGCTTTGCGGCGCTGCGGCTCTCGCGCGGTTCcatgGCGGTCTCCCGGCTCTCCGTGCTCGTCGCCGCGCTGGCCTGCTGCTGCCTCGCGCGGCTCGCCCAATGCGGCGGCGGGGGCGGCGGGCAGAACTACACCTCcatgTTCAGCTTCGGCGACTCCCTGACCGACACCGGCAACCTGCTCGTGTCCAGCCCGCTCTCCTTCAACATCGTCGGCCGCTTCCCCTACGGcatgACCTACTTCCACCGCCCCACGGGCCGCTGCTCCGACGGCCGCCTCGTCGTCGACTTCCTCGCGCAAGCGTTCGGGCTGCCGCTGCTGCAGCCGTACCTGTCGCGCG…	0	1	0	0	0	0	0	1	0	0	0	0	0	0	0	0	0	0	0	0	1	0	unnamed protein product [Oryza sativa (japonica cultivar-group)]	3	e-177	none	374	CATGTACGCGGACTATTA fuzzy_for (hit = 934) 0 1 0 0 0 0
gnl|UG|Ta#S17887443	AGGAGACCAAAAGAAGGTTGATGACCCAAAGAAGAAAGGCTTCTTCTAGAAAATGATCTAGGAGGcatgTGGGTCTTGGTGNAAAGTTGAAGAGAAGGGCTTCAGCATATCTGAATTTAAACGTGGATGANCGGTCTATCAATTTAGCTGACATAACTAATGATGCAAAGGAGAcacaaggtgacacaaatgTAGCTTTAGTTGAGAAACAAGTGTCAGATGATACTGTGAAGTCATTGACTGCAGAAGAATATAGAAGTCCAGAATTTGAACCTCTTCTTGTTCGTCTCAAGGCTAAAATTCAAGAGATGAAGAAGAAGGAAACTGACCCCCTGAGTGATAAAGATGGCAATTCCcatgTCTGCAAATGTGCAAGCCTTGCGCACTTGCCTGTTCGGA…	0	0	1	0	0	0	0	0	0	0	0	0	0	0	1	0	0	0	0	0	0	1	kinesin-like protein [Oryza sativa (japonica cultivar-group)]	3	5e-49	none	859	CATGTGTGTCAACTTGTG fuzzy_rev (hit = 174) 0 0 1 0 0 0
gnl|UG|Ta#S12994613	TTTTTTTTTTCTTTTTTTTAAAACAGGGGTTTCTTCACTCTTCAGTAGAGGAAAGACTGCAGGAAGGATTGCAAggggagtaaaataacatgGAAGAtagtttatgattgccatgCCACCCATCCGCCCCTCTCTGGGTTGGGTTTTACTAAcatgAACACAACCCAGAGCcatgacaaattactacacTACTAGAAGCGCATCTAACAAGCGCTGAAATTGGGCTACAAAGCAAGATTACACGACGACGACGACGACTGTAGTAAGGGACCAATCCcatgtgttgttgctacttGCTAGTCCACTAGCGGGCCTTCTTcatgAAGTAGCAAGGGATCGGGAGCTCGCTCGGATCCGGGGGCACGACGCTcatgAACGTCGGGCCAGCGAACAGTTGCT…	1	0	0	2	2	0	0	0	0	1	1	0	1	0	0	1	1	0	1	1	1	2	no hit	none	na	none	0	CATGTTATTTTACTCCAC fuzzy_rev (hit = 74) 0 0 0 1 0 0	CATGGCAATCATAAACCT fuzzy_rev (hit = 97) 0 0 0 0 1 0	CATGACAAATTACTACAC for (hit = 171) 0 0 0 0 1 0	CATGTGTTGTTGCTTATT fuzzy_for (hit = 277) 0 0 0 1 0 0	CATGTTATTTTACTCCCC rev (hit = 598) 1 0 0 0 0 0
gnl|UG|Ta#S13028341	GAATTCGGCACGAGCCGCACCTTCCTCGCCTCAGTCACCGCCGCCGCTGCCGGCGCTCTCCGGTTGCCCGTTGTTTGTACAAcatgatcccgtctcccgcTCGAATCCTCATCTTCCTCCTACCCACCCCAAGTCTCATACCCCCGCCACCCGTCAGGCGGCCGCACAGAGCCTGGGCCGGAACCGCCCGCTGCGCCCCGGAGGCTGTCGCCGGCGGGGGCTTCGTCGTCATTGAGGACGACCTCTCTGAGCTTCTGCAGATTCTACCTAGGGATTTACGAGATAATCTGCAGAATGAACCTAGAAGGGACCAGCTGTTGGAGGTTATTCTAGATTTGGGGAGACGACCCGAGGCACGTTTCCTTGGTAATTCTGGTGGCCAGTATCTACGGGATAACG…	0	1	0	0	0	0	0	1	0	0	0	0	0	0	0	0	0	0	0	0	1	0	expressed protein [Oryza sativa (japonica cultivar-group)]	3	3e-77	none	395	CATGATCCCGTCTCTGGC fuzzy_for (hit = 82) 0 1 0 0 0 0
gnl|UG|Ta#S22119324	TCGACTGGAGCACGAGGACACTGAcatgGACTGAAGGAGTAGAAACAACCCGTCACTCTCTTGCCCCCGACGGCGATGGCGATGGCGACGGCGATGGCCGCCACGTACGGGGCACCGATCACGGCGCCGGCACCCGCCGCATTCTCTCCTCGCCGCGCGGCCGGCGGGCGGCGTGTGCGGGCGGTGACGGCGAGGCCGCGGCCCCTGTTCTCGCCCCGGGCCGTCTCAGACTCGCGCAACTCCCAGACGTGCCTCGATCCGGACGCCAGCACGAGTGTTCTTGGGATCATCCTCGGTGGTGGCGCCGGGACAAGGCTGTACCCGCTGACCAAGAAGAGGGCCAAGCCTGCGGTGCCGCTGGGTGCCAACTACAGGCTCATAGATATCCCGGTCAGCAAC…	1	0	0	0	0	0	1	0	0	0	0	0	0	0	0	0	0	0	0	0	1	0	ADP-glucose pyrophosphorylase small subunit [Triticum aestivum]	1	0	none	498	CATGTCCTTTGGTTTAAA fuzzy_for (hit = 1833) 1 0 0 0 0 0
gnl|UG|Ta#S22370474	ACGCTTGACCTTAGGCCTATTTAGGTGACACTATCGAACAAGTTTGTACAAAAAAGCAGGCTGGCACCGGTCCGGAATTCCCGGGATATCGTCGACCCACGCGTCCGATAGCCTGGACCTAGGGTTGCATTACCCTCTAGCCGCCGCCGAAGGCGTGAGCAGGATGACGCCGAGCGTCGACGCCGGAAAGCCGCCTGAAAGATCATATGTGAGAGCCATCTTTTGCGATCTGCAGGCTTGCATCTCTGAGCCCGCTAGAATTTTTCATTACTGGACGCGGAATATTGTTGGATGACTTCTTAATTGGGTTAATTGGGTACCAGCAAGGGAAAGTGCAAGAGGAACTGGAGAAGTAGGAGAAACAATCAAGGTAATGGAAACAAGAACGGCAGAAAAAGA…	0	0	0	1	0	0	0	0	0	1	0	0	0	0	0	0	0	0	0	0	1	0	no hit	none	na	none	0	CATGGTGATGATGATAGG fuzzy_for (hit = 475) 0 0 0 1 0 0
gnl|UG|Ta#S12891596	GCGGGGACCAAGCAAAGCAGCAAACCATTTCAATGGAGCTAATCGGAGCCACCCTCTGCTTCTGCTTCGCTTCTCTCATCACAGTGTCCGTGATTCTAGTTTCCTTGCTTAGCCGCAAACTAGTACCAAGTTCTGAcatgCGGCGGCCTCCTGGCCcatgGAGTCTGCCCTTGATCGGAAACCTGCACCAAATCCTAACCACCAAGCTGCCCGTCGTCCTCCGGGACCTGGCAAAGAAGcatgggccggtcatgtacCTTCGGCTGGGGCAGATCGACACCGTGGTGATCTCCTCGCCGGCGGCCGCGCAGGAAGTGCTGCGGGACAAAGATCTTACATTCACGTCGCGGCCGAGCATTCTGCTCTCCGAGGTCACCCTCTATGGAAACCTCGACATCG…	0	0	1	0	0	0	0	0	1	0	0	0	0	0	0	0	0	0	0	0	1	0	OSJNBa0096F01.14 [Oryza sativa (japonica cultivar-group)]	3	3e-67	none	501	CATGGGGCGGTCAGGTAC fuzzy_for (hit = 239) 0 0 1 0 0 0
gnl|UG|Ta#S12956064	CCCACAAATCACTGNAAGATTGTACATCAcatgGGGCATCTTGTGGAGCTTTcatgAGGCGCAGTCTCATATTCTTCTAACTTCATTGATCATAAGCTGGTCTATCACTGAGGGTCATTCGATATTTTTTCTTTGGTATGAAGGAGACATTTGGGGTTGCACCTTACTGGCTCCTATGGCTTAGGTATAGCACCTTTCTGGTGTTCTATCCTACCGGCATCGTAAGCGAGGTTGGCCTGATCTTAGTTGCcatgCCTTTTATGAAGACATcaaggaaatattttatgaTGCCTAATAAATGGAATTTCTCCTTCAACTACCACTATGAATTGGCTCTTGTCACAGCTCTAATCATACCAGGATTTCCATACTTGTTCCGTTATATGGTGGCTAAGCGGA…	1	0	0	0	0	0	1	0	0	0	0	0	0	0	0	0	0	0	0	0	1	0	putative tyrosine phosphatase [Oryza sativa (japonica	3	1e-38	none	221	CATGGAAATATTTTATAA fuzzy_for (hit = 270) 1 0 0 0 0 0
gnl|UG|Ta#S12996926	TTTTTTTTTTTATTTTTTTTTTTTTTCTTTTTTACGcatgcaaacactgctaatAAGCCGGGCTGGCTGATTGCGTAGGACAGCACACACGGGTTTCTCAAAAAGAAAAAAAAACGCGCAGCATACACCCGCTGACTTCTCACAAGACGTGTCCGTATCCGTATAcatgAGACTTGGAGAGTGAATATCCTATTTAGATTGGTACAGCAGTCCAAAACCTACTCGTACAGGAGGCCAAAACCTACTCTGAGGCAGGCACCGTTGGTGCTACAAATACTATCTCCAAGTGATTTTATCTTACACAAACCCCAAGTATTTGGCGCAGTCAACCAGTCAGTTTCACACGTCGCCTTGTCGCCTTGTGCAAACTGCCTTCAGCTCAATTAAG	1	0	0	0	0	0	1	0	0	0	0	0	0	0	0	0	0	0	0	0	1	0	no hit	none	na	none	0	CATGCAAACAATGCTCAT fuzzy_for (hit = 36) 1 0 0 0 0 0
gnl|UG|Ta#S16058372	GCACGAGGAGGAAGTAGAGTTCACATCCCCCTTTAACCCTTCTACCACCTATCAATAATGGCGTCATCACACAAGTTCTTCCCTGCCGTCCTCCTCCTCCTGCTGCTAGTTGTCACcatgGAGGTGGCGCCGGCGCAGGCAGAGGAGGGGAGGGTGTGCGAGACGGATAGCACTCGGTTCAAGGGGATATGcatgGTTGGCACAAACTGCGCCAACATTTGCCTCACCGAGGGCTTCACCAGCGGCAAGTGCTCCGGCTTGAAGAGGAAGTGcatttgcaccaaaccatgCTAGCTAGATGATAAAACGTGGATGGCAATGACCGTACATACCcatgGACCTGTTCTCAGGATGGTCAGAGTCACATCGATCTGCCGTGCACGCCTCTAACATACTTCA…	0	0	0	0	1	0	0	0	0	0	0	0	0	0	0	0	1	0	0	0	0	1	defensin protein precursor [Capsicum annuum]	1	4e-15	none	78	CATGGTGTGGTGCTAATG fuzzy_rev (hit = 272) 0 0 0 0 1 0
gnl|UG|Ta#S22385804(rev)	AAAGTAACAGGTTTCCCATCCAGGGGTTTTAAAAGGCGGGCCGAGGCCCAAGTTAAAATTCGGCCTCCCTATAGGGGCCCCTTTGTCCAAGAAAAGCTGGGACGCGTAAGCTGGGGCCCTCGGGGGATACTCTAGAGCGCCCCCCCTTTTTTTTATTTTTTTTTGGGAAAATAATAATCTCAAAGACTGGCAGAAACAACTCGTCGGGAAGAATCTTTAATGAGAAGACTACCACAGTGACTCaccaggaaggtactcatgTACAGCACGAATATACGACAGATAATACGGTACGACGACGACcatgCTCCACGCTGACCCCTTAAACAAAAGAACTCGGGCAGCATCCGTTGCCCAACCACTGCTATCAATCCTACAACCTGTCTGATATAATCAAAA…	1	0	0	0	0	0	0	0	0	0	0	0	1	0	0	0	0	0	0	0	0	1	no hit	none	na	none	0	CATGAGTACCTTCCTTGT fuzzy_rev (hit = 243) 1 0 0 0 0 0
gnl|UG|Ta#S13110779	TGCTTTCTTTAGATCCCTTTCTCTTCTGTCCTTGCAAATTGGAGATACTTGAACGGCGATctccatatagtgagcaagATGTATAATCCTCCCAGTGCGCAGGAcatgTCCTACTACGGTcatgTTCAGAAGCGCcatgAGGAGAAGGGCTGCCTATATGcatgGATGCAGGAAAAAAAAGGGGGACAACGAAAAAAATTTGATTCACGAGCCTAGAGGTGTAAAGAAGCAGGACACCATTTATGCCTTTGTTATTTGTTACTCACTCTGTCCATAAAAGAATGTGAATTCTTGCTTCTCGAGAAGTCAAAAAATCTAAACTTTGACTAAAGTTATATTAAAAATAGTAGCACTCCTTACACAATAAGTATTATAAGATTAATTGTAGAATATATTTTT…	1	0	0	0	0	0	0	0	0	0	0	0	1	0	0	0	0	0	0	0	0	1	unknown protein [Oryza sativa (japonica cultivar-group)]	1	2e-07	none	55	CATGCTCACTATATGGCG fuzzy_rev (hit = 60) 1 0 0 0 0 0
gnl|UG|Ta#S12980784	TGCAGCANGTAAGTGAGGATTTGAACTGAGTACAATAATGTCAAATGCAGATTATACAGGTTTTCTGGGAAACCAAACACACTGCAAGCCTTAGTACACTAGTTAACCTGTTACAGCTACAGCATCAAAATCTAAGCATCGTTGGGTTACAACTAGGCGATGTCTCCCACAGCTCCCAGCACCAcatgACGAATCAGCGTCCGACATCAGCAAAATGCACCGTGTCTGTCTTGGCTCAAGGAGAAGCCAGTTTACGGAGACGGTTTGAACGCCTCGGAGTCGGTGTAGCATCCACCTTCTCTTCTTCTGCTCTTGTAGTCTCCTTCTTTCTTGCTGTTTGAAGACCAGGGGTTTGCATTTTGTCAGAATCCTTTTGCGTCTTGACTACACGCTTCCTCG…	1	0	0	0	0	0	0	0	0	0	0	0	1	0	0	0	0	0	0	0	0	1	no hit	none	na	none	0	CATGGCGGTGACGTGACG fuzzy_rev (hit = 418) 1 0 0 0 0 0
gnl|UG|Ta#S17887664(rev)	AAAAAGCCAATCGTGCGGCCTTCTTAATATAAAGCAAACTGCAGAAAAGGGAATGTGTTAAAGCCAATTAAGTTGGTAACCCAAGGTTTTCCCAGTCACGACGTTGAAAAAGACGCCCAGTAAATTTAATACGACTCACTATAGGCGAAATTGGGCCCCGACGTCGcatgCTCCCGGCCGCAATGGCCGCGGGATAAGCGTGGTCGCGCCCGAGGTGTATCAACGCAGAGCCCACTACCACCTGGCTGGACAGGCGACTGCTCAAGGCTCTCTCCTTGCAAATCAAGCCTAGACCAAAGGACCCTAAGTGGCGCAAGATAATTTTGACCAAGGTGGCCACCCATTGTACATATGCTGTGGGTATTCTTGTTGCTTATGTCAGATGTCCTCGCACTGAAG…	0	1	1	0	0	0	0	0	0	0	0	0	0	1	1	0	0	0	0	0	0	2	no hit	none	na	none	0	CATGTATTGGGTTATAGT fuzzy_rev (hit = 578) 0 0 1 0 0 0	CATGGGATAAACATACAT fuzzy_rev (hit = 589) 0 1 0 0 0 0
gnl|UG|Ta#S16265707	AGGAATGGACTCCGACTCGGTGGCCAGCTGCGTCTCTAAGCTCTCAGCCGGCGTAAGCAAGATCAGCGACGTCCTGCAGCTGAACCAGCAGCTCGGTTCGGATGAGCGCTGCAAGAGGTTCCGCGCCTCCATCGGCGAGTTCCTGCAGAAGGCCGAAGCGGAGATCACAGCGGTGCAGGCACAGGAGGGGCTCGCCCTCTCCCTTGTCAGGGAGACGACCGAGTTCTTCCACGGCAACTTTGCCAAGGAGGAAGGCCACCCGCTGAGGATCTTcatgGTGGTGCGCGACTTCCTCGCCGTTCTCGACCGCGTCTGCAAGGATGTCAGCAGGCTGAATGAACGGACGGCGACAGGGGGCTTCAGCACCTCGCGCCGGGTGGAGAGCGCGGCCGTTCCTCC…	0	0	0	0	1	0	0	0	0	0	1	0	0	0	0	0	0	0	1	0	0	0	diaphanous protein-like [Oryza sativa (japonica cultivar-group)]	2	1e-53	none	788	CATGATACCGAATGTCTC for (hit = 478) 0 0 0 0 1 0
gnl|UG|Ta#S13253409	GTTTTTTTTTTTTTTTTTTTTTTTTCAACTGATGTGCGGACGACAGANCTTCTCGTAcatgGTcatgTNGANAATTNGNCACTACCACCGACNTGGAACAcatggactaataataaagCTTCCGGAGCCTACCTATGTACAACAAAAACCGCGACGCGCAGATGACTTGGTGCAANTAANGCACCTTTCTAAGTACTAcatgATACGATACTGGNGGCTGGATANTTGGGGGTCAGAATTCATAAGCTTCCTCCCTCCTATAGCAGGGTTTACNCGCNGGGCGTCAANATTGTcatgATNNTCTNCCGGNCGTAcatgTNAGGNNAACTGGTTTTCCTCTGTTTTGTCCCTGCGAAGGGAACCCCAA	0	1	1	0	0	0	0	1	1	0	0	0	0	0	0	0	0	0	0	0	2	0	no hit	none	na	none	0	CATGGAATAATAATGAAG fuzzy_for (hit = 100) 0 0 1 0 0 0	CATGGAATAATAATCAAG fuzzy_for (hit = 100) 0 1 0 0 0 0
gnl|UG|Ta#S13184494	AGCTCNAGTTTTTTTTTTTTTTTTTTTTTTGCAAATCAATTTAATGACATTAAAGAGGGCTCAAACTTCATACAAAGTGGGGGAACACTGTTATTACAAATTTGAATACTAAGAAAACGATACCAATCAATAAAGGAGATTTGTAGCTTATCCATAATTGGATGGGATCAATGATAAATAcaagtctttaacaattaaAATAGGGTTTAAGTTCTAAGCACACGACTTGTCACGCACCACAAGTTCAACAAAGCACCTACTTCTTCTCAAGATGGATTGGGTCCACCCACCGTAAGTTTTCCTCGGGTTGATCCTCATCACGAACCTCCTCCGGAGGTGAACGTCAAGACCGATTTTGATTTCTCCACGGNACTCCTCGTCCTTGACAAACAATGTTAA…	0	1	0	0	0	0	0	1	0	0	0	0	0	0	0	0	0	0	0	0	1	0	no hit	none	na	none	0	CATGTCTTTAACAATAAA fuzzy_for (hit = 180) 0 1 0 0 0 0
gnl|UG|Ta#S12957612	GTACGAGTTGTATGAGACACAGcatgTCCAATTGCAATATGAAGTATCTTGCATATCCATTCCGGAGGAGGACTCGAGACTTAGAACGTCATCTTCTGCTTTTGGTGGTGATTTTAGGAAGAGAAAAGGGAATAATTCTGCTGCTgaagttgatgttcgcatgTTTGCTGTCATTGGAACTCATAAACCTTCTGTGGAAGTCATCTCATTGGAACCTGATGAAGCATTTAGGCTGCTCTCTATTGGGTCTATATCAGTGAACAATGCGCTCGGTGCTCCAGTTAGTGGCTGTATACCTGAAAATGTTCGGTTTGTAGCATCTGAGAGGTTCTACATTCTCGCAGGTCTAAGAAATGGcatgCTACTCAGGTTTGAGTCAGGAACAAGCAAAGACCAGTA…	0	0	1	0	0	0	0	0	0	0	0	0	0	0	1	0	0	0	0	0	0	1	putative Splicing factor 3B subunit 3 [Oryza sativa (japonica	2	9e-77	none	1355	CATGCGAACACCAGCTTC fuzzy_rev (hit = 145) 0 0 1 0 0 0
gnl|UG|Ta#S13052089	ACCAAGGCCTTCATACACAAGGCTAAAATTCTTAGGAAGACACTGGGTGGTGGAATGAGGCAGGTAGGAGTCCTTTGTGCTGCTGCCGAAGTCGGTGTTCGCGACACCGTAGCAAGCTTGCGGATGACCATCGGAAGGCTAAAGTTTTAGCAGATGGACTGAAAAAAATCAAACAGTTCACAGTTGATTTGAGTTCAGTGGAGACCAATATGGTATTCTTTGATATGGCGGATCCACGCATATCACCTGCCAAACTGTGCCAAGCCCTGAAACAACGCAATGTGCTTGCAATGCCAACAAGCTCCAAGAGCGTCAGATTCGTCGTCCACTACCAAATTTCAGATAGCGACATCCAGTATACTTTAAAATGTATCGAGGAAGCCGTGGAGGAAATCCTGG…	1	0	1	0	0	0	1	0	1	0	0	0	0	0	0	0	0	0	0	0	2	0	OSJNBb0072M01.18 [Oryza sativa (japonica cultivar-group)]	3	5e-50	none	372	CATGCGACGCCAAACCGG fuzzy_for (hit = 399) 0 0 1 0 0 0	CATGATGCACTATCCAGA fuzzy_for (hit = 484) 1 0 0 0 0 0
gnl|UG|Ta#S13248526	ACCCACTATAGGGCGAATTGGGTACCGGGCCCCCCCTCGAGACTAGGTTTTTTTTTTTTTTTTTTTTTTTTTTTTTTTTTTTTTTTTTTTTTTTTTTTTGAANAAAACTTGTTAATTCTCAGCCNGGATAACATTTCAACCANAaaacagcctgctaanaaggccgcangGAAGTATCcatgTATTTANATCTCAAGCAAGTCGCAAGTTACTGCCTCCAACTCCAANACCCGACCCGAACCGAACCGCTNCANAACCACCTCAGTCCCATATCGTCGCCGTCTTCTTCGGCGCCTGCATCTCGCTGTACGGNGCCCCGCCGCTCCTGGTGACCGGCCGGCCANACCGGANCGCTGGCGCCAGCGGNGCCGCcatgTATCTGCCGCCCCGCGCGTAACC…	1	0	1	0	0	0	0	0	0	0	0	0	1	0	1	0	0	0	0	0	0	2	no hit	none	na	none	0	CATGTTAGCAGGCTGTTT fuzzy_rev (hit = 144) 0 0 1 0 0 0	CATGCGGCCTTGTTAGCA fuzzy_rev (hit = 152) 1 0 0 0 0 0
gnl|UG|Ta#S32522217	CGTGGATACGATGGAGAGGAGGAAGACCAACGGAGGCCAAGATGAGGATGAAGAGGTTGTGGGGGATATTTTATCTCTNTACATCAATGACCCAGACTACGCTGACgatgacttgctctgtggaACACTCATTAGCTTcatgCTCGCTGGGAGGGACACAATCGGCACAACTCTGCcatgGATATTCTACAGCCTCGCCCAGAACCCTAATGTCGTGTCAATCATCCGTAATGAACTCTCACCTATTGCATCGCACAAAGTAGCCCGCGGcatgGGTGCCACGGTCATCTTTGAGCCGGAGGAGACCAAATCTCTGGTCTATCTGAGAGCCACCTTGTACGAGACTCTCAGGCTATACCCACCAGCGCATATGGAGCGCAAGACGGTGGTTACCGATGA…	1	1	0	1	0	1	1	1	0	1	0	1	0	0	0	0	0	0	0	0	4	0	putative cytochrome P450 [Oryza sativa (japonica cultivar-group)]	2	2e-85	none	520	CATGACTTGCTCTGAGGA fuzzy_for (hit = 106) 0 0 0 1 0 0	CATGCCAAGTGCACTTGA fuzzy_for (hit = 402) 0 0 0 0 0 1	CATGTGTGCAACAAATGT fuzzy_for (hit = 804) 0 1 0 0 0 0	CATGTGTGGTGTATGTGC fuzzy_for (hit = 831) 1 0 0 0 0 0
gnl|UG|Ta#S32572980	CTCACAAAAATGATGCAcatgGGGGCACGCAGGATTCATATAGTAGTGGTGATCATACCCCAGGCAGCAAGCCCACATATCAGAATCAGAAAGACGCCGAGAGGGCCCAGCTACTGGACGCTCTTCGCCATTCGCAGACACGGGCTAGGGAAGCCGAGGTGGCTGCCAAGAATGCTcatgATGAGAAAGACcatgTCGTCAAGCTATTGTTTCGTCAGGCCTCGCACCTCTTTGCGTGTAAGCAGTGGCTGAAAATGCTGCAACTGGAGAACATATGCCTCCAGCTCACGCTGAAAGAGCATCAGATAGCAGCcatgTTCCCGGAGCTTCCCTGGACGGTGATGAAGGAGGAGAAGGCGGAGCCAGAAGAGGGGCGGAAAGGCAGGGCAAAGAAGAAAG…	0	0	0	0	1	0	0	0	0	0	1	0	0	0	0	0	0	0	0	0	1	0	unknown protein [Oryza sativa (japonica cultivar-group)]	3	4e-50	none	463	CATGTCTGTCTTATTGAT fuzzy_for (hit = 856) 0 0 0 0 1 0
gnl|UG|Ta#S12914811	catggcaatctgttgctaTAAAAACGTTTGATCAGGACGGTTNGTNTTTTCCTANAATTCCNTCCCTCCCGCCCNTCCCAATTTTGGCACNCAGCCAAAACAATCCCAGAAAAATTCAAAGCAATGCAAGAACTAGCCGCTGATTCCACCCCATTCCCCTCTTTCCTTCGGGTTTCGTCGGACGGCAACcatgGACAGCGGCAACGACGGCAACGACAAACGGCGGCGGCGGGATCTTGNAAGGGGACAGGATNTGGATGGGCGCGAGCGTGGTCCCGGCATTNTTCATCTCcatgGAACGGTTNTCCTGCATTCACATCCACNCcatgGACGACGAGGATGACTACGACCCTGAGGAGGCCAAGGATCGCCCCCTcatgCTNTCCCGCCCCCAGGCCC…	0	0	0	1	0	0	0	0	0	1	0	0	0	0	0	0	0	0	0	0	1	0	unknown protein [Oryza sativa (japonica cultivar-group)]	3	2e-14	none	89	CATGGCAATATGTTACTA fuzzy_for (hit = 0) 0 0 0 1 0 0
gnl|UG|Ta#S13144870	CCCCAGACCGTGCTCGCGCCcatgCCGCTGGACGTCCCCGCCGCCACCGGCATCTGGGCGTCGCCcatgCCTGCAGCAAGTGACGTCGGTGGCGTGGCGCTGGAAGACGCGTTCCTCGCCGACCTCGGCGCCTACGGCGACCTGCTGCTCGGCGGCTTCGGCGGACAGCTGCTGCAGGACAACAAGGCCACCGCCGCcatgGAGCTCCCCGGGGCGTGCTACTTCCCCAAcatgGCCGAGATGTGGGCCGCCGACCACGCCCACGTCCACGCCAAGCCGCCGCAGGGCTCTGCAACACGTTCACATAGGATCCACGAAATGATTTGCTCCATTGGGTTCGTCAGCACGCACGTAACCGAGACTTTCTCCCCGATTGTGTATGAGAGATCGNNAATCAca…	1	0	0	0	0	0	1	0	0	0	0	0	0	0	0	0	0	0	0	0	1	0	no hit	none	na	none	0	CATGTGAATATTATAAGA fuzzy_for (hit = 397) 1 0 0 0 0 0
gnl|UG|Ta#S17535595	CCGCCGCCTTCGATTCCGTCCCAAAAATCCGAGCTTTCGTGGGAGCAGGGCTGGTGGGGCGGGGGTCGGCcatggacgcgatgccgccGGAGGGCATTGTGAAGGAGGAGGAGGTGCTGCTGCACGAGGAGCACACGCACCCGCAGGCGGGGCCGCAGCAGCAGCAGCAGCGGCAGGACGGGGCGCTTCCGCGGCCGATGGAGGGGCTGCACGAGGCCGGGCCGCCGCCGTTTCTCACCAAGACGTACGACCTGGTGGAGGACCCGGCCACGGACCAGGTCGTGTcctggggccgcgccggcaACACCTTCGTCGTCTGGGACCCGCACGTCTTCGCCGAGGCCCTGCTCCCGCGCCTCTGCAAGCACTCCAACTTCTCCAGCTTCGTCCGCCAGC	0	1	0	0	0	1	0	1	0	0	0	1	0	0	0	0	0	0	0	0	2	0	heat shock factor RHSF6 [Oryza sativa (japonica cultivar-group)]	3	8e-32	none	358	CATGGACGCGTTGTCGCC fuzzy_for (hit = 70) 0 1 0 0 0 0	CATGGGGCCGCGCCGGCA fuzzy_for (hit = 285) 0 0 0 0 0 1
gnl|UG|Ta#S16058250	GCACGAGCCCGACCTCATCGTCGACGACGGCGGCGACGCCACGCTGCTCATCCACGAGGGTGTCAAGGCCGAGGAGGATTACGAGAAGACCGGCAAGATCCCCGACCCGGAGTCCACCGACAACGCTGAGTTCAAGATCGTGCTCACCATCATCCGCGACGGGCTCAAGGCTGACCCCAAGAAGTACCGCAAGATGAAGGAGAGGCTTGTCGGCGTCTCTGAGGAGACCACCACGGGTGTCAAGAGGCTCTACCAGATGCAGGAGACCGGCGCCCTCCTCTTCCCTGCCATTAACGTCAACGATTCCGTCACCAAGAGCAAGTTTGACAACCTGTATGGTTGCCGCCACTCGCTCCCTGATGGTCTGATGAGGGCCACTGACGTTATGATCGCCGGAAA…	0	0	0	1	0	0	0	0	0	1	0	0	0	0	0	0	0	0	0	0	1	0	wheat adenosylhomocysteinase-like protein [Oryza sativa (japonica	2	0	none	485	CATGTTGAGTCTACTTAT fuzzy_for (hit = 1300) 0 0 0 1 0 0
gnl|UG|Ta#S17978506	CCCCGCTCGTGCAGATTAGGCCTATCCAGGTGACTATATTGAACAAGTTTGTACAAAAAAGCAGGCTGGTACCGGTCCGGAATTCCCGGGATATCGTCGACCCACGCGTCCGACGACCTTCTTCTTCGCCACCTACCTCTCGCTCTTCGTGCTCCGGCGGTCGCCGGCGAGCCGCGTcatgGCCGCCTTCTcatgGCCTCTCGCGTTCCTCACcatgCTCTCCAGGGTGTATCTCGGCTACCACACCGTCCCGCAGGTTTTCGCAGGAGCAGTAGTCGGCCTTGTATTTGGTGCTATCTGGTACTGGTTCGCCAACACCATTCTTGCTCAATACTTCCCAATGATTGAGGAGAGCGCAATTGGGAGGTGGTTTTATATCAAGGATACTTCACATATTCA…	0	0	1	0	0	0	0	0	1	0	0	0	0	0	0	0	0	0	0	0	1	0	PAP2 superfamily protein, expressed [Oryza sativa (japonica	2	2e-40	none	224	CATGTTTTAGTATGATAA fuzzy_for (hit = 408) 0 0 1 0 0 0
gnl|UG|Ta#S26655859	CCACGCGTCCGCGAGGCTCCACATACAAAATGGCAAACTCCGCCGCCCTGCTCCACTCACTCCTCTCCACCGGCTGGACGCCGCGCCGCCGCCTCGACCGAGCCTCGGCCACGCGGCTCGCCCCGTCCCCCGGCCTGTCCTGCCGCTCCTCCCGGCCGACGCGCTCCGTGCGCCCGATGGCGTCGTCGACGACCGCGGCCCGGGCCGACGCGGCGCCGCCGGGGCTGAAGGAGGGCATCGCGGGGCTCTACGACGAGTCGTCCGGCCTGTGGGAGAGCATCTGGGGCGAGCAcatgCACCACGGCTTCTACGACTCCGGCGAGGCCGCCTCcatgTCCGACCACCGCCGCGCCCAGATCCGcatgATCGAGGAGGCCCTCGCCTTCGCCGCCGTCCCCG…	0	0	1	1	0	0	0	0	1	1	0	0	0	0	0	0	0	0	0	0	2	0	gamma tocopherol methyltransferase [Triticum aestivum]	3	0	none	365	CATGTGTTTGGAATAGAC fuzzy_for (hit = 1136) 0 0 0 1 0 0	CATGTTACCGTGCATCTG fuzzy_for (hit = 1187) 0 0 1 0 0 0
gnl|UG|Ta#S32550762	TNTAAAANTGATTTGTAGTGAAGATTGGTGGATACAGAGATGAACAAAATAGTGCAGAAAAATTTCTTCAGAcatgCGAAAGAAAACAACGGTTTTCAGCCAACAGACAAAGAATTGAGAGGCTCTGAGCAATTCAATTTGCACAacgaggttaaaagtcatgATACATCTGACAAGAAAGGTGCACGGGATACATCTGACAAGAAAGGCGCAGCTGATACATCTGGCAAGAAAGTGTTGAAGCGGTTGACCAAAATGACATAGCAGAATCTGCATCTCAGGATACATCTTCCAGCCAAAGCAATGAAAGAAAGAAGACTGCTGCAGATGATTCATCTCTCTTGGAGAAAGACCCCGTTGCAAAAATCATTTTGCCAGTTGAACCACTCGAGTTGCGGA…	1	0	0	0	0	0	0	0	0	0	0	0	1	0	0	0	0	0	0	0	0	1	P0490D09.6 [Oryza sativa (japonica cultivar-group)]	3	3e-54	none	554	CATGACTTTTAAGTTCGT fuzzy_rev (hit = 145) 1 0 0 0 0 0
gnl|UG|Ta#S13017107	CGGCACGAGGGGTTGTCGGTGAATGTGGTGACACAGATTATGAAGGACTActtggaggcgtgcacaaaACTATCATACTCAAAGGCTCGTTCAATACTGCTCCAAACCAAGTCcatgCTAACAGAAGCTATTCATTCCAAGATGTTGTATCCCTTGAGAAACAAGGAATTGCTTCAATTGAGGGATATGGTCCAGACAATCTAAAATCAGCTCTAAGGCAATTTGGTATATCGAAAGACTAAATCTTTGATCTTGCTGGTCAGCAGAGGAATCAAACTAGGATCGAGGAGAGTGGCAGGACTTCCCCTATGCCGTCGTACTGCACCTCGCCGAAAAATAGTGGGATTGCTATGcatgGTCCTTATTGTACACTAGAAAATTGGGGACACAAACTTGTGT…	0	0	0	1	0	0	0	0	0	1	0	0	0	0	0	0	0	0	0	0	1	0	putative sucrosephosphate synthase [Oryza sativa (japonica	3	7e-30	none	1066	CATGGAGGCTTGCACAAA fuzzy_for (hit = 50) 0 0 0 1 0 0
gnl|UG|Ta#S32541710	GTTATGTTGTGCCAGAAGTTGCAGGAGTTAATCCCCCGGAACAATCTGCTAGTGCACATTTGTTGGAACCTGATAGAACATTGAGCACCACACCAGATGCCTGGCCcatgCGACAATATGGAGATTGACGACGACTCAACATTTTGTGTAGTCACGATGGAGGACTTGTTTCCTGAAGACGTGAAGCAGCCAGAGACGGTGAGTCAGCCAGAGATGGTGAGGCAGCCAGAGACAGTGAGGCCGCCAGAGACGGTGAGTCAGCCAGAGATGGTGAGGCAGTCAGAGACGGTGAGGCAGCCAGAGATGGTGAAGCAGCCAGAGATGGTAGATCCCAAAGCCGAGGAGATGATAGATCCCAAGGATGCTGAcatgCTGGAGTTCGATCGCTTTGTTGCCCAA…	0	0	0	0	1	0	0	0	0	0	0	0	0	0	0	0	1	0	0	0	0	1	myb-family transcription factor-like protein [Oryza sativa	1	7e-36	none	719	CATGATTTGTGGTGCTCT fuzzy_rev (hit = 525) 0 0 0 0 1 0
gnl|UG|Ta#S15903461	CATTGAGCTGCGTAAATGGGCAGATATTATGGTGATTGCTCCGTTATCAGCAAATACCCTGGCTAAGATCGCCGGTGGGTTATGTGACAACCTATTAAcatgCATCGTGAGAGCGTGGGAATACAGCAAACCGCTCTTTGTTGCCCCAGCTATGAACACATTAATGTGGAACAACCCATTCACAGAGCGTCATCTTCAAACGATCAACCAACTGGGCATAATCTTGATCCCCCCAGTTACCAAAAGGTTGGCTTGTGGCGATCACGGGAATGGTGCAATGGCTGAAACCTCGCAGATCTATACTTCTGTGAGGCTTGcatgGAAGACGCAACCAcatgATGCAAGCAGTTCACTTGTGGTTCCTGTCAGTAATAACCGCCCATCTAGCTGATGTTTGAC…	1	0	0	0	0	0	0	0	0	0	0	0	1	0	0	0	0	0	0	0	0	1	putative HAL3B [Oryza sativa (japonica cultivar-group)]	2	6e-54	none	220	CATGACAACCGACAACCT fuzzy_rev (hit = 524) 1 0 0 0 0 0
gnl|UG|Ta#S12923202	ATGTTCATCGAGAGCTTCAAAGTTGAGAGCCCAAACGTGAAGTACACAGAGAACGAGATCCATTCTGTGTACGATTACGAAACCACGGAGGTCGTCcatgAGAACCGTAACGGCACTTACCAATGGGTCGTCAAGCCCAAAACCGTCAAATACGATTTCAAAACAGACACTCGCGTCCCCAAGCTAGGCGTTATGCTCGTTGGATGGGGAGGAAACAATGGATCAACCTTAACCGCTGGAGTGATCGCCAACAAAGAAGGGATCTCGTGGGCGACTAAAGACAAAGTGCAACAAGCAAACTACTTTGGCTCCCTCACTCAAGCTTCTTCGATCCGGGTGGGATCTTACAATGGTGAAGAGATCTACGCTCCTTTCAAGAGCCTCCTCCCcatgGTGAAC…	0	0	0	1	0	0	0	0	0	1	0	0	0	0	0	0	0	0	0	0	1	0	Inositol-3-phosphate synthase (Myo-inositol-1-phosphate synthase)	1	0	none	510	CATGGGAGCGAGGAATAC fuzzy_for (hit = 1220) 0 0 0 1 0 0
gnl|UG|Ta#S13154898	TTTTTTTTTTTTGATGATAATGTGACCCTCCGTCaggccaagccatagcatgACCCTTTTCTTTGTTGATTGGcatgAAAGAAACAAAAATAACAAGCGCCGGGCAACCGCAAGTATAAGCACGGCGGACAACGGCAAACTCACACACATATACTCACCCGGTTGGCACACCAAAAGCCTAGCAATAAATACTACTCACTCCGATNCGGCGCCGTGTGCTTGCATATANTGTTTGTANTAAGACGTGGCAGNGGGGCTANCTTANTTAGNCcatgAGGCGANNTGCGGNTGGCTTCTTGCACAGGCCGANGAGNTTGGCCTCGNCNANGACGGCCCNGCAGNGGGTGCCGTCGGCTTTNAGG	0	0	0	0	0	1	0	0	0	0	0	0	0	0	0	0	0	1	0	0	0	1	no hit	none	na	none	0	CATGCTATGGCTTGGCCC fuzzy_rev (hit = 34) 0 0 0 0 0 1
gnl|UG|Ta#S15902765	TTCCTGAAACCCCAAGCACCGAAGGTTCACGACACCTGAGCCAGCGAGAGGCTGCACTGAACAAATTCCGGCTAAAGAGGAAGGACAGGTGCTTTGAGAAGAAGGTTCGGTACCAGAGCCGGAAATTACTTGCAGAGCAGCGGCCACGGGTCAAGGGCCAGTTTGTTCGTCAAGATCATAGCATCCAAGGAAGCTAGGGTGCGATCACTGAGCTTGAACTCTTTCCCACTATCTAAAAAAGGTCACTGCAAGTGACTCCACTGCGGGTATCCTGATGTCTGGCTTTGTTGAAGAGTTGGAAGCAATCACGCTGAGTTATAGTTTGCTCTGTATATTTCCTAGAGCTTGTAATATATGTATGCATAGGCTAACACTGTTCTTTCCTAGGTTAGTCACAGG…	0	1	0	1	0	0	0	1	0	1	0	0	0	0	0	0	0	0	0	0	2	0	peudo-response regulator-like [Oryza sativa (japonica	3	1e-24	none	623	CATGTGTGATTTATATAA fuzzy_for (hit = 495) 0 0 0 1 0 0	CATGTTCGTTTCAGTGCA fuzzy_for (hit = 604) 0 1 0 0 0 0
gnl|UG|Ta#S16217834	GTCACTTCATCGCGGCATCGTcatgTTCAGCATTTGCCCAGGCACCAGTTCGGGAGTCTGCAGGGGAAGATGTTCCCAGCATACTTcatgTTGATATCGGTGTGTTCAGCTATATCGGTTGCAGCATTTGCATACCTCAACCcatgGAAGACAGCATCAACTGTTGAGCGTTACCAGCTTGGTTTCCTTCTTGCTGCCCTCGGTTTTGACCTGTCCAACCTTCTGGTCTTCACCCCcatgACTATCGAgatgatgatgaagaggcaCAAGATCGAGAAGGATCTTGGCATCGGTGGTGAGGTGGGACGGTCAAGGAATGCCGAGTTGGCAAAGACAAACCCTGCACTCGCAGCGATGAACAAGAAGTTCGGGATGATCCACGGGCTGTCGTCCCTGGCA…	0	1	1	2	0	1	0	1	1	2	0	1	0	0	0	0	0	0	0	0	5	0	seed maturation protein PM27, putative, expressed [Oryza sativa	1	1e-62	none	211	CATGATGATGATGAGGCA fuzzy_for (hit = 248) 0 0 1 0 0 0	CATGAGTTGTGACTGTTT fuzzy_for (hit = 453) 0 0 0 1 0 0	CATGTAATGACCTCTCTT fuzzy_for (hit = 489) 0 0 0 0 0 1	CATGTGATGTTGTGGCTT fuzzy_for (hit = 576) 0 1 0 0 0 0	CATGTTGTGCCTTGGGAT fuzzy_for (hit = 581) 0 0 0 1 0 0
gnl|UG|Ta#S13129373	GGCAGACGCTCCTGGCCAGGACGATGCcatgGGCCCGAGCCGGGTCGACGCGGAAGGTGCGGGATGACGTCGCGGCCTCCACGACGGCCGCGCGGCcatgACCCAGACGACGTCGACGCCGGAACATTTCGTGTGCTCTTTCCGTTGACTCTGATGGTGTACATTGATTCTTTTGTAATTCCGTTGGGTGTGGTGTGGGAGGCAATTCGATCACAGAGGAGCAGCGTATGCGTGGTGGTGATGCTTTGTTTGTGCTCCTTGGTGTTGATGGGTTAATGGTTGGTTGGGTGTCCGTCCGTTGCTCTCGGTCAACCCTTCGTttgaatgaaatattcatgTACGTAAAAACACGAGTGTAAACAACGGATATGGAAAAGTTTCTCGTGCTGAAAAATTCTG…	0	1	0	0	0	0	0	0	0	0	0	0	0	1	0	0	0	0	0	0	0	1	no hit	none	na	none	0	CATGAGTATTTCACTCAA fuzzy_rev (hit = 320) 0 1 0 0 0 0
gnl|UG|Ta#S15903612	TTTTTTTTTTTTTTTTAACAATAAAcatgCGGGCCCTTTCCTTTATTTACTTCACGGTCTTATTCTTTACTACATAATAAGGGGTGCATCAGcatgGcatgcatgCACACGCTACCACAAGTAcatgCGTACGTGTACAATGCATACATAGTAGTAGGACCGTGCAGTCGTACGTGCACACACTCACACACGTACACACACTACGTGAGATGATGcatgCATTCAGCCTTACGTATATATAGCGCCCAGTGTGTCAGGCAGGGGCGCAGAGAGAGCCCTGACGATGATGGCAATACGTGATGATGCGTGCTCAAGCGTAGTACTGGCCGGTGCACGAGTCGTAGCGCTTGCTCTCGCAGGCGTCGTACAGGCGGCGCCCACCGTGGCcatgcccgtgca…	0	0	0	1	0	0	0	0	0	1	0	0	0	0	0	0	0	0	0	0	1	0	no hit	none	na	none	0	CATGCGCGTGCCCCTGGT fuzzy_for (hit = 387) 0 0 0 1 0 0
gnl|UG|Ta#S16200319	GGTGGGCACCCGGAGGAGCACCGGGCCGAAGGACCAGGACCGGTTCCTCCCGATCGCCAACATCGGGCGCATcatgCGGCGCGGCGTGCCGGAGAACGGCAAGATCCCCAAGGACGCTAAGGAGTCCATCCAGGAGTGCGTCTCCGAGTTCATCAGCTTCATCACCAGCGAGGCGAGCGACAAGTGcatgAAGGAGAAGCGCAAGACCATCAACGGCGACGACCTGATCTGGTCcatgGGCACGCTCGGCTTCGAGGACTACGTCGAGCCCCTCAAGCTCTATCTCAAGCTCTACCGGGAGATGGAGGGTGACACGTCAAAGGGTTCGAAATCTGAGCAGGCTGCAAAGAAAGTGGGTGCACTGAATGGGCAGCCTGGATCATCGTTCAACGGcatgTA…	1	0	0	0	0	0	1	0	0	0	0	0	0	0	0	0	0	0	0	0	1	0	HAP3 [Oryza sativa (japonica cultivar-group)]	2	6e-51	none	143	CATGCTATTTCTTCTGGA fuzzy_for (hit = 544) 1 0 0 0 0 0
gnl|UG|Ta#S12976022	TGCAGGNAATTCGGCACGAGGGGACGCGGGAGGCGGTGGATGCCGTGGAGGCGATGATCGCGGAGCACATCTCGTACGCcatgGATCGCCACAGGCGGAAGCAGGGTGGCGAGGGGAGGAGGACTTTTGTGGAGTAGCCTCAGCAGGAGCAATgcagcagagcagagcatgGTAATGGTAGTAGTAGAAGAGCAGGAAGGAGATGTTGCAAGTGTTTTTTGGTGGGTTGCTGGAGTAGTTAACTAGCAGCAAAAATTACCTTTTGGGAGGGGTTTGATGAAACCCAAGATGAGAGGATTTTTGAACTGAAACAATTTGTTGCACTAGTGCTCAACTGATGCGTGTGCGTGcatgAGAATTTATTTTGGTTGGTGTGATGAAAAAAAAAA	0	0	0	1	0	0	0	0	0	0	0	0	0	0	0	1	0	0	0	0	0	1	no hit	none	na	none	0	CATGCTATGCTCTGCAGC fuzzy_rev (hit = 153) 0 0 0 1 0 0
gnl|UG|Ta#S13188610	CTCGAGTTTTTTTTTTTTTTTTTTTACAACAAAATGGGCCAGCTAATCTGTTGATCTTTCATCAACTTGTCAAAAGCTTTGTCCGTATCACAGCTTGTATATTTTGGCGAGTAACGTTTGAAATAAACAATGCAACAATGGAGACAGCcatgCCTCTTTATTTATACATTTAACAAAACGAGGTTCcatgACAAATTATAATTCCATACCGTTTATATTGACACCTTCCATTTGATACTGAGCAAAAGAAAAAAGATCTGACAGAATTACCTTCAAAGCTTTACACTGAAATTCTTCAGTAAATGTCTGCAAGCTCATACACGTAACTTGGNAACATCTTCACCCTTTATCATCCGATAGCCTTGTCTCTCTTTACTATGGTGANTTAANCcatgACTT…	0	0	1	0	0	0	0	0	0	0	0	0	0	0	1	0	0	0	0	0	0	1	no hit	none	na	none	0	CATGAGCTATTTTGTCAA fuzzy_rev (hit = 457) 0 0 1 0 0 0
gnl|UG|Ta#S32583033	ATGAAGGAAGAGAAGCAAATCACAACCCTTTAGTTcatgGTCTAGGAGCAGGGAGTTAATTATCCGCTTTCAAGTATTTGTTGCCAAAGTGAGCATCTAATTGCAGGAATTCTGTGAGGGCTTCTCTACACCGGTACGGTCTCTCGCTGGTACACGATTTGAGGCATAGGAGGGAGGGGcatgTTGCGATGTCGTCTTCGGTcatgGCTATAGCTTATGAGAAGAATGGGGTTTATGCTTGGCAGACTGCCCcatgGTTAGCAAGTCATTATTGCCGCCTCCGCTTCCCAAGTTGCCTCGGCTTGCTGTTGGTGTGTGCTGCTTCTGTAGCCCCTGCCGGCCGCCTCTTAGATGTAATGATCTAGACCAAAGCAACCCTcatgTATATTGATACTATAC…	0	0	1	0	0	0	0	0	1	0	0	0	0	0	0	0	0	0	0	0	1	0	no hit	none	na	none	0	CATGTATGCAAGGGCTGC fuzzy_for (hit = 514) 0 0 1 0 0 0
gnl|UG|Ta#S19223004	CACGGCGACCGCCTCAACGCCTCCGCCGCCACCGGCCCCGCCGCCTGGCGAGCCGCACGCTGCCCTGTTCCTCGCCCTGGGCTAcatgCGGCTGCCTGAGCTGCTAGCCTGCTGGCGCGTATGCCGCCTCCTCGGCGAGGCCGTCGCGGGGGACCCCCTCCTGTGGCGCCGCCTCGCGGTAGAGCCGCCGCTCAGCGGCCGGGTGACCGACCAAGTCCTCCTCAAGCTGACTGCGAGGGCGGAGGGGACGCTGCGGTCTCTCCGCCTGTTCGGGTGCCTCCACGTTTCCGACACCGGCCTGCTCCGCGTCGTCGAGCACAATCCCTGCGTCACCGAGATTTATGTTCCTGGATGTACAGGCTTGACTGGTGATGGGGTGGTGAACATTGTTCAGCTTCT…	0	0	0	1	0	0	0	0	0	0	0	0	0	0	0	1	0	0	0	0	0	1	F-box protein family-like protein [Oryza sativa (japonica	2	1e-69	none	889	CATGAGAGACATTATCAT fuzzy_rev (hit = 472) 0 0 0 1 0 0
gnl|UG|Ta#S13113632	CCACGCGTCCGGAAAGCAATTGTGCAATCTCTTTCTCCAGATGGTGGGACGAATCAGAAGTCCACCAACCGCTTGCACGTGTcatgcgtgtttgtcggaaCAGATTTGCAGCTACCCCTATCCTCTCCATATCAGAGAAAGATGGATGGTCGTATGTACACCAATCTGGATCAACAGAGCTTACTACGTTGCATTAACCATACCTTTGTGGTCGTCAACTGAAATGGATTATTTTTTTCAAGTATTATTTcatgGATTACTGTTTGCTATTCCATTACTTGGTGGTTAACGACTATTGTTAAGGAAGCTCATCGCTTGCATCAAATCGAATTGCGTGAAAAGGAACATTTGAAGTTCTTGCGCCTTCTTCTTAAGGATTTTATGATTAAATATGGCATT…	0	0	0	3	0	0	0	0	0	1	0	0	0	0	0	2	0	0	0	0	1	2	no hit	none	na	none	0	CATGCCTGTTTGTCGGTA fuzzy_for (hit = 82) 0 0 0 1 0 0	CATGTGATGTTCGATGGC fuzzy_rev (hit = 483) 0 0 0 1 0 0	CATGTATGTCTGACTGAA fuzzy_rev (hit = 729) 0 0 0 1 0 0
gnl|UG|Ta#S13179255	CGAAGATGATGATGACGATATGTCGTTGCCGGAGACGCCGGCAACCGCCACCGCGGGCGCGGCCGCTGTTGCCGTCGGCTTCTAAATTCGAATTCTGCTTCCGACTTCCGAGGTGTTGCATTGACACTTGGAGAAAAGAGAGAGAAAAACGAATAAAAAATTGAAAACAAACAAAAAGAAAAAGAAACTTATTTCGGGTATTGGGTTATTTGCGGTATTTTCcatgAGATTTGGTTCACTTTTCTTGTCCATTTTTTGGGTAGTTTAGGAGAATTGACAGTGAGATTGGGTTATTGATTGCTTGTGGAGAGGATGAATTCAGTGTTGAGGTTATTACTCTAATTGAAGAGAGTGATATAGGGAGCTTTATGCGcatgTTTTAAAATGGGCCAAGAAAGC…	0	0	0	0	1	0	0	0	0	0	0	0	0	0	0	0	1	0	0	0	0	1	no hit	none	na	none	0	CATGAATTTGCAACAGCT fuzzy_rev (hit = 405) 0 0 0 0 1 0
gnl|UG|Ta#S17984978	GCGACCCACGCTTCCGGGATGCCACTGTTGAGGAACGACAACTTTTTGATcatgTCAcatgCAATATGTCCTCAACATTGGATAGAGTGACAGTTCCTGGAGCTTTGGCTCTTGATGTACTTGATCAGGCTGAAcatgAAGTTGAAAGGCTGGATCAGCTAAAAGCTAGTAGGATGAAGGATATTGCATTCAAAAGGCAGACTGAACTTGAAGATATATATGCCCAGGCTCATATTGCAATAGATACTAGTGCTGCAAGAGATAGAATACTGTCTGTTATTGATTCTAGTATGTTCGAGCCATCAGAGCTACTGGCCGATATGGAGAACCAGATACTTAAAGCAAAAGAGGAGGCCTCAAGCAGAAAGGACATATTGGAGAAGGTTGACAGGTGGATGC…	0	1	0	0	0	0	0	0	0	0	0	0	0	1	0	0	0	0	0	0	0	1	putative microtubule-associated protein MAP65-1a [Oryza sativa	3	e-124	none	581	CATGTGTTGTACACCCGG fuzzy_rev (hit = 1108) 0 1 0 0 0 0
gnl|UG|Ta#S13043922(rev)	TAGCTTTCCCcatggttgtatgttcccaACGACACGAGGCCCTAATCATTCAAAATGCTTATAGTTTATTGCTTTAACTTCCGCTAGCCTCTCGCTCTTGTGCTTCAGCATTCTCTCCTCTTCCTTTTTCCATTCTATTTCCTGAAAAGAGAAATTTTTGGCACATTCGAATTAACACGTCAGATGTAAGTAGATTGCCGTTTGTTTTCCTTCTCATCGTTGCCTTTTGTTTTCCTTCTGGCACATCATCAAGTGTACTCTCTGCCTCCATTCAAACTTCTCCTCCTAGcatgTTGTAGCCTTTGCTCAGCTGATAATTACTTGCCCTGGCTGAAACCCTTTACAAATCACGAGCACCAGGAATTCCTCGAACAAACCAACCACTGCTAGAACCACTCT…	0	0	0	0	1	1	0	0	0	0	1	1	0	0	0	0	0	0	0	0	2	0	no hit	none	na	none	0	CATGGTTATATGTTCCCA fuzzy_for (hit = 10) 0 0 0 0 0 1	CATGGTTGTATGTTACAA fuzzy_for (hit = 10) 0 0 0 0 1 0
gnl|UG|Ta#S17878907	AGCGAAGGGGGATGTCTGCAAGGCGATAAGTTGGTACCGCCAGGTTTTCCCAGTCACGACGTTGTAAAACGACGGCCAGTGAATTGTAATACGACTCACTATAGGCGAATGGGGCCCGACGTCGcatgCTCCCGGCCGCcatgNCCGCGGGATTAGCGTGGTCGCGGCCGAGGTGTTTCTTTTCTCGGCTAGGGTTTGCCTCTGCCTCTGACTCCCGGCGGCCGGCGGCGAACGGACTCAGACGATGTCGAAGAAGAACAGCCTCTCCAAGCGGAAGAAGCAGCACGAGTTCGACCTCCAGAGGGAGAAGAAGGCCAAGGAGGAGCAGGCCAAGACGCTGCAGGCCAAGAAGTCCAAGATGAAGATTGATGGAAGCGAGAAGAAGAAGGGCAACAGCTT…	1	1	1	1	0	0	1	1	1	1	0	0	0	0	0	0	0	0	0	0	4	0	unknown protein [Oryza sativa (japonica cultivar-group)]	2	8e-18	none	79	CATGGAGATGGACAACTG fuzzy_for (hit = 465) 0 0 1 0 0 0	CATGGCCTAAAACTCTTG fuzzy_for (hit = 492) 1 0 0 0 0 0	CATGTAGTCGATCGACGT fuzzy_for (hit = 574) 0 0 0 1 0 0	CATGAGTATTCTTTAGTG fuzzy_for (hit = 822) 0 1 0 0 0 0
gnl|UG|Ta#S32587867	ATCAAAAAGTGCAAGACTAAAATATGATATCTGGAGTGTTGGAGTTGTcatgCTGGAGTTGATAGTTGGTTCTCCAcatgTTTTCCAGATAAGTGACCGTGCACGTATTTTAATGGATCAACGCCTTGAAGGGTGGAGTGAGGAAACAAAGGAGCTTGCATACaagttgaggtcttacatgGAACTGTGCATTTTAGTACCGGGGATTTCTACGCAGCAGCAAGGCAGCATTAATTCCGAACGGGGCCACGGCGGGTTAGCTTCTTGGAAATGCTCTGAAGAATCATTTGCCCGTCAAGTGAAAATCCTAGACCCTCTTAAAATGGGCTTTCCTAATTTGTGGGCATTGCGACTAGCGCGCCAGCTACTAGTGTGGCATcatgAGGACCGTCTAAGCGT…	1	0	0	0	0	0	0	0	0	0	0	0	1	0	0	0	0	0	0	0	0	1	Serine/threonine-protein kinase Doa, putative, expressed [Oryza	2	8e-67	none	248	CATGTAAGACCGGAACTT fuzzy_rev (hit = 163) 1 0 0 0 0 0
gnl|UG|Ta#S32634287	CACATCGCGCTCCCGTCGCTCAAGCCCCACGACGCCTTCCCCTCGCTCCTCATTGTCAACATTCAGTTGCCTACCTACCCTACTAGcatgTTCGGCGAGAACGACGGCGACGGCGTTAGCCTGGTCCTGTATTTCAAGATATCTGACAGCTTCGACAAGGAGATCTCTCCTCAGTTCCAGGATAGCATCAAGAGTGTTATGAACGAGGAAATGGAGAAGGTCAAGGGGTTCCCGGTGGACAGCAACGTGCCCTACACAGAGAGGCTGAAAATCCTGGCCGGCATTGTAAACCCTGAAGACCTGCAGCTCAGCGCGGCCGAGAGGAGGCTTGTGCAGACCTACAACCAGAAGCCGGTGCTGTCTAGGCCCCAGCACAAATTCTACAAGGGCTCGAACTAC…	0	0	0	1	0	0	0	0	0	1	0	0	0	0	0	0	0	0	0	0	1	0	hypothetical protein [Oryza sativa (japonica cultivar-group)]	1	e-102	none	527	CATGTGTTGTGCTGCAAT fuzzy_for (hit = 537) 0 0 0 1 0 0
gnl|UG|Ta#S13254017	AGtcttggtacattatcaagGGATATATTGAAGcatgAAGGGNNTCGAGCATTCTATAGAGGTCTTGTTCCATCTTTGCTTGGTATTGTCCCTTACGCTGGAATTGATCTTGCTGTATACGAGACTTTGAAAGATGCCTCCAGGACATATATCATAAAGGACACCGAACCTGGTCCTCTAGTACAATTGGGTTGTGGCACTGTCTCTGGAGCTCTGGGAGCAAcatgTGTTTACCCTTTACAGGTTATTAGAACAAGACTGCAAGCTCAACAAGCCAATTCAGAGGCTGCATATAAAGGAATGTCTGATGTGTTCTGGAGAACCCTACGGCACGAAGGCGTTTCTGGATTCTACAAAGGAATCCTACCGAATCTCCTTAAAGTGGTGCCTGCTGCAAGT…	0	1	0	0	0	0	0	0	0	0	0	0	0	1	0	0	0	0	0	0	0	1	putative small calcium-binding mitochondrial carrier 2 [Oryza	1	8e-74	none	515	CATGGTAATGTACCAAGA fuzzy_rev (hit = 2) 0 1 0 0 0 0
gnl|UG|Ta#S17988399	GCAAAACCCAAAGGGGGGGGAAACGGGTTTACTCCCCGGGATTTTCCAGTTCCCCCCCCCTTAACCTCAATGGGGGTTTTTTTGGGCACCAAAATCAACGGGGCTTTCCAAAATTTTGTAACAATGCCCCCCCCTTAACGCAAAAGGGCGGTAAGGCGTTTACGTGGGAGGTTTAAATAAACAGAGCTCGTTTAGTGAACCGTCAGATCCCCTGGAGACCCCATCCACCCTGTTTGACCTCCATAGGAAACACCGGGACCGATCCAGCCTCCGGACTCTAGCCTAGGCCGCGGGACGGATAACAATTTCACACAGGAAACAGGTATGACCATTAGCCCTATTTAGGTGACACTATAGAACAAGTTTGTACAAAAAAGCAGGCTGGTACCGGTCCGGAAT…	1	0	0	0	0	0	1	0	0	0	0	0	0	0	0	0	0	0	0	0	1	0	HCMVUL126 [Human herpesvirus 5]	3	4e-20	none	134	CATGACCAATCTATCCAC fuzzy_for (hit = 818) 1 0 0 0 0 0
gnl|UG|Ta#S18010071	TCACAAAGAGGGGGAACACCCACACCCCTGGTTACCATTTAAACTTAAACATTATTGGATTTGTTTGAAAGGTCCAAGCTAAACTCCACCGGTTTAAGAGGGGTTTTTCAACACAAATCATTGGAGAAAACCGCCCGTGAAGAACCTGGGTTAAAAAGGCCTCCCCATTTGGATGGCCCAAACGAATAACATTTACCAAGGCTATGGGTGAGATGTTACTTGAGCAGCATAGGGGAAACCTTCCGTCCGTCATTATTCGACCTACcatggtaaccagcactttCCAAGATCCATTTCCAGTTTGGATAAAAGGGGCGAGGACAATTGATGCTATGATTGTCGCCTACACTGAGCAAGCATTCCcatgTTTCGTAGGTGATCGCAAAGACACAATGGATg…	0	0	1	0	1	1	0	0	0	0	1	1	0	0	1	0	0	0	0	0	2	1	OSJNBb0002N06.11 [Oryza sativa (japonica cultivar-group)]	3	2e-74	none	499	CATGCTAACCAGCACTTC fuzzy_for (hit = 265) 0 0 0 0 0 1	CATGTGAGCAGGAACTGC fuzzy_rev (hit = 398) 0 0 1 0 0 0	CATGTGCTCAGCAATCCA fuzzy_for (hit = 481) 0 0 0 0 1 0
gnl|UG|Ta#S32589841	TGGNGAAGTTCAAGCAGGAAACAAAATANGACNTNGTGTAcatgATCAATGAAGATGTGAGNGATGCNGNGCCTTCNTNTNTNGCGGGCATTAAAAAGTTTGCCGATGCCGTTTNTGTGGAAACCAGCTNTGTTTTCCCTGAAAACCGCCATTTCACTTCGCACCAGACAGACCTCGTCGAGTCCCTCCAGACCGCCGGGCTCTCGGTCTACGCCTACAACCTcatgAATGAGTTTGTTTCTCAGCCGTACGACTTCTTNTNGGATGCGACCGCGCAGATCATTGCCTATGTTCAGGGTGCCGGAGTGGATGGGCTAATCACCGACTTCCCGGCGACGGCCCGGAGATACAAATCGAACACTTGTGTGAAcatgGGGAACAAAACTCCGAGCTTcatgG…	0	0	0	0	0	1	0	0	0	0	0	1	0	0	0	0	0	0	0	0	1	0	OSJNBb0022F23.4 [Oryza sativa (japonica cultivar-group)]	3	1e-69	none	740	CATGTTCTTTCCTCTCCC fuzzy_for (hit = 677) 0 0 0 0 0 1
gnl|UG|Ta#S19221480	CGGCACGAGGGTCTCTTcatgGGTGGCAAGCTCAAGATTAAGGGCAACGTcatgaaggcgaccaagctCGACCCTGTGCTGAAGAAGGCCCAGACCAAGGCCAAGCTGTAGTTGAAGCGTGTTTTTTTATATGCCTTTTTGGATAGCATTGTACATTGTTTTGTTGTTTCTTTCTGTATGATATCCACTTGCTGGTTGTCAATCGCTCcatgCTTCCTGGATGCGAATGCATATAGGAGTACACGCGTCAATATCAATTTTGATACATTTTCAAAAAAAAAAAAAAAAAA	0	0	1	0	0	0	0	0	1	0	0	0	0	0	0	0	0	0	0	0	1	0	no hit	none	na	none	0	CATGAAGGCGACGAAGCC fuzzy_for (hit = 50) 0 0 1 0 0 0
gnl|UG|Ta#S16198050	CCCTACTCCATCGCCTTCCTCCCATCCTCTTGCAGCGACCTCACCCAAGCAACCGTGTGCACACACGCGGTGACCAGAAGCCGTGAGCTCGGCCGGACAAGGTGGTGTGGTGTGCGGAGATGGCTACAGGAGCGGAGATCGTCCGGCCACGCGCGGTCGCCGGCGGCGTGGAGGTGCCGGTGCTCCTGGCCGCGGACAAGGACCGGCCGGTGGACCCGGTGATGTGGGGCGACGAGGAGCGGATGAAGAGGGAGCTcatgGCGTGGGCCAAGGCCGTCGCGTCcatgGCGCTCAACGTCTCGTCGGCGCCGCCGCCTTCcatgGCACACGGGACCAAGTGTACGGCTTATACAGCCAGCTAGCTTTTGATCGATCGCGTGGCTGCAGGTCGATCGACCG…	0	0	0	1	0	0	0	0	0	1	0	0	0	0	0	0	0	0	0	0	1	0	unknown protein [Oryza sativa (japonica cultivar-group)]	3	3e-09	none	89	CATGTAATTAAGATCCTT fuzzy_for (hit = 478) 0 0 0 1 0 0
gnl|UG|Ta#S32659380	AGCGCCTGACCCTCCTGGCGGAGCTCCTTCTTCGGGCAACCAAACGCGAGAGGGCTAGAGAAGGGAGAAGCCCGGGTTTCCCCATTGCCTCCGCTGTGGAGAGGAATCTTCCATCCCTGGAGGAACTATATATTCACAGATGTGGCAACCTTACATCAATAGTCTCGGAAGCAAGTAGTAGTAGCAGCGGGAGCAGCGGTGGCGTTCAAGGATTCTCATCCCTTGCTAAGATAGATATTACAGGTTGCACTCAATTATTGAGCTTTGATGAATTTCTGAAGCCAGATTGTCTACCTGCCGTGAAGATCATTGACGTTTCCAATTACCTTTGTGAAGAGTTGATGTCCCTCTCTGTTGATAGGCTCGACGGGTTGCAAGAGCTGAAAATTCAATcatgTC…	1	0	0	0	0	0	1	0	0	0	0	0	0	0	0	0	0	0	0	0	1	0	OSJNBb0006N15.4 [Oryza sativa (japonica cultivar-group)]	3	3e-20	none	1032	CATGTTAAATCTGATATT fuzzy_for (hit = 403) 1 0 0 0 0 0
gnl|UG|Ta#S32594625	AAATCGTTTATTCCACATTCACTGAACAAACAAAATAAAAAGGGCATAGGAGTGATAGTACATAGAGGCATCATCGACATTTGAGGCAGAGACAAGAGGCCACAACTCCTTCAACACGGCcatgTACGGTATCTTTCCTTTGAGCAATGTCATCTCTATCTACGCATCCTGTGGAAGCCCCTTGACTATTAAATCATCACCATCCATCAGGTTGACAGTGCCTGCAAGCTGGGCCTAGAGAAATTTTGAGTGGcatgGAAATAAATCCCAAGTTAAGGTCTATCAGTAATATAGATACTTAGGTAAGTAAAACTGTAGAAGCGTGATAGTAAATGCAGAATGTTGAGATAAACCCAGAAGCATAAAagtgcaatttgatacatgATTTAAACATAGCAG…	1	1	0	0	0	0	1	0	0	0	0	0	0	1	0	0	0	0	0	0	1	1	no hit	none	na	none	0	CATGTATCAAATTGTCCT fuzzy_rev (hit = 366) 0 1 0 0 0 0	CATGAGTGCGAGGAAGAA fuzzy_for (hit = 509) 1 0 0 0 0 0
gnl|UG|Ta#S12915432	CATTCATCATCTCCCTCTGTTACAATATATTTTTCTAGCAAGCCTGGCACAATGGAAATGGTGCAAACCACCTCCTTAGCATTCTCTGGAATTGTCATCATTCTCCTTTCcatgGCCATCACCGCTCAAGCTTCCGACACCAAGCCcatgTCATCAGCCATcatgTTGGAAGcatgCAAGAATGTCTCGAGTAACTTCTTCAAGGTGCGCTTTAcatgACTTTTGTGTATCAACGCTCCAGTCAGACAAACGAAGCACCGACGCGAAGGACTACCGCATCCTAGCTCTCGTGGCCGTCGACGCcatgAAGCCCCAAGCCACGGCcatgACGGACAAGGttgagaacttgatccatgGTGCCACCAAGGACAAGCTCGCGATTCGCGCCCTTGGGTTCTG…	1	0	0	0	0	0	0	0	0	0	0	0	1	0	0	0	0	0	0	0	0	1	no hit	none	na	none	0	CATGGATCCAGTTCTCAG fuzzy_rev (hit = 338) 1 0 0 0 0 0
gnl|UG|Ta#S12904439	CTCCTTCTCTCTCCACCctagccccaaatctcacgCCGCCTCCATCGCCTTCTTCCTAACGCCCGCCGCGCCCTCGCCCGCCGTTAACGCCCTCGCCGTCGTCTTCGCCGCCGCGGACTCCAGCCACATCCGAGTCCAAATCGACCTCGCCGGTGAAACGGCCGCCCAGACCGCCCCCCGCGGCATCCCcaaaaagctgcattcatgGATAGACTACAACGCCACATCCGCCACGCTCCAGGTCCGTCTCTCTGCCTCGCGCCTCCCCAAGCCGCCGCGCGCGCTGCTCTCCCACCCGCTCCATCTCCACTCCGCCCTCCTCCTCCGCAGCACCAAGCCcatgCTCGCCGGATTCGCATCCTCCCACGCCAACTGCAGCCTCTTCAGCTGGGCCTTCAG…	0	0	0	1	0	1	0	0	0	0	0	0	0	0	0	1	0	1	0	0	0	2	unknown protein [Oryza sativa (japonica cultivar-group)]	2	7e-36	none	305	CATGAGATTTGGAGCTAG fuzzy_rev (hit = 17) 0 0 0 0 0 1	CATGAATGCATCTTATTG fuzzy_rev (hit = 189) 0 0 0 1 0 0
gnl|UG|Ta#S12954347	TGATNTAGAAAAACTTATTGCctactagtacaatgcatgATGATAATATTTTTCAATAAAGAGAGGCTTCTATATTAATTTCACACACACGCACACACAGACGAAATTCAGCAGTAACCACCGGTGTGTCTAAAGACTACAGAAGAAGAGGTCCTTCAGATACACTCCACAATCTAGACAGCAATGTTACCGCCGTAGTCAAATAAACCAAGGGCGCACTAGCATTCTGAGACCAAGCTATTATTCTTCACTCACCAGGTATCAAACAGAAAGAAAAGCCACTCCAAGAAGGAGAACACTAGAACATTGAAGAAGAAGcatgAAATGAAAATGGCACCAAAGTCAGTAACATATTcatgCATCAGAGTTCTTGTCAGAAGTTGAAACCAAGGTAACACC…	0	0	0	0	1	0	0	0	0	0	0	0	0	0	0	0	1	0	0	0	0	1	no hit	none	na	none	0	CATGCATTGTACTAATAA fuzzy_rev (hit = 21) 0 0 0 0 1 0
gnl|UG|Ta#S12990254	TTTTTTTTTTTTTTTTTTACATTTGTTACAAAGTGGTAATTCTAAAATGTCATAAAAGTGGTAAGCTTACAGCTTGATGAAATTGAGTGATGATAGTATCACCAAGGCGTcatgAAAGACAAAAAAATGTAcatgTCTTACTGCTCGTTTATAAAACTGCTTCAGCTGTTTTCAGACATTGTTTACAGCTGAAGGTCTTGGAAGAAACTATCACTAGACCAGCAAGAGAAAAAAAGATAGCTCTATCGATAAGGAAACATTTTTCCcatggaagtattcctttgAGTTGAATCTTGCAGTGCAACTTCCCTTGAAGGTGACAATATTAATGAGACcatgTCTCTGCAGGAAAGAAGTTACTCAGGGCAGCTGAATTTCATTGTCCTTGCAAGTTACAAT…	0	1	0	0	0	0	0	1	0	0	0	0	0	0	0	0	0	0	0	0	1	0	no hit	none	na	none	0	CATGGAAATATGCCTTTG fuzzy_for (hit = 266) 0 1 0 0 0 0
gnl|UG|Ta#S32602851	AAAAATGGCATTAAATTCAAGTCAAATGCCGCAGAAGTCACTCCTGATCAcatgaggagtgttgcttgTAAATTAATCAGAACTCTTGTTTCCCTcatgAGCACCTTGGAAGAATTGCCAGACAAGTTCAAGATCCAGATGAAGCTGCTATACTATGATGATGAGACACCAGAAAATTATGATGCCCCCCCTTTTGAGTGCTGTACTGGTGTTGTCGGGAATAATAAGCCCTTGCAGATGGAGGTTGGGGGTGCCAATAAGGAGGACCCCGTTTTAGCTTTGAAGATTAATACTGAAGATAGCAATATAAGCTTAATAACTAATTCAAAGCAACCTGAATGCTTATCGCGGTGTGAGGAAAGTCTTGTCAGAAGATTTGAGCTCTGTTGCATATCTAAA…	0	0	0	1	0	0	0	0	0	1	0	0	0	0	0	0	0	0	0	0	1	0	essential protein for meiotic synapsis [Oryza sativa (japonica	1	1e-27	none	610	CATGAGGAGGGTTGCGTG fuzzy_for (hit = 50) 0 0 0 1 0 0
gnl|UG|Ta#S16193531	CCACGCGTCCGCGGACGCGTGGGAAAGCTTCGAAAACAGAGTACTTATCACAGAATCTAGGCGAACCGCGGTGATGCAAGCCTTGATCCATCAACAGAAGAAAAGAATTGCGCGCGGCGAGGCCAGGCATCCTATCTGGACTTCTTGCTGGCAGAGAAGGCACTGACAGACGAACAGTTGATGATGCTGGTGTGGGAGGCAGTCATCGAGGCTGCAGATACTACTTTGGTGACGACCGAGTGGGCAATGTATGAGCTTGCTAAAAACCCAGAAAAACAGGATCGGCTCTACCAGGAGATCCGGGAGGTGTGCGGCGACGAGACGGTCACCGAGGATCACGTGCCACGGCTGCCGTACCTCAGCGCCGTGTTTcatgAGACGCTAAGGTTCCATTCTCCT…	0	0	0	0	3	0	0	0	0	0	2	0	0	0	0	0	1	0	0	0	2	1	ent-kaurene oxidase 1 [Hordeum vulgare subsp. vulgare]	1	e-117	none	481	CATGTAGAACCCGAACAG fuzzy_rev (hit = 486) 0 0 0 0 1 0	CATGGGTGGGAGGTTCAA fuzzy_for (hit = 551) 0 0 0 0 1 0	CATGGTTGGGAGGTTCAA fuzzy_for (hit = 551) 0 0 0 0 1 0
gnl|UG|Ta#S22379626	AAGCTTGACATTAGGCCTATTTAGGTGACACTATAGAACAAGTTTGTACAAAAAAGCAGGCTGGTACCGGTCCGGAATTCCCGGGATATCGTCGACCCACGCGTCCGCAGAGATAGGCGAGGAGGATGGCGAAGCAAGGTGGTTCTTCcatgcatgcagtggcgctggtcCTTGTTGCCCTCGCAGCATTTCCAGCAGTGCACTCCATCGGGGTCTGCAACGGCGTGATCGGCAACAACCTGCCGGCACCGAGCGACGTCGTGAAGCTCTACCAAACCAAGGGCATCGACGCcatgCGGATCTACGCGCCGGAGAGCAACGTCCTCAATGCGCTCAGCGGCACGGGCATCGGCCTCCTcatgGACGTCGGCAACGGCGCGCTAACCAGCCTCGCCAACG…	0	0	0	2	0	0	0	0	0	2	0	0	0	0	0	0	0	0	0	0	2	0	beta-1,3-glucanase precursor [Triticum aestivum]	3	3e-87	none	334	CATGCAGTGCCGCTGGTT fuzzy_for (hit = 152) 0 0 0 1 0 0	CATGAAGAACATAAGAGC fuzzy_for (hit = 523) 0 0 0 1 0 0
gnl|UG|Ta#S13050972	GCACCAGATAAAGTTCAGCAAGCTAACTGGTACGAATAAAGCTATGTTGTTATTCACCCTCCATTTACCGGGGTATCCAATCTGCTTAGATTGATCTGCACTTGCACTTCCTTTGACTAGCAATGTATCATCCATAGTATCCTGCGTATTGATTCTGAGGATGCTCTGAGATCTGGCAATACAAACGCAAGGGGCCGAAGGTACCGCTGCAGTCAGGCTGGATATACCGCTGCAGACGCAAGCTTAcatgatcgctggaggagaGAcatgGTTTCAGCCGTGGCGGCGCGAGATTACTCGACACTCTATTAAGACGGCGGGGGAAGATCAGTGTCGCCGTCCAATCAAGTGTCGCTAGCTGGGGAAGCTGGCAGCAGTCTGGGAGATCACAGCTGAGCT…	1	0	0	0	0	1	0	0	0	0	0	1	1	0	0	0	0	0	0	0	1	1	no hit	none	na	none	0	CATGATCGCTAGAGAAGA fuzzy_for (hit = 246) 0 0 0 0 0 1	CATGTTAAGAACCCAAAC fuzzy_rev (hit = 593) 1 0 0 0 0 0
gnl|UG|Ta#S17888117	GCGTTCCGcatgACCACGNCGTACAACCTGGACAACTCCGGCGAGATCACCAAGGACCTGGCCACCGGCACAGAGTCCACGCCGTTCGTGCGCGGCGCCGGGCACGTGGACCCCAACGGCGCGCTCGACCCCGGCCTGGTGTACGACGCGGACACCGCCGACTACATCGGCTTCCTCTGCGCGCTGGGCTACACGCCGTCCCAGATCGCCGTCTTCACCAGGGACGGCTCCGTGGCCGACTGCTCCAAGAAGCCCGCCCGCTCCGGCGACCTCAACTACCCGGCCTTCGCGGCCGTCTTCTCGTCGTACAAGGACTCGGTGACCTACCACCGGGTGGTACGCAACGTCGGCGGCGACGCGAACGCGGTCTACGAGGCCAAGGTGGAGAGCCCCGCCGGC…	1	0	1	0	0	0	0	0	1	0	0	0	1	0	0	0	0	0	0	0	1	1	putative subtilisin-like proteinase [Oryza sativa (japonica	1	2e-85	none	782	CATGTGACGGGGATGGGG fuzzy_rev (hit = 560) 1 0 0 0 0 0	CATGTAGAGATGTTGTAC fuzzy_for (hit = 602) 0 0 1 0 0 0
gnl|UG|Ta#S32605757	TGTTGCTGGTTTTCTGAAATTCCTGTGCTTGCCAAAGTACAGTTTTGAATTGGAGTATCTTCCAGTAGCAGATGTTGATGGTGCTGGGCATAAAATTGTGGAGGGACAAGAAAAGGTTGATACGTCAGACCTCTATGACGATGTAGTTCAGAGGTCGAGAGCAGAATGTTTACCACGTGCCTCAAGTTTGTCTAGCATTGATTCAATcatgTCTACGAGCATAATGTCTGGGGGAGAACCAGAAGTTTCTAGTCCACGTGCTAATAATGAACCATCTGAACTTGTGCGGGCACTTGATCCGAAATCAAAACGCCAGTCATTAGGGAGGACAAGTACTTTCAAGGAACCAGAAGAATCGCTCCATCCTCAGGCATCAACTCCCAGCTGGCGTAGATCCAA…	0	0	0	1	0	0	0	0	0	1	0	0	0	0	0	0	0	0	0	0	1	0	putative sphingosine kinase [Oryza sativa (japonica cultivar-group)]	2	e-128	none	757	CATGGGTCATTAGGTAAG fuzzy_for (hit = 671) 0 0 0 1 0 0
gnl|UG|Ta#S18006172	GTCTTGCCTAGAGAGCTCTTCGGTAGGATCGAAGGCGGGCAGTGGGcatgAGGcatgACCTAATGGTTTCGCGTGCAGAAGAGCCCGAGATCCGGCGGGGCGCGACGCGGCCTGCCCACGCCGTTGGGAGAGAGCACTACGCTAGGCCGGGCTGATTAGTGAGACTCGCGGAGCGCAGCGGCCCCGAGGTAAGGACGGGGGAAGTTACCCTGATGCTCGCTACGGcatgAGTTCGCAGAGGGGTGGGCGCGAAACGAACCACACCGCAGGGCCGCCGACAGAGCCGGAATAGAAGCAGCGCGTGGGTGTCTCCAACTGCCGGACGGACCAGATTGCCGGATACGCCTTCAGTCCCGGACGAAAGTCGAGGTGCGTCCACGCGTTTTGGAGGCATCGCCG…	0	1	0	1	0	0	0	1	0	0	0	0	0	0	0	1	0	0	1	1	0	0	OSJNBa0036B21.6 [Oryza sativa (japonica cultivar-group)]	1	3e-52	none	252	CATGGGATCGGCTGGAGG for (hit = 1030) 0 1 0 0 0 0	CATGGTACATACGCTGGA rev (hit = 1137) 0 0 0 1 0 0
gnl|UG|Ta#S17890332	CCACGCTTCCGGGACCNCGGcatgACGGCGCTCGTCAGCCAGGTCAACCGCCTCCGCCGGGCTCCGCTCTCGCGTCCCATCAACGGCGTGGGGTGCGCGTCCACAGGCGACACCTCCGCCGCGCTCTCGGCCTACTGTGCCGCTGCGGGCATCCCCGCCATCGTGTTCCTCCCCGCAGACCGCATCTCGCTGCAGCAGCTCATCCAGCCCATCGCCAACGGCGCCACGGTGCTCTCGCTTGACACGGATTTCGACGGATGcatgCGGCTTATCAGGGAGGTGACAGCTGAGCTGCCCATTTACCTCGCAAACTCACTCAACTCGCTTCGGCTGGAGGGGCAGAAGACGGCTGCCATCGAGATATTGCAACAGTTCAATTGGCAGGTGCCGGACTGGGTC…	0	0	0	1	1	0	0	0	0	0	1	0	0	0	0	1	0	0	0	0	1	1	putative threonine synthase [Oryza sativa (japonica cultivar-group)]	1	e-140	none	525	CATGACCACTTCCTCTGT fuzzy_rev (hit = 675) 0 0 0 1 0 0	CATGATAGTACATCAGGA fuzzy_for (hit = 864) 0 0 0 0 1 0
gnl|UG|Ta#S32554082	AATTTCCTAAATTAGTTTAcatgTATGGTATCAAGATGCTATATCAGTTCAGCAACTTAAGCTTGAAGATGTTTCGCTAGAATCTTACAGCTATCTATACAAAATTTAATTCAATATAAGcatgTTGTATGAGCTTGAANAGCAGACCACAATAGATTAATAGCCAAAGGAAGGACCGAATGATACATAATTAATCNGACTCTAATCTAATCGCCTCGAGGTCGGAAACAGGGGCACCCAGCTCTGGTTGGCCcatgGTAGCCACTCcatgGCAGATCCNGACGCCGAGCGGTATCAACcatgGCCTGAATTAGAAGAAAATTCATTCACTACGCCTACCAAAGGAAGGCCATCTTCACTCCTGAGTTGCAAAAATCAAGGAACTGTCAATAACTCNCA…	0	1	0	0	1	0	0	0	0	0	1	0	0	1	0	0	0	0	0	1	1	0	no hit	none	na	none	0	CATGCAATAGATCCATAA fuzzy_for (hit = 826) 0 0 0 0 1 0	CATGTAAACTAATTTAGG rev (hit = 863) 0 1 0 0 0 0
gnl|UG|Ta#S32521559	CAGGACCCTGGTTTGGTTGGCAATCTCCTTGTTGAGAGACTCTTGGGAGCGCACATTGATCTCGTCTCAAAAGAAGAGTATGGGAAAATTGGGCAGTGTGGCTTTAGCGGACTTGCTTAAAAATAAGCTTTTGGAGGAAGGACGGAAGCCATATGTGATTCCTGTTGGTGGATCCAATTCACTTGGAACTTGGGGATATATTGAAGCAGTAAGAGAGCTTGAGCAGCAAATTCAGTTATCTGGCGATGTTCAGTTTGATGACATTGTTGTTGCCTGTGGCAGTGGTGGAACCATTGCTGGTCTTGCTTTAGGATCAAAATTGAGTAGCTTAACGGCAAAAGTCcatgCTTTCTCTGTTTGCGATGACCCTGAATACTTCTATGATTATGTTCAAGGCCT…	0	0	1	0	0	1	0	0	1	0	0	1	0	0	0	0	0	0	0	0	2	0	putative 1-aminocyclopropane-1-carboxylate deaminase [Oryza sativa	2	e-103	none	385	CATGGAGCACAATGTTAT fuzzy_for (hit = 869) 0 0 1 0 0 0	CATGGAGCACAATTGTGA fuzzy_for (hit = 869) 0 0 0 0 0 1
gnl|UG|Ta#S22382671	ACGCTATGACATTAGGCCTATTTAGGTGACACTATAGAACAAGTTTGTACAAAAAAGCAGGCTGGTACCGGTCCGGAATTCCCGGGATATCGTCGACCCACGCGTCCGACAACACAGCACGAGCCGAAAATGTGGCAGTCCAAGCCAGTCCTGGTCCTCCTCCTGCTCGCCGTCTCCACGGCGGCGACCGTCGGCAAGCCGCTGCTCACGAAGGTCACCAAGGGCGTAACGTCCACCGCGCTCTACACGGCGCCGCTCAGCGCCGGCCGCCCGCTGGTCCTCGACCTCTCCGCTCCGGCCATCACGACGCCGTGCAGCGGCCAGACGACGACCGTGACACTCTCCGCCAACTCTACCGACGGCAGCAACCCGATATCCCCGGTCTCCTTCGCTGCCACC…	1	0	1	0	0	0	0	0	1	0	0	0	1	0	0	0	0	0	0	0	1	1	putative dermal glycoprotein precursor [Oryza sativa (japonica	1	4e-13	none	424	CATGGCGCGGTGTGGAAG fuzzy_rev (hit = 815) 1 0 0 0 0 0	CATGGGACCTGAAAACCC fuzzy_for (hit = 829) 0 0 1 0 0 0
gnl|UG|Ta#S32730144	GAATTTAGTCTATCCAAGTTTTAAGTCGATGATACACGCAATACTAGCCTTCATATGTTTGATAGTGGTAGAAATCTTGTAGATCTAACATTGATGTTCAGTATGTTGCCTGTTTTCAGAATTATTTTAGTGGTAGCCTTATTTTCAACAGGTATTACATATACAGTTATTTCCAAATACTGAGTAGTATAATTGGTTTGGAGTACCTGCTCTTTTTTGTGATTTTGATATGATGGCTGCTTACAGGGATGGTGAAGTTGTAAATATTTCCAGCTATCCAAATTGTTCTGGTGAGAGCTGCCATTGTAGATCTTCTATTGCCTCTGAGAACTTGAATTGCAGTGAGGTGACACTGAAAATATGGAAAGGACTCTATcatgAGAGATATGGTGATATAGT…	0	0	0	0	0	1	0	0	0	0	0	0	0	0	0	0	0	1	0	0	0	1	unknown protein [Arabidopsis thaliana]	2	6e-34	none	387	CATGGTTTGTATAGCGCC fuzzy_rev (hit = 633) 0 0 0 0 0 1
gnl|UG|Ta#S12868576	CTAGCCCCTCTACCTCGCCTTCCTTCTCTTCGTTGTCAATGCGGCCTTCATCGACCCCTGGTTCCAGATCGGGCGCAGGTTAGGCGAGCCCGGTGGTGGGGTGAAGGGGCAGGGGAGGCGGGCGACCAGGGCAGGTAACTGTCGGCCCGTCGCGATGTGCTGAGGCTACAGGGAACAGGGAGGAGGTGGGCCACAGGGTGAAGGAGCAGGCCGGCCCTCCTGGAAGCACCGCTGCCGCTCAGCCAGGAAGGAGGCCAGGCTCGCCTCTGCTGTGCcatgAGCGGCGGCGCCGCCTATGCCTCCACCCCCACCTTCTTTTCcatgCCTCTTCCTCCGCATATGCAGATTTTGGGGAGACTCCCAGAATAATAATTCAAGTGGATGGCCGATGCACCTTGT…	1	0	0	0	0	0	0	0	0	0	0	0	1	0	0	0	0	0	0	0	0	1	no hit	none	na	none	0	CATGTGGAAGTAAAATCA fuzzy_rev (hit = 594) 1 0 0 0 0 0
gnl|UG|Ta#S13019653	ATTCGGCACGAGAAAATCCGTGCTGCGAAGGAAAAGGAAAAAGAGCTTAAAGAAAGACTAAAGAATGAGATGGATAAATCAATGTTTCTGAGAAAAGGAGAAGAAATTAAGAGTCTCATTTCTCAAATTAAGGAGTTAAATGAAGACAAGGAGGCAGCAGTAGATGATGAGAAGCTCGGAGATCTACTTAGGACAAAGCCTGTCAGGAAAGACAAAGGGGTTGCATACTGGAAGTTTGATGGTTATTACAAGAAGACCTCAATAATGCGCCAAGAGTTTGACACAACAGGGAACAATGACAAGTGGTTTGTGTTCACTGAGGAAGAAGAAAAAGTAATTGGAGATCATTTGGCCCCAAGGTCCCAACTTCAGTGCAAGAGTCATACCCAGGcatgatga…	0	1	1	0	0	0	0	1	1	0	0	0	0	0	0	0	0	0	0	0	2	0	no hit	none	na	none	0	CATGAAGACCTACTCATC fuzzy_for (hit = 391) 0 1 0 0 0 0	CATGGCAGAAGAAGCACC fuzzy_for (hit = 521) 0 0 1 0 0 0
gnl|UG|Ta#S13114446	CCACGCGTCCGCGCATTTTGGACATTGGCAGGAATTATTGATGACTACTTTGATGGGTACTTTTCTGAAGAAATGATGGAGTCCCAGGTGGATCAGCTTGTTTTAGAGGAGCTAGTCCGTGAGAAATTCCCGAAATTAGCAAATCACTTGGACTACCTCGGTGTTGAAGTTGcatgGGTTACTGGACcatgGTTCCTATCCATTTTCACCAATGTACTTCCGTGGGAAAGTGTCCTCCGTGTATGGGATGTGCTTCTGTTTGATGGGAATCGTGTGATGCTATTCCGGACAGCCCTTGCACTCCTGGAGTTTTATGGCCCTGCACTTGTGACTACAAAAGATGCTGGTGACGCAGTTACCCTTTTGCAGTCTTTAGCTGGGTCTACTTTTGACAGCAGC…	0	1	0	1	0	0	0	1	0	1	0	0	0	0	0	0	0	0	0	0	2	0	'unknown protein, contains TBC domain, PF00566' [Oryza sativa	1	e-112	none	830	CATGGGTTTTCAGTCTGT fuzzy_for (hit = 419) 0 0 0 1 0 0	CATGGAAGAAAGGAGAAA fuzzy_for (hit = 494) 0 1 0 0 0 0
gnl|UG|Ta#S12937176	GGTTGCATCTGCCCGTCGACTAACCTTTCGTTGGCTTGGGGTTTAGGGTTTAGGAATGTGGTGGGCACTagagatcgaacacacatgTTTGTTCGTCCCCAcatgAcatgCAAGAGAGCTTGCTGTCTAATTATGTAATATGGCTGCTGTCGCTTGTAGGACTGCTTGAATATATGTATGTAAAGCTGCTATATGCAGCTGCAACCATTCAGCAACAAAATGAATGTACTTCAGGGAAAAAAAAAA	0	0	1	0	0	0	0	0	0	0	0	0	0	0	1	0	0	0	0	0	0	1	no hit	none	na	none	0	CATGTTTGCTCGATCTCT fuzzy_rev (hit = 69) 0 0 1 0 0 0
gnl|UG|Ta#S17987392	CGCGGTTGTGTCTANTATNGTNGANNNNAGNGTNNGNATTNTTANATTNATNNATTTATNAAGANAAAGATTCCTCATTTATGTAACcatgatttgaagcagaatAAGCAGACACAGTATCGTCCTGAAGAGCAATTATGCTCTTCCGATGAGAAAAGGcatgTGGATTCCTCAGTAGAACTTACGGAAACAACAGGAATTGATGTGACAGATCAAATTTCTAAGGCAAAAGCTCTGGGAATCCTTGATCATTCGCCTGATGATGAAGTAGAAGCAGAAATGTTGTTCTTACAATCTAGGCTGCTTGACAATGCTATGGTTCTGAAGCATAGATGCGAAGACTTAATAGTAAAGGTTGTCCAGAATCTTTCTTGCGAGTTGGATGTTTTCAGTAAAAGG…	0	0	0	1	0	0	0	0	0	1	0	0	0	0	0	0	0	0	0	0	1	0	PHD finger protein-like [Oryza sativa (japonica cultivar-group)]	1	2e-53	none	952	CATGATTTAAAGCAGTAT fuzzy_for (hit = 87) 0 0 0 1 0 0
gnl|UG|Ta#S12986635	GTGGGCAGCCCCGAGATATGCCAGTTCGTCTCAACGGTGGGCAACCCCGAGATATGCCAGTTCGTCTCAACAGTGGGCAACCCCGAGATATGCCGGTTCGTCTCAACAGTGGGCAACCCCGAGATATGCCAGTTCGTCTGAGCGGACCTGAAACAATTCTTCGAGCTGTAACCAGTGGTGCAAATACACGTTCGGCGTTGACAGATTCTTCCAGTACTGCGGGTACTAGACCTGTTAAGTTGCAATCTGGAGCAAAGCACATACTCCAGCcatgtgctagtgctagctTGGACCAGGTGGATTCCTGGCCTGCGCGGTCGGTCATACAGCTTGAAGTGGAGAATGATGCTCGCGCAGTAGGTGCATCGAAGAAGACTGACCTGTGCTGAAGCTGCAGAG…	0	0	0	0	1	0	0	0	0	0	1	0	0	0	0	0	0	0	0	0	1	0	unknown protein [Oryza sativa (japonica cultivar-group)]	3	2e-08	none	1055	CATGTGCTAGTTCGAGCT fuzzy_for (hit = 270) 0 0 0 0 1 0
gnl|UG|Ta#S17989003	CCGCTTCCAAGTGGATGCNCCNCGATCTCCATCACTACAGCCCACTTGAGTTCTTGAAGCTTCGAAGCTCACCTAGCTCGCCGCGGGCcatgTCGAGCGCCGGCAAGAAGCAGCAGCAGCAGCAGGCGAAGAAGCCGGCGGCGGCGGAGGACATCGAGATCAAGAAGGTCTTCTCCCGCTTCGACACGGACGGCGACGGCCGGATCTCGCCGTCGGAGCTGGCCGCGGTGTCACGCGCCATCGCGCCCCCCGCCGCCACCGACTCCTCCGCGCAGGGCCGCGAGGTGGCCTCcatgATGGACGAGCTCGACACCGACCGCGACGGCTACGTCGACCTCGGCGAGTTCGCGGCCTTCCACGGCCGCGGCCGCGGGGAGCGCGAGCTGGACGCCGAGCTGC…	1	0	0	0	0	0	1	0	0	0	0	0	0	0	0	0	0	0	0	0	1	0	putative calcium binding protein [Oryza sativa (japonica	3	8e-54	none	181	CATGCTTTTGCTTGTGAT fuzzy_for (hit = 658) 1 0 0 0 0 0
gnl|UG|Ta#S12923056	TTCGCGCCACCGGCCGCGTCCAAGCTCACCGTCGCCGCGCACAGGCTCAAGCTCTCCCCAcatgGCCGCGCGCAGGTcatgCGGGCCCTCAGGCAGAGCGCGCCTGCGCTCGCGCCGCAGCCTCCTCCGTTGTTGCCCGCCGACGAGTTCTCCCTCGATGCCATTATCCTGCTGCAGAGGTCcatgCTCGAGAAGCAGTGGCAGCTCCCCTTCGAGGAGGAGGACGACGACGACGGCGGCGGCGATGGCCACcatgTGGAGGCCATTGGTTCGGCCGAGGACGATGACGGCAAGGGCAGGAGCAGCTCCGTCGTCGTGGCGCGCTCCGGCGTCTCGGCGAGGCAGCGGCGGATGAGCGGCCGGAGGCGTGGGAGGTCCAAGAAAGGCAGCGGCGCCGTG…	1	0	0	0	0	0	1	0	0	0	0	0	0	0	0	0	0	0	0	0	1	0	chloroplast sigma factor [Triticum aestivum]	1	0	none	461	CATGGTGTAAGGAAACAA fuzzy_for (hit = 1230) 1 0 0 0 0 0
gnl|UG|Ta#S13045938	ACAACCTAGCTAGCTACTGGAAGGTACTTGTACTTGCTGCTGATCAATCTTGCACACCCAGTTGAAGGTCGacgagggtgccaagcatgGCGTCCAAGGGTCTCATTGTGGTTTCTGTCCTGCTTGCTGCGGCTTTCCTCGTGGCCACAGCTGAACAAACTCAGGCCAAGAAGGAGGAGACCCAGGCCCGTGTTCAGGGTGGCTACCCCGGCGGCGGTGGCAGGGGCGGTGGCTACcatgGCGGAGGCGGAGGCGGCGGGTACCCTGGACACGGCGGGGGCGGCAGCGGCGGCGGCTGCAGTCACCGATGCTGCGGGCACGGTGGCTGCCACTGCTGTGCCGGCCCCGACGAGATCCCCAAGCCCAAGTATCGGGCGGAGGTCCGCAACTAAGTGCCGG…	1	1	0	0	5	0	0	0	0	0	3	0	1	1	0	0	2	0	1	0	2	4	no hit	none	na	none	0	CATGCTTGGCACCCTCGC fuzzy_rev (hit = 71) 0 0 0 0 1 0	CATGGTCAATAAGAAGGT fuzzy_for (hit = 454) 0 0 0 0 1 0	CATGCACTACCATCTGAT fuzzy_rev (hit = 462) 1 0 0 0 0 0	CATGATCCAATACCAGGA for (hit = 518) 0 0 0 0 1 0	CATGATCCAATACCTGGA fuzzy_for (hit = 518) 0 0 0 0 1 0	CATGCATACACGTGAGTT fuzzy_rev (hit = 600) 0 0 0 0 1 0	CATGCACGCACGAGAGTT fuzzy_rev (hit = 600) 0 1 0 0 0 0
gnl|UG|Ta#S13110002	TGAAAGTATAGTGAACACAACAAGAAGGCAAGCTCTCTTGCATTCcatgGTGTGCGGACCTCAGTCCTCAGCTATGCCGGAAATGGAGACTCAGGCCGGCCGGGTcatgctcagcttcgaattGTCCAGCTCACGCAGcatgGAcatgGcatgTGAGGCAGAGTTTTTGTTTCCCCTGTCTAAATTGAAAGGAGCTAGCTTAGCTAGTAGTACTAATTAAGTACTACTCTCCATCATCGGTCCATCCGGTCAAAAGAAAACTCACACATTTGACTTTGcatgGTCTTCCAAGCGTATATTTGATCACTACGTACTCTACTACTCcatgTTTAGGAGTAGTTTCTTGTAGAATGTGTTCTTAGTACAAGCCTTCAATTTTAGGAGATAATGTAAGTATTT…	0	0	1	0	0	0	0	0	1	0	0	0	0	0	0	0	0	0	0	0	1	0	no hit	none	na	none	0	CATGCTCAGCTTAGCATT fuzzy_for (hit = 105) 0 0 1 0 0 0
gnl|UG|Ta#S29895624	AGGGGTTTCCGACTTTTCTTTCTCTCCTCCTCCACGCCTCTCCCCAACTCTCTATCCAAGTCCACGCGGCGAAGAAACCAGGCGACAAGATTGCGAACGCTAGATATCTGGACCCGATCCGGATCGGGCCGGCcatgACGGTAGATCGGAAGGACGCCGAGGCGGCGGCGGCGGCGGCGACGCCCTTCGAGATCCCGGCGCTCCAGCCTGGAGGAACTTGTGGAGCAGAGGAAAGTACCCGGAGTcatgTTCTCGTCAAACCAATAGCAGGAAGCAGTAATCTTCCCTGTAATGAATATGCATTCTTGGCGCGGCAAAACCCCAAGGGAGATGCGCTGCCAGTGGCATCTATTCTGCGGAAAAAGCGACCTCGGAGATCACGTGATGGGCCTAATTCAG…	1	0	1	1	1	0	0	0	1	1	1	0	1	0	0	0	0	0	0	0	3	1	DREB transcription factor 5A [Triticum aestivum]	3	0	none	394	CATGGAAACTCTTCTCTG fuzzy_for (hit = 1485) 0 0 0 1 0 0	CATGGGAACTCGTGTCTG fuzzy_for (hit = 1485) 0 0 0 0 1 0	CATGGACCGCGTCCCAAT fuzzy_rev (hit = 1896) 1 0 0 0 0 0	CATGCGCTGGTACACGGC fuzzy_for (hit = 1910) 0 0 1 0 0 0
gnl|UG|Ta#S32730134	ATTGAGTTATCGACCAAGCATACGCCAGAAAATGAGGATGAAAGGAAGATAATTGAAAATGCCGGAGGGCAACTACTCAATGCAGGTGGCGCTGATCTTGTTAATGGGATACTTCCTTTGACAAGAGCTATTGGTACCTTCCGTTTCAAGTCACCTTCTGCaggacatattgtgacatgTATTCCAGACATTGACATTGCGGACATCACTcatgATACCGAGTATCTCCTTATAGCAAATCGCGCATTTTGGGATACCACTCCTATATCAAGTGAGATGGCTGTTAAGTATTNGAGGCAGTATTCTGGGAGCTATAGTGTTGCTAGcatgTGCGATAAGCTTCTGAATCTTTGCCGCAACCCGGTGGACAACTTGACGCTGATACTGGTTTACTTCAAG…	0	0	1	0	1	1	0	0	0	0	0	0	0	0	1	0	1	1	0	0	0	3	putative protein phosphatase type-2C [Oryza sativa (japonica	1	3e-10	none	362	CATGTCACAATATTGCCT fuzzy_rev (hit = 161) 0 0 1 0 0 0	CATGAAACATATAGGATT fuzzy_rev (hit = 544) 0 0 0 0 0 1	CATGCAACATATAGAACT fuzzy_rev (hit = 544) 0 0 0 0 1 0
gnl|UG|Ta#S17897762	TAGCGGCCCGGGTTTTTACACCCCCGTGGGAATTGGGCGAATTCAAGTCCGGGCCAcatggccgagtttagtgtGGCGGCAGGGTGTTTTTTTTTTCGCCGCGGCCTCAGAACGGGAAAGTAACTGTGGGCGACACGAAGCCCTAATGGGCGGGATAACTGGTTAACACCTAAAGACAATTCCGTGACGGTCCCTTCAGGGGGACGGCCAAAAGGAGGACAGAGCACCCTCTTCTTCAACGGCAAGAGATTAAGGTCTTCCCGGAGAGGAACCCCCCAACATCCCGTGGGGTTCTGCTGGCGCTGACTAcatgGTCGAGTCGAACGGTGTCTTCACTGATCCCGACAAGGCTGGCCTCCACTTGAAGGTGGCGCCAAGAAGGTCATCATCTCGGCCCCC…	1	0	0	0	0	0	1	0	0	0	0	0	0	0	0	0	0	0	0	0	1	0	glyceraldehyde-3-phosphate dehydrogenase [Nicotiana tabacum]	1	5e-94	none	337	CATGGCCGAGTTTAGTAT fuzzy_for (hit = 56) 1 0 0 0 0 0
gnl|UG|Ta#S17893543	TACCAACGCTTGCCGAGCTCCTTCTATGGTCGACCTGCAGGCGGCCGCACTAGTGATTAGCGTGGTCGCGGCCGAGGTTTTTGACCGGATACGAAATCACTGGTGCTCGATCTAGTGGTATTTTTATGGGGATTCTTTTTATCGCTGTAGGATTCCTATTCAAGATTACTGCAGTTCCTTTTCGGGCGGCTGTAGGACGGACGGCCCCCTATAGGTAGTAGGGTAGGGTGGGTGGTACCGCTCAGATAGCGGCCAATCCTCCTAACTGCGCGCGGGCCGGGCTTAGAGCGCGTGAAACTCATCACTACCTCGTAAGGGCGTTGAGACCATAGcatgttacacaaaagcgcCGCTTTCTCAGGAGTGTTGTCACACAGCTGCCCGACTAGAAGAGCTACT…	0	1	0	0	0	0	0	1	0	0	0	0	0	0	0	0	0	0	0	0	1	0	hypothetical protein [Zea mays]	3	3e-28	none	99	CATGTTACACAACAGCAC fuzzy_for (hit = 332) 0 1 0 0 0 0
gnl|UG|Ta#S15222999	ATTCGGCACGAGGCACTGCAAATGGGCGAATACGTATCTAATGTTTCTcatgGGATTGACACCTTCAGTATTAGGGAGCCACTTGGTGTATGTGCTGGGATATGCCCATTCAATTTCCCTGCcatgATTCCCCTATGGATGTTCCCCATAGCTGTTACTTGTGGCAATACTTTTGTTCTAAAGCCATCAGAAAAGGATCCAGGGGCTGCTATGATGCTTGCGGAGCTAGCGATGGAGGCTGGTTTACCAAAGGGTGtgttgaacattgttcatgGTACCcatgATGTTGTCAACAACATTTGTGATGACGAGGCTATTAAGGCAGTATCATTTGTTGGTTCCAATACAGCAGGTATGCATATATATTCTAGAGCATCTGCGAGTGGGAAGcgtgttcag…	0	1	0	1	0	1	0	0	0	0	0	0	0	1	0	1	0	1	0	0	0	3	methylmalonate semialdehyde dehydrogenase [Triticum aestivum]	1	0	none	385	CATGAACAATGTACAAAA fuzzy_rev (hit = 256) 0 0 0 1 0 0	CATGTTACATTGAATACG fuzzy_rev (hit = 390) 0 0 0 0 0 1	CATGGAGAGAGAAACGCC fuzzy_rev (hit = 1122) 0 1 0 0 0 0
gnl|UG|Ta#S12923656	GCAGCCCGCACGCGCGGAGNAAGAGAAGCAGCAAGTGCcatgGCCAAGATCTCCTTCCTCCTCGTGGCGCTCCTCGTCCTCGCCGTCGGGTTCCCCGTGGAGGTGATGGGAGGTGGGGGCGGCGGCGGCGGTGGCGGTGGCGGCGGCAACCTCAAGCcatgggagtgctcgtccaAGTGCTCGTCGCGGTGCTCGGGGACGCAGTACAAGAAGGCGTGCCTGACCTACTGCAACAAGTGCTGCGCCACCTGCCTCTGCGTGCCGCCGGGCACCTACGGCAACAAGGGCGCCTGCCCCTGCTACAACAACTGGAAGACCAAGGAGGGAGGCCCCAAGTGCCCCTAGATTCTTGGTTTTCTTCTTCTTCTTCTTCTTCTTCTTCTTCTTCTTCTTCTTCTT…	0	0	0	2	0	0	0	0	0	2	0	0	0	0	0	0	0	0	0	0	2	0	gibberellin-stimulated protein [Oryza sativa (japonica	1	2e-34	none	110	CATGGCAGTACTCGTCCA fuzzy_for (hit = 157) 0 0 0 1 0 0	CATGATAATAGTGGGACC fuzzy_for (hit = 559) 0 0 0 1 0 0
gnl|UG|Ta#S18006940	TTGCCGGGGTTTCCGGGGGAATATCTTCGACCCCGCGGCGTGCAAAAATGGAGCCACGGGGGACCCTTACAGGGTCTTAAGGGGTGAGCGAGCGTGTTCTGGTCGCCTCCCCTCCAAACGGGGGTGTTCCCACACGTTTTGGTTTCCCGGCCGCCCAGATTCTCCCCCTCCCCTCCCGTGAAACCTTTACCAGTCCCCCCGCCTTTGGGCCCCCCCGGGGTTTGAGGGGTTATTTTGCGCCGGCGGCCCGAGAGGGAGGAGTATTAAAAGCAGCCCTGAAGCCCAAATGGCACCCTTGCCCCTGGCCCCCGGGGAGGCCTGGAACCCCCAATCGCAcatgATCACCAGCGGCGAGCTCCGCGCGGTGCAGCCCGTTTTCCGGGTATACGGGGGCCGGCG…	0	0	0	0	1	0	0	0	0	0	1	0	0	0	0	0	0	0	0	0	1	0	PREDICTED P0486G03.12 gene product [Oryza sativa (japonica	2	2e-62	none	168	CATGTAGATAACAATGGC fuzzy_for (hit = 943) 0 0 0 0 1 0
gnl|UG|Ta#S17979739	GTATATGTGGGAAGAGTGCAACATTCAGACTGCCAGAAACCGCCCTGCTAATATTCCCTGGAGCTGGAGGGACACAGCGTCTTCCAAAGATTGTTGGAAAGGCCCAGAGCAAAGGAATTGATATTCACTGGCCGTAGATTGAATGCGACAGAAGCTGTAAATATGGGGGTAGTGAACTACTGTGTTCCTGGTGGTGAGGCTTATCAAAAGGCTCTTGAACTTGCCCGGGAGATAAATCAGAAAGGTCCGTTAGCGATAAGGATGGCCAAGAAGGCCATCAACGAAGGGATGGAGGTAGACCTGTCCTCTGCGTTGGCTGTCGAAAAAGAGTGCTACGAGCAAGTTCTGCACACTCGGGATCAGCCTTGAAGGTCTAGCTGCATTTGCAGAGAAAAGAAG…	1	0	0	1	0	0	1	0	0	1	0	0	0	0	0	0	0	0	2	0	0	0	putative enoyl-CoA hydratase [Oryza sativa (japonica	1	5e-52	none	300	CATGATCGCCTAAAACTG for (hit = 571) 0 0 0 1 0 0	CATGTGGAGATGCTGCGG for (hit = 630) 1 0 0 0 0 0
gnl|UG|Ta#S26020776	ACGCTATGACCTTAGGCCTATTTAGGTGACACTATAGAACAAGTTTGTACAAAAAAGCAGGCTGGTACCGGTCCGGAATTCCCGGGATATCGTCGACCCACGCGTCCGCCCACGCGTCCGTCATCGCGCCGGAGTACCCCGTCAGCCACAAGGCCACCCGGCAGACCGACGTCTACGCGTTCGGGGTGCTGGTCCTCGAGGTCGTCACCGGCAGGAGGTCCCTCGGCAAAGCGGACGACGAGTTCCCGCTGCTGGTCGATTGGGTTTGGTGGCTCCATCAAGAGGGGAGGCTGCTGGAAGCCGTTGACGCCGAGCTCCGCTCGTCGGACGCGGGGTTCGACGCCGACGATGCCGCCCGGCTGCTGCTCCTCGGTCTGTCCTGCAGCAACCCGAACCCAT…	0	1	0	0	0	0	0	0	0	0	0	0	0	1	0	0	0	0	0	0	0	1	OSJNBa0027H06.9 [Oryza sativa (japonica cultivar-group)]	3	5e-40	none	731	CATGTGAAATTGATGTCA fuzzy_rev (hit = 758) 0 1 0 0 0 0
gnl|UG|Ta#S13244892	ACGGTGTCCCCTGAACCCCCAGGCAAGTTCTCGGAGCAGCGGCGGAGGAGATGTCGTACGCCCACCTCTTCAAGTACATCGTCATCGGCGACGCAGGTGTTGGCAAGTCGTGCCTGCTGCTGCAGTTCACCGACAAGCGGTTCCAGCCCCTCcatgACCCCACCATCGACACCGAGGTCGACGTCTTCGCCTCCAAGATGATCACCGTTGACAGAAAGCCCATCAAGCTCCAAGATCTGGGACACGCCAGGCGAAGACAGATTCAGATCGATCACTAGATCATACTACGATGAAGTTGATGGAGCTCTTCTAGTTTATGACATCACCAGGAGGGAAACATTTAATCATCTCGCGAACTGGTTAAGGGACGTGAGGCAAtttgcaaaggacaacatgACA…	1	0	0	0	0	0	0	0	0	0	0	0	1	0	0	0	0	0	0	0	0	1	Ras-related protein Rab-2-B	1	8e-59	none	210	CATGTTGTCGTTTGCTAA fuzzy_rev (hit = 378) 1 0 0 0 0 0
gnl|UG|Ta#S32622959	ATCActtgataatcttaaggacAATGTCAAGCTTACATCTGCATTTTCAATCATAATGATGTAGGACGTGATGCTGATGTTTCCTCTcatgTTTGCTTTTGAATTGTAACAGCGTACCCGTGGCAAGAACTCGcatgCACTTCGCCAGAAAACTGCTCAAGTGCAGCAACAAACGAGAGTATGTCTTTGCCTGAATGCAGAATGCACATTCCAGATTACGTAATGCGTTTGTTTCTGTGACATTTCCATAACGCATCTCATAACGTGTTACCAGGGGAAGGCAGCAGGCCTTGAcatgaggacaaaggtgagCTCACAAATTACTTCGTTTCGGCACACTGCCACATTACACCTGTCTTAAAAATCGATGCGAGCTGAGAGCTCTGGACCTAAAACAGC…	0	0	0	2	0	0	0	0	0	2	0	0	0	0	0	0	0	0	0	0	2	0	putative lysine ketoglutarate reductase trans-splicing related 1	2	3e-07	none	390	CATGATAATATTAAGGAC fuzzy_for (hit = 4) 0 0 0 1 0 0	CATGAGAACAAAGCTGAG fuzzy_for (hit = 294) 0 0 0 1 0 0
gnl|UG|Ta#S12956610	TTCTTTNTTGGATGATAACTCCATAGGATTTTTAGTCATAGCTCCATAGTTATCATAAAAACAGAAATACAATTCTCATAGTAGGCAGTTGAGTATTAAGATAGTAAGACCACCACTCGGTTTACCGCCAAGTCTTTAAACACCAATGTAGGAGTTACGGAAGGAAGCTTGAGCAGGTAAATTTTGTGCTTATACATAGTCCAGCTTTTTGGGCTGGGCACCTGTAAGATCTGgatctggacaccggccagCACACCGTGCATCCACGCCTGCCTAGCAGCTATCGGTTCGATCGATTAATCGATCCCTTTTCcatgTACGTGTGCCTGTTAAAAAAAAGAAATATCGATCGATTCACCTGTATGGATGTACCTGTAGGTGCGCCGGTTGCTTGTCCGC…	0	0	0	0	0	1	0	0	0	0	0	1	0	0	0	0	0	0	0	0	1	0	no hit	none	na	none	0	CATGTGGACACCGGCCAG fuzzy_for (hit = 233) 0 0 0 0 0 1
gnl|UG|Ta#S16259281	CCCACGCGTCCGCTTCACGACTGAGATACCCTGGTTATcatgACCAGGATGTACttaattttattaagcatgATCCTTACATTATGGATATTGGATTAACCATTAAGTTTTTAAGTACTACATACTTTGGTGGTATTTGTGAGCCAAGCAAAGATTTAAATGAGGTTTGCACAATGcatgCTAACTGTTGCATTGGATTGCAAAGCAAACTTcatgATTTAAGAATCATcatggaagattggagggaTTATATGTCTATGCCACCAAGCTTAAAAACACCTGGGGCATTCTcatgGAGGGTACCACAAAATTGCAGTCTTTCATTGTTAAACCAGTGAGAcatgTTTTGGGATGCAAATGGTGTGGTATAGTCAAAcatgTCAATTTCTGAGAATTTGG…	0	1	0	1	0	0	0	1	0	0	0	0	0	0	0	1	0	0	0	0	1	1	OSJNBa0013K16.10 [Oryza sativa (japonica cultivar-group)]	3	2e-45	none	362	CATGCATAATAAAATTAT fuzzy_rev (hit = 54) 0 0 0 1 0 0	CATGGCAGATTGGAGAGA fuzzy_for (hit = 229) 0 1 0 0 0 0
gnl|UG|Ta#S17985679	ACGAGAGCGGCCGCCCTTTTTTTTTTTTTTGGACAAAAAATATCTCATCGCCCTAAAAAAGATGGTACATAAACACGGTAGATAATACCTATAcatgAGCAAAAAAAAAGACCCAGGTAAGATTAATTTTACAAGCACATCTTGAAGACCACTATGCTGCTCCACAACCAGCATCGTAGTCATCAAAGCGAGGCCCAACGCTCGTCGGACGTCAACCACAAGTCATCCAACGTTCCTAGACATTATATCCACCCCTCCACACCAAAGTCGTGAGAACAAATGTCTTCGGGGGTGAAAATGCTCCATAAACCAATATCTGCcatgtgatgaaaaatatgTCACATTATAAAATATTATAGCCAGTACGTTAAACTAGAATTAACTTAGTACTCCCTTTGT…	0	3	0	0	0	0	0	2	0	0	0	0	0	1	0	0	0	0	0	0	2	1	no hit	none	na	none	0	CATGTGATGAAAATAATG fuzzy_for (hit = 320) 0 1 0 0 0 0	CATGCTATGAAATCGTTC fuzzy_for (hit = 571) 0 1 0 0 0 0	CATGTGTCCCTTAATTAC fuzzy_rev (hit = 907) 0 1 0 0 0 0
gnl|UG|Ta#S22383321	ACGcatgACATTAGGCCTATTTAGGTGACACTATAGAACAAGTTTGTACAAAAAAGCAGGCTGGTACCGGTCCGGAATTCCCGGGATATCGTCGACCCACGCGTCCGAGACcatgAGCACGGGGCTGTTCCTTAGCAcatgCGCGCTTGGTTTTTTCTTCAGCACGCTCATAGTTACCATCGTGCacaaggtcaccggccatgGGAGCAACGACGGCTGGCTCGCCAACAACATCGACCAGGGGAGGCTCGACTACTTCTACTGGCTGCTCGCCGTcatgAGCGCAATCAATATTGTCTTCTTCACGATCGCCGCAAGGGGCTACGTGTACAAGGAGAAACGcatggccgatgccggcatCGAGCTCGCTGACGAGGAGGCcatgATCGTCGGTCACTG…	0	1	1	1	1	0	0	1	0	1	1	0	0	0	1	0	0	0	0	0	3	1	putative nitrate transporter [Oryza sativa (japonica	2	2e-40	none	594	CATGGTCGGTAACCTTGT fuzzy_rev (hit = 185) 0 0 1 0 0 0	CATGGCCGGTGGCGGCAT fuzzy_for (hit = 342) 0 0 0 0 1 0	CATGCCTGCCTGCGTGTA fuzzy_for (hit = 414) 0 1 0 0 0 0	CATGTAACACTTTGTTGT fuzzy_for (hit = 436) 0 0 0 1 0 0
gnl|UG|Ta#S13219919	TTTTTTTTTTTTTTTTTTTTAAGTCAAAGCGGCTCTGTTTGAATCAAACATATCACGAGACAGAGTAATAGTGTATGCCAATATTATTCcatgaaacgaacagtttaACCAATGGCATCGGATACACGATTATATTCTAATTTTCGTTACAGGAATTCCTCAACTGGGAAACTCCACTTAATACCAAAACAGCGACTAGCTAGTATTCATCATCTGATTACTTGTCACCATTCTTGGAAcatgGCAGCTAGACCCAAGCGGCAGTTTGAATTCCGTTGACATCTCCCTGCCTGGGCACCTTTGGAAGCCTCCGGCGAACGCCGCGGCGGAGGCNGANGTTTGGCCGCGGCNGGGCTTGGGAGGCAAGCGCGATGGTGGANAAANCCTGGGCTGCTTGGC…	0	0	0	1	0	0	0	0	0	1	0	0	0	0	0	0	0	0	1	0	0	0	no hit	none	na	none	0	CATGAAACGAACAGTTTA for (hit = 89) 0 0 0 1 0 0
gnl|UG|Ta#S32652686(rev)	TCAGCCGGGTAGATCCGGTGCTcatgGCCACCAAAGCCCACCCGCGACCTGTCCTCCCCcatgGCTAGGGTTTCGGGCATCAGCTCCATCGCTGGTGGCcatgTCGTCCTCCTCTCGTCCGACGTGCAGGGAGCAATGGcatgtggacagccttgttGTTGCTCGGGACAAAGCAGTcatgGAGCTTTCCTCCTCCCCCTTCAGGCAGTGAATGCATCTTGTTGGGGTGGTCTGCAGCTCCAATCGCCTCCAGCAGCACCACATAATCAAAGTTCCAAACATTAGGGCTGCACTGCTGCCCCAGCCAGCCATTTCACTTTGATGTTTATAGCCACACACACCAACTCTATGCAGGGGGACGCcatgGAGCAAGTCGAGTAAGTGGAGcatgTcatgGAC…	0	0	0	1	0	0	0	0	0	1	0	0	0	0	0	0	0	0	0	0	1	0	no hit	none	na	none	0	CATGTGGACTGGCTTGTT fuzzy_for (hit = 139) 0 0 0 1 0 0
gnl|UG|Ta#S32591725	CAATTCATACCANTTcatgGCAGGAGCGAGCAGCcatgACCATNTACATCACcatgGTCAAGCAGCTGGCAATAACACCGGCGGCGGCGGCGGCTTGGGCCAAGGCCTCTTCTCGGGGTCCAAGCAGGAGGATCCCTCCGAATCAAAGGATGGTGGCGATGATCGTGCAGGAAGTAGCTCACAGGGCGGCGGCGAGGCGGACGTGGTCGTCGGGAAGAAGAAAGGCGAGAAGAGGGAGCGGCGGCCGCGGTTCGCGTTCCAGACGCGCAGCCAGGTCGACATCCTCGACGACGGCTACCGGTGGAGGAAGTACGGGCAGAAGGCCGTCAAGAACAACAACTTCCCCAGGAGCTACTACCGATGCACGCACCAAGGATGCAACGTGAAGAAGCAGGTGCA…	1	0	0	0	1	0	0	0	0	0	0	0	1	0	0	0	1	0	0	0	0	2	TPA: TPA_exp: WRKY transcription factor 72 [Oryza sativa (indica	2	2e-47	none	245	CATGTTTTGTTTGCCAAA fuzzy_rev (hit = 541) 0 0 0 0 1 0	CATGTACAAAGCAAAATA fuzzy_rev (hit = 614) 1 0 0 0 0 0
gnl|UG|Ta#S13023564(rev)	ATTGGGCCCCCAGATCCCTTTCACACTTATCTTCACCAGTCCTCCTTTCATTAAAATTCCAGGTTTCTAACCGGGCCTAATAAAAATGGCAGTAGCCCAACGGACCACCTTCTTTTTCTCTCCCATATTCATCGTGTTCTTTTCCTCGTCAAGTGGTGTTCATACTGGCGGTGACGCTGGTGGCAAGCGGAAGGCAGCCGAATTTGTGGCAGAAGCGTGCAAGAACGCTACAGCCAACTACGACAAACAAATCCACCTCACGGAGAAATTCTGTGTCTCGACCCTCCGGTCGGACAACCGAAGCGGCAAGGCTAAGGACCTTCGCGACCTGGCACTCATCGGTGTAGACATCCTCAAAGCACGTGTCGTCACCGCGAGTGGTAAGGTCCAAGAAATGTT…	3	0	0	0	0	0	3	0	0	0	0	0	0	0	0	0	0	0	0	0	3	0	no hit	none	na	none	0	CATGAAGTTCTAGATTTG fuzzy_for (hit = 604) 1 0 0 0 0 0	CATGGCCTTGCTACCGCC fuzzy_for (hit = 681) 1 0 0 0 0 0	CATGGCCTTGCTGGCACC fuzzy_for (hit = 681) 1 0 0 0 0 0
gnl|UG|Ta#S22369971	AAGCTTGACCTTAGGCCTATTTAGGTGACCTACAGCAACAAGGTGTACAAAAAAGCAGGCTGCCACCGGTCCGGAATTCCCGGGATATCGTCGACCCACGCGTCCGCTCCGCGGGCGATGTCGACGCCGGCGGACGGCGCGGCGTACTGGCTCCGGTGGCAGGTGTTGGTGTGCGGTGCGCTCATCGCCGTGCCCACGGCGCTGGCGGCGGCGCTGCTGCCGCGGCTGCGGAGGTCGGTGGCGCCGCTCCGCGCCACGGACCTCTGGCTCCCCTGCTGGCCCCGCCTCCACCCGGGCTGGCTCCTCGGCTACCGCGCCTTCGCGCTCGCCGCCGCCGCCGCGCTCCTCGTCCGCGACATCGTCCCCCACGGCCCCAGGGTCTTCTTCTTCTACACCCAG…	0	0	0	0	0	1	0	0	0	0	0	0	0	0	0	0	0	1	0	0	0	1	unknown protein [Oryza sativa (japonica cultivar-group)]	1	7e-88	none	390	CATGTAACGTCCCCAGAA fuzzy_rev (hit = 618) 0 0 0 0 0 1
gnl|UG|Ta#S22521931	ACCTTCCTCATCTTTGCTCTCCTTGCCATTGCGGCGACAAGTGCCATTGCACAAATGGAGACTAGCCGCGTCCCTGGTTTGGAGAAACcatgGCAGCAACAACCATTACCACCACAACAACAACCACcatgTTCACAGCAACAACAACCATTTCCACAGCAACAACAACCAATTATTATACTGCAACAATCACCATTTTCGCAGCAACAACAACCAGTTCTGCCGCAACAGCAACCAGTTATTATACTGCAACAACCACCATTTTCGCAGCAACAACAACCAGTTCTACCACAACAACCACCATTTTCACAACAACAACAACAACAACAACAACAACAACAACCACCATTTTCGCAGCAACAACAACCAGTTCTACCACAACAACCACCATTTTCACAA…	0	3	0	0	1	0	0	2	0	0	1	0	0	1	0	0	0	0	1	0	2	1	low molecular weight glutenin [Triticum aestivum]	1	2e-17	none	264	CATGACCGTTGTGTGACA fuzzy_rev (hit = 1135) 0 1 0 0 0 0	CATGTGTGACCCGCAAAA for (hit = 1149) 0 1 0 0 0 0	CATGTGTGACGCTCAAAA fuzzy_for (hit = 1149) 0 1 0 0 0 0	CATGTGTGACCCAGAAAA fuzzy_for (hit = 1149) 0 0 0 0 1 0
gnl|UG|Ta#S13176835	CCCcatgAGGAANGAGATTGGTTNAGTTGAGCGGGAGCAAGATCCCTTCTTGTTGAAGGAGTCAAGGCAACACGCCTACTCCACAGCGTTTCCCATCCCCNTATGTAAACGTGTCCAAGAGCGTGAAACTGCAGGCGCAACATCAAGTCGCCACTCCAGGAGCCANTGAAGGATAAGGTGACGCTTAATAAGGATCAGGGAGAACAGCAGAGTGCTAAGAGGCAACCTTTTGGGGTTAAAGATATGAACAACAACAGGGCTTATGAGGCCCGAAGAGAGCTCCCAGTGGCGTGTTTTGGTTCTTGAAGCCCTGCACTTTCCTTGGTGGAGTAGCAGCAAAATAATTCAGAGGCTTTAAAGCTACTGCAATTcatgTAGTTAGGATCGATTCTTTGTTTC…	0	1	0	0	0	0	0	1	0	0	0	0	0	0	0	0	0	0	0	0	1	0	no hit	none	na	none	0	CATGAGTATAATACAAGA fuzzy_for (hit = 526) 0 1 0 0 0 0
gnl|UG|Ta#S17986169	CCGTTCCGCCAAAATTACTACGCCCCAAAATTTGGAAGATCACCAAGCACATTAGCAGGATTACACGAGTGCTGAATTCTGGAAATGGATCGTGGGCGATATGCTCCACAGcatgGATGGGAGAACAACAGTGCACCTGATGGGTATGGCGCCATTAATGAGCCAGACTTTAGGGCTGGTGAATCCTACATTGGTAGGAGATATGTGGATGAAGGCTTTCCTAGTGATCGAAGGGGTGGATTTGGTCCAGATATAcatgATAGAAATATGTATCCACCACCACCCTCTGCTGGCACcatgtggtctcagcctcgAAGAAATTTCGATGAAGAATTTGCAACTACAAAAGATTACAGAAGGAACAAAAGGATTGGAAGTAGAGATCGGGGGGAGTTCGGT…	1	0	0	2	0	0	1	0	0	2	0	0	0	0	0	0	0	0	0	0	3	0	putative RNA-binding protein 10 [Oryza sativa (japonica	3	6e-49	none	928	CATGTGGTCTCATCCTCA fuzzy_for (hit = 296) 0 0 0 1 0 0	CATGAAGTTGAAAGAAAA fuzzy_for (hit = 534) 0 0 0 1 0 0	CATGTGGTTTTATTGACT fuzzy_for (hit = 899) 1 0 0 0 0 0
gnl|UG|Ta#S15903107	AGGGTCGGCAAATTCAGTGTCATTTGGAATTTCCAGCAAGTCAAGGACAGCAACcatgAGTGCTACCGTGATCAGCAGGGCCTCAAGAGCTGCTACTGCTACAAAGTTGTCCTCAAGGATGAATCGATTGTCGACAGCCGTTTcatgCACGAGAAGTTTGCAAGCAGCGATTCTCCAGAAGCTCCGCTTGTTGTTGCTACACCAATGAAAGTCAGCTCCTTCAGTATAGCAAATCGACGCTGACTCCGAAGCTCTTTTACCCCCGTTGTGCAAAATAGTTTTGAGTAGTTGCAGGTTCTTGTTCAGTTTGTTCCTTCTTTAGACGGCTTGGTTGGTTGGTTGGTTGGTTGGTTGGTTGGTTTTATAGTTTTCTTGGATCGAGGTTTCTTCCGGAAAGAA…	0	0	1	0	0	0	0	0	1	0	0	0	0	0	0	0	0	0	0	0	1	0	putative dem protein [Oryza sativa (japonica cultivar-group)]	1	2e-38	none	617	CATGTAATATGCTGGTGT fuzzy_for (hit = 464) 0 0 1 0 0 0
gnl|UG|Ta#S17989660(for)	ACGCGTCCGCTTTCACCTACAATAATTGGCTCAGTTTAATATAGTACCACCGACAGATTATCTACAATTCCAGGcatgattgctctgtactgTTAAGAACAAAGACTCATTTTGACAGTTTGTATATAGTTTGTGCTATCCTCTATTGAATGAATTCAATAAAGTTCTCAGAATTCTGCCTGGCCTTCTACTAGTCCAAATCTGAAGTAGTATTACTAATGTTGTTAAGTTGTCTAAAcatgCTTGCTGCTAGCTTTAAAGTTGATCTAAAGAACCATTcatgCGATTTACACATTcatgatttcctactctgtTTGTAATTGTTCTGGTTAACTGTGCTAGTAGATATTGCCTGGGATTTGTAGCTGGTGTCTGTTGTGTcatgTTAAGTCCTTAGTG…	1	1	1	0	0	0	1	1	1	0	0	0	0	0	0	0	0	0	0	0	3	0	no hit	none	na	none	0	CATGTTCGCTCTGTACTG fuzzy_for (hit = 74) 0 1 0 0 0 0	CATGTTTGCCTACTCTGT fuzzy_for (hit = 296) 0 0 1 0 0 0	CATGTTTTGCTACTCTGT fuzzy_for (hit = 296) 1 0 0 0 0 0
gnl|UG|Ta#S22379150	ACGCTTGACCTTAGGCCTATTTAGGTGACACTATAGAACAAGTTTGTACAAAAAAGCAGGCTGGTACCGGTCCGGAATTCCCGGGATATCGTCGACCCACGCGTCCGCGACGGCAGTTCATCAGACGACGACGTCCCGGAGGAcatgGCCCACCACCCGGGACCGCGCCAACAGCAGACCATAACGCTGTCCGGGCTGCTCAACTTGATCGACGGGCTGTGGTCGACGAGCGGCGAGGAGCGCATCATCATCTTCACCACCAACTACAAGGACCGCCTCGACCCGGCGCTGCTGCGGCCGGGGCGcatggacatgcacatctacatgGGCCACTGCTGCTGGGAGGCGTTCAAGACGTTGGCCGTAAATTATCACCTCGTGGACGACcatgCTCTGTTC…	0	0	0	1	0	1	0	0	0	1	0	1	0	0	0	0	0	0	0	0	2	0	putative ATPase [Oryza sativa (japonica cultivar-group)]	1	2e-50	none	529	CATGTACTTGCACATCTA fuzzy_for (hit = 305) 0 0 0 1 0 0	CATGGACATACACATCTT fuzzy_for (hit = 305) 0 0 0 0 0 1
gnl|UG|Ta#S13130017	TTTTTTTTTTTTTTTTTTTTTTAGGCATCAAGAGATGTTCTTGAAACTACAGACTAAATAAcatgGCAAACTGGCAATCAGATAGGTACAAGTTTCACAAGcatgAATCGACCAGAGACACATTGTTGGCTAGTCTTAGGTCCTATCAAGGACAAACAGCTTCTACAGGAAAATGAAATGCAGACCTCTGCACATCACCAGCCGATAAATTcagcggttgaattgaaccATCCTACTACTGCATCATCGCCGATCAAAGACATTTTTGCAAGTACGCAAGTATCACTCGAGCcatgAATCTGGCCAGAAGCTCTCCTAACGGCACGCTCATCAGGGGCCCTCACCAGGCGCCTACTCGAATTTCTGTGACAGGCTTCGGATTCTTCCTCGTCTCAAGAA…	1	0	0	1	0	0	0	0	0	1	0	0	1	0	0	0	0	0	0	1	1	0	no hit	none	na	none	0	CATGGGTTGAATTGAACC fuzzy_for (hit = 211) 0 0 0 1 0 0	CATGTTATTTAGTCTGTA rev (hit = 619) 1 0 0 0 0 0
gnl|UG|Ta#S13204831	CGAAGTGAGGCCNCCCTTNCCGTGCAATNGTTGGNGCGAANCNTTTTAAGTNTCCGCAAGGGGAGACTTGCGGGGAAATCGAGCCATCCAGGCGCGATGGGAGCGACATCGACGTGAGCTTGGATNCGCCGGGTTCAGCAAGAGATTCGACCGCGNTGGAGCNACGCGCCGGGCGGCAGGTTTGCTTGTTGGGGATGGGCACAACGAGATACGTTCCGNTGACGTCGGCGGNAATCCGGGAGTTGNACGTTGTTGGGAATTTCCGTTACAAAGGACAGTGCCGNTGTGCTTGGAGTTCTTGCGGAGCGGCAANATCGACGTGAACCGCTCATCACGCACAGGTTCGGCTTNTCGCAGGGGGAGTTGGAGGAGNCTTNGAGGTCAGCGCGNGCGGCNGNG…	0	0	0	0	1	0	0	0	0	0	1	0	0	0	0	0	0	0	1	0	0	0	PREDICTED P0623F08.37 gene product [Oryza sativa (japonica	3	3e-07	none	369	CATGCTTGGACCGGAGCT for (hit = 463) 0 0 0 0 1 0
gnl|UG|Ta#S32586973	GNNCNTNNCNNGNCNTTCNNGGTCAGCAGNCCGNCCAAACCCCATNTCAGNTACAGTTCCGCCACCGTTGCAGCACACTTCTGTAGTGCTGGACcatgATCAGTTTCACGTGCCAGCAATTTTTCTCCACCACGAAAAATTTCAGAAcatgCAACAACAACACCAGCACCAGCAAAAGATTGACCGCAGGTCTGCTGGCTTGGAAGAACTGGTAATGGGGTGCACGTCTAcatgcacaaaaggagagaCTTCGATTCCTCACTCCCAAGAGACAGAATGGCCTTACCCATACTGGCCTCCTGACAACCAAGATCATcatgGATAGTAGCAACAAGACTGGTAAATACCAGATTAAACAAAAGCAACCACGACCTCTTTCTCTAGCTAGTATGGTCTCTC…	0	1	0	1	0	0	0	1	0	1	0	0	0	0	0	0	0	0	0	0	2	0	unknown protein [Oryza sativa (japonica cultivar-group)]	2	1e-26	none	433	CATGCACAGAAAGAGAGA fuzzy_for (hit = 230) 0 0 0 1 0 0	CATGCGCAAAAGGAGAAA fuzzy_for (hit = 230) 0 1 0 0 0 0
gnl|UG|Ta#S22390122	TTTTTTTTTTTTTTTTTTTTNTTTTTTTTTTTTTTNNNCACCCCCCCCCCCCCAAACTATGACCTTAGGCCTATTTAGGTGACTCCCTAGAACAAGTTTGTACAAAAAAGCAGGCTGGTACCGGTCCGGAATTCCCGGGATATCGTCGACCCACGCGTCCGCAATTTTGTTTTGTTTTGTTTTCCTTTCCGTTGGTCCTACTGCAAGAACGGTCCGCCTCTCCCTCTCTATCTCCGATCCCCCTCCGGCGCCGGCGCGCCGCTCCCAGCATCCAAGCACGGCTTTCTTGTGAATCCCCCTTCTCCCAGCTCTCTCAGCGCCGCCcatgGCTTCCTCCACGGCCGCTGCAGCCGCAGTCACATCTCTCTTACCGCCGCCCGTGGGTGCCGAGAGGCCGGT…	0	0	1	0	0	0	0	0	1	0	0	0	0	0	0	0	0	0	0	0	1	0	putative adenylate kinase, chloroplast (ATP-AMP transphosphorylase)	2	3e-24	none	290	CATGCAACCAAGATGTCT fuzzy_for (hit = 753) 0 0 1 0 0 0
gnl|UG|Ta#S17985549(for)	CTTCCGGTCCTCTATGGCAGACTCCTGCCAAGACCAGCAGCAcatgtctgttatcacagaAACCCTATAACAAGGCAACGGGCAGCAAGCACATCAGCCGGTCGTGACTCtcgaagctctgttccatcAAATCGTGGTTCGTTAGACATTAAGGAGGCTTCTTACCTCGTCTTAGACAAAATATCAAAGTTCACAGCCCGTTGTGAGGAGGTTCTAATTTCCACTGCAAGGAAGAAAGAAGAGGAGAACCACCGTCATTTCAGTGCACTAAATACCTTGGAAAACTCTGCCCAACAAAAAATAAAGAAGGAGGCCAAAAGAATGAGGGATGAATTCTTTTCGTTCTTCAAAAACTTCGAGAGGCAAcatgCTGCGATAAGGATGCGAAGGGGTGCATCA…	1	0	1	1	0	1	0	0	1	0	0	1	1	0	0	1	0	0	0	0	2	2	no hit	none	na	none	0	CATGTCTGTTATCGCAAA fuzzy_for (hit = 42) 0 0 0 0 0 1	CATGGAACAGAGCTCCGA fuzzy_rev (hit = 110) 0 0 0 1 0 0	CATGACGGCTGTGTAGGA fuzzy_rev (hit = 921) 1 0 0 0 0 0	CATGGGTCCTTATGGTCA fuzzy_for (hit = 1032) 0 0 1 0 0 0
gnl|UG|Ta#S32645640(rev)	GAGATTGACCCcatgATTCTCAAGAAGCTGCTCGCCGAGCAGTTAAATTGTTCTGGAATCTCAAGCAATTGCCTTCTGGAGATCCAAACGGTGAAGTATCTGCAGGCGCTCACTCTCATATTAATTGTGTCTGGGGTTGGGGGTGTCTACTATATTGGACAGAATCTGATGGATCGGGGGTCAGAGATTACGGGGCAGCTGAAAAAGcatgccccggaaatcttgGGCGACATCTGCAATGAGGCTTTGTTCCAGATGAAGATACCATTCATCGGCAGCAAAGAAAGCCGGTTTGAATTGAAGGACTACTGGTTTAACGACCCCAACAAGTCACTAAGCAGGCAAGAGCAGAGGGCGAGGCGTGCGTTGGCCATACAAGAGAAGGACCGGATTCGACGT…	0	0	0	0	1	0	0	0	0	0	1	0	0	0	0	0	0	0	1	0	0	0	no hit	none	na	none	0	CATGCCCCGGAAATCTTG for (hit = 207) 0 0 0 0 1 0
gnl|UG|Ta#S26027579	CACGCGTGCCGAGAATCATNGAAGAGCTNTGCACAAAGGGGCAACAACTTGATGCCGTGAACTTTGCATATGAGGCTGGTCTTCTGGAAAAATTCTCCCCAGTCCCTCTTTTGAAATCCTACCTGGAGGATTCTAAGAAGATATATTGCATTTCAGATAACGTGAGCACTAGCAGTGGCCAATCTGGGGTCAATGCAAATAAGAAGGAGCAGTCTGTGCTTCGGGCTGTTATAAAGTGTGTTGAGGACCACAAACTCGAAGCCGAGTTTCCATTGGAGGATCTGCGGAAACGGCTGGAAGAATTGGAGATGGCCAAGACCGAGAAGAAAAAGGCAGCCTCAAGCTGTTCCAGTGGCGGCCCAGCAAGCAAGCGCATCAAAGGGAGCGCTGGGGGAGCAA…	1	0	1	0	1	0	1	0	1	0	1	0	0	0	0	0	0	0	0	0	3	0	expressed protein [Oryza sativa (japonica cultivar-group)]	3	2e-66	none	550	CATGGCGCCCTGTTTGGT fuzzy_for (hit = 826) 0 0 0 0 1 0	CATGTTTACTTCCTACCT fuzzy_for (hit = 937) 0 0 1 0 0 0	CATGGATTGTAACTATGG fuzzy_for (hit = 966) 1 0 0 0 0 0
gnl|UG|Ta#S13152763	ACACAGCCCCGATCCGAATCGTCGTCCTTGCGAGCCTCGCCGATCCCCCACTCCCCTCCCCTCGCTTCAAGATGCAGATCTTTGTGAAGACCCTCACCGGCAAGACTATCACCCTCGAGGTGGAGTCTTCTGACACCATTGACAATGTCAAGGCTAAGATCCAGGACAAGGAGGGCATCCCTCCTGACCAGCAGCGGCTTATCTTCGCCGGCAAGCAGCTTGAGGACGGACGCACACTTGCTGACTACAACATCCAGAAGGAGTCAACCCTCCACTTGGTGCTGCGCCTTAGGGGAGGcatgcagtctttgtcaagACCTTGACTGGGCANGACAATCACCTTGAGGTGGAGTCCTCAAGACACCATTGACAATGTCAAGGCANAGATCCAGGACAAGG…	0	0	0	1	0	0	0	0	0	1	0	0	0	0	0	0	0	0	0	0	1	0	polyubiquitin-like [Oryza sativa]	3	9e-47	none	219	CATGCAGTCTTTGTACAG fuzzy_for (hit = 298) 0 0 0 1 0 0
gnl|UG|Ta#S13017272	CGGCACGAGGCCACAGGGAGAGTGATCACCAACAGTCCCCTTCCATCCATCcatgGcatgCATCAACAGCACCTTCCAGAGTTGCTCCATTGCCAGAGGAGCAAAGATCAGCACAAGGGCTAGTAGGGGCAGTAGTGGGGGGAAGGGGTCACCGACCTTTCAGTGCAAGGCGTCGACTTTCGTGAACGCTGCCAGCCTCCGGCTTGAGCTCGACGAAAACCCTGAGGCAATCATCTCCAGGGTGTGGCCTGAGAACGTCTCCCTTCTGAGCTACGACGATCTCCGCGCCTACCTCGAGTCGCAGGAGACGGTCCAAGTAGAAGATGATCAGCACGTGGCGCTCTTGGGTGAGGCcatgTCAACACCTGTGCTAATGGCCACAGCAGATCAGACACTGGA…	0	2	1	0	1	0	0	2	1	0	1	0	0	0	0	0	0	0	0	0	4	0	PREDICTED OJ1136_C12.20-2 gene product [Oryza sativa (japonica	2	1e-81	none	212	CATGGGTAAAGGACAAAG fuzzy_for (hit = 502) 0 1 0 0 0 0	CATGGGATAAAGACAAAG fuzzy_for (hit = 502) 0 1 0 0 0 0	CATGGATAAAAGACAAAG fuzzy_for (hit = 502) 0 0 0 0 1 0	CATGGGACAAAGACAAAG fuzzy_for (hit = 502) 0 0 1 0 0 0
gnl|UG|Ta#S32695933	GAGGCAGAAAACCCGTGCTAAGGGAGGAGGCAATAGAGGCCAGAAAACCGTNGCCAAGGAGGAGGCATTAGAGGCAGAAAACCGTGCTAAGGAGGAGGAAGCTGCAGCTCGAAATCGTGCTGCNGAGGAAGAAAATGAGAGGAAGAATcatgCCATTCAAGAGGAATCAGGACAGACAACTAAGGTTACTGATGAAGAAGCTGCAGGAAGAAAAGAAATCAATGGAGATCAGATGGATATGGACAGTGCAGATGTCGCTGGAGAACTTGTAGGTCCAATTCCTCCATTGCCTGACACAGTGGATAACGATGGGGCTTCAATTGAACAGAGTACTTCTAACGCTCAGAGTGGTGACACCGTTACTGTGAATGAGGGAGCCATTGACAAGGTCGATTCATC…	0	1	0	1	0	0	0	1	0	1	0	0	0	0	0	0	0	0	1	0	1	0	OSJNBa0020I02.14 [Oryza sativa (japonica cultivar-group)]	2	5e-18	none	985	CATGGTTCCTGCATCAAA fuzzy_for (hit = 663) 0 1 0 0 0 0	CATGTTTGTTTTGTTAAT for (hit = 759) 0 0 0 1 0 0
gnl|UG|Ta#S32428596	CAGTTGACTGGCCCCGCGTCGCCCCAATTGCCGTTGATCGACCCTGTTGTCTTTGAGATTCAACTAAAAGTGAAGGGCACAACTGAGTGTGAGGATGAAACATTGATGGCTCGATCGTTTGAATATGGAcatgGTTTTGGAGAATATGGTGAGCTTGCCTGTCGTTGTTGGGCCGGTAATTTTTGCACACTAGAGATCACCTCTGCGCTACTTTCCAGAACGGTTGCAGTCACTATCATCTCCGCTGATGTTATTAAAGGGTcatgGCCTGGTGATTATAGAGGCCGTGTGGTTGCCCATACTGCTGACATAGATGAGGATTTTGTGCTGCTTGATTCTGGAGAAGGACGTCTGCAAGTGAATCCAGACGGCCGTATTGTCCTTCAAAGGGGTGTTGTT…	0	0	0	1	0	0	0	0	0	1	0	0	0	0	0	0	0	0	0	0	1	0	expressed protein [Oryza sativa (japonica cultivar-group)]	1	2e-19	none	331	CATGTGATGTCTGATGGC fuzzy_for (hit = 705) 0 0 0 1 0 0
gnl|UG|Ta#S17980281	CCCGTCCGTCGTGACTCGAACCACGTCCACGATCTCTAATGTGGCAGATCAGGCAAGAGCNACTCTTNcatgATCTGGAAAGTGTTGGCTTCAGTCTCAGTCGGAATCTGATGAGTACGCACTGTGGCTATCGGACCTGCGGcatgACGACCATACGTGAGTCCTTCGTGACTTCGNCGAcatgCCGAACGCGAACGGGGAGGAGCTCGTCGCGACGGCGGCCGCTGCCGGCACGATGTTCTGCCCGGACGCAGAGGTGGACAGCTGGNGTGGATTCAGGTTCCACCAGCTCGATTTTGGCACCGGCGCACCGTCCGCTTTCGTGCCGCCGGACTGCCTTTTGAGGGGGTTcatgATCTTcatgCCGTCGCGCAAGGCGAACGGTGGCGTAGATCTCTT…	0	0	0	1	0	0	0	0	0	1	0	0	0	0	0	0	0	0	0	0	1	0	Transferase family protein, expressed [Oryza sativa (japonica	2	4e-30	none	456	CATGTACTGTATGTATAT fuzzy_for (hit = 599) 0 0 0 1 0 0
gnl|UG|Ta#S32519966	TcatgTCCTGGTTTCAGATTCAGGAGATCAATATTCCTTGGTACGACGTGCTTAGATCCCATCCAAGTTAGGCAGTTcatgGAGCTACAGTCAGTAAACTACAATGGAGATTCTTACCATCTTATcatgAAGAATTGCAACCACTTTTGCAAGGATATGTGTTACAAATTGACCGGCAGCAAAATTCCAAAATGGGTGAATCGGCTCGCCAGAATAGGTGCCATCTGCAACTGCCTCCTCCCGGAGTCTCTCAAGATTTCCCCGGTCGGCcatgatccaaacagccagCCCGAGGATTCAGAGAAGCGCCGCCTGCGAAACCCGTTAAGCTGCTTCTCCTCCATCTCGAGCCAGAGAGCGCTTCCCCCGTCTTCTTCCCCTTTCCCTCCATCGCCCGTG…	0	1	0	0	0	0	0	1	0	0	0	0	0	0	0	0	0	0	0	0	1	0	UPF0326 protein hag1, putative, expressed [Oryza sativa (japonica	1	2e-63	none	247	CATGATCCATACAGCCTG fuzzy_for (hit = 270) 0 1 0 0 0 0
gnl|UG|Ta#S32552506	TAGGAAGCGCCCCTGTCTATGAATGCACAGACGCCCAGGTGGAAGCAGCCAAAGGTTTCTTGGCAGTTCTTAGATCCCACCTTGATTCTCTGTGCTCCAACTTAAGATCTCACACTATTACCAATGTGCAATCCAACAATGACAAGGTTTCCTTAATTTTAAGGGAGAGCTTCATTGGTTCTTTCCCGGCCCGAGATAGGCCTTTTATGAAGCTGTTTCTGGACACACAATTGTTCTCGGTACATACAGACCTAGTTCTTTCCTTTTATCAGAAGGACTGAGTCTGTCTCCTGATGATTTGACTGTGTCATCAGCGAcatgATTTTTCAAAGCCTTTGTGAACATTGAGCTCAACTGTACATACCGTCGTAGAAGCTGCCATTTATAACATTGGCAGCC…	0	0	0	1	0	0	0	0	0	0	0	0	0	0	0	1	0	0	0	0	0	1	DENN (AEX-3) domain-containing protein-like [Oryza sativa (japonica	3	2e-41	none	832	CATGCAAATAGTCCTTCG fuzzy_rev (hit = 750) 0 0 0 1 0 0
gnl|UG|Ta#S32735527	TGGAGAGGGTGACCTATGGTTTCGCTGCCGGAGACTGGGTAAGGCTTAGGGAGGAAGACAAGAAGCGGTCTCAGGTCGGAATTCTTCATAGCATTGACCGTAATGGCACCGTGTATGTTGGTTTGATAGGAATGGACACCCTGTGGAAGGGGGAATATTCAGATCTGCAAATGGCCGAAGCCTACTGcatgGGACAATTTGTGAGGCTCAGAACTAACACTTCAAGCCCCCGGTTTGAATGGCCGCGAAAGAGAGGCGGAGTGTTCGCCATAGGCCGTATTTCACAGATACTCTCGAATGGATGCCTTGCTGTGACCTTCCCTGGCAAATTCAGCCTTGGCGAAGTGTGCAGCTGCTTGGCCGACCCTTCAGAGGTGGAGGTGGTGAGCTTCGACAAGT…	0	0	0	1	0	0	0	0	0	1	0	0	0	0	0	0	0	0	0	0	1	0	protein kinase-like [Oryza sativa (japonica cultivar-group)]	3	e-107	none	630	CATGCCTGAGCTCAACTG fuzzy_for (hit = 819) 0 0 0 1 0 0
gnl|UG|Ta#S13144545	CACACCACACCACACCACCGGCGGCGGCGGCGACCCAGTCGAGAACACGAAGGCGATGGCGACAGCGCTGAACCGCGGGCTCCGCCTCCTCGCCGCCGGCGCCGAGGCGTCCAAGCCAGCTTCTCGTGGATTCcatgCCACCGGCGTGAAGAGAATGGGAGGGcatgGCcatgATGagccatactacatccatgCCAAGCAcatgTTATAACTTGCCACAGGATGAACATCAGGGTTTGAAGGTGACANCTCCGTNCTGGGAGCGGTTGGATCCGTGTTGGATCCCTGTGTTATGCANTCATATTCCNAGCAAGAAGAAATGCCTCCTGGCTGAATANNCTCTCGCTGCCTGCATATGAAATTATTTTGAGCAATTTTTTGGATTTAACTTGCTTAACC…	1	0	0	0	0	0	0	0	0	0	0	0	1	0	0	0	0	0	0	0	0	1	OSJNBa0084A10.18 [Oryza sativa (japonica cultivar-group)]	2	7e-11	none	729	CATGAATGTAGTATAGCT fuzzy_rev (hit = 176) 1 0 0 0 0 0
gnl|UG|Ta#S17985942	CCACGCGTTCCGCAGGCCATCGACTNCCAGATCTCGTCTCCGCTCTCCGCTCACCGGCCGGCCGGCCGACTGCCGTGGGGTACTGCACATAGTACATACCTGCAGATGGACGACAAAATCAGTACTAGACACAATGCTCTGGAGCGcatgctaattgatgaaaaTGCGGAGCCAACAAATCTGCCGCTATCACTTCTAGAAGATATCACAAAATGTTTCTCTGACGATCATCAAATCGGCGTCGGTGGGTTTGCGGTGGTTTATAAGGGAATGGTTGGAAATGAGGCAGTCGCTGTGAAGAGGCTATCCACGACATTTGATATGCAGGAGAATAAATTTCACAAAGAGGTTGAATGCTTGATGAAGGCCAAGCACAAAAACATAGTGCGTTTTCTCGGA…	0	0	0	1	1	0	0	0	0	1	0	0	0	0	0	0	1	0	0	0	1	1	Protein kinase domain [Oryza sativa (japonica cultivar-group)]	1	9e-60	none	295	CATGCTAAATGATGCAAA fuzzy_for (hit = 146) 0 0 0 1 0 0	CATGGCCACTGGAGATTC fuzzy_rev (hit = 763) 0 0 0 0 1 0
gnl|UG|Ta#S18006685	AGGGCGGAGCCGAGTTATTAACGAGCAGACACCTTCTGGGGAATTTCCTGATCGTGGAGGGCCCCCCCCAAGGGGGCCACTTTGGTGAATCTCAACGCCGCGGCTAAACGCCAATGCCTATGGCCCGCCAATTCCATTTCTGTCGTGGGGCGGGATTTCGTCTTTCAACCGCTTTTTCCCGGGGGCGGGCCCCACCAAAAAGACAAATTGGCTGGGCCGCAAGGGGGGCCCCCCCGGGCAAGGGGTTGGCAGAAATTCGGGGTCTTGGAGGAAGAAGGGCCTCCTCGACGAGGAAGACCAGGGGCGCCCcatgCCCCAAGCGCTGCAAGTATTGCCTCATTTTTGTCGGCGACTTCACGGTGCTCTTCACCTTCTTCGCCCTCGTGCTCTGGGGCGCCA…	1	0	0	0	0	0	1	0	0	0	0	0	0	0	0	0	0	0	0	0	1	0	CAA30379.1 protein [Oryza sativa]	3	3e-76	none	835	CATGCTTGGTTGCTTGAT fuzzy_for (hit = 941) 1 0 0 0 0 0
gnl|UG|Ta#S12990030	TTTTTTTTTTTTTTTTTTTTTTTTAAAAAGTCATCGTTTCATATGGACTAATATTCCATNGAAGATATATcatgCGATACATATGCATTCCGAGTACATTATTGAAATAAAGATGCTGCAAATTTGCACTTTCGGACCTCGCTACAAATCAAACGCCAGATATTTGACcatgGCAAATCGAACTTTTTTCTGGCAATTAATTATAGTTGTCGTGGGGATGCCAAATTTTTTTAGCAAAcatgGCAAATCTGCCGTGTTCAGCTTTTTGTCAGGATTTGAcatgCTTTTTTTTGGCGGGGCAGGATTTGAcatgCTTGCCAAAAAAAAAACATCACTATGACAACTATAATTGCTATGAaacgtttgatttgacatgATTAAAAATCTCACGTGTATATA…	0	0	1	0	0	0	0	0	0	0	0	0	0	0	1	0	0	0	0	0	0	1	no hit	none	na	none	0	CATGTCAATTCAAACGTG fuzzy_rev (hit = 358) 0 0 1 0 0 0
gnl|UG|Ta#S15903676	AGGGCGGAGAcatgTTCAAGTCCATCCCCTCTGGTGATGCCATCTTcatgAAGTGGGTTCTGACGACGTGGACCAACGACGAGTGCACGGCCATCCTCAGGAACTGCCACGCCGCGCTGCCGGACGGCGGCAAGCTGGTCGCCTGCGAGCCGGTGGTGCCGGAGGAGACGGACAGCAGCACCAGGACGAGGGCACTTCTGGAGAACGACATCTTCGTcatgaccacctaccggacGCAGGGGAGGGAGCGCTCCGAGGAGGAGTTCCACCACCTCGGCATCGCCGCCGGCTTCACCGGCTTCCGCGGCATCTACCTCGACCCCTTCTATGCCGTCCTCGAGTACACCAAGTGAATCTCTCAAATCAAGCCATcatgTTTTCTCTAGcatgTATAATAAC…	0	0	1	0	0	0	0	0	1	0	0	0	0	0	0	0	0	0	0	0	1	0	putative O-diphenol-O-methyl transferase [Oryza sativa (japonica	3	2e-55	none	365	CATGACCATCTACCGAAC fuzzy_for (hit = 217) 0 0 1 0 0 0
gnl|UG|Ta#S13170947	CCGAGCCAGGCCCCCAGACTTCAAGTTGACCCAGAGTCCCAGACTACTCACTCCCCTCCTCGCCGATCCTCCGATCTACTCGCAAGCTACAGCGCAAGGTCGTGATGGCTCCGCGCATCGCCGTGCTGATCCTGGCCGTGGCCGTCTTCTTTGCCTCTGCGTCGGCGCAGGACTTcatggggccttcctcggcCCCCGCTCCGGCGCCTGACGCCGGCGCGGCCGCTGGCGTGTCCGCGTTGGCCTTGGTGTCCTCGGCACTGGTGTCCCTTCTCCGCGGCGGCGGTGATGCAGTAGATGGATGGGTCcatgGTCGCAGCTTTGGGGTTGGATGGCCGGACGCCGGGAACAGAGANTTTTCCTTTGAAAAGTCCGCNGTGGTTGACGATGTTGCTAACT…	0	1	0	0	0	0	0	1	0	0	0	0	0	0	0	0	0	0	0	0	1	0	no hit	none	na	none	0	CATGCGGCCTTCCGCGGC fuzzy_for (hit = 175) 0 1 0 0 0 0
gnl|UG|Ta#S16218959	CCACGCGTCCGAAGCTCGAAGCCCCCAGCTAGCTACAGCCCACCCACGTTACGATGGCGTCCTTCGCCAGAGCTGCCCGTTTcatgGTGCTCCTGCAGATCGCGCTCTTCGCCGTCTCCGCGGTGATcatgAGCAGCTCCGTCTGCTACGGAGCCGGGATCAGTCCTGGTGCTCTGGACCCTAGCCGCCGCCCCATATGCAGAGGCAGGCCGTGCGGACAGCCTGGCCTACCGTACGGCGGCCGTCCTCGGCCCTACCCTTACCGTCCGCAGCCCGGCCCTGGAGCCCCTCCGCCGTACAATGGAGGGATTGGACGACcatgATCATAGCAGTACAAGTTGCTGCAACAACCTTACTGAACCGGGAGTGTAATATCCGGTCGTACGAATAACTCCCGTT…	1	0	1	0	0	0	1	0	0	0	0	0	0	0	1	0	0	0	0	0	1	1	no hit	none	na	none	0	CATGGAGGGAGTAGTTTA fuzzy_rev (hit = 480) 0 0 1 0 0 0	CATGCTTATGTGACAGAC fuzzy_for (hit = 640) 1 0 0 0 0 0
gnl|UG|Ta#S17979696(for)	TTTTGAACAAACcatgCATAGTAGTTACCATACCAGTTAGGATAGGGACACTTGGTACAAGAAAGCTGGGTACGCGCAAGCTTGGGACCTTCGAGGGATACTCTAGAGCGGCCGCCCTTTTTTTTTTTTTTTTTCAAATAAATGGTCTCATTCATTGCAAGAAcaagagagtaagtacatgatcaccaacacaaaGAATGGCACGCCGGCGCACGTACTGGACACACCTCCCACACCACCGCGAcccatacatacacacacgCACGCGCCCACACCTCACGCCCCAACAGGAACGTGCGCACACACACCAAGACGACGAGTAAACCAAGCCGGGGAGACGAAGGAGGGTCATCTCATCTCATCACACGCCACCGCGACGGATCTAGCAGAAGAGGTAAC…	2	0	2	3	0	0	1	0	1	0	0	0	1	0	1	3	0	0	0	0	2	5	no hit	none	na	none	0	CATGTACTCACTCTCTTG fuzzy_rev (hit = 163) 0 0 0 1 0 0	CATGTGCTTACTCTCTTG fuzzy_rev (hit = 163) 0 0 1 0 0 0	CATGTACTTACTCTCTTT fuzzy_rev (hit = 163) 0 0 0 1 0 0	CATGTGCTTACTCTCTGG fuzzy_rev (hit = 163) 1 0 0 0 0 0	CATGATCACCATAACAAA fuzzy_for (hit = 177) 0 0 1 0 0 0	CATGATCACCAACTCAAA fuzzy_for (hit = 177) 1 0 0 0 0 0	CATGTGTGTATGTATTGG fuzzy_rev (hit = 244) 0 0 0 1 0 0
gnl|UG|Ta#S32686845	AAGAATtatgtgatgagtagtattTCCATTATAAGAGAAGTAGTTGTATTATTTGTTTCAATGAAGTGAAGTGATTTGCTGAATTTATATTTGTTGGTAAAGGTGTCGACTTGATGTCGAGACCCTTTTTGTTTAAAAGGAAATTTGAACAAAAAAAAAA	0	0	0	0	1	0	0	0	0	0	1	0	0	0	0	0	0	0	0	0	1	0	no hit	none	na	none	0	CATGTGATGAGTAGTAGT fuzzy_for (hit = 6) 0 0 0 0 1 0
gnl|UG|Ta#S33259520	CAGGGTTCGTTTTCCGGAAAGGAAACCGGGGACGGGAAACCCAAATAAATTAAATTGGGTTTAATCCCTTGGGTTCGCCCGGCCAGGGCTTTAAAATTTAAGGTTCCGGATTCTTATGGGAATTGGAAACGGAAAGCATTTCATTTCGGGCAACGGAATAGGGCCGGGCTAGGTCAGGCTAAGATTAAACTTACCCTACAGGAAAGGGTCTAGTCCGGTTAAATTAAATTGACCTTGCCCGGAAAGCATTTTCACTTCGGGACACGGTTAGCCCATTACGCTTGTCTAGTTGACGTTACAGTACAGGTTAGTCAAAAAAGCAGGGCGGTGCGGTTCCGGTCTTCGCTGGCTATGATATAGTCGAGCCGTCGGATCATCACACACACACACACCAACACC…	0	0	1	1	0	0	0	0	1	1	0	0	0	0	0	0	0	0	0	0	2	0	EREBP transcription factor [Triticum aestivum]	3	e-155	none	355	CATGCCCTTTTCTGCTGG fuzzy_for (hit = 1534) 0 0 1 0 0 0	CATGTGATGGGGAAGGGC fuzzy_for (hit = 1774) 0 0 0 1 0 0
gnl|UG|Ta#S32517355	GTCTATGAACATTCTCTTGGACGAGAACTAcatgGCGAAAGTGACCGACTTTGGGGCGTCAAGGATGCTCCCCAAGGATGAGGTTCAGTTTATGACATTGGTGCAGGGCACcatgGGTTACCTCGACCCTGAGTACCTGCAGGAGCGGCAGCTAACAGAGAAGAGCGACGTTTAcagctttggtgttgtgttGCTGGAGCTGATCACGGGCAAGACGGCCATCTACCACGATGGACCCAAGGAAGGCAAGAGCCTTGCATCGTCCTTCCTGCTCGCGATGAAGGATGGTAGCCTTGATGGCATACTGGACACAAGCATAGTGGGTGACAGcatgGAGATGCTTCTGGGAGAAGTTGCTGAGCTGGCAAGGATGTGCTTGAGCGCCAGGGGGGAAGAGAG…	0	0	0	1	1	0	0	0	0	0	1	0	0	0	0	1	0	0	0	0	1	1	wall-associated kinase 3 [Triticum aestivum]	2	1e-74	none	768	CATGTTTGGTGTTGTGTT fuzzy_for (hit = 174) 0 0 0 0 1 0	CATGTGTGGCCCAGATGA fuzzy_rev (hit = 553) 0 0 0 1 0 0
gnl|UG|Ta#S17892582	CCCGGGACACGGAACCCGAAAGGCGGGGCCTCCGAGTTGGAGGATTACGAGCTAAGGCAACGAAAGATGGGGGACACTTCGACGGGGAGGCGGAGGAGTACCTGTTCAAGTGGCGATAATCGGGGAAAGCGCGTGGGGCAAGAGCAAcctgctctcccgctacgcGCGCAACGAGTTCAGCCTCCACTCTAAGGCCACATTCGGGGTCGAGTTCCAGACGCAGAGcatgAACATCGACGGCAAGGAGGTCAAGGCCCAGATCTGGGACACCGCCGGCCAGGAGCGCTTCCGCGCCGTCACCTCCGCATACTACCGCGGGCCNTTCGGCGCGCTCCTCGTCTACGACATCTCCCGCCGGGGCACCTTCGACAACGTCGGACGATGGCTCCAGGAGCTCAA…	1	0	2	0	0	0	1	0	1	0	0	0	0	0	1	0	0	0	0	1	2	0	putative GTP-binding protein(RAB11G) [Oryza sativa (japonica	2	1e-96	none	216	CATGCTGTCCCGCTACGC fuzzy_for (hit = 147) 1 0 0 0 0 0	CATGTTTACAAACAATAC rev (hit = 785) 0 0 1 0 0 0	CATGCGGCTAAGAGTTGT fuzzy_for (hit = 914) 0 0 1 0 0 0
gnl|UG|Ta#S32495258	TTGTAcatgAGAACTGGAAGAAAAGGGCTTCAAGGGATGCCAATGCAGGAAAATACTTACTCAATTGACATCCTAGCAGGTGCAGAGATGTATTGAACTCGCAGTGAAGATGTGTGGAGGCCGATCCCGTAAAAAGGCCTAGTATAATGGACGTCGTCGATGAAGCTGAATAAACTAGATGCTGAcatgAAgaatatatcacttccatgCCAGGAAACTTCTGATTCCCAAAGATCTTGAGCTCGATCCTGCCCTCGAGCTACGCTTCCCATTTGAGCTAAACAGGGACATATcatgttgtatgcagctaaTCAACAAGACAAACGAGTTCGTTGCATTCAACATCAGAACCAATAAAATGAAGTACAGTGCACGGCCAAATAACGGGACTATGGCACC…	0	0	0	1	1	0	0	0	0	0	1	0	0	0	0	1	0	0	0	0	1	1	Similar to stem rust resistance protein [Oryza sativa (japonica	2	7e-34	none	693	CATGTAAGTGATATTTTC fuzzy_rev (hit = 191) 0 0 0 1 0 0	CATGCTGTGTGCAGCTAA fuzzy_for (hit = 293) 0 0 0 0 1 0
gnl|UG|Ta#S32635852	GCATAGCGGTGAGTGAGTGCATCGACCTTCCATCAGCTATATCCTAGGTCGATCTGATcatgGCAGCAGCAATGTTCCCGAGGCTCGCTGCcatgGCGGCGCTGGTCGCCCTGATGTGCGCCGTCGCTGTGGCCCAGAAGGTACCTGCCATAGGCGGTGCGCCGGTGTGCGACGGTGTCGATCAGAACGTCGTGAATGCGTGCTTCAAGAGCTTCGGAGAAGGTAACAAAGATGCCACTGCCGACAGGATTATTTCGGGTAAAGTCAGTCAGGTTCAAGTGGACTGCTGCGTCGCCTTTGGAGGCCACTcatgCCTCTGCAAGATGAAGAAGGCGTGGAAGGCTCCGGCTCAAAGCAAAAGTGCCCAGGTGGAATGCGTCAAGCAAAAGGCCTGCTAAT…	1	0	0	0	0	0	0	0	0	0	0	0	1	0	0	0	0	0	0	0	0	1	no hit	none	na	none	0	CATGGGTAGAAGAACAGA fuzzy_rev (hit = 541) 1 0 0 0 0 0
gnl|UG|Ta#S22389644	TTTTNNNNTTTTTTTTTNNTTTTTTTTTTTNNNNNNNCNNNNTCNNTNTNCCCCCCCCCNNNNAACAGCTATGACCTTAGGCCTATTTAGGTGACTCTATAGAACAAGTTTGTACAAAAAAGcatgCCGGTACCGGTCCGGAATTCCCGGGATATCGTCGACCCACGCGTCCGCAAGGATCCTAGGCCACGAGGCGTACGGGGTGGTGGAGAGCGTGGGGGAGCGCGTGGAGGGGTTCGCGGTGGGGGACACGGTGGTGCCGACGTTCCTGGGGCAGTGCGACTCCTGCGCCGGCTGCGCGTCGGCGGGGAGCAAcatgtgctccgcgctgccGTTCGTCGTCGGCCCCGGGATGCGCCGCGACGGCACCACCCGCTTCAGGGACAGCCAGGGGGAGCC…	0	0	0	1	0	0	0	0	0	1	0	0	0	0	0	0	0	0	1	0	0	0	oxidoreductase, zinc-binding dehydrogenase family protein,	2	3e-54	none	379	CATGTGCTCCGCGCTGCC for (hit = 315) 0 0 0 1 0 0
gnl|UG|Ta#S32707609	GATGAcatggcaaagaaaaaaagCAATTACATCCCGATACAACTTATTTTGCAGAAGGGCCCCTGAATAAAAAGCAATCGGGTCCTTGGTCACTTCATCTCCCCCGGATCCGATGGTGGACGCCGGCGGGCACTCCCTCCCCGTGCGTGTCGCCGCAGCTGCTGCTTGCTCTGGCGGCGGGGCATAGGGGAGCTCCGGCGTGGTCGAGGACGGGCTGCAGAATGGCGTGGATACGGCGGCGTTGTCGGTTAGAACGGCGGAGCAATGGAGCTCCGGCGGCGGCGGCGGCTTGAGCATCGGGCGGCCCTAGATGAGCTTGACGGCGTGGTTCCTGCTGGCGGCGGCACACATCAGAAAGATTTGGCTCGTCGGAGGGATATACTGGAGAGATATGGAGGG…	0	0	0	0	0	1	0	0	0	0	0	1	0	0	0	0	0	0	0	0	1	0	no hit	none	na	none	0	CATGGCAATGAATAAAAG fuzzy_for (hit = 5) 0 0 0 0 0 1
gnl|UG|Ta#S32563757(for)	ATACAGACATTTTTATCAAAAGTGGAGTTACTACAATTAGATCCTTCCACCAAAGGATCAAGTTAGAACACTGCAGCCCTACAAGAGGTGCTATATGGAGACATACCAAACAACACCATCCTCTCCTCGCAAAACGGcatgGCCGAACAGAAGGGGGGATTATGCAAAGAGGCATCCATCCATCAACGGGTAGTCCGTCGTTTCGCTGCTGAAGTGGTCTTGATCATCATACCAGTTACTTTGTAGCCCAGATAGTATCATCGCGTcattgtagtgaaacaaatCaatgctactcagccctacATTCTCAAAGGAGACACCTCCTTGAAGTGGGTAGCCGGGGAGATCCTCGGGCAGAGAAGCAAAATCCGCCCCGCATATGATGCTTGGCTCCTCTTG…	1	2	0	0	1	0	0	2	0	0	1	0	1	0	0	0	0	0	0	0	3	1	no hit	none	na	none	0	CATGGTAGTGAAATAAAT fuzzy_for (hit = 266) 0 0 0 0 1 0	CATGCTACTAAGCCCTAC fuzzy_for (hit = 285) 0 1 0 0 0 0	CATGGTTGTGCTTGGTGT fuzzy_for (hit = 746) 0 1 0 0 0 0	CATGAACCCATCAGAAAC fuzzy_rev (hit = 824) 1 0 0 0 0 0
gnl|UG|Ta#S22380432	ACGcatgACCTTAGGCCTATTTAGGTGACATCCTAGAACAAGTTTGTACAAAAAAGCAGGCTCGTACCGGTCCGGAATTCCCGGGATATCGTCGACCCACGCGTCCGCTTTCCTTGTAACCTTCGCAAGAGGAGCAGCGGCAGCAACAAGAGCGCCAGGCCAGGCCAGCAGAGAGCACCCTCCCTCCCCTCCCTCCCTCCATTGCCGCCTTCCTCCCCCTCTCCCCGCCCGCGAAACCTCGAGCGCGGGACACGTACGCACAAGAAAAGGCGCTTGCATTTCGGCTGTCGGCGGGGAGGCTTGTTTGCCGGCGGCGGCGTTTCTTGGCGGCCGGGCTGGTCGTTCGGCGTGATGAACAGCGGTGACGCCGCCGGGTCCAGCTCCGGCGGATCCGGGGAC…	0	0	1	0	0	0	0	0	0	0	0	0	0	0	1	0	0	0	0	0	0	1	LEM3 (ligand-effect modulator 3)-like [Oryza sativa (japonica	1	2e-42	none	350	CATGGTGGGAGCTCCTGC fuzzy_rev (hit = 452) 0 0 1 0 0 0
gnl|UG|Ta#S32681659	CTATTATGCAATCTGTGAAAGAGAAGAAAAGTGCCCGAGTACCTTTTCGATGAGTCTTTTACTCCTGTTGCTTGTATAGGCAAATGTTAGcatggaatgataaaaggaGAAGACGCTCTAGGATTTCAGTGGAACATAGTACATCAGATCTATCGTCGCTCACTCGATACGTCAAATTAGTGACCTTCAGAATAAAATTGTATCTTTTGCTTTTTACCCGGATGTTTTACAGcatgTTTGATCTGATATCTATTAGAGATTCACCGGTTATTTCTGTTCGAAAAAAAAAA	0	0	1	0	0	0	0	0	1	0	0	0	0	0	0	0	0	0	0	0	1	0	no hit	none	na	none	0	CATGGAATGATGAAAGTA fuzzy_for (hit = 90) 0 0 1 0 0 0
gnl|UG|Ta#S26021707(for)	AAGCTATGACATTAGGCCTATTTAGGTGACTCTATAGAACAAGTTTGTACAAAAAAGCAGGCTGGTACCGGTCCGGAATTCCCGGGATATCGTCGACCCACGCGTCCGCGCCACCACTGCGGGTTTCCTTCCCTTcatgTGCCAGGGACCTGAGATGCCCTTGGTTCATACCCTGGAcatgAACGTGTTTACCAAGTTGAAGGAGAAGGATGCCACCGCCACCAAAGGCTACCCTGCTGCTGTGGTCCAGGGACCCGGAGTGCCCCTGGTCCATACCCTGGAGCTGAAGCAGGCTAACTACCTTTGCGCcatgCGTCAGGGACTGCAGGTGCACCGTACCCTGGAGCTTAACACACTGAAGCCGGCTGAGTACTTTTCTTTcatgcgccagggaccaga…	0	1	1	0	0	0	0	1	1	0	0	0	0	0	0	0	0	0	0	0	2	0	no hit	none	na	none	0	CATGCGCCAAGGACCACA fuzzy_for (hit = 381) 0 1 0 0 0 0	CATGTGCCCGCGCGCGGA fuzzy_for (hit = 469) 0 0 1 0 0 0
gnl|UG|Ta#S32715526	TGAAAAGAATGAAGCACTTACAAGCAAGATGCAGGAGcatgCAAACTTAGTCcatgAAAAAGATCAGTTGGAGCAACAATTGCTGGAAGTTAGGAAGGAACTGGAGGCTGCTTACCGTACCATAGCTAACCAGGAAGAGCAAGCTTCAGTGAGGGAGATAAAGTGGGATGCGTTTAAGACGTATTCAACGGATCAACTAGaagctgcacaaaaacatgCTGCAGAGCTGGAAGTACAAGTATCAGCTCTTAATCAACAGCTGCAAGAAGCTGAGATCCATTACGAGAACAAGGTTGCAGAGGAGAGTGAGAAACTCGCTCTGGTCAATACACAGCTCAACAAGCTGACCCAAAATGTGAGCAAGAGTGCTGAAATGGAGAAGAAGGTACAGGACCTTGA…	0	0	0	0	0	1	0	0	0	0	0	0	0	0	0	0	0	1	0	0	0	1	OSJNBa0008M17.5 [Oryza sativa (japonica cultivar-group)]	2	1e-71	none	1831	CATGTTTGTTTGCAGCTT fuzzy_rev (hit = 200) 0 0 0 0 0 1
gnl|UG|Ta#S12932349	GCAGGCGTCGACGACGAAAATGCTCAAGGAGACGTGCAGCTACATCAAGAGCCTGCACAGGGAAGTGGACGACCTCAGCGACCGCCTCTCCGACCTcatgTCCACcatgGACAACAACAGCCCCGCCGCCGAGATCATCCGCAGCCTCCTCCGCTAGCTACCTAGCTGGCTGACTGCTCATCATCATCATCGATCACCTCCTGCTGATTGTCCTAAGCTAGTTCATCATCTACGTACAGCTCGTGCAGTCCTAGCTAATTAAGCGCATATGATctacacatacagtacatgGTATATATGTCGTCCGTCGATCTATGCAAGCATATATATGCAGATCGATCGATATCTAATTAAGGAGGACTGcatgCTAAGGCCGGCTGGTCTAATTTACTTTGGTAG…	0	0	1	1	1	0	0	0	0	0	0	0	0	0	1	1	1	0	0	0	0	3	DNA binding protein-like [Oryza sativa (japonica cultivar-group)]	2	2e-08	none	88	CATGTACTGTATATGGAG fuzzy_rev (hit = 273) 0 0 1 0 0 0	CATGTACTGTAAGTGTAA fuzzy_rev (hit = 273) 0 0 0 0 1 0	CATGTAGTGTAAGTGTAG fuzzy_rev (hit = 273) 0 0 0 1 0 0
gnl|UG|Ta#S32641757	ATGGATCCAGATGTACAGGTTAGGGGTCTCATCNAGCACGCCAACATATTATGAAGCAAATGATGCAAGAAATAGTTTCTTGAGCCCCAGATCTAATTCAGTTAGACGGGGTTCAATGGCTGATGATATATTGGGTGGTTCAATTTACGATCCTTCTTACTACTCTTCTCTCTTCGAAGATGTTCGAAATAATGcatgCAATCATCAGGGTGATAAACAAAGTGGTGGTAATGATGGCGGGTCAACATCTGCAGGCCAATCTCcacggcttaaatcttttgGTAGTAGATCTTTTCTTTCTAATGATGTGGAGGCTGGACTAAGAAGGCCGCTGAATTcatgCTCAGTGGAGACAAGTTGAAAATGGAACTTATTTTTGCCAACCTGACTACCTGAGCA…	1	0	0	1	1	1	1	0	0	1	1	1	0	0	0	0	0	0	0	0	4	0	hypothetical protein [Oryza sativa (japonica cultivar-group)]	2	1e-42	none	247	CATGGCTTAAAACTTTTG fuzzy_for (hit = 263) 0 0 0 0 1 0	CATGTGGAATACTAGTTA fuzzy_for (hit = 657) 1 0 0 0 0 0	CATGTGGAATACTGCTAG fuzzy_for (hit = 657) 0 0 0 0 0 1	CATGTGGAATACTGGTAG fuzzy_for (hit = 657) 0 0 0 1 0 0
gnl|UG|Ta#S32632258	CAAGCCTCGCTCATTCAATCATCAGCTGTACCAAAAAGATAGATTTGGATTGAAGGTGCCAGGCACTGTTTCGTCAAAATGATTGTTGGAGGTGACTATTTTGAAGGTTCCcatgATCACAATCTcatgACAGGATCTTTGACCcatgATTCTTCTCTGGCTCCTAAATGCAACGACAACACAAATATTGAGCTACAGAGATTCAAGGTGCAGTCGTTTTCTGCAGATATCCTTTCTGATTCGACCAATCTTTCTTCTGAAGCTGCAAGAGCGATCAACCACCTCCAGCATCAACTAGGAATTGGTTTGGAGCAGGATATGCCGCCAGTGGGAACTGCGACCTGGGATACTTCTATCTGCACCATTCAAGACCAAATTATCAACCATCAGCTTAGCGAA…	0	1	0	0	0	0	0	0	0	0	0	0	0	1	0	0	0	0	0	0	0	1	OSJNBa0083N12.3 [Oryza sativa (japonica cultivar-group)]	1	2e-92	none	464	CATGAATCCACTGTGAGG fuzzy_rev (hit = 618) 0 1 0 0 0 0
gnl|UG|Ta#S26024080	CGACCCACGCCGTGCCGCACAGTTTCAGTTCATAAGCTGCTGGACTCTAAACTGGACCACCTTGGGCTGTTGGATGATAATCTGTCATCCACCAGTCAGTCATCAGACATCAAGACCGAGCTGATCCGAACGTCGAGCCTGGGAAGAAGCAGCCTGCCATTTAACCTTCAGAGAAGAAGCCCTGAGCCTGATCCTGAAAGTCCATTGTCTcatgTCTCGCACCCCAATTTTTCAGAGCCcatggcctcaaactcttcAACGTTCTGCACAAGTTTATTCTCATCATCTTTGACAAACTCGGCGCCTTGCCGGCGAATGGGTGCTCTGCCTTTCCTGCCTCACCCTCCCAAGTATGAGCAGCAGGTTCTCCCAGGGCAGTCATCAACCTCCTCCCTGCAG…	1	0	1	0	0	0	1	0	1	0	0	0	0	0	0	0	0	0	0	0	2	0	putative transfactor [Oryza sativa (japonica cultivar-group)]	1	5e-37	none	479	CATGGCCTAAAACTCGTC fuzzy_for (hit = 239) 1 0 0 0 0 0	CATGTAAAGCGTCACTTG fuzzy_for (hit = 507) 0 0 1 0 0 0
gnl|UG|Ta#S19222665	CAAGTAAACTTGCACTCATCATCGCGACTGGGAATATGAAGTTGAACATCAGCTACCCTGCCAATGGCAGCCAGAATCTCATCTACATTGACGATGAGCGCAAGGTGCCGTGTCTTcatgGACAAGCGcatgGGCGCTGAGGTTCCCGGTGACTCCGTCGGCGATGAGTTCAAGGGCTACATCTTCCGCATCACCGGTGGAAACGACAAGCAGGGTTTCCCcatgAAGCAGGGTGTcatgcaccctacccgtgtCCGCCTCCTCCTCTCTGAGGGTCACTCCTGCTACCGCCCCCGCCGCACTGGTGAGCGCAAGAGAAAGTCTGTCCGTGGCTGCATCGTCGCcatgGATCTTTCCGTCCTTGCTCTCATCATTGTCAAGCAGGGTGATGCTGATATC…	0	0	0	1	0	0	0	0	0	1	0	0	0	0	0	0	0	0	0	0	1	0	conserved hypothetical protein [Gibberella zeae PH-1]	1	e-100	none	237	CATGCACCGTACCCGTGA fuzzy_for (hit = 236) 0 0 0 1 0 0
gnl|UG|Ta#S22380024	TTGACCATTAGGCCTATTTAGGTGACACTCTAGAACAAGTTTGTACAAAAAAGCAGGCTGGTACCGGTCCGGAATTCCCGGGATATCGTCGACCCACGCGTCCGCAAGAAAGCAAGCAGAGCATTCTCCACTTTCCCCTCCCTCGCcatgGCAGCCAAGGCCCCCGCCCTCGCGGCGGCGCTCCTCCTCCTCGCCGCCGCCGCCCTCCTGCTCGCCCGCGGCGCCGAGGCCGGGGCCACGGAGGTGCCGCTGAGCTGGGAGCTGGGCGTGGAGGACGTCGCCGACGACGGGTTCGGCTTCGCGGGCGCCGGCGGCGACGAGGCGGTGGCGGCGCGGCGCGTGCTGCAGAGCGGCAACGGGTACATCAGCTACGGCGCGCTGCGAAGGGACAACGTGCCC…	1	0	0	0	0	0	1	0	0	0	0	0	0	0	0	0	0	0	1	0	0	0	unknown protein [Oryza sativa (japonica cultivar-group)]	1	6e-21	none	119	CATGCTGCTGTTTTACTA for (hit = 604) 1 0 0 0 0 0
gnl|UG|Ta#S32431912	TCTGTTATCTCATTTCTCCTCTTGGTTcatgGAAATTTTATTAAGCCAATATGTTTTGTCACAACAATATATGCTCATTTCATAAAATAAATGAAATATACACAAATaaccaggaaatgcacatgTACGTGAGCAAGAAAATCCTAAAAACTAAAAATTACAAGCATCCTGGAGAATACTAAGCTACTCTCCAGCTCCTCGAGCGTCAGCGGTGCTCGCCATACGTCAACCGGGGTTCATCGTCGTTCCTTTGTGGCAAAGGATCCGGCTGTACCGGCCGTTGTCATCGAGGGAGACACCATTTTCGCAACCATCTCGCCTCGAACcatgCTCCTGAACGGCAACTTGTCTCTAACGATGAAGACTCcatgGAGCCCGTATTACCTGGTGGGAcatgCG…	0	1	0	1	0	0	0	0	0	0	0	0	0	1	0	1	0	0	0	1	0	1	no hit	none	na	none	0	CATGTGTATTTCCTGGTC fuzzy_rev (hit = 107) 0 1 0 0 0 0	CATGTGCATTTCCTGGTT rev (hit = 671) 0 0 0 1 0 0
gnl|UG|Ta#S22388935	ATTTAGGTGACTCTATAGAACAAGTTTGTACAAAAAAGCAGGCTGGTACCGGTCCGGAATTCCCGGGATATCGTCGACCCACGCGTCCGGCAGTGCAAGCTGTACCAATACAGAACCAGCATCAGAACAGAGAATTTCAGTAGCTAATAAGAACAcatgcatgACAGGAAAGGAAGTCGGGGCCAGTTCAATCTATGAGAAGcatgATTCAGTATTTAGTCAAGTAGGGTCTTCGAAAGGCAAACAAGGTTGTGATACATAATTAATTAACAGATATCTACTATCaaaataagtgagcacataTCAATTTTTTATGATAGCCATTGGGCTTCAGAAGTATATGCAAGATACTGACATTTTCCTGTTTTGACATACAACAGAAACATTTCGTCAACATAA…	0	0	0	1	0	0	0	0	0	0	0	0	0	0	0	1	0	0	0	0	0	1	glycosyltransferase [Triticum aestivum]	3	5e-10	none	357	CATGTGCTCACTTCTTTT fuzzy_rev (hit = 285) 0 0 0 1 0 0
gnl|UG|Ta#S16203354	ACTAACACGGATGGAACACACGAAATGTAGTGGGGTCATATGGATACATTGCTCCAGAAGATCTATACAGAGGTGAAATCTCCACTAAGTCAGACATATACAGTTTAGGCGTACTAATCCTGGAGACCACCACAAGAGAGGAGAATTGCCGCGGGAACAAACCATCTGCAGAACAATTTATTAAAAAAGTACGTGAAAATTGGACAGACCAGCACATTGTATCAGAGTACCCATCATTAAAAGCAGATTGCCTCCGACAAATAAAAAAATGCATCGAAATTGGACTGCAATGTGTTGAGACTGATCGGCAGAGGAGACCTTCCATAGAAGAAATTATCGACCAGCTCAATGGACGACATCCTAATTTAGCTACAAGGTCATACTGATCTCCAGTCTCCT…	1	0	0	0	0	0	1	0	0	0	0	0	0	0	0	0	0	0	0	0	1	0	serine/threonine protein kinase [Triticum aestivum]	3	9e-33	none	324	CATGCTCTACTTAGTGAC fuzzy_for (hit = 451) 1 0 0 0 0 0
gnl|UG|Ta#S17889633	CGCGTTCCGAACAAGCTGATCAGTGAAGGTGAGCTAGTTAGTACTGCCcatgGTGCGGTTTGTcatgCTCGCGGTGTGCGCCGCCGTGCTTCTGCTCGCCGTGGCGGCGGGCGGCGCGGCGGCGCAGGGCGTGGGCTCGGTCATCACGCGGCAGGTGTACGACACcatgCTGCCCCACCGGGACGACTCCATTTGCGAGGCCAAGGGGTTTTACACGTACGACGCCTTCATCGCCGCCGCCAGCACCTTCCCGGAGTTCGGCACCACCGGCAGCGCAGACGACGTGAAACGCGAGCTCGCTGCCTTCTTCGGCCAGACCTCGCACGAGACCACCGGAGGACCCCAGTTCCAATGGGGCTACTGCTTCAAGGACcagatagacaagatcatgCTTGCACC…	1	0	0	0	0	0	0	0	0	0	0	0	1	0	0	0	0	0	0	0	0	1	chitinase 1 [Triticum aestivum]	2	2e-99	none	256	CATGATCTTGTCTATCGC fuzzy_rev (hit = 373) 1 0 0 0 0 0
gnl|UG|Ta#S17888906	TGCCGAAAGAGAGCGCGGACTTNTTGNCAATGGCGACCGTAGCCCTGCTCGTATCAGTGCCACCACCAAGTATCGCGAGGCCCCCGGCTCTGCGCTCCCGTCACCTCGGCTTTCTCCCAAGATCCTGCGAGCTCGGCTCGTCGCGAGTAACCGCCGCcatgTCGTCGTCCGATCCGTCGCTGGCGACCGAGGCGCCCCAGGCGGCCGTCACCAGCGAGCGCAAGCTCAGCCCCGACCTGCAGGAGCAGCTCGCCAAGCCATATCTGGCCAGAGCAATGGCGGCGGTTGACCCGAGCCACCCGGAGGGCAGCAAGGGTCGGGACACCAAGGGGATGAGCGTGCTCCAGCAGCACGCCGCCTTCTTCGACCGCAACGGCGACGGGGTCATCTACCcatgGG…	0	1	0	0	0	0	0	1	0	0	0	0	0	0	0	0	0	0	0	0	1	0	Putative abscisic acid-induced protein - rice [Oryza sativa	3	e-103	none	271	CATGTATGGCAAAACTCG fuzzy_for (hit = 625) 0 1 0 0 0 0
gnl|UG|Ta#S13166118	ACCACACACAGGAGAcatgCACTTGGTCGGCCACAATGGCTCCGTGGACAAGCACTCCACGcatgcatgatagctagcaAGCTAGCTAGCTAGCACACACATATGAGACATATACGAGGTCAGATGCCTATGGCACTGACCTCAGATACAGCTCCAGGAGCACTCTGTACCAGATATACCACATATACTCAGTcatgCAGGAGTAGGGGTGTTATCTCTCCGGGGAGCCCCGAACTTGGGTAAAAAAAAAAAA	0	0	1	0	0	0	0	0	1	0	0	0	0	0	0	0	0	0	0	0	1	0	no hit	none	na	none	0	CATGTCTGATAGCTAGCA fuzzy_for (hit = 61) 0 0 1 0 0 0
gnl|UG|Ta#S18007127	TACGGGGACCTTTCCCAAAAAGGTTCTTAAAAAAATTCCGCCCCCCATTGAACGCCAAATGGGCGGGTTAGGCGTGTTACCGGTGGGAGGGTCAAAAAAAAGCAGAGGCTTCGTTTAAGTGAACCGTTCAGATCCCCCTGGAGAACGCCAATCAAACGCTGTTTTGACCCTCCCATAGAAAAACACCGGGGACCGATCCCAGCCTCCGGGATTTTAGCCTTAGGCCCCCGGGACGGATTAACAATTTTCACACCAGGAAACAGGCTATGACCCATTAGGGCCTATTTAGGGTGACACCTATAGGACAAGTTTTGTACAAAAAAGCAGGCCTGTACGCGTCCCGGAATTCCCGGGGATATCGTCGACCCACGCGTCCGCCCACGCGTCCGCGACTGGAGC…	0	0	1	0	0	0	0	0	1	0	0	0	0	0	0	0	0	0	1	0	0	0	putative 60S ribosomal protein L27 [Oryza sativa (japonica	3	3e-72	none	137	CATGAGGATTTTGTGGTT for (hit = 1009) 0 0 1 0 0 0
gnl|UG|Ta#S12996810	TGCTTCGTGTCCCACTGCGGGGGAACTCGACcatgGAAGGcatgCTGCACGGGGTGCCTTTCCTCTGCTGGCCCTACTTTGCCGACCAGTTCGCCAACCAGAGCTACATCTGCAACGTGTGGGGCACCGGCGCCAAGGTCCACGCCGACGAGAGAGGGGTGGTCACCAAGGAGGAGATCAAGAACAAGGTCGAGCTGCTGCTGGGTGACgatgggataaaggcaaggGCGGCTACGTGGAAGGACGCGGCGTCTGCCAGCATCGCACAGGGAGGCTCGTCAGATCAGAACCTGCTCAAGCTTGTGAAATTTCTAACACAACAATAGTCTTCAAATAACGTACTAATATTTCTTCAATAAAGTCCCTAGATTTCCGCTAAAAAAAAAAAAAAAAAAAAAA	0	1	0	0	0	0	0	1	0	0	0	0	0	0	0	0	0	0	0	0	1	0	putative glucosyltransferase [Oryza sativa (japonica	3	4e-33	none	457	CATGGGATAAAAGCAAGG fuzzy_for (hit = 209) 0 1 0 0 0 0
gnl|UG|Ta#S32593436	CCCACGTTTGAATTCATCACGAGCAACCTTAGATGGCAATGCCACCGATGAGCAGGGGGTCAAGcatgCAAAGAAAAGCACCACCCAGTGTGCGGAGGCCATTTTCGCAGAAATCTCAAAAGAAGCCCTCTGGCTTCAAGAAAGCAAGCTCACCAAGCCAGAAAACCAGACCCCTTTCATCCATTTCCATTGGGAAAACGCCTCACAGAGAAGGTGGTCAGGCAAAGGCACATAGGCGCAGCGATGTTCTGGGTGGTCTATTGAAATCAGATGAAGCAATTCCGCTGGTCAcatgTGTCCCCGCAAAGGTTGTGTTTAGTAGGATAATGGAAGCAGTTGGCAGGCCGTCCcatgCTCTTGCTCACCGTGCTAGAAAGGCCAGTCCTGCGGTACGGGATC…	0	1	0	0	0	0	0	1	0	0	0	0	0	0	0	0	0	0	0	0	1	0	OSJNba0093F12.23 [Oryza sativa (japonica cultivar-group)]	3	7e-33	none	886	CATGCGGCTGTTGTATGT fuzzy_for (hit = 462) 0 1 0 0 0 0
gnl|UG|Ta#S32629511	ACGCCGACCTCGGCAAGCACGCCGTCGATGTCGTCCGTCTACGGACGCCTCTCCTGCGTCCTCGTCTAACACCGCAGTTCGAGCACTCCCATCACCGCCACCTCCCCGTGCTCCTCGTCATCCCCTCCACTCCTCCCCATCTCCTTTGTTACCAGCCACCAAAGTACGCCGCCGGCGCCGTTAGTGCCACAACGCCTCTCCTACCTCCACCCTTTATTGATCCAGCAGCCGTACTTCCCACTCCCACCACCTCCACTTCCTCATCGCCGTCTCCTCCGACACTGACCTCCGCAGGGTTGTGGCAGCAAGGGCGAGGTGcatgATAGTGACACAAAGATGGGCGAGCATCGGGAATGTAGGAACCTGCAAGGTGTTGTGCCGCAGTTACTGCTGCAAGGA…	0	0	0	0	1	0	0	0	0	0	0	0	0	0	0	0	1	0	0	0	0	1	no hit	none	na	none	0	CATGCATTATTTATTGTG fuzzy_rev (hit = 421) 0 0 0 0 1 0
gnl|UG|Ta#S22366904	ACGCTTGACCTTAGGCCTATTTAGGTGACTTCTAGAACAAGTTTGTACAAAAAAGCAGTCTCGTACCGGTCCGGAATTCCCGGGATATCGTCGACCCACGCGTCCGCGAGGCGCTCGTCAGCCAGGTGGCCGGCGCCGCCAAGGAGGCCGGCGTGGGCCTCGCCGGCGAGAACGCCCTGCCCAGGTACGACGAGACGGCGCACGACCAGGTGCTGGCCACCGCCGCCGAGAAGGCCGAGGAGGACCGcatgGTCGCCTTCACCTACCTCCGcatgGGCCCCGACCTCTTCCAGCCCGACAACTGGCGCCGCTTCGCCGCCTTCGTCAAGCGcatgACGGAGACCGGCGTCAGGGACGTGAGCCGGGAGCAGGTGGAGCGCGAGGCTCATAACGTCGCCC…	0	0	2	0	1	0	0	0	2	0	1	0	0	0	0	0	0	0	0	0	3	0	Beta-amylase, putative, expressed [Oryza sativa (japonica	3	6e-48	none	557	CATGGCGATTCCCGTTTC fuzzy_for (hit = 603) 0 0 0 0 1 0	CATGTAATACTACGTACT fuzzy_for (hit = 657) 0 0 1 0 0 0	CATGGAAACTGAGCTTGG fuzzy_for (hit = 764) 0 0 1 0 0 0
gnl|UG|Ta#S32557527	ATGCAATGGGAAGCCAAGCGCCTTTNGGCCGTCCTGTATTGGCTCTTGTCCCTTGTCGCATCTTTGGCTCTCCTTCCCACTCATCTTAGTCCCTTCTGGACCTTCTATGTGGTTAGCAGGAATGATCTTCGGTTATGGCTGGGGTTTCTTGATTATTATGGTTGGGACTACTCTTGGcatgGTTGCATCATATTGGATCGGCTCATTGTTCCGCAAACGTCTAcatgcatggttaaagagatggcCTCAGCAGATAGCTCTAATACAGCTTGCTGGCGAAGGGAACTGGTTCCAGCAGTTTCGAGTTGTTGCACTATTCAGAATCTCACCATTTCCATATACAATTTTTAACTATGCCGTAACCGTGACAGAAATCAAGTTCAATCCTTACCTATGTGG…	0	0	0	1	0	0	0	0	0	1	0	0	0	0	0	0	0	0	1	0	0	0	expressed protein [Oryza sativa (japonica cultivar-group)]	2	2e-96	none	346	CATGGTTAAAGAGATGGC for (hit = 227) 0 0 0 1 0 0
gnl|UG|Ta#S13122528	CACGCACGCGGCAGCCACAGTGACACACTCGCTCACGCGTGCGCGCAGTGCAAGCCGCAGCGGAGAGCGGACAGcatgAGCTCCTCGTCGCCCCAGCTCCGGCGCCTCAAGCCGGCGTACCAGTGCGTGGTGAACAACTTCCTCGCCGTGCTCGCCGTGCCGCTCGCCGTCGCGGGCGCCGTCGGCGCGGCGCGCGTCGGCCCGGAGGAGCTTCTCGCCAGGATGCACGCGCTCCGGCCCGCGCACGTCTTCCTGGCCGCGTTCCTCCCGGCCGCCGCGgggatcctgtacctcatgATGCGGCCGCGCTCCGTGTACCTCGTCGACTACGCCTGCTTCCGCACCAAGCCCAGCCACCGCGTCCCGTTCGgcacgttcctcgagcacgCCAAGCTGGTG…	0	0	0	0	1	1	0	0	0	0	0	0	0	0	0	0	1	1	0	0	0	2	putative very-long-chain fatty acid condensing enzyme CUT1 [Oryza	1	5e-69	none	492	CATGTGATACAGGATCCC fuzzy_rev (hit = 279) 0 0 0 0 0 1	CATGCTCGAGAAACGTGC fuzzy_rev (hit = 370) 0 0 0 0 1 0
gnl|UG|Ta#S17889779	TTCTTTTTTGAAATGGAGAACCCCGCCAATTTTTAAAAGGTTTTCTGAACCTTTGGGTTTGGAGGGCAACTTTCCAGAATTCCAAAAAGACCAAGAATGGGGTTGGTTTAACAACAACTTTTTGGTACCCCCTCCAATATTTTTCCTCCGGGAGCTGATTTAGTTAGGAAGGAATATTGTTGGTGCAAAAAGCTAACATCTGGGGCTTGGGGAGTCATCTTGTAGTAATTGTTGGCTGGTTATCTCCCCTTTTCAGGACAAGAATTTGATGGAcatgTATAAGAAGATTTACCAAAGCAGAGCTCAAATGGCCAAGCTGGTTTTCTTCAGATGCCCGGAGGCTTCTGAGACGTATTCTTGATCCGAACCCTGGTACACGGATCTCCTTTTCAGAGATCT…	1	0	0	0	1	0	0	0	0	0	1	0	1	0	0	0	0	0	0	0	1	1	CIPK-like protein 1, putative, expressed [Oryza sativa (japonica	3	4e-70	none	451	CATGGGTCTGCCTGATTT fuzzy_rev (hit = 825) 1 0 0 0 0 0	CATGTCGGAATAAATAAA fuzzy_for (hit = 985) 0 0 0 0 1 0
gnl|UG|Ta#S32605898	ATGATTCAAGGTAGAGAGTACGGAAAACCATACCGTGAAGAGCCCAGGTCAAAAAGGAGAAGGTCAAGAAGCAGGGATcatgATCAAGGAAGACGTGACAGATCTCTCTCACTATCCCCAAGGGAACAAAGGCGTAGCTACcatgGAAATGATcatgACAATTATCCTCCTGGAAGGAAGTATGCTGAAAATGACAGGTACAGAACATCTGATAATGTTGGACAAGGTGGTGGGTCTTACCAGAGATATGAAAGTCGGCTTGGTGGCTACTCACCAAGGAAAAGGAAAACAGTGCCACAAGACGAACAATTGACTACCACGAATACCCCACCAGTCATTCGATCACCAGAAAAGAAACCAGCCACGTGGGATCAGCCTCCCACAGCAGCAGACCAATCT…	0	1	0	0	0	0	0	0	0	0	0	0	0	1	0	0	0	0	0	0	0	1	RNA recognition motif family protein, expressed [Oryza sativa	1	4e-67	none	704	CATGGTTCTCTAGACCTC fuzzy_rev (hit = 662) 0 1 0 0 0 0
gnl|UG|Ta#S18006697	TAAAGAGGAGGGTACACCCCCACCACCGTATTCCCCCAGGGAGGGATTGGGCGCAACCCCTTTATTTTGTTTCCCCACAGGGAGGGAATTGTGGGGAGCCCCCCGAACGCGAACCCCCCACAGGGAGGGAATTGTTGGCAGAGGAAAAAGTCCCCCTTGGGNGGGAAGATTATGGAGGACGAAAGGAGCCAGGGTTTTGGAATTTTTTTGGGTTCCCAACATCCCATTTAGGCGCCAGAGCGGAGGATTCTCGTGTTCCCTTTTGAAGGGTTGGGTCCTGTCAGGGATGTTTACCTTCCGAGGGATTATTATAGCGGGGAGCCACGAGGGTTTGCGTTTGTGAGTTTGTTGACCCTTATGACGCCTCTGAGGCCCAATACCACGAGAGTCGCCAGGTTT…	1	1	0	1	0	0	1	1	0	0	0	0	0	0	0	1	0	0	1	1	1	0	RNA recognition motif family protein, expressed [Oryza sativa	1	8e-40	none	263	CATGAAGAGGAAATAAGG fuzzy_for (hit = 693) 1 0 0 0 0 0	CATGGCGTGTCTGTCATA for (hit = 1037) 0 1 0 0 0 0	CATGGAAAATGGGTCCCT rev (hit = 1081) 0 0 0 1 0 0
gnl|UG|Ta#S13111226	CCGGCACGAGGGTCCGTGACGCAGGAAACTTTTGACAGGGCAGGTTTCACCCTTCCAGGAGTTGATGTCGATCAGTATACTGTTAAATACAATAATGCTTTGGAACTTGTTGAACATCTTAGAGCAATGGGGGAAACAAATGCTCTTTTTCAAAGAAATCCTGTGTTGAAAAGGGATACCGCCTTGGCAACTGCAGCAATTTACCAGTCAATGTTTGGTTTAGAAGACGGATCTATTCCAGCAACCtttcaagtaatttacatgACTGGCTGGAGGGAGCATCCATCACAGCAAAAGGCTAAGAGAAGGGGTTCTGCGACCATATCATTCAGTGATATACAGAAACAATTTGGTCCCAGTGAAAACTGAGCCTCACTGCTACAGAAATGTGTTCTCGAA…	0	0	0	0	1	0	0	0	0	0	0	0	0	0	0	0	1	0	0	0	0	1	unknown protein [Arabidopsis thaliana]	1	7e-42	none	355	CATGTAGATTACTTGTAA fuzzy_rev (hit = 246) 0 0 0 0 1 0
gnl|UG|Ta#S32674409	GCCGCTTCTTCTCACGCCCGCCGCCTCCGCCTCCGCCTCCGCCTCCGCCTCCGCCAACCTCCTGGGCTGATCCCAGCGCCTTGAGCCAAGATGTATCTCCAGTTCTACACGAACGAGAACGGTGAGAAGGTTTACACCACCAAGAAGGAATCCCCTCTCGGTGTGCCGACGCAGTCTGCCCACCCAGCTCGTTTCTCCCCGGATGACAAGTACGCACGTCAGCGTTACCTGTTGAAGAAGAGGTTTGGATTGCTGCCAACCCAACAGCCCGCACAAAAGTACTGAAGCACTGGATGGGTCCTCCTAAGAGATCTGTTTTCTTTGCTGAATGCTGTTTGGAGTGTAGATTAGCTATGTGAAGAGAGAATCATTACTGCTACTTATCTTGCTTGTTATTGC…	0	0	0	0	1	0	0	0	0	0	1	0	0	0	0	0	0	0	0	0	1	0	nucleolar RNA-binding Nop10p-like protein [Oryza sativa (japonica	1	3e-28	none	258	CATGTGCTCTCTGTGTGA fuzzy_for (hit = 450) 0 0 0 0 1 0
gnl|UG|Ta#S13054785	KAcatgAAGCATCCATTGCCAAGATTGAGGTGCTCCTGCATAACAAGAAGGTTGTCAACGGGCAGTTGCTcatgtatgatttgcagtaTAATGTCGCTGTTGTTTCCATTGATATTCAAGCCAATCTCCCTGTAGTGGTGCTCAGTGACCTCCCTGAATCCTACTTCTTGACACCTAGTCCGGTGGTTGCCATTGCCCGGAAATTTGAGTCTCAAAGTTTGCAGATGAAACGCGGTAACAcatgCCGCACAGTTAGCGACTTAGACTGTAATGAACTTATGATCAGCACTTGCCAAATTGAGCAGGTTTTCATTGGAGGGCTTCTGATAGATTTAGAGGAAAAAATTGTTGGGATGAATTTCATAGACGATGAAACTACTCCTTTCTTGCCAGTTCAGG…	1	0	1	0	0	0	1	0	1	0	0	0	0	0	0	0	0	0	0	0	2	0	unknown protein [Oryza sativa (japonica cultivar-group)]	3	2e-64	none	394	CATGTATGAATTGCGGTA fuzzy_for (hit = 70) 0 0 1 0 0 0	CATGTATTATTTGCCGTA fuzzy_for (hit = 70) 1 0 0 0 0 0
gnl|UG|Ta#S32505018	TGTGCGCTGCTGCCTGCAGGTGTGGCCGCGGCCCTACCGTCTCCTCGCCGGAGCGCCGCCGCCCCCAAGGGACAGCCGAACCAAGTCGCGTGCACGAACCAGCTTCACTGTAAGCTGCCTTTAAGTGAGCCCCACAGATCCTGGAGCCTTGTTGGCTGCTGCAcatgTTCAGGTGCGCAGATAGTTATCTCTGGCTACTGGATTGGCCCCGATGTGGAAGATGGTAGTGGTcatgttcaggccattctgCAAAGAATTCACTGATGATGCGTCATTGTTAACACGGTGATTTCCCTGGTATTTGAACATAATCTAGGCTGTACCACCCATAGAAATCCGGATTGTAATGTTTCTTTTGGTATGGATTTATCTCTGGCGGTCAAATCTTCCATTTTGTTT…	0	0	0	1	0	0	0	0	0	1	0	0	0	0	0	0	0	0	0	0	1	0	no hit	none	na	none	0	CATGTTTAGGCCATACTG fuzzy_for (hit = 231) 0 0 0 1 0 0
gnl|UG|Ta#S17984990	CGACCCACGCTTCCGATGATTGTTCTCTTNCCTTTCCGGAATGGTTGCAATGATcatgcttcggactctttaTCGGGATATCTCCAAGTATAACCAGCTTGAGACTCAGGAGGAAGCCCAAGAAGAAACTGGATGGAAGCTTGTTcatgGTGATGTTTTCAGGCCGCCTGCCAACTCTGATTGGCTCTGTGTTTATGTTGGTACAGGTGTCCAGTTTTTTGGcatgATGCTTGTCACGATGGTCTTTGCAGTCCTTGGCTTCCTTTCTCCCTCCAACAGAGGTGGACTGATGACAGCTATGCTCTTGCTTTGGGTTTTcatgGGTTTGCTTGCTGGCTACTCTTCTTCACGTCTTTACAAGTTGTTCAAGGGCTCAGAGTGGAAGAACATTGCCTTGAG…	0	0	0	0	0	1	0	0	0	0	0	1	0	0	0	0	0	0	0	0	1	0	putative PHG1A protein [Oryza sativa (japonica cultivar-group)]	2	e-144	none	641	CATGCTTCAGACTCTATA fuzzy_for (hit = 54) 0 0 0 0 0 1
gnl|UG|Ta#S17980454	GCCGCGACCACGCCGCCGTGCAATCCCTCTTCGCCCCNGACCTGGAGTGGTGTTTCcatgCCCCGcccgcacacaagcacatgATGCGCCNNTCCACCGGATCCAGCTCCCCGTCCTCCTCCTCCTCCTTCCGNTTCGAGCCGCGCTCCGTGAACGCGTTCGGCTCCACCGTCATCGCCGAGGGCGTCTCGTCGCCCGCCGAGGACAACAACAAGGCGTAGTAGTGGCTACACGCGTGGACCGTGGGCTCCGATGGGGTGATCACCCAGCTCCGCGAGTACTTCAACACCGACCTCACCGTCACCCGCCTCGCCGCCGCCGCCGCGTCCAAGTGCGTCTGGCAGAGCCGCCGCCCCGCCCGCGCCCGCAACTCCCTCCCCGGCCTCGTCCTCGCCCTCT…	0	1	0	0	0	0	0	0	0	0	0	0	0	1	0	0	0	0	0	0	0	1	Wound-induced protein 1, putative, expressed [Oryza sativa	3	2e-20	none	124	CATGTACTTATGTGCGGG fuzzy_rev (hit = 65) 0 1 0 0 0 0
gnl|UG|Ta#S32508631	CGGTCGCCTCCGCCGCGAATCTATTCCTCTGGGCCTCCTCCTCTGCTCGCGCTCCGACTTTTCTGCGGCGCAGGTGACTCCGAGAATCTTCTTTTGGGAGGGGCCAGGGCGAGGGTATCTCGGCGTCCAAAAGCcatgGCCTCTGCCCATCCCTCGCAAGGATTGCCTTCAGGGATGGATCCTTCTATGGTGGATGAGTACGCTTCCCAGTCCAAGCTGTTGCAAGAATTCGTCAAGATACCCAGCATTGGCAAGGCTTGGGTCTTCACTTCCAAAGATGAAAACGCATCCAGGGCAATGGTTTCTGTTAGCCAGTCGGATCTTTTGGCCAACAAAAAGAGGAGTTTCCTTCTAAATACTCACATTTCAAAAAGTTCCTCAAAGTCAGTAAGTTTCCAG…	0	0	0	0	0	1	0	0	0	0	0	1	0	0	0	0	0	0	1	0	0	0	prolyl oligopeptidase family, putative [Oryza sativa (japonica	1	6e-85	none	839	CATGGGTCGCTGTACGCT for (hit = 567) 0 0 0 0 0 1
gnl|UG|Ta#S16245249	CCACGCGTCGATCCAATCGGCCCACCCCTCCTATCCCCTCCATAGCCAGCCACCGTCGCGATTTGGAGGCCTCCGACCAGATCTTCCTCCCAACCACGACTGGGGAGGCGTGGCCCCCGGCTTTGCTGGCGTGCTGGCCGTCGAGCGAGCCCCACCACGGTGACAAGCCGACCACCACCACCTTCTCCTTCCTGTCCTCCGGCCAGATCCACCTGGTGCCCCTCCGACGAGCTTGACGCCCATATCCATTCCGAGCAAGCGTTGTGGTCTTGCAAATTTAGGTTCCCTTTCCcatggtctcacccgttctTCTGCAAAATTTATTTCTATTTTGTTTTGTACTTGCTGCTCTCCTTTCTTTCCTTAGTAGTTTTGTTTGTGTTTTAATTCCAGTGCGAC…	0	1	0	0	0	0	0	1	0	0	0	0	0	0	0	0	0	0	1	0	0	0	no hit	none	na	none	0	CATGGTCTCACCCGTTCT for (hit = 292) 0 1 0 0 0 0
gnl|UG|Ta#S13112655	GAGGGGTGGTCCTGTTGGCCGAGGCAGCGCACCTCCTGTGAGGAGGTAGATTCTTcatgGCGTcatgCGGCTTTTCTCGTTTGTCTGAGGAATGAGGATGTTGCTGTCGATGTCAGAACGCTGTCTCGTAGTCAAAACTGTCCTAATGTACAATTCAACGGCTTAAGGAGGATGCAACCTGTTGTTATTGAATCTGATGTATTGACGGTGGTTGGTAGCTTGcatgCAGTCTTTTCCTAGCTCGATTTGGATGGCTGGACCAATAAATGTcatgtattctcgtcaagaAATTAGCTTTTGTTTTAAAAAAAAAAAAAAAAAA	0	1	0	0	0	0	0	1	0	0	0	0	0	0	0	0	0	0	0	0	1	0	no hit	none	na	none	0	CATGTATTCTCTACAAGA fuzzy_for (hit = 270) 0 1 0 0 0 0
gnl|UG|Ta#S17989258(for)	GGGTCACCCAGAGCGGCCGCCCTTTTTTTTTTTTTTTTATAAAACATACTGATCTTCACAAATGGTCGACAACACGACGTTCACCAGAGAATTTAACACCGACATAAAGGTCGTCTTGCATTTATGCGCTCAAACAAGCGAAGCTAACAAAGAAAGCAGCAACATCTGCTTAGAAGGTGGAACACCACTAGGTCCAAGGTTTAAACAGTACCAGAAACAGCTAGCCAAGCAGGTATTACATAAAATGAAACAGTCTAGCATAAGCTGCGCTGCTCTTTAACTAAAAAGGAAACAAGCAACTAGATTTATTGCAAACTCGGCTGAGCACCCCAGGTTTGTGCGCcatgAAGTGCACTGGATAAGCCAACCGTATTATGGTTTGTCCGCTCGCAGGTCTCT…	0	0	0	0	2	0	0	0	0	0	1	0	0	0	0	0	1	0	0	1	1	0	no hit	none	na	none	0	CATGGCGCACAAACCTGG rev (hit = 740) 0 0 0 0 1 0	CATGCAACAGAATATAAG fuzzy_for (hit = 811) 0 0 0 0 1 0
gnl|UG|Ta#S26026717(rev)	CCCACATTTTTCCCCCCCCACGAAAGGGAGGGGTCCCTTCCACAAAAATTCCCAAGTTGGCCCGTTTTTCCCCTTCCCAGCCGTTTTTAAAACGACCGCCCGGGCCTTGGCTTATTAAACGGCCCCCTATAAGGGGCCCCCTTTTAACAAAAAAACCGGGGAACGGGTAAACTTGGGGCCCCTCGAGGGAAAATTTAAGGCGGGCCCCCCTTTTTTTGTTTTTTTTTGTTTTTTTTTTTTTAAGGAAAAAAAAAAAAAAAGGGCGGGCGCCCCTTTTTTTTTTTTTTAACACAAGTTGATGGGGCCCTTTATTGATTCATCCATACTAGTATAcatgAAAAAGCATACAAGAACTTAAACGCCGCAAACTAACGGGGGCCACAAGGTGCAAACAGaaag…	0	0	1	0	0	0	0	0	0	0	0	0	0	0	1	0	0	0	0	0	0	1	no hit	none	na	none	0	CATGTGTTTGCTTTCTTT fuzzy_rev (hit = 395) 0 0 1 0 0 0
gnl|UG|Ta#S17987178	CCCACGCGTTCCGAAGTNCCCCAAAATCGACGAGGGCTTGAGAAAATGCACGACTATCTTTGAGCAATTCGATGAAGATTCCAATGGTGAAATTGATAAAGAAGAGCTGAAGCATTGTTTTCAGAAGCTGGAAATCTCATTCACAGAGGAGATAGGCGATCTCTTTGAAGCTTGCGACATAAATGAAGATATGGGcatgAAGTACAATGAGTTCATTGTCTTTCTGTGCCTTGTTTATCTTCTCAATGATCCGACTGCGTCAGAAGCAAAGACAAAGATGGGATGAGGAGATCTTGAGTCAACTTTTGAGACCTTGGTTGATGCATTTGTCTTCTTGGATAAGAATAAGGACGGGTATGTGAGCAAGGATGAGATGATTCAAGCAATAAATGAGAGCAT…	0	0	1	0	0	0	0	0	1	0	0	0	0	0	0	0	0	0	0	0	1	0	calcium-binding EF hand-like protein [Oryza sativa (japonica	2	2e-84	none	224	CATGTTAAGTTGTGTAAG fuzzy_for (hit = 707) 0 0 1 0 0 0
gnl|UG|Ta#S12921904	AAGGTCCCGGCTTCTCTATTAGATTCAGGCTCCAAACGGAGGACAAGGATTATCGTTAGCGTGGTGATCGTCCTGGCGGTTGTACTGGCCGcatgCGGCTTCCTCCTGTGGAAATGCAGAAGAAGAATCAGAGAGAAACTCGGCGTCCGTGGCGGGAAAAAGAGGGCGGGAGCCGCGCTGATGCTGCGCCCTGCTACGATGAAAGCCAAGcatgACCTCTCAGGGCCGAAGCAGCCCGATCAGGAGGTGGCGGAGAACGGCGACGGCTGCGAGCTGCCGATGTTCACCCTGGAGACCCTGGCGGCGGCCACCGGCGGCTTCAGCGAGGCCAACAAGCTCGGGGAAGGAGGGTTCGGCCTCGTGTACAAGGGCAGCCTCCCCGGCGGCGAGGAGGTGGCG…	1	0	0	0	0	0	0	0	0	0	0	0	1	0	0	0	0	0	0	0	0	1	putative S-receptor kinase KIK1 precursor [Oryza sativa (japonica	1	1e-63	none	865	CATGCTTGAACTCCTGGC fuzzy_rev (hit = 433) 1 0 0 0 0 0
gnl|UG|Ta#S16216897	AGCCCGTCGCCAGCTCTCTCGCTTCTCGTCCTCCTcatgattctcgcctcgtcCAGTGCTTCCATCCTACCAGACACGTGCAAGCGCTTCGGCGGCGCTGACACCTACGACATCTGCATCGAGTTCTTCAAGGCCAACAAGGTCAGCGCCGCTGCGGACAAGCGCGGCCTCGCCGTCATCGCCACTGGGATCGCCAGTGCGACGGCTGTGGACACCCGCAAGCGCATCGCGACCCTGAAGGCCGAGGAAAAGGACGAGAAGATCCAGCAGGTCATCGCCTACTGCGACAATATGTACTCCGGGGCTGTCGGTCTGTTCGACAAGGCTGCCAAGGGCATCTCGTCGGGCAAGTTGGGAGACGCGGTGATAAGCCTCAGCTCCGCGCTGGACATCCCCCAA…	0	0	0	0	0	1	0	0	0	0	0	1	0	0	0	0	0	0	0	0	1	0	OSJNBa0013K16.21 [Oryza sativa (japonica cultivar-group)]	1	5e-23	none	186	CATGTTTCTCGCTTCGTC fuzzy_for (hit = 35) 0 0 0 0 0 1
gnl|UG|Ta#S32591496	CATTTTTCNAGGATGGGGGACGGCTCCAGTATGCTCCGATTGGATCTGATCTCCTCTTGCAGCACTGATGATTGAAGTGATCCTGTTcatgCTAAGTTGCTAACTCAGATCTCCTCTTGCAGCACTCTCATCGGTCTGTACACAGAGCAAGTTTCTTCTTGGTCGCTTGTGTTTGTCCTTCCTTTCCTGATGGTCCCCTTGCAGAACTCTGATCAGTTTACCCCACTGATCACCATCGATTGATGTGGTTCTGTATAGGCAGGAACTGCATTGTGAGATTTTAAGAATAGCAATTGGATGACCATTGGAGCAAATTGCATCTTCAAGATGAGCACTATTGGTTCTTACTATCANTGGGTTTTCCTTGTTGGAAGAGTGGTTTGTAAGGAAAAcattaac…	1	0	0	0	1	0	1	0	0	0	1	0	0	0	0	0	0	0	0	0	2	0	no hit	none	na	none	0	CATGAACTGAACAATACG fuzzy_for (hit = 392) 0 0 0 0 1 0	CATGGTTGCGTTTGTTTT fuzzy_for (hit = 717) 1 0 0 0 0 0
gnl|UG|Ta#S32571447	GGCAGCATCAGGCGCCGTCGGACAGCTTGTTGGGCAGCTTGCCAAGATCACAGGNTGCTATGTGGTTGGCAGTGCCGGTTNTGATGAGAAGGTCAACCTCCTAAAAACAAAGTTTGGATTTGACGATGCTTTCAACTACAAGAAGGAGCAGGACCTCACCGCCACTCTGAAGAGGTACTTCCCAGAGGGCATCGACATCTACTTCGAGAACGTGGGTGGCGCGATGCTGGATGCGGTGCTGCTCAAcatgAGGCTGCACGGTCGGGTGGCGGTGTGCGGGATGATCTCACAGTACAACCTGGAGCAGCCTGAGGGTGTGCGCAACCTTTTCTGCATCGTCGCCAAGCGTATCCGcatgGAGGGGTTcatgGTGACGGAGTACTACGGCAACTACAGAAA…	1	1	0	0	0	0	1	1	0	0	0	0	0	0	0	0	0	0	1	0	1	0	2-alkenal reductase [Hordeum vulgare subsp. vulgare]	2	6e-89	none	347	CATGCTTTGAGCCAGTGT for (hit = 657) 0 1 0 0 0 0	CATGCTTTGAGACAGTGT fuzzy_for (hit = 657) 1 0 0 0 0 0
gnl|UG|Ta#S12961784	ACGGTCGAACCCGAATTCGTGGAAGGAGTGCCCTCAAGATGGCACGCCACACACAACAAACAAGAACAGAGAAACAAATcatgAGCTGATTGCCACAAAATTTCGGCATCCcatgTTCAACATTTACAAGAGGCAGAACTCACCCCTACTAATTGCACCGCGTTAACAGTAGCCTCAAGTTATCTTGACTTCCcatgACTATACCCACCTACTATTTACAAAAGTTGCcatgACTACCTATCTACCTACTATTTACAAAAGTTGCcatgCCTACCTATCTACCTACTATTCACAGTTTTTCcatgTCAAAGAAACATTGGTCATATCTAAGAATGTGcatgGCTAAGGAATGAATGACAGCAGACGTTGAGATGATGAATGGGAAGAGGAATCGGGTAC…	0	0	0	1	0	0	0	0	0	0	0	0	0	0	0	1	0	0	0	0	0	1	no hit	none	na	none	0	CATGATTTATAGTATTCG fuzzy_rev (hit = 611) 0 0 0 1 0 0
gnl|UG|Ta#S32513329	GTGCTGGGGAAAACAGCAAGGAGCTTGACGTTCAGGCACAGAGAAATCGACGCGAGAAGGAAACCTTTTATGCAAGTCCAAAGGACATCCCATCGAATCCCAAGGACCcatgggatttggaaatggACTTTGACGACAGCCTGACCCCAGAAATTCCAATTGAGCAGCCACCAGATGCTGACACTATGGAGGTGGATAGCGTGGGAGCTGCCCCTCCAAACGTTGTTGTTCCTGGTGAGATCCAGCAAGTTGGATCAACCTCGTCATCGTCTCTGACAGTCGCTGCTGGTGCAAATGGTGCAGCTTCTGAGCCAGATCTTGAGCTGCTTGCAGTGCTGCTCAAGAATCCACAGCTTGTATTTGCTCTATCATCTAACGAGGTGGGGAACCTGCCAACCG…	1	0	1	0	0	0	1	0	1	0	0	0	0	0	0	0	0	0	0	0	2	0	putative flowering-time protein isoform alpha [Oryza sativa (japonica	3	3e-64	none	1168	CATGGGGTTTGGAAATTG fuzzy_for (hit = 108) 1 0 0 0 0 0	CATGTATATATATTTGTT fuzzy_for (hit = 631) 0 0 1 0 0 0
gnl|UG|Ta#S22370094	ACGCTTGACCTTAGGCCTATTTAGGTGACACTACAGAACAAGTTTGTACAAAAAAGCAGGCTGGTACCGGTCCGGAATTCCCGGGATATCGTCGACCCACGCGTCCGAAGAGATGCAGTGAGGAGGGCATATCTGATGGAAGATGGAAGATGAGAATCTTGCCAATAACCTGTTAGTTCACATAGAGGGTGGAATTCTAGAGAACTACAACTACGAAGATGTCATTGCAGATTTCAGAAGCAAGGGTGACCGGAGAGTTGATTTGTAGcatgTGAGTAAGTCcatgTCTAATGTCTCAAAGCTTTTGTATTAGCTAacttaatagtggttcatggttgaaatgtgtttTGCTGTATATATACATACTGCTTGCTCCATCCGGTAATCATACTGATGCTT…	0	1	1	0	0	0	0	0	1	0	0	0	0	1	0	0	0	0	0	0	1	1	glycosyltransferase [Triticum aestivum]	3	3e-10	none	357	CATGGACAACTATTAAGT fuzzy_rev (hit = 316) 0 1 0 0 0 0	CATGTTTTAAATGTGTTT fuzzy_for (hit = 330) 0 0 1 0 0 0
gnl|UG|Ta#S12962819	TCAGTAATCACATATACACATCAGGATGCCATAATATCACCAGCACCGcatgTTTGTCCAGAATTAGGCTAGCTAGCTACAATTAGCTACAACAGGCTAACTAAACTAACCAACCACTGcatgTTTGTCTAAAATTGGCTAGCTAGCTACAATTTGCTACAGCTAGCCAACATcatgGCAAACATATCGCTGTAGAAATCGGCATCCTTATTGATTTCCTTGATCTTCTCCTTCAGCATTGTATGTTAACTTCACATCCCTGTAAGTTGCTAggtagctggggcgtcatgGTGTcatgGCCAGTGCAGAGGTGGAGCTGGGGTCGGACTTCATCAAGGTcatgTAGATGCCGGCGCTGTCGTCCGAGCCGACCGGCCATNACGGGCTCCTGTTGGGCGG…	0	0	0	1	0	0	0	0	0	0	0	0	0	0	0	1	0	0	0	0	0	1	no hit	none	na	none	0	CATGAGGTCCCAGCTACC fuzzy_rev (hit = 272) 0 0 0 1 0 0
gnl|UG|Ta#S17979048	CACTGCTCATTGAATTAAGGCCTATTCAGNGTGACATAATATAACAAGTTTGTACAAAAAAGCAGGCTGGTACCGGTCCGGAATTCCCGGGATATCGTCGACCCACGCGTCCGAAGCTAATCCTTGGAAATGTTGGTGTTAGTTCGACTAGTAATATTCAGTTAAGTCAGCTCCTTGCTAATGTACCCTGGATAACTGACCTGCGTCTGGATTTTCAAAGTGAAAAGATTTGGGTTTTACCTGAGTGCCCTAAACTGCTTGCACCTGTGCTTGGCAAGCTACAGATTGTGAATCTGGATAATCTTCCTCAAGGATGCAATATTGATTGGACcatgTTCATTCTTGAAGCTGCAAGCTCCCTAAAGGAGCTATGCATCACGGTGTGGGATCATTGGTGTG…	0	0	0	0	0	1	0	0	0	0	0	1	0	0	0	0	0	0	0	0	1	0	hypothetical protein [Oryza sativa (japonica cultivar-group)]	3	2e-70	none	494	CATGGGGTATGAGTAAAA fuzzy_for (hit = 781) 0 0 0 0 0 1
gnl|UG|Ta#S26027148	TACTTCGACCCACGCGTCCGACCCTGTGCGCAGACAAGTCTTGCGGGTCAAAGGTTGTTTGGCTGGATCAAAAGCGGAAAAGCTTCTGGAACAAGGAGAcatgATTCTAGCTATCAACAAGGAACCAATAAcatgctttcttgacattgAGAATGCTTGCCAAAAGTTGGACCAATCTATCGATTCAGATGGCCTGCTTAAcatgACAATATTTCGTCAGGGAAAAGAAATTGACCTTATTGTTGGAACCGATGTAAGAGATGGTAATGGTTCAACAAGGATGGTGAATTGGTGTGGATCCATAATTCAGGATCCTCATTCAGCAGTGCGTGCACTTGGCTTTTTGCCCGAGGAAGGTcatgGAGTTTATGTTGCTAGATGGTGCcatgGAAGTCCCGT…	1	0	0	2	0	0	1	0	0	1	0	0	0	0	0	1	0	0	0	0	2	1	DegP protease-like [Oryza sativa (japonica cultivar-group)]	2	e-115	none	914	CATGCTTTGTTGACATTC fuzzy_for (hit = 131) 1 0 0 0 0 0	CATGTGTCATTCCCCGGT fuzzy_rev (hit = 606) 0 0 0 1 0 0	CATGGAAGAGTAGAACTA fuzzy_for (hit = 620) 0 0 0 1 0 0
gnl|UG|Ta#S17886196(rev)	AAAGGAAATTTTAAATATTACACACAACTTTCTGTATAGGGGGGATTTGTTCACAGGCGGTCTCAGGTGTGGGAAGGGCCCGGGTTTTCCCCCTTTCCCGCGTCTTTCTCAACGGCGCGCCCGGTGGGGTCTTTTCTCCGCCTCCCTTTGGGGGCCCATTGGGCCCGGGCTTCCCCTTGTCCCCGGCCGGCCCTGCCCCCGGCTTTGCGGGGGTTCCCGGCCCGGGGGGGCCTGGGGGCCCTTTCCGCGCCGCCGCCCGGCCTGCCGCGTGGTGTTGTGGGTAACCAGAACAGGTGTACTATATCTGTTACAAGCACATTTCGACTAATTTAACTGATCCACTAGTAAGCACAGCCAGATATACTACTCCCTCTGTTATGAAATATATGACGTTTAAGC…	0	1	0	0	0	0	0	1	0	0	0	0	0	0	0	0	0	0	0	0	1	0	no hit	none	na	none	0	CATGGGGTAGGGGAGCTC fuzzy_for (hit = 727) 0 1 0 0 0 0
gnl|UG|Ta#S22370931(for)	ACGCTATGACCTTATGCCTATTTAGGTGACTTTCAAAACAGAGGGTGTACAAAAAAGCATTTCCTACCGGTCCGGAATTCCCGGGATATCGTCGACCCACGCGTCCGCTTCACCTGGGCCCCCGGGTTCCTCCCAGGTATATACCCCCCAACAATGGCCTGACGCTAGCTTCTGCTGGTATGTAGCTCGTGCAGCGTTTTACTTCCTGCCGGTGACGACTGGCGGCGGCGGTGCGCGGCGGAGGTATCTAGCTAGCTAGGCGGGTGTCAGGCCGTGTAGGGCAACTATACATCTTTGGCAATGTCTTCTTCTTCCTCCTCcatgggaggattgtaatgGAGTGTGTAAACTGTGCGTGCATCCCCTGGGCTGCGCTCTCGTTCGTGGAAATTCGCCGTC…	1	1	0	0	0	0	1	1	0	0	0	0	0	0	0	0	0	0	1	0	1	0	no hit	none	na	none	0	CATGTGAGGATTGTTATG fuzzy_for (hit = 320) 0 1 0 0 0 0	CATGGGAGGATTGTAATG for (hit = 320) 1 0 0 0 0 0
gnl|UG|Ta#S17985706	TCCGGCATCCGTTTTTGAGCGCTCAAGTCCGCGAGGAACCCATTACACGGCGTTTTTGCCCCCATAGAAACACCCGGTGGGAGTACACCGTCGGATTTAGCCCTAGACCGGGGGGCGGGGGACATTTTTCCCCAGGGGCCGGTTTGACCCTTAGGCCTATTTAGGTACCGTATAGAACCAGTTTGGACCAAAAAACAGGGGGGTACCGGTCCCGGAGTTCCCGGGAGATTTTCAACCCACGCGTCCGATTAAACGGGGAGCCTTGGGGGCCGGGGAGCCAAACGGACCCCCGCCTGGGCCGGTTCCACCGCGTGGTTGGCCGCCATCCTGGTCATTGACCTGGTGGCCTTCGGCTTGCCcatggggcccgagcagagCCCCCCCTCGGCGAGCCTGGAG…	1	0	0	0	0	0	1	0	0	0	0	0	0	0	0	0	0	0	0	0	1	0	hypothetical protein [Oryza sativa (japonica cultivar-group)]	1	7e-62	none	183	CATGTGGCCCGACCAGAG fuzzy_for (hit = 359) 1 0 0 0 0 0
gnl|UG|Ta#S13121053	GCCGCCGANNCAGCAGCAGCAACCACCGCTCCCACTCCCACTCCCGCCGCCGCTGCCGGTGGCTACAAAGTCTGAGCTCACCGTACCTACTACGTACACTAGTGCACGTACGTATGCATATACGTGACGTGACTGTGGCGGCCCGCGATTGTGATCGATAATCATCAATTCTTGCGTCcatgcatgcatggcttattaattaatTATTAATTACGTACAGTAATTTGTTTCGGAGAGAGACATCGATAATCATCTGTAAAGCATATATATGGATGAGATATATATTCATCCATCAAAAAAAAAAAA	0	1	0	1	0	0	0	1	0	1	0	0	0	0	0	0	0	0	0	0	2	0	no hit	none	na	none	0	CATGGCTTATTTATGAAT fuzzy_for (hit = 186) 0 0 0 1 0 0	CATGGATAATTAATTAAT fuzzy_for (hit = 186) 0 1 0 0 0 0
gnl|UG|Ta#S15902586	TAAGTTCCGGTGGCGGAGGCGTGGCGGAGGCAGGCTCCGGCGACGGCGCGCGCACCGTCGAGTTGCACAGTCCTGTCCAGTCCTACAGCCTGGGCGACGCCGATCCGGGCGGCTTTTCGGGCGTAGGTGTGGGCTCGCCGGAGATGCAGCCGTTGGATCGGGGGCCGACGCTGCGGGGCAGGGGTTGCCTAGTGCCTGATGTCGAGTCCTCCGGCGCTTcatgTACGACCTTCAGTTCAGGTGCCCGAGGTGTGGCGTCGGCAGGCTCCAACGACGGAGCGCGCACCGTCGACTCGTGCAGCGCGGTTCAGTCTTACCGCCCCGGTGTCCCGACTGCGACAAACACCACCATCCGCGTTGGGTGGAAACGCAGGCCAAGAGGGCCACGCAGCCAAGATG…	0	0	1	0	0	0	0	0	1	0	0	0	0	0	0	0	0	0	0	0	1	0	no hit	none	na	none	0	CATGCAGTATATGGTGTG fuzzy_for (hit = 610) 0 0 1 0 0 0
gnl|UG|Ta#S32699930	AATTTGATGTGGACAAATGGGAACAGTCGcatgCAGTACCGGTAGTTTGGTGATGTAGTCACTTTTGACACGACGCACAGGACGAATCTGTACGAcatgCCATTCCGGCATTTGTTGGGGTGAACAACCATTTCCAGTGCATTATTTTGGTAGGGGTTCTAATGAGGGACAAGCAGATCGAAAGTTTCAAATGGGCATTCACTAAGTTCCTTTCcatgATTGGTGGCCGAGCCCCGAAAACAATCCTCACAGAGCTATGGAGGTGCCAATCAGCAACTGTATCCAGACACTCAAAAAGGCTAAGGAGTGCCTAGGTCCTTTGTACACAAAGAAGAATGAGTTCAGATCTGAATTCCACAAGGTTGTGAACCACAAACTACGATGATGAGACGATGGATG…	0	0	1	0	0	0	0	0	1	0	0	0	0	0	0	0	0	0	0	0	1	0	transposon protein, putative, unclassified, expressed [Oryza sativa	3	8e-20	none	655	CATGTGGACGACGGATGT fuzzy_for (hit = 709) 0 0 1 0 0 0
gnl|UG|Ta#S16465486	ACCGGACCGGATTCCCGGGTCGACCCACGCGTCCGGGGATCGAGAACACTTTAGAGAATTTATGACGAGCCCTTAAAAcatgGCCAGAGATTAAGCGCTCCTGAGAGATTTGTTCAAGTTGCTGATAAGCGCAAGAAGCACCTTGTCTCTGTTCTAAAGAAATTCCTGTTGAGAAGAACAAAAGAGGAGACTATTGGGCATCTcatgCTTGGGAAGGAAGATAATATTGTTTTCTGCAGAATGAGTGATGTTCAAAAAcgtgtttatagaagaatgCTGCAACAGCCTGACATACAAATCCTTGTAAATAAGGATCTCCCCTGTAGCTGCGGAAGTCCTCTGACTCAGGTTGAGTGTTGCAAGAAAATTGAACCACGTGGCATTATCTGGTCCTATCTC…	0	0	1	0	0	0	0	0	1	0	0	0	0	0	0	0	0	0	0	0	1	0	uknown protein [Oryza sativa (japonica cultivar-group)]	1	e-119	none	856	CATGTTTATGGAAGAATG fuzzy_for (hit = 258) 0 0 1 0 0 0
gnl|UG|Ta#S17989603(for)	TAGAGCGGCCGCCCTTTTTTTTTTTTTTAAAAATCAACTTAGAACTCTCCTTTTAAAcatgGGCGGTCCCAGAGGGACCTAGAAGCTTTcatgAAACAGCGACAAAATTACACAGAAAGCCATCAAAGAGAAAGAAATTACAACcatgTCCTGGCTTTTTGCACTAAGGGCCCTGAAAGATATGAAGAAAACGCCATCGAGTCCAGCTCCATCGCCACCGCTTCTGCACACCTCAGTGCAGTCAAGCACAACGCCGCCGGGGACAACACCACTTGGGGCGAGGTGCCGGGGAGCAACTGCACTGAAGCAAAGGGGCCTCCACAATGGCATAGAAGCCAGAAGGTTGATGTTCACCTGCAAACGCCGACCGAAGAGAACCGATGCCAAAGAAGAGGGAGG…	1	0	1	0	0	0	1	0	1	0	0	0	0	0	0	0	0	0	0	0	2	0	no hit	none	na	none	0	CATGGCCAGATAACACAG fuzzy_for (hit = 541) 1 0 0 0 0 0	CATGTTTCCTAGGTTAAA fuzzy_for (hit = 964) 0 0 1 0 0 0
gnl|UG|Ta#S17984575(rev)	TTAATTTACCCAGGGACCGGTTTTGCCCTTTGCCTTTTTTGGGGGACACTAAAGAAAAATTTTTACAAAAAAACCGGCTGTTCCCGGTCCGAATTCCCGGGAAATTTTCACCCACCGGTCCTTAAGGTGTCAAATTTTTTTTTGGCTTCCAGATATAAACCAGGCTTCCCGTTTTTAAGTACACTTGGGCCCACATTGTTAAAATTTCCAAGTAGATTTTTGGTCCCCCTCcatgAATTGAACACTTGTACTTGAAATCAGAGACAGACACTGTAGGTTTATTTTTGTAAAGTATAGTAGTACTAGCTACTCTATATGCAATGCGAGCAGATTGTAAAATATGCAAACCCCTGATGTATACTAGGAAGTGTTAGTGTCTAGGACCCGCCGGAGGGAAAA…	0	0	0	1	1	0	0	0	0	1	1	0	0	0	0	0	0	0	0	0	2	0	no hit	none	na	none	0	CATGTGCTTGTTTGATGT fuzzy_for (hit = 992) 0 0 0 1 0 0	CATGTGCTTAATTGATGT fuzzy_for (hit = 992) 0 0 0 0 1 0
gnl|UG|Ta#S16234976	CCACGCGTCCGAGTCAATGAGGCGTGAAAAGTGACGTCTTTGGTACTCCCAACAAAGCATCGATCTAGCCAATGTATGTTGCCGCCCAAGGCCCCAACAAGGATAGAGAAAAGAAAGGGTGAGGCAGGCTCGGATTAGGACATCTGTAATAGTGCCACGATAATCCtaatgttgtgtttggatgTCTGTATTGGAGGCCGCCGTATTGAGTTGGTTTCAATTCCTAATCAGTAAGGAAACTGTAATGAGcatgAATACCAATTCACTTGTTTGGGATGCTCGTTGAATTGGCTTATGGAATCTCAGTGAGGTTTTAATACCAAATCACGTTTCGATGGC	1	0	0	0	0	0	0	0	0	0	0	0	1	0	0	0	0	0	0	0	0	1	no hit	none	na	none	0	CATGCAACCACAACATTA fuzzy_rev (hit = 166) 1 0 0 0 0 0
gnl|UG|Ta#S32675988	GTAGTCGATCTAGTCGGCGTTTCGGAAGTAGAAGAATAAGCCCCCAAGTATCGGCAGGCAACTATGAAGTCGGGCAGCTTTCATACAAATACAACCTGCTCAAATCCAGAGGCCCCAGGAGGATGTATTGTGCACTCGAGTGCCCTTCACCTCAAGAGACCTGGGAAAACTCCCTCAAGACGAAGTTCCGGAAGCCcatgGGCACCACGGTTTTAAGAAACAAAGCTCCCCGCTGGCACGAGCACCTGCAGTGCTGGTGCCTAAACTTCCACGGGCGGGTAACAGTTGCGTCCGTCAAGAATTTCCAGCTGTCCGTTGCCGCTGACCCCAATGACCCTACTGGCTCCAGGGACGAGGAGACGGTGCTGCTGCAGTTTGGTAAGGTCGACGACGACATCT…	0	0	0	1	0	0	0	0	0	0	0	0	0	0	0	1	0	0	0	1	0	0	Chain A, C-Terminal Domain Of Mouse Brain Tubby Protein-like [Oryza	3	4e-77	none	356	CATGATACAAACATATAG rev (hit = 615) 0 0 0 1 0 0
gnl|UG|Ta#S12961714	CGAATTGATGATGATGATGGTTGCTGATGATCTTGTTTTCTAAGAAGCTTACAAACAATNTTTACAATGTTATGAGCAAGGcatgTAGATAGGCAGAGCTAAGCTACATTTGACAgatgtatcgttggatgttTAGAACAATTTCTTTGAGGCAAGTCTTCATAGATGTTGTTCTTcatgGCCTGCATTGCTCAGAGCAGAAATTCCTTCAATATCATCATTcatgCTTCAATAATACTTGTTTGTTTTCTATATAACGGTTTCTGATTGTAAACTTATATCGTTAAGACGATCAGCAACATATCTTATCTGTGACGAAATATGTTTCAGATTGTTGGCTTTGGGTGTTGATCTTGCTGTGGAGTTTGTATTTATTATGCGATAAAGTTCCTTCACTTC…	1	0	1	0	0	0	1	0	1	0	0	0	0	0	0	0	0	0	0	0	2	0	no hit	none	na	none	0	CATGTTTCGTTGGATGTT fuzzy_for (hit = 115) 1 0 0 0 0 0	CATGTATCTTTGGATGTT fuzzy_for (hit = 115) 0 0 1 0 0 0
gnl|UG|Ta#S22372274	ACGCTATGACCTTAGGCCTATTTAGGTGACCTCTAGAACAAGTTTGTACAAAAAAGCAGGCTGGTACCGGTCCGGAATTCCCGGGATATCGTCGACCCACGCGTCCGGGAAGAAGAGGAAGAGGAAGAAGAAGAGGAAGACCAGGAGGAGCTGGTGGCTGCATCAGGTGATGAGGAGGAAGAGAACCCAGAGGAAGTAGAAAATGAAACACAGGAGGACCCAGAGGAAGCGGGGATGGAAGCACTGAAGGAGAAGAAGGGAGAAGAGGTAAAGGTGGAGGTTCCTGCTGATGAGAAGATAGCTGAAGAAGCAGGGAAGAGCGAAGTTAAGGAAGAAACAAAGGCAATGGGGGAAGTTGACAAGGAAGGGGAGAAGGGTGCACTGGGGCAAGTAGAAGCA…	0	1	0	1	0	0	0	0	0	1	0	0	0	1	0	0	0	0	0	0	1	1	hypothetical protein [Oryza sativa (japonica cultivar-group)]	1	5e-47	none	595	CATGGTTGCTTGAGCGAT fuzzy_for (hit = 607) 0 0 0 1 0 0	CATGGCAAGCGTTGCACT fuzzy_rev (hit = 739) 0 1 0 0 0 0
gnl|UG|Ta#S18006881	AAAGGGGCTGGAATACCGGTTTAACCCCCGGGGAGTTACCCAGGTTCCACCCCcatgagggtaaatgggagGTTGTTTTGGCCCCCAAATTCAACCGGCTTTTCCCGAATTTCAGTTACAACTCCCGCCCCATTAACCCAAAGTGGCCGTAAGGCGTGTCCGGTGGGAGTCTCATATAAGGCAGCGCTCGCTTAGTGGACCGTTCAAATCGCCTGGAAACGCCATCACACCAGTGTTTGAACTCCATTAAAAGACACCGGGACCGATCCAGCCTCCGGACTCTAGGCCTAGGCCCGCGGACGGATAACCATTTCACACAGGGAACAGCTATGACCATTAGGCCTATTTAGGTGACACTATAGAACAAGTTTGTTCTAAAAAGCAGGCTGGTACCGGTCC…	1	1	0	1	0	0	1	1	0	1	0	0	0	0	0	0	0	0	1	0	2	0	unknown protein [Arabidopsis thaliana]	3	3e-25	none	108	CATGTGGGTTAATGGGAG fuzzy_for (hit = 53) 0 0 0 1 0 0	CATGTGATGTACAACAAA fuzzy_for (hit = 803) 0 1 0 0 0 0	CATGCTGCAACAACCCTG for (hit = 954) 1 0 0 0 0 0
gnl|UG|Ta#S18006445	GCGCTCGGTAGTGGATGCGACAAGCGTGTAAGACAGCGGGCGCTGGTGGGGGGGCCGTGTCGCGGGTACAGCACCCAGGGCCCGGGGGGGGAAGGAGGCCGGCCAAGAGATGGGCCGCCCCCGAGGCGGGGGGGGAGCCTGACCCGGGGCGAAGAAGTTAAAGCCCTTCCCCAAGGGGGAGCGGGTAAACAATTCAAATTAGCGGAACAGGTCCTTTTGGATGTAGGCCCTTCCAAGAGGGTCAAAAGGCCCGCGGTGAAAGGTTTTACCTGGATTCCCGTATTCGATGGGAAAACATCCTGTGATTTGAAGGCCCCCAGCAAGGAGGAATTCGACTTATGATTGGTGGCGGTGGGGTGGCAGCTCAACAATGTCATTCAATAAGAACTTGTGCCAGCA…	1	0	0	0	0	0	1	0	0	0	0	0	0	0	0	0	0	0	0	0	1	0	rhodanese-like domain-containing protein -like [Oryza sativa	2	3e-61	none	292	CATGGTATTATGCCAGAA fuzzy_for (hit = 432) 1 0 0 0 0 0
gnl|UG|Ta#S22371183	CCGCTTGACCTTAGGCCTATTTAGGTGACACTCTAGAACAAGTTTGTACAAAAAAGCAGGCTGGTACCGGTCCGGAATTCCCGGGATATCGTCGACCCACGCGTCCGGTATTcatgGTGCTTGCGGAGGAGCAGGGCTGCTAAGGAAAAGTGGTGGTGGGGGAGGAGGACGCCCTTGTCCTTGATGTTCGGGCAGCcatggctgacgccagagcCGTTGGCTGGCCTTGAAATTGTCCGTTGTCGGCGTCCTCGTCATCCAACCACCAGGTCCTCGATCCATCTGCGACCGTACATCTGCGGCCATACGGTCGCCGCTTACTTCCACCCCCCTCCTGTTGCTTTATTCCTAATTTTCTcatgCGGTGCTCGCTTTTGTTTCCCTCTTGTGTTCATCATC…	1	0	1	0	0	0	1	0	1	0	0	0	0	0	0	0	0	0	0	0	2	0	no hit	none	na	none	0	CATGGCTGGCGCCAGAGA fuzzy_for (hit = 196) 0 0 1 0 0 0	CATGGCTGATGCCAGAGA fuzzy_for (hit = 196) 1 0 0 0 0 0
gnl|UG|Ta#S12901721	GCAGTCTGAAACAGGTGGCTNCCATTCTTGNNGAAGAGNTTGGATGCCCTTAAAcatgCGAAGACCTCTGCAATTAGGTTGGCTATCTCCAGTGGAATATCTAAAGACCATAATCACAGAAAGAGTCCCTTTTTTATTAATTACAGCAGCcatgATGGACTAGAGACAGGACAAGGAACTCAAAAATCTTCGAGTGGTGGTGGAAGGCTAGTTTTGTGGTCTGGTGACAAAGGAAAGGAACAATTATATCCTCTCAGTGATGAGgaattaagaggaaacatgttggcaagaggtgaACATCACAATGTGGAGGGAGcatgactggaaaggctgtAGCTCCTcatgATAATTTAAAAGCAAACACATCTGCTGAATATGTTGATAGAAGAGGAGTACAAA…	1	1	1	0	1	0	0	1	0	0	1	0	1	0	1	0	0	0	0	0	2	2	unknown protein [Oryza sativa (japonica cultivar-group)]	1	1e-11	none	895	CATGTTGCCTCTTAATTT fuzzy_rev (hit = 264) 0 0 1 0 0 0	CATGTTGGCAAGAGGACA fuzzy_for (hit = 278) 0 0 0 0 1 0	CATGAAGGGAAAGGCTGT fuzzy_for (hit = 316) 0 1 0 0 0 0	CATGGTATTATATTATAG fuzzy_rev (hit = 452) 1 0 0 0 0 0
gnl|UG|Ta#S15903496	CGCGCCTCGCCCGGCCGCTCGCTTCCTCCGCATCTCGGTGCGCTCCGATCCGAAGAGATGGCGGTGCCTCTGCTGACGAAGAAGATCGTGAAGAAGCGGGTCAAGCAGTTCAAGAGGCCCCACCTCGACCGCTACAAGTGCCTTAAGCCAAGCTGGCGCAGGCCAAAGGGTATTGACTCCCGTGTCAGGAGGAAGTTCAAGGGATGCACCTTGATGCCCAACATTGGTTACGGCTCTGACAAGTCAACCAGGCACTACCTTCCCAACAAGTTCAAGAAGTTTGTGGTGCACAATGTCTCTGAGCTGGAGTTGCTcatgATGCACAACAGGACCTACTGTGCCGAGATCGCCCACAACGTCTCCACCAAGAAGCGCAAGGAGATTGTTGAGCGCGCCTCA…	0	1	0	0	0	0	0	1	0	0	0	0	0	0	0	0	0	0	0	0	1	0	putative ribosomal protein L32 [Oryza sativa (japonica	1	1e-60	none	133	CATGCATCTCTCTTAATT fuzzy_for (hit = 610) 0 1 0 0 0 0
gnl|UG|Ta#S32653909	TCACCAAAGAGGATTCGTGCTTGGTAATGACAGGTCCTACCCGTCCTATTGTTATGTTGGGTGCCGCAACCTTTGAGATTGCGCTGAAAGTGAAGGAAGGCAGCACTGAGTCTAGGGATAAAGTATTAAGCTTCTTGGCGGTTCCTcatgACAATGCTAGCTATTTGGAGCTTTCCTGCGCAACAGATAGGAAATACATCAGCAAGCTTAGCACACTGGAGTTTACAATGAGTCAAATTGCTCGCTCCCTGGAGGCGACAATCAGCGTGCAAATGGTCGATGGGTCGTcatggccacacggtgtccGAGGTGAATTTTCCGCCTGTACCACCAGTATGGCCGACAGGAAAGTAGTTTTACTCGATTCTGGAAGCGAGAAGGATGTGGAGGTTGGTGCAG…	0	0	1	0	0	0	0	0	1	0	0	0	0	0	0	0	0	0	0	0	1	0	unknown protein [Oryza sativa (japonica cultivar-group)]	3	2e-35	none	384	CATGGTCTCACGGTGTCC fuzzy_for (hit = 288) 0 0 1 0 0 0
gnl|UG|Ta#S13142125	CAACAACGCAGCAGCGGCGTCCCTGCAGAGCGCGGGGGGCGAGAAGGAGCGGCTGCTGGCGAACGAGAGGTACCTGTCGGAGATcatgAAGGAGAAGGCGTCGACGGCCAGGGACCGGCGGCGCGGGCGCGTGGCCGTGTGGCGGCCGCACCTGGAGAGCatcaccgaggatgacttgTAATCAGACAAGCTGGTACAGGCAGCGCAATCCACGTCCCGATTTTGTTCAAACACCTTCCAGAGGAAAAGACGTGCAAATCGCACCAACAGATGGATGGATcatgGACGCATCACCCCCTACCTTTTCTCCCACACTTGCTATGCTCACACTTGCTACTAATAAGAATCCATTAAAACTGTTTTTCCTTCCATTTTTCCAAGAAAAAAAAAAAA	0	1	0	0	0	0	0	0	0	0	0	0	0	1	0	0	0	0	0	0	0	1	B1131G08.9 [Oryza sativa (japonica cultivar-group)]	2	6e-11	none	195	CATGTCGTCCTCGGTGAT fuzzy_rev (hit = 160) 0 1 0 0 0 0
gnl|UG|Ta#S12898164	catgAACTGCGTGGAGAGTGCAGCCATCGACAGGCCGAGcatgaccgaggttgtgtcAAGGCTAAAAGTGTTGTTGCCAACGACTCCAAGCCAGAAACAGTATGCTTCCCCGTCCTCCACGAAGTCcatgAATGATGAAATGCGAAAGCAGTTCCAGCTGTTGATTTCTGGAGAGGTCAACGAGGAGAGCTCCAGCTCCTTCCAGTCTGGCTATACCAGTCGGATGACACAACTGATCCCCTTATCTGGACGGTGAAAGGAAAATGGCCACCGAGTTATTGTTGCGTCTGCTTAGATAAAGTTTGGTAGTTTGCTCAActtgtgatgattggttgtAGATAAACAGAAATCCAGTCATTTTGTTTCCATTTTGCGATCTTGCTTGTTATTTGGATGAGG…	1	1	0	1	0	0	1	1	0	1	0	0	0	0	0	0	0	0	0	0	3	0	receptor protein kinase-like [Oryza sativa (japonica	2	1e-13	none	771	CATGACCAAGGTTGTTTC fuzzy_for (hit = 39) 1 0 0 0 0 0	CATGTGAGGATTGGTTGT fuzzy_for (hit = 318) 0 1 0 0 0 0	CATGTGTTATCAACCAAA fuzzy_for (hit = 437) 0 0 0 1 0 0
gnl|UG|Ta#S13223848	TTTTTTTTTTTTTTTTTTCAATAATCAAGTTTGTATTGTCTCGTTTGGTTTCCAGGACTATCTTTACCTTGTCTTAcatgGATGTATGCACCCAGCACCCACCTATAACAAGACAACCTGAAGATAACCCCCATCTCAAAACTACTAGCAGCAGATCTACCCAACTATGATCTCTATTTTCTACTATGTGAATACAAATACATATACATATACATATACAcatgCATATTTTCTTATGCTTAGTATCCATATATGTATTTTCTTCCAGCTAATTTCTTATGCTAACATAGAATATAGATCACCGCTGCCTTCAGGTATGCTATGcaaggcaggccgccacccTCTGTAGCAACCAACGTCCTCCTGCTTTTGATCCTCCGACCTCTTCGCAAGAGGGCA…	0	1	0	0	0	0	0	1	0	0	0	0	0	0	0	0	0	0	0	0	1	0	no hit	none	na	none	0	CATGGCAGGCCGCCACCA fuzzy_for (hit = 324) 0 1 0 0 0 0
gnl|UG|Ta#S32532754	AGGGAATGTGCCTTACGTGGTCGATAATGGCGCCGGTATGTTCTGCCAGGACCCAAGGGAAGCTGCGAGACAAGTTGCCCGATGGTTTACCACAGAAACTGACGAGCTCACGAGGTACTCCGGCAACGCACTGAAGCTAGCGCAGCCCGAAGCAGTGTTCGACATCGTGAGGGACATCCACAAGCTCCAGCCGCAGCCTGCCGCTCTAACCCGGATCCCCTACTCGTTGACCTCGCCATTCTCATACCATATATGAACCCGCGGAACCTCTTGCAGAATATACCCTGCAAAGTGAATATGCCTTCAAACTTGGTTATGCCTGGGCTTGGCCGCCTGCTGAAGAACCTGTATTTACcatgtacataactggatgGAACATCTATGTTGGTGCTTCTGTAG…	0	1	0	1	0	0	0	1	0	1	0	0	0	0	0	0	0	0	0	0	2	0	putative 1,2-diacylglycerol 3-beta-galactosyltransferase [Oryza	2	1e-33	none	469	CATGTACCGAACTGGATG fuzzy_for (hit = 355) 0 1 0 0 0 0	CATGCAGTTGCTTGTAGA fuzzy_for (hit = 497) 0 0 0 1 0 0
gnl|UG|Ta#S32600484	TTCAACACAcatgGCCCTACTGATAGTGATGCTCCTAAGGCAATAGTCTTCTCCCAGTGGACTGGcatgCTGAACGTCCTGGAGCTTTCACTGAATAGCAATTTCATAAACTTCAGAAGGCTTGATGGGTCAATGTCCCTCGACGATAGAGAAGAAGCAGTGCAAGAGTTTAAGGCTGACCCAGCGGTAAGAGTGATGCTcatgTCACTGAAGGCTGGTAATCTTGGTCTAAAcatgATAGCTGCTAGCcatgTGATcatgCTCGATCCCTGGTGGAACCCTTACGCTGAGGACCAGGCGGTTGACAGAGCACACAGAATCGGCCAGACCCGTCCTGTGACTGTCACTCGATTCACAGTCAATGACACAGTGGAAGATCGCATCTTAGCTCTGCAGGCA…	0	0	0	1	0	0	0	0	0	1	0	0	0	0	0	0	0	0	0	0	1	0	OSJNBa0089N06.14 [Oryza sativa (japonica cultivar-group)]	1	3e-64	none	1051	CATGTGCTTATCTTACGC fuzzy_for (hit = 670) 0 0 0 1 0 0
gnl|UG|Ta#S32527335	TGGCAGCCCTCAGGTTCCCAACAACAACTCCGGGCCACAGGATGGCAACTACTACAACGATTGTAAGCTGGCCGCTTTGGCTGGTCTTGCTGACTGCGCGACAGGCATCGCAGCTCTCGTGTACAATCGTCCGAGCAGCGACGGGCCTGTGTACCTCGTGGGTGTAGGAATCGTCCTCGTCGCCGGCGTGGCAGAGATGCTGGCCGCACTCTGGGTCGCATATGACGTCCGCAACCGTGGCGCCGCTGGGAGGAAGATcatgTACGTGTCCGTGTTTATGCTTGTGCTCGGCATCGTGGTTGGCATCTTTGCCTACAGGCTCAAGAAGTGAGGAAGAACCAATCGACGCCTGcatgatcatctgtggcaaGAATAATAAGTATTGTACACTTGCATCTC…	1	1	0	0	1	0	1	1	0	0	1	0	0	0	0	0	0	0	0	0	3	0	no hit	none	na	none	0	CATGGTCAACTGTGGCAA fuzzy_for (hit = 352) 0 0 0 0 1 0	CATGTTTGTGTATTTCTG fuzzy_for (hit = 433) 0 1 0 0 0 0	CATGCAATGTTTACTTTA fuzzy_for (hit = 457) 1 0 0 0 0 0
gnl|UG|Ta#S12968725	CTTAATATGGAACGGAGGGAATTTATTTTGACCCGACAGAAACATACTAGAACCTGGCTATCTAAAACACCTCTAAATGTGATCTCCAGCCCCTACATCCAGAATCCAAAACATCACAAcatgGCACCACTCGGTAGAAATGCTTCAGCTGGTCAACTATGGCTCATCGGTGATGAGGCCATTAAGAACcatgAAGCAAAAAAGTGGGTGCATTGAGCAATGAAGCAACCACAAATTGCTTCCTACCCTCTCTTTTTCTGTTCTCTGTACACGGcagccttggcacagcaggGTGCTGCAAGcatgcatgGTTcatgCCTGGAACGGATCGAGGCTTCAGGACGCGTTCATCTGATCGAGGAGTATGACcatgGCcatgGCCAGCGCCGGCTCGAAGTC…	0	0	2	0	0	0	0	0	0	0	0	0	0	0	2	0	0	0	0	0	0	2	no hit	none	na	none	0	CATGCTGTGCAAAGGCTG fuzzy_rev (hit = 274) 0 0 1 0 0 0	CATGTGCGCTTGCTCTTC fuzzy_rev (hit = 496) 0 0 1 0 0 0
gnl|UG|Ta#S12935622	GCCATAGCTTTTCCAGATGACGGCGGcatgGAAGCGCTTCTATAAGCAACTTCAAACATTTTCCTATGATTATATGCAACAAAGTTAGAGAAGGTGATCAAAGAATTGTGCGTATAAAAGAAGGAGATGCTAGAGGCCGTcatgTTGTTATAGTGGATGACTTAGTGCAGTCTGGTGGTACTTTGATTGAATGCCAGAAAGTGTTGGCTGCTcatggagcagcaaaggttAGTGCGTACGTGACAcatgGCATTTTCCCCAACAAATcatgGGAGAAATTTAAGCCTGATAATGGAGAGGGTCCGGAGcatgCCCTGAGCCACTTTTGGATTACCGACTCGTGCCCTCTCACTGTTGAAGCGGTCAAGGACAGGCGGCCGTTTGAAATTCTCAGCCTGG…	1	0	0	0	1	0	1	0	0	0	1	0	0	0	0	0	0	0	0	0	2	0	putative phosphoribosyl pyrophosphate synthase [Oryza sativa	3	1e-62	none	409	CATGGAGCATTAAAGGTT fuzzy_for (hit = 212) 0 0 0 0 1 0	CATGTTGGTATACATAAA fuzzy_for (hit = 695) 1 0 0 0 0 0
gnl|UG|Ta#S17986064	TCGAGACGCCCGGAGGGGAGTGAGAGGCCANCGTCGGCGCGGCGGGATTGGAGGACGGAGGGCCCCCGTGCCCCCCTTAATAAGGGGAACACGGGTGTACGCCAGGGCGAGGCCAAGGAAAAAGGGCCGTTGACACGACCCTTATCGATTGGGGGCACCACCGATGGTGGCCTGTCGCAGGTGGGGGCGGGGCCCCCGGGNGGTGATCCGGCTCTCGGGAGGATGTGCAGAGCCCGGGGGTTCCGCCGGTGGCTTTTTTTGGCCTGGTCAGCCGGAAGGATTGGCCAGAGCCGTTTTACCTAGGGGGGCAAGGGGGCGGGGGGGGTTCCCGCTCGTTCTGCTTCGCAGGGCCTGCGTCGCCGGCGTGGTCCGGGCGGACCCGGGCAACGACCGGCGGCG…	0	1	0	0	0	1	0	1	0	0	0	1	0	0	0	0	0	0	0	0	2	0	expressed protein [Oryza sativa (japonica cultivar-group)]	1	4e-44	none	351	CATGGAGGAGCGCCGCGC fuzzy_for (hit = 668) 0 1 0 0 0 0	CATGCGCACCGCGCTGGC fuzzy_for (hit = 731) 0 0 0 0 0 1
gnl|UG|Ta#S13017045	CGGCACGAGGCCTACCCCGCTCAGCCGCAGCCGCAGCCCGTCGCCGCCCCGAACTCCGGCGCGTGCCCGAGCTCCACCAGCCGCTGCCGCcatgTCGCTGATCGCGGGGGAGGACTTCCAGCACATCCTGCGTCTGCTTAACACCAACGTGGATGGCAAGCAGAAGATcatgTTCGCcatgACCTCCATCAAGGGTGTTGGCCGCCGCTTCTCCAACATCGTATGCAAGAAGGCCGACATCGAcatgAACAAGCGGGCTGGTGAGCTGTCATCAGATGAGCTTGAGCGCCTcatgACTGTAGTTGCCAACCCTCGCCAGTTTAAGGTCCCTGACTGGTTCCTCAACAGGAAGAAGGATTACAAGGATGGTAGGTTCTCTCAGGTTGTTTCCAATGCCCT…	1	0	0	0	0	0	1	0	0	0	0	0	0	0	0	0	0	0	1	0	0	0	putative ribosomal protein S18A [Oryza sativa (japonica	2	1e-71	none	152	CATGAAGCTCAGGGATGA for (hit = 402) 1 0 0 0 0 0
gnl|UG|Ta#S32560234	TTTTTCCAGCCAGAAGGGGATCACATCACGTTACTCACTGTGTATCAGGCGTGGAAGGCAAAGCAGTTTTCAGGGCcatgGTGCTTCGAGAATTTTCTCCAGATAACATCACTAAGGAGGGCACAGGATGTGAGGAAGCAGCTCCTGGAGATcatggacaggtatcggctTGACGTTGTCTCTGCCGGCAACGATCTCACCAAGGTAAGGAGAGCCATCGCCGCAGGCTTCTTCTTCAACTCTGCCAAGAAGGATCCCCAGGGAGGATACAGGACACTTGCCGATCATCAGCAGGTGTATATCCACCCAAGCAGCGCCCTCTTTCATCAGCAGCCAGAGTGGGTGATTTACAATGAGATTGTcatgACCACAAAAGAGTAcatgAGGGAGGTGACAGCC…	1	0	1	0	0	0	1	0	1	0	0	0	0	0	0	0	0	0	0	0	2	0	putative RNA helicase [Oryza sativa (japonica cultivar-group)]	1	8e-95	none	1084	CATGCACAGCTATCGGCT fuzzy_for (hit = 152) 0 0 1 0 0 0	CATGTAATATTTCTTCTT fuzzy_for (hit = 687) 1 0 0 0 0 0
gnl|UG|Ta#S32655622	TCGGGGAAGCTGGAGCCAGAGGCCGCTTTTATCAATGCATCGCTGGTGCCGGATGTGTTCCCGGTTCTTGCGGCAGCGCACAAGGCGCTGCTCTCGAAGTCGAGGGAGTCGCTGACTACGAGGACCCTGCACTCCGAGCTCGTCTACAACTACTCTGGTTCGAAGCATATATCAGAGTCCCTGAAGCGATGCGGTATCGCTGATGACACACAGTATATCCTCGCAGCTCGGTTTGATGCTTCAGATGAAGAGATGAAAGCACTGGAAAAGCTCATCAGCGGAACCGAGATTGATCTATCGGAATTGGAGTCAAGAGCAAACCAACCAAAGATTCTGAAGCAATACAAAATAACTCCACAGGAACTATCAATATCTACACTGCCAGATGCAATCGTTTGC…	1	0	0	0	0	0	1	0	0	0	0	0	0	0	0	0	0	0	0	0	1	0	unknown protein [Oryza sativa (japonica cultivar-group)]	1	1e-58	none	172	CATGTAGTGTTGTATGCC fuzzy_for (hit = 577) 1 0 0 0 0 0
gnl|UG|Ta#S32545689	GGGGGAATATATCCNTTATTACTGCAAGCTGAAAcatgAATCACAGTGCCAATACAGACCCTATACTTGCCCATATGCGGGATCTGAGTGCACTGTCACCGGTGACATTCCATATCTAGTGAATCACTTGAAGGATGATCATAAGGTTGAcatgCACAGTGGAAGCACCTTTAATCATCGCTATGTCAAATCAAATCCTcatgAagttgagaacgccacatgGATGCTTACGGTTTTCAGCTGCTTTGGGCAGTACTTCTGCCTGCACTTCGAGGCGTTCCAGCTGGGcatgGCGCCGGTCTACATCGCCTTCCTGAGGTTcatgGGAGACGACGCCGAGGCCAAGAACTACACCTACAGCCTGGAGGTCGGAGGCATCAACCGTAAGATGACCTGGCA…	0	0	0	1	0	0	0	0	0	0	0	0	0	0	0	1	0	0	0	0	0	1	putative developmental protein sina [Oryza sativa (japonica	2	3e-99	none	302	CATGTGGCGGTCTAAACT fuzzy_rev (hit = 204) 0 0 0 1 0 0
gnl|UG|Ta#S15880711	TTTTTTTTTTTTTTTTTTGATCTGTCCCATATTCTTTACACAAATCTCACAATCTCATAAACAAAACTCACCATAGGTTCGACTCATAGCATCAcatgCCACCCTAACTTTTTTACTTGATGTTCTTACGGATAATTACTGTTATTCCAAATCAATATACATCGCcatgATGGCTTTCCCTAAAAAAGAACTCCCACGAGCGAGGGCCCCAAACTCCTcaattgtgccatcggctcCATCAGGTTTTCCCTAAAAAAGAACACTcatgAGCGAGTGCCCCAATCTCCTCGACTGTGTGCCGTTGGTTCCATCAGGTGAGCAGATCACCTCCAGCCGCTAGACCATCTGCAGAGGCCATATAGAAAGGTGGAAGAATGAGTCGCCGAAATCAGGCTACCT…	0	0	0	1	0	0	0	0	0	1	0	0	0	0	0	0	0	0	0	0	1	0	no hit	none	na	none	0	CATGTGTGCCATCGGCTC fuzzy_for (hit = 218) 0 0 0 1 0 0
gnl|UG|Ta#S13144079	CCACCAACAGCAAGCGAAAATCTCCCGATCCCCTCTGGTCTCCGCGGCGAAGATGTCGGGGCGCGGCAAGGGCGGGAAGGGCCTGNGCAAGGGCGGCGCGAANCGCCACCGGAAGGTGCTCCGCGATAACATCCAGGGGATCACGAAGCCGGCGATCCGGCGGCTGGCGCNCAGGGGCGGCGTGAANCGCATCTCCGGGCTCATCTACGAGGANAGCCNCGGCGTCCTCAAGATCTTCCTGGAGAACGTGATCCGCGACGCCGTCACTTACACCGAGCACCGCNCCGCAAGACCGTCACANCcatgGACTCGTCTACCGCTCAAGCGCCAAGGCGCACCTCTATNGTTCNGCGGTAGCTAANCGGCGCCCTCCTTCTCNCTGGGTCAATTTTTTGCAAT…	0	1	0	0	1	0	0	1	0	0	1	0	0	0	0	0	0	0	0	0	2	0	PREDICTED: similar to germinal histone H4 gene [Bos taurus]	2	3e-24	none	139	CATGTTTTGTTTACATAA fuzzy_for (hit = 511) 0 0 0 0 1 0	CATGTATTATTTGCACAA fuzzy_for (hit = 511) 0 1 0 0 0 0
gnl|UG|Ta#S22391119	TTTTTTTNNNNNTTTNNNNNNNNNNNNNTTTNNNNNNNTTNNNNNNNTTNNNTTTNNNNTTTTTNNTNNTNTTTTTTCCCCCCATACCAAAGAAGNGTTGAAATTAAGACTATTTAGGTGACTTCCCAGAACAAGTTTGTACAAAAAAGCAGGCTGGTACCGGTCCGGAATTCCCGGGATATCGTCGACCCACGCGTCCGGCCAAGGTTGCACTCCACGCAGCCAGCGCCCCGGCAGCAGCCGCACACAGCCTCTTCCCCCCTGAACCACCACCCCGCCCTCCCTTGTCACGCCCCTGGCAGGCTTGCCCTGCCCCTGCCTCCCTCCCTTCCCCGGCAATGGAGGCGCCTCCTTCCCCGCGGCGGCTGCTGGCGGTGGTGCTGGCGGCGGTGGCGCTGC…	0	0	1	0	0	0	0	0	0	0	0	0	0	0	1	0	0	0	0	0	0	1	putative somatic embryogenesis protein kinase 1 [Oryza sativa	3	3e-63	none	640	CATGTGTCTTGAGCCTTG fuzzy_rev (hit = 714) 0 0 1 0 0 0
gnl|UG|Ta#S13176670	GCTGCCTCTGCCCCGAAGGGGACTGCTCGCTGGAGCCCAACCCGAGCGCCAACGGCAAGGAGGACCCCGGCCTCTGCGCCCTCATCGAGCGCAACGACTTCTACTCCGACGACTGCAACCCGCACGCCGCCGCCACCACCGAAGACGACGACGACGACGGCGCGGCGAGCCCCGCCGCCGATTTTGATTAGGTGCCCGTCGGCCGATCCGCCGTTCGTTGCTGCACATTGCTGTACAAAAAGTTTTACATCCGGAGAAAGAAGAAGGTATACACAGGTTTCTTATTTTTCCTCGCGTTGCGTGGCGTCCGGTCGAGTTCACCTTCCCCGTGCCTTTTCAACCGTCGGNGTGTAAAGCATCCATCTACCGCGTGAGAGcatgggacgcgttggtgcCAAG…	0	0	0	0	1	0	0	0	0	0	1	0	0	0	0	0	0	0	0	0	1	0	no hit	none	na	none	0	CATGCGACGCGTTGATGC fuzzy_for (hit = 377) 0 0 0 0 1 0
gnl|UG|Ta#S26020815	ACGCTATGACCTTAGGCCTATTTAGGTGACCTCTAGAACAAGTTTGTACAAAAAAGCAGGCTGGTACCGGTCCGGAATTCCCGGGATATCGTCGACCCACGCGTCCGAAGTTACAGAGGACTTGGCTGATTCTTTCTCTGGAGGGGGAGCACGTAGCTCTGAATATGGACCACCTTTTGTACCTGGGGAGATATGTCGTCTATATCGTTCATCTGGGGAGAAATTCTTACAACATTACATAAATATAAAGACTCAGAAGATTTCCAAACTTCTTAATAAGCGATTTTCGACACCGGTCTGGCTAAAGCACAAGGAAccacgggaagttaacatgtttgttgatctactTCTCCTAGAGTTCAATGGCGTAGTATCTGAAGTCAAGCAGATCTTACCTGG…	1	1	0	1	1	1	1	1	0	0	1	0	0	0	0	1	0	1	1	0	2	2	unknown protein [Oryza sativa (japonica cultivar-group)]	2	e-107	none	770	CATGTTAACTTCCAGTGT fuzzy_rev (hit = 316) 0 0 0 0 0 1	CATGTTTATTGACCTACT fuzzy_for (hit = 330) 0 0 0 0 1 0	CATGTCTTCTCGAATCTG fuzzy_rev (hit = 460) 0 0 0 1 0 0	CATGTTGACCCGCTCAAA fuzzy_for (hit = 474) 0 1 0 0 0 0	CATGTTGAACCGATCAAA for (hit = 474) 1 0 0 0 0 0
gnl|UG|Ta#S32708317	TTCAAGAAAcatgGGTGTCAATGTGCAGATTTGGGGGTAGTGATCAGTGGGGAAACATCACCGCGGGTACCGACTTGATTCGGAAAATTCTCCAGGTTGAGGGAGCGCACGGTCTGACATTCCCACTCTTGCTGAAGAGCGATGGAACCAAATTTGGGAAGACGGAAGATGGGGCGATTTGGCTCTCATCAAAGATGCTCTCCCCTTACAAGTTCTACCAGTACTTTTTCTCAGTCCCGGATGTTGATGTTGTAAGGTTTATGAAAATCCTTACATTTTTGAGCTTGGATGAGATTcatgAGTTGGAAGAATCGATGAAGAAGCCCggctatgtgccaaacacgGTTCAAAGGAGGCTTGCAGAAGAGGTGACACGCTTCGTCcatgGCCAGGAGGGAC…	0	0	0	1	0	0	0	0	0	0	0	0	0	0	0	1	0	0	0	0	0	1	putative tyrosyl-tRNA synthetase [Oryza sativa (japonica	3	e-120	none	497	CATGTTTGGCATATAGCC fuzzy_rev (hit = 326) 0 0 0 1 0 0
gnl|UG|Ta#S12922859	CCGCGATTTCCTCCTCGGCCGCCCGCCGATTCcctgtcgatcgagctgtcGCGGTGCCTTGGTCGGATTCGGCACCCTCAGCcatgacgacagaccagccAGTGATCAGCCTGCGCCCCGGCGGCGGCGGCGGCGGGCCCCGCGGCGGCCGCCTCTTCGCCCCCGCCTTCGCGGTCGCCGCCTCCGGCTCCGGCGACTTCCTCCGCCCGCACGGCGGCGGCGCCTCCGGCGTCTCCAGGATTGGTGACTTGCATTCTGAGTCACGTGAGCGTGTTCGTTATTCAAGAGATCAACTTCTTGACCTGCGCAAGATTACTGATGTAACCGAGCAAATCTTGAGGCTTCAGCAAGAAATTGAAGCAGAGCTTAATGGTGACGATCAGAGCTGGGTTCGCAACG…	0	1	2	1	0	1	0	1	2	1	0	1	0	0	0	0	0	0	1	0	4	0	Eukaryotic initiation factor iso-4F subunit p82-34 (eIF-(iso)4F	3	0	none	788	CATGTCCATCGAGCTGTC fuzzy_for (hit = 32) 0 0 1 0 0 0	CATGACGCCAGACCAGCA fuzzy_for (hit = 82) 0 0 0 0 0 1	CATGCTTGTTGATTATTG fuzzy_for (hit = 2594) 0 1 0 0 0 0	CATGGATTTTGGTCTCTG fuzzy_for (hit = 2632) 0 0 1 0 0 0	CATGGATTTTGGTCTCTC for (hit = 2632) 0 0 0 1 0 0
gnl|UG|Ta#S13016740	TCATCGAGTCCCTCGGCGAGGATGGGGACGACGGCGGAGTGGCCGACCTGCAGTGGCAGCGcatgGTTGACGAcatgCGCGCCCTCGGCAAGCTCAACAGCTGCGTGGCCGTGTGCGACGTGTCCGGAAGcatgTCCGGCCTGCCcatgGACGTCTGCATCGCGCTTGGCATCCTCGTGTCCGAGCTCACCGACGACCCGTGGCGCGGCCGCGTGATCACCTTCAGCGAGCAACCGAACATCCAcatgATCAAGGGCGACACCCTTTCCGAAAAGACTGACTTCGTCCGGAAcatggattggggtatgaaCACCGACTTCCAGGCAGTGTTCGACAAGATCCTGGAGGTGGCCGTGGACGCCGGCCTGCCGGCGGAGAAGATGGTGCGGCGGGTGTTCG…	0	0	0	0	1	0	0	0	0	0	1	0	0	0	0	0	0	0	0	0	1	0	unknown protein [Oryza sativa (japonica cultivar-group)]	3	e-105	none	656	CATGAATTGTGGTATGAA fuzzy_for (hit = 292) 0 0 0 0 1 0
gnl|UG|Ta#S17895029	TACCCGCCGTATTTAACAGTCCTTAGGCATTGGCCCACTTCATTTCCGCCCCCAGCCCGGATTAGCGGTCCCGCCGAGGCGCCGGTTCCGACCAGTGGAGTAGTTCCCAAGTTCAGCACCGAAcctgtgaggcttctggttGCTGCTGGACCTGGACGAAAAATGCTGTTTACGATTACCTCCCCAACCGGAGCCTCAACCCTTCCTTTTCGGCACCAGAAAGACGCGCCACTTGATTGGAAGATGAGGCAGAGCATCTGGTGGGGGATCGCGCGCGGGCTGCTGTACCTCCACGAGACCTCGTGCCTCAAGATCGTCCACAGGGACCTCAAGGCCAGCAACGAGCTCCTCGACAATAAAATGACCCCCAAGATCTCCGACTTCGGcatgGCcatgATC…	1	0	1	1	0	0	1	0	1	1	0	0	0	0	0	0	0	0	0	0	3	0	receptor protein kinase-like [Oryza sativa (japonica	1	6e-95	none	426	CATGTGAGGATTCTGGTT fuzzy_for (hit = 123) 1 0 0 0 0 0	CATGGACGCGGGGCTGGC fuzzy_for (hit = 641) 0 0 1 0 0 0	CATGCGGGAGTTTTGGAT fuzzy_for (hit = 962) 0 0 0 1 0 0
gnl|UG|Ta#S13050698	AGCACTCTTCCCACCTACGGCCGCTTAGCCAACGCGAGGCGCCGCCGGAGCCGGCGATGCAGGCGGCGGCCTCTTACCGGGGCGCGGCAGCCCACCGCCGCGCCGGCCACCCTTACCGACGCCCTCCCGGTCCCTCTCTTCTTCTACCCGTCCGTGTCGCCGGCGTCGGCCGTCTCTGCGACGCGGCGGTTCCGCTCCGATTCGGTCCCCTGCCCCTTCATCGGGCTCGCGGCGGTGGCGGCGGCGTTTTCGCGCACCTCGATGCCAGCAATGGGGAGGCGTGGCAGATGACGCGCGCGCTCGGGCTAATCCTTGCTGATCACCAGGCGCATCACTGCAAAGGTTGGGACAGTACAGAGAAGCAATGAGCTGGTACTACAAGGTTCTGGCGCTATCAAA…	0	0	0	0	0	1	0	0	0	0	0	1	0	0	0	0	0	0	0	0	1	0	putative tetratricopeptide repeat (TPR)-containing protein [Oryza	2	5e-25	none	319	CATGAGGAGCCCCTCTCT fuzzy_for (hit = 700) 0 0 0 0 0 1
gnl|UG|Ta#S17982246	AACTGCTAGTGCGATAAGGCCTATCCAGGTGAGATCGTATAACAAGTTTGTACAAAAAAGCAGGCTGGTACCGGCTCCGGAATTCCCGGGATATCGTCGACCCACGCGTCCGAAGGGTTTGATAAAGTCATATGGGAAGTCACTGAATATAACAAAGGGAAGACCCCATCAATCACCTTAAAATATTATAGTAAAGATGGAGAGGAAGGTTTCCCAGGTGATGTTTCTGTTATGGCCAGATATtctcttccatcaagcatgGAGTTGAAGCTAGAGATGGAGGCTGCACCTTTGAACAAGGCCACACCTATCAGTTTAGCACAGCACACCTACTGGAACCTGGCAGGCCACGACTCCGGAGATGTGCTTGCACATTCTATCCAGATACGGGGATCTCAG…	1	0	0	0	0	0	0	0	0	0	0	0	1	0	0	0	0	0	0	0	0	1	Aldose 1-epimerase [Oryza sativa (japonica cultivar-group)]	1	3e-80	none	362	CATGGTTGATGTAAGAGA fuzzy_rev (hit = 243) 1 0 0 0 0 0
gnl|UG|Ta#S32708872	AGTNAGNAACNCGGNTTCCCAGCNNTGGAACCCCNCCAGTNCAGGAACACGGTTCCTGGCACTGGAACACCACCAGTCAGGAACACGGCTCCCGGCACTGGNACNCCACCAGTCAGGAACNCGGCTCCCGGCACTGGAACACCTGCAGTCAGGAACACGGCTCCTGGCACCGGAACACCAGCCAGGAACTCGCTTACTGGCACCGGAACGCCACAGGCCAGGAACTCGCTCACCGGCACAGGAACACCAGCAGCCAGGAATGTGGCTCCTGTCACCGGAGCACCACCAGCCAGGAACTTGCTTACCGGCACCGGAACACCACCAGCCATTCGGCAACATAACCCAGCGGTGAATGGGGCTAGCAAGGGGAATCCGCCGGCCAGCCAATagccaggctaa…	0	0	1	0	0	0	0	0	0	0	0	0	0	0	1	0	0	0	0	1	0	0	PREDICTED: similar to CG13731-PA [Homo sapiens]	1	3e-09	none	206	CATGTCATTAGCCTGGCT rev (hit = 388) 0 0 1 0 0 0
gnl|UG|Ta#S32647338	CCATCATAGNGAATTTATGGACGAATGTCAACATAAGGGATGAGCTTAGTGATGAAGATGCTCTCAAGTTCAAGAAAGATTTCTTTGTAGCTTGCCCTTATATAGATAcatgGAGTGAGATTACcatgGACAATGAGTACTTGGTTGAGGTGGGAGAAGATGAGGAAATTGCCAAGGAAGTTGATGGTATGGAGGATGTAGAAGAAGATGCAATTGCAATAAAAAAGAGAAGCCAAAAGAAGCACAAAATGAGGCAAGCTAGCAAGGGTGTAAAGAAGAGGCAGAAGAGGCGAAAAGACGGCAATAAAGGCACGATTCAGCTCAACTTTAAGAGAAAATTTTTGATGCATATGCCTGAAAAGGCAAACAAGGATGGTATCATTCCTTTTCGGTTGGGCC…	3	0	1	0	0	0	0	0	0	0	0	0	3	0	1	0	0	0	0	1	0	3	unknown protein [Oryza sativa (japonica cultivar-group)]	3	2e-11	none	626	CATGCTCGCTACCAAGGA rev (hit = 529) 1 0 0 0 0 0	CATGTTCGCTACCACGGA fuzzy_rev (hit = 529) 1 0 0 0 0 0	CATGGAGAAGCCTTTTAT fuzzy_rev (hit = 549) 1 0 0 0 0 0	CATGGAGAAGTCTTTTAA fuzzy_rev (hit = 549) 0 0 1 0 0 0
gnl|UG|Ta#S18012668	CCCACGCGTNCCGCGACTGGAGCACGAGGACACTGAcatgGACTGAACCGAGTAGAAAGTTGGTCTCACCCTCCCCAAAACGAAACCCTACTCCTCGGCCCTCAACTTTCCTCTCTCGCGGCGGCGGCGGCGGCAGCGGGATCTAGGGCATCGGCGCGGCAGCTAAAATATCAACCCAGGAATGGCAATGTCTTGGACACGAGCATTAAAGCGTGGAGTTATTCCAAGGGATGCAGCTCAATTGGTCGGGATAAGAGGCTTTGCAGCCCAGCCCAAGGGAAAGAAGGGCGGAAAAGGTGGTGCGGCTGATGCTAAACCTGTGCTCAGCAAAGAAATGAAGAGTACAACTGTGTTCGGGGCAAATATCCTGAAGGAGGGTTCTGACCCGAAGATCCAACC…	1	0	1	0	1	0	1	0	1	0	0	0	0	0	0	0	1	0	0	0	2	1	expressed protein [Oryza sativa (japonica cultivar-group)]	2	8e-48	none	130	CATGATCCGAGCCTGGTT fuzzy_rev (hit = 523) 0 0 0 0 1 0	CATGTAGTGGTCGTAGTC fuzzy_for (hit = 588) 0 0 1 0 0 0	CATGCTCTTACTTGGCTT fuzzy_for (hit = 780) 1 0 0 0 0 0
gnl|UG|Ta#S26028640	GTATACTGCGACCCACGCGNCCGTGCTGTTTACAGAGGCGACCTCTCTGATGGTCGCCAGATAGCAGTCAAGATGCTAAAGGACTTCAAGACTGATGGCGAGGATTTCATCAATGAGTTAGCTAGCATTAGTAGAACTTCTcatgTCAACGTTGTTACTCTCTTAGGATTTTGCTTGGAAGGAACCAAAAGGGCActaatttatgactatatgCCTAATGGTTCACTTGAAAGGTATGCTTTTAAAGATGGCTCCGAAGGTGGAAATACTTTAGGTTGGGAGAAATTATTTGAAATAGCAGTGGGAATTGCTCGAGGACTTGAATATCTGCACAGAGGATGCAATACTCGCATTGTGCATTTTGATATCAAACCCCACAACATTCTATTGGACCAAAAC…	0	0	1	0	0	0	0	0	0	0	0	0	0	0	1	0	0	0	0	0	0	1	receptor serine/threonine kinase PR5K-like [Oryza sativa (japonica	1	e-132	none	913	CATGTAGTCATAAGTTAG fuzzy_rev (hit = 195) 0 0 1 0 0 0
gnl|UG|Ta#S22369029	ACGCTTGACCTTAGGCCTATTTAGGTGACATTCCAGAACAAGGTTGTACAAAAAAGCAGGTTGCTACCGGTCCGGAATTCCCGGGATATCGTCGACCCACGCGTCCGTCAACTACTGGGACACGGCGAGCACGCTCGCCGGCGATGTTGATGAGCCGAGGAAGACGTTCCCCAAGGCGGTGTTCGGCGCCGTGGCGCTCGTCGTCGGCGCGTACCTCATCCCGCTCCTGGCCGGCACCGGCGCGCTGCCATCGGAGACCGCGGCCGAGTGGACGGACGGGTTCTTCTCCGAGGTCGGGCAGAGGATCGGCGGGCCCTGGCTGCTCGTGTGGATCCAGGCCGCGGCGGCcatgTCAAAcatggggctcttcgaagcCGAGATGAGCAGCGACTCCTTCCA…	0	0	0	0	0	1	0	0	0	0	0	1	0	0	0	0	0	0	0	0	1	0	cationic amino acid transporter [Arabidopsis thaliana]	2	8e-73	none	479	CATGCGGCTCTTCGATGC fuzzy_for (hit = 357) 0 0 0 0 0 1
gnl|UG|Ta#S12977414	CGCCCCCGCCTTTNCCGTNCGTTGCTCGCGGCAAGTTCCAcatgCAGTAGTAGTAGTACTACTAGCAGCTACTACGTGTTTTTGTTTTGTTTTGTTTTGGCTTTCAAATCAGGGGCGACGACAGACAGATCCGCGGCtttctcgaattgggcttaGCTGCATCCATCCATCCTGCAGGTCCATCAAATCAAATCCGAAGGGAAGCTATAGCAGCCGCCCAGCCAGACATCAATCAAATCACCTCTACTCATCACATCAAATCAAAGGGGACCAAAAGGATATCTCTTCCTCCCCTCCCCGCCCCGCGCGCCCGGCTCGTATAAAATCCCCCTTTCTACACACCCGCAATTCCTTGCATTGGTTCCTCAATCTCGACTCATCTCTCCATTGTAGTAGTGA…	1	0	0	0	0	0	0	0	0	0	0	0	1	0	0	0	0	0	0	0	0	1	no hit	none	na	none	0	CATGCCCAATTCGAGAAA fuzzy_rev (hit = 137) 1 0 0 0 0 0
gnl|UG|Ta#S13043384	TCGGCACGAGGCTACGACTGCAGCATCGGGCGACCCTTAATTTTATGGAGTATTACTTAATTTTTGCaagttgcaacgaatcattTCTCCCATCTATGTTGCTTGCTACTCTGCAAATATATCTCAAATACTTGGACGTATGGCAAGCAACAACAAACAGACTTTGTTGTTTTTAGTCTAATGCGATATTTGTTGGGCGTCACCGAGGAATGCCAGCAAAGGCGTGAAGAAATACTTGTAATCAGTGTGAcatgTCGTGTGAGATGAAGGTGGCAAACCATCACTTGAAGCCAAGcatgTGGTGGATCCGCcatgGATGATGGATGGACCGATGAGTGTAGAAGTTTGAGCTGCGAAACTTTGTGCGATCGAGCTCTTGGTGCAATTAAGCATATGGCT…	0	0	0	1	1	0	0	0	0	0	1	0	0	0	0	1	0	0	0	0	1	1	no hit	none	na	none	0	CATGATTCGTTGCAACCT fuzzy_rev (hit = 67) 0 0 0 1 0 0	CATGCTATTATTTGCTAT fuzzy_for (hit = 546) 0 0 0 0 1 0
gnl|UG|Ta#S13112394	CTACTACTACTATATTTTCTGTAATCAGAATGTACCTAGTGcatgcataccactatgtacctgTGCGTACGCAGCcatgAAGGAATATGGCGTGATAAATCTTcatgTATTTCAATATTTGTGTAGGTTTTTTTGGGAGCTTAATATTTGTGTAGTTGcatgCACCGATCATCGAAGcatgTGGCCACCCTGTACCGTGGTGTGTAATAATTTATGGTAATAATTGTTGCTTTAAAAAAAAAAAAAAAAAAAAAAAAA	0	1	0	0	0	0	0	1	0	0	0	0	0	0	0	0	0	0	0	0	1	0	no hit	none	na	none	0	CATGCCAATATGTACCTG fuzzy_for (hit = 45) 0 1 0 0 0 0
gnl|UG|Ta#S17972907	CACCAGCTAGGTAGATTTAGGCCTATCTAGGTGACTAGATAGAACAAGTTTGTACAAAAAAGCAGGCTGGTACCGGTCCGGAATTCCCGGGATATCGTCGACCCACGCGTCCGAATTTATCACCAGAGAATAATGCCACATCCAGCAAATCGTCTTTCGAAACTGACTCAAGTGAGATCAATACTGAGCATAAGCGGAAAAAAATCCATCAGTTTCTACAGCATTACTACTTGGTGGGGTGCTTGGTCTTGTTGAAACTCTGCTTCTTGTTTCCTGTGCAAAACCTATCTTAGACTTcatgGGTGTGAAAGCGGACACTGGAATGTTGAATCCTGCATTACAGTACTTGGTACTCAGATCTTTAGGTGCTCCTGCTGTTCTTTTATCTCTGGCAATGCA…	0	0	0	1	0	0	0	0	0	1	0	0	0	0	0	0	0	0	0	0	1	0	putative membrane protein [Oryza sativa (japonica cultivar-group)]	1	3e-55	none	537	CATGTAACATCTGCCGAT fuzzy_for (hit = 512) 0 0 0 1 0 0
gnl|UG|Ta#S32707678	CTTGAAGAGACAGAAATGATTTTTGGAAAGATGGAACTTANTTTAAATTGGGATTTTCTCAGAGCTAGACCAAAAGGTAAGGAGTTAGTGAAATATGAATCACCCCGTCGAGCAGTGCCCGAGTGTAGAGAATGTTAAGCAAGTGCTCAATGGATCTGCACACAGCTTGAGGATAACTGATGCTTACCCTAGGTACTTCCGGGTTACTGGATCAGGTGAAGTGCGGCGACTAGAGTCATCGATAGATTCAGTAAGCGGTGAACTGCTCTTGAATAATGGCACTCCTCCTTGGTGGTCATTCTACGATACAAACCCATCAGATCTGGCAGGTTGTCAAGGGCAGAATGGTCCTATGGCAATCGTCGTGTCTGAGGAGACACCTCAGGGCATTATTGGTGA…	0	0	1	0	0	0	0	0	0	0	0	0	0	0	1	0	0	0	0	0	0	1	hypothetical protein [Oryza sativa (japonica cultivar-group)]	2	e-102	none	1762	CATGGTATTGCTCTTAGC fuzzy_rev (hit = 800) 0 0 1 0 0 0
gnl|UG|Ta#S26023366	CGACCCACGCGTGCCGACCAAATGAAGAATCGGTGAAGGGTACAACCAATAAAGATGATGCCGGGAACTTGACGACCTCTGATAGCAATGTTATCGGTGCTCCACCTCCGGAGAAAGcatgTGGAAGATCATTTCCTTTGTTCTCTGAATTAcatgCACTTTGGTGAACAAAAAGTATGATTGGTGTTCCTGGTGAAACTGAGTGAAGCTAGAAGATGCTATGAGAAGGAACTTGCCAAGACCATTTGAAGAACAGCCTGATCTCCTGcatgAGGGGCTCTTTTGTGTGTGCAGGACAATCCCAACGATTGTCCATTCATTTCATCCGTCGTGTACATCTTGGAGAACGGAAGTGCCAAACTTcatgTCCCGAACCAACCGATTGCAGAGGCCAAACCT…	0	0	1	1	0	0	0	0	1	1	0	0	0	0	0	0	0	0	0	0	2	0	jumonji family protein [Brachypodium sylvaticum]	2	5e-11	none	580	CATGGCTGTTGGCGTGTT fuzzy_for (hit = 799) 0 0 0 1 0 0	CATGACTGTTAGTTTGTT fuzzy_for (hit = 799) 0 0 1 0 0 0
gnl|UG|Ta#S32667038	CCCGCTTCCCTCCGGCTCGATTCGATCCTTCTCCGCCCCCCGATcatgGCGTCCTCCTCCTCCTCGGAATTCGACGATCCGTCGGCGAGGCGCCCGCCGCCGCCGCAGAGGAAGCCGCCGGTGCTGATGCTGCTCCCGCTCATCTACGCCCCCGTTTTGCCCCTCATCAGGATCGGGCTGCGGCATAACCCGGTGTGGAGGGACCGCGTCTTCTACGGCGTCCTCGCCGGCGCATTCGTGcatggcacctacctcataTCGGAACTGTACGACGTGGAGAGCAAGTGAATCATACCTTCCAAAGCTCCAGCTATGAGTTTGCGACAGCAATTTTTGACGATTGCAAGTCTAAAATTGATGATGAGTGACTGATTTTTCATATTAGcatgTTTGCCCTCT…	0	0	0	0	1	0	0	0	0	0	1	0	0	0	0	0	0	0	0	0	1	0	unknown protein [Oryza sativa (japonica cultivar-group)]	1	7e-18	none	78	CATGGCACCTTCCTCTTA fuzzy_for (hit = 240) 0 0 0 0 1 0
gnl|UG|Ta#S17986195	TTCCGAGGACAGCAAGAAACAGGTCAGGGAGGGCCTATGGCGCTGCAGCTCAGGGGTGCAGCGAGCAATGGCGGGGGGATGCGGCGGCGAAGGCACGCTGGCGAGGTGGCGGCGGGCGGCAGCCAAGCGGATCGGCCTCTCCTGCGCCTCCTTCTTCTCCTCCCACGCCGCCTCTCCCTCCCCGCCGCCTCCCAAGACAATCTcatgTTCAGCAGTGAATGCGCCCGCAGACAGCAGTgatggagagcaggaaaagCTGGAGGAGCCGACCAGCACTAGAATGGCTGACAAGAACTTCTGTGCAATATGTTTGGAGACCCTCAGCACTAGCAGCAGTGGCATTGACAACTGTGACAGGCCAGCGATATTCACAGCCCAGTGCTCCCACTCTTTCCACTT…	1	0	0	0	0	0	1	0	0	0	0	0	0	0	0	0	0	0	0	0	1	0	zinc finger (C3HC4-type RING finger)-like protein [Oryza sativa	2	e-124	none	532	CATGGAGAGCGGGAAAAG fuzzy_for (hit = 238) 1 0 0 0 0 0
gnl|UG|Ta#S13142107	GCCAGAGAGGTTCGCCAATGGGATCTCCAAGGCAGGGGCGTCGGCCGACGCGCCGGCCTTCTTTCCATTCGGGTGGGGCCAGCGGACCTGCGTCGGCCAGAGCTTCGCGATGCTAGAGGCCAAGATGGGGATCGCcatgATTCTGCAGCGCTTCTCCTTCGAGCTCTCGCCGTCCTACACACACGCGCCGTTCCCCATCGGCCTGCTGCACCCAAGAGCACGGTGCGCAACTcatgCTCACAAGGCTTCCGTGAGTTGCATATTGCAAAATCCATTGGTTAAcctgcatgttgtgttccaAATAAATGGGTCCGGGCAATAAATTATGAATTCCAAGAAAATATCAAATGCTcatgTTTGACAATAAGTGGGGTGCTAATTTGGGCACAAGGTGGNAAC…	0	0	0	0	0	1	0	0	0	0	0	1	0	0	0	0	0	0	0	0	1	0	putative cytochrome P450 [Oryza sativa (japonica cultivar-group)]	2	5e-27	none	531	CATGCCTGTTGTGTTCCA fuzzy_for (hit = 282) 0 0 0 0 0 1
gnl|UG|Ta#S24623196	TCCCTTTATAATTRCTGRCTACGCGGTGGCGGCCGCTCTAGAACTAGTGGATCCCCCGGGCTGCAGGAATTCGGCACGAGGCTCACCGGGAAATTCCTCGACCGATTGAAAGCCAAGGCCCTCTCGTCCTCCTTCAAGATGCAGATCTTCGTGAAGACCCTCACCGGCAAGACCATCACCCTCGAGGTCGAGTCGTCTGACACGATCGATAATGTCAAGGCCAAGATCCAGGACAAGGAGGGAATCCCTCCGGACCAGCAGCGCCTCATCTTTGCCGGCAAGCAGCTGGAGGATGGCCGCACCCTGGCTGACTACAACATTCAGAAGGAGTCCACCCTCCACCTGGTGCTCaggcttcgtggaggcatgCAGATTTTCGTCAAGACCCTCACCGGCAAG…	1	0	1	0	0	0	1	0	0	0	0	0	0	0	1	0	0	0	0	1	1	0	poly-ubiquitin	1	e-123	none	272	CATGCCTCCACGAAGCCT rev (hit = 351) 0 0 1 0 0 0	CATGTGAAACTCTAAAGA fuzzy_for (hit = 1017) 1 0 0 0 0 0
gnl|UG|Ta#S17986415	CACGCGTTCCGNATGTATTTNCAACAGAGAACAATCAAAAGGCCTCCTCTGGTTGTACTCTGTTGATAATACAGTATGGcatgAGGCTGAGGAACATTTCCGAAGGAGGCCTTTTGATTGCTGAGGCCACTGGAGTTTCAGACACTGCTCAAGGGTACAAAGACACTCCTGGCATTTGGACAAAGGAGCAAGTAGAAGcatgGAAACCGATCGTGAATGGGGTTCACGCAAAAGGAGGAATATTTTTCTGTCAGATTTGGcatgTAGGAAGAGTCTCCAATCACACTTTTCAGCCTAACGGGCAGGCTCCAATTTCGAGCACTGATAAGCCACTCAAACCTGTAGTTAGAGCCAATGGCATAGATGTGCCTACAATTTCAACTCCTAGGCGGCTACAGA…	1	0	0	0	0	0	1	0	0	0	0	0	0	0	0	0	0	0	0	0	1	0	12-oxo-phytodienoic acid reductase [Zea mays]	3	e-149	none	371	CATGGTAATTTGATAGAT fuzzy_for (hit = 491) 1 0 0 0 0 0
gnl|UG|Ta#S13172059	GCGAGAGGTGCTCGTCGACCTGTGCTGCTCCGTCGTCAGCGCCGTCGCCGTGCTCAGCTTCCTCGCCTCCGTCGTGCTCCGGTAGAGTCCGTCAGGCAGGGTCCGGATATCTGGGTAACTCGTGAAAcatgtagtacaacagtttTTCCACTAGAAAAAAAAAAAA	0	0	0	1	0	0	0	0	0	1	0	0	0	0	0	0	0	0	0	0	1	0	no hit	none	na	none	0	CATGTAGTAAATCAGTTT fuzzy_for (hit = 127) 0 0 0 1 0 0
gnl|UG|Ta#S16058508	TGTACTTGCTTTTGTGATTTTTCATTCCTGAAGAAATGGGCGACATCAAGGTGCCAAGACTGTTAtgcgttctactactcatgccacttcttttagtTCCTTGCTCAGAAGCCAAGACCTGCGAGGTAGCTAGCAGTACCTATCTGACAATAGcatgCAGGGTGGATCcatgTGCTAAAGCCTGCCACAAGGAGGGTTTTACCAAGGGGTTATGTTACATATACCCACCATTTACAATTCTTTGTATCTGCGAAAAAGAGTGTTGAACAAAGAAAACGTTGCAATTCGCGTAGGATGTGTGATGTAACAAATAATAAGGTTGGGTAGTATGATGAATTAAAAAAAAAAAAAAAAAAAAAAAAAAAAAAAAAAAAAAAAAAAAAAAAAAAAAAAAAAAA	0	1	1	0	0	0	0	1	0	0	0	0	0	0	1	0	0	0	0	0	1	1	no hit	none	na	none	0	CATGAGTAATAAAACGCA fuzzy_rev (hit = 65) 0 0 1 0 0 0	CATGCCTCTTCTTTTAGT fuzzy_for (hit = 79) 0 1 0 0 0 0
gnl|UG|Ta#S16058033	CGGAAAATGAATTTAAGGTTGAAATAATTAACGAATTGCCCGAGGACAAGACCATTACAGTATACAGATGTGGTCCTTTGGTCGACCTCTGCCGTGGCCCGCACATCCCAAATACTTCCTTTGTTAAAGCTTTCGCTTGCCTCAAGGCTTCAGCATCATACTGGAGAGGAAAAGCAGACCGTGAGAGCCTGCAGAGAGTATATGGAATCTCCTTCCCTGATTCTAAACGTCTCAAGGAATATCAACATATGATAGAGGAAGCTAAGAAACGCGATCATAGGTTACTAGGGCAGTCCCAGAAACTCTTCTTTTTCCATCCACTTAGCCCAGGTAGCTGCTTCTTCCTTCCAAATGGCGCTATAATATATAACAAATTGATGGATTTTTTGCGCAAGGAGT…	1	0	2	0	0	1	1	0	2	0	0	1	0	0	0	0	0	0	2	0	2	0	putative threonyl-tRNA synthetase [Oryza sativa (japonica	3	0	none	745	CATGCTGCAAACTAAATG fuzzy_for (hit = 470) 0 0 1 0 0 0	CATGACTGATAGAACAAT for (hit = 1261) 1 0 0 0 0 0	CATGTTGTCAACTGTACA fuzzy_for (hit = 1559) 0 0 0 0 0 1	CATGATGTATCAATTCTA for (hit = 1585) 0 0 1 0 0 0
gnl|UG|Ta#S16201633(for)	GCAGGTGCAACACTAGCTGCAAGCACAAGAAGTAGGCAGCAATGGCGAGGCATCGCCTCCTCGCCGTGCTCCTCATCGGGATAGTTGCAGCCTTCGCCTTCAACCAAGCAGCTGCGGCTGGCCGAGGCcttgctgccgtcgagaagTTTGCAGAGCTAGAGCCAAAGCCAGAATCCAAACCAGAGCCAATGGCCAAACCTATGCCACACCCAGAGCCAGAGCCTTGCAAACCTGAACCGATGCCCAAACCCAAACCAAAGCCCGAACCAAAGCCCGGACAGAAGCCCGAACCAGAACCCAAGCCCAAGCCGATGCCAAAACCAAAGCCCAACCCCTGCTCCAAACCAAAGCCAGGTCCTAAGCCCGAGCCAATGCCGAAACCCGAACCAAAGCCGGAGC…	0	0	2	0	0	0	0	0	2	0	0	0	0	0	0	0	0	0	0	0	2	0	no hit	none	na	none	0	CATGGTGCCGTCGAGAAG fuzzy_for (hit = 128) 0 0 1 0 0 0	CATGTATCCCAGTTATTT fuzzy_for (hit = 552) 0 0 1 0 0 0
gnl|UG|Ta#S32690928	TCAAGGAGGACATTCTTTCAAGGTTGNTGATTGCAAGTCAGNTAAATTGTATGGAAATGCGGATTATGTCGATGAGAGGCACCGGCACAGATATGAGGTGAATCCCTGATATGGTGCCAGAGTTTGAAAACGCTGGACTTAAGTTTGTTGGCAAAGATGAGAGTGACAGGAGAATGGAGATAATTGAGATACCCAATCACCAGTATTTCATTGGCGCACAGTTTCATCCTGAATTCAAGTCAAGACCTGCGAAACCTTCTCCACTATTTGTTGGCCTAATCGCCGCCTCATCTGGGCAATTGGACAAGGTGCTGCAGGGCTGCTCCAATGGCcatgTGATTCCTGGCAAACATCAATTCAGCAATGGTCCATACACGCCGGCTGCACACCAAAACACAA…	0	1	0	0	0	0	0	1	0	0	0	0	0	0	0	0	0	0	0	0	1	0	putative CTP synthase [Oryza sativa (japonica cultivar-group)]	3	2e-65	none	619	CATGTGGACTGTCTACAG fuzzy_for (hit = 594) 0 1 0 0 0 0
gnl|UG|Ta#S16058313	GCACGAGACCACGCGGAGCTGCTGCTGCTCGGGTACGCGCCGTGGTGTGAGCGCAGCGCGCAGCTcatgCCGCGGTTCGCCGAGGCCGCCGCCGCGCTGCGCGCcatgGGCAGCGCCGTCGCCTTCGCGAAGCTCGACGGGGAGCGCTACCCCAAGGCGGCTGCCGCCGTCGGGGTCAAGGGCTTCCCCACCGTGCTCCTCTTCGTCAATGGCACCGAGCACGCCTACcatgGCCTCCACACCAAGGACGCCATAGTTACTTGGGTAAGAAAGAAAACTGGCGAGCCAATCATTAGGCTTCAGTCTAAGGATTCAGCTGAGGAGTTCCTCAAAAAGGAcatgACCTTTGTTATTGGTCTATTCAAGAATTTTGAGGGAGCAGACcatgAAGAATTTGTG…	1	0	1	1	0	0	1	0	0	0	0	0	0	0	1	1	0	0	0	0	1	2	protein disulfide isomerase [Zea mays]	1	0	none	529	CATGGTTTTGCAAGGTAT fuzzy_rev (hit = 773) 0 0 1 0 0 0	CATGCGTGCAAATTTAAA fuzzy_rev (hit = 1134) 0 0 0 1 0 0	CATGAAGAATTATTACGT fuzzy_for (hit = 2523) 1 0 0 0 0 0
gnl|UG|Ta#S26019859	ACGTTTGGGNNTAACCACAACACCGGCNGCGTTAAATGGCCAGGTACAGTGACAGTCCAGTCCCAATTCAGATTGCGAAAGTGATGGGAAGGGCGATCGCTACGGGCATCTTCGGTATAACGAAAGCTGACGAAAGGGGGATGTACTACAAGGCGATGAAGATGGTTATCGGCAGGTCTATCGTAGTCACGACGTTGTAAGTCGACTGTCCAGTGACTTGTAATACGACTCAGTATAGGCCGAATTGGGATNGACGTCGcatgCTCACGACCGCcatgGCcatgGGATTTCGAGCGACCGCCCGGGCAGGTGCAGTGGTATCTACACAGAGCCAAGAGAAATGGAGAAGTAAGTTATAACCCCATCAAAGAAGGAGCTTGGTCTTGATTTCAAAGGGGA…	0	0	1	0	0	0	0	0	0	0	0	0	0	0	1	0	0	0	0	0	0	1	OSJNBa0039C07.11 [Oryza sativa (japonica cultivar-group)]	2	6e-44	none	673	CATGTAAATTGACACGAT fuzzy_rev (hit = 535) 0 0 1 0 0 0
gnl|UG|Ta#S17898894	GCTTCCAACGCGTCGGGAGCTCTCCCANATGGTCGACCTGCAGGCGGCCGCACTAGTGATTAGCGTGGTCGCGGCCGAGGTGCCACCTCGCGAGCGCcatgCTGTCCCCGGCGACCACCGCCACGGCCGCCGCCTTCCTCTCCGCGGCGCCTGCCTCCTCATCCTCTACCCACCGCAGGCGTAGCCGTCGCGCTGCTATCTCCGCCTCCCTCTCGTCCGAAGAACCGCTGCTCATACGTGCGGCGAGGGGCGAGGATGGGCTGCCTAGACCGCCGGCGTGGATGATGCGGCAGGCTGGGCGGTAcatgGCGTCGTACCAGGCGCTGTCCAAGCGCCACCCTTCGTTCCGGGAGCGGTCGGAGACCACCGACCTCATCGTCGAAATCACGCTACAGCCGT…	0	0	0	1	0	0	0	0	0	0	0	0	0	0	0	1	0	0	0	0	0	1	putative uroporphyrinogen decarboxylase [Oryza sativa (japonica	3	e-111	none	402	CATGCGCCTTATATTTAT fuzzy_rev (hit = 698) 0 0 0 1 0 0
gnl|UG|Ta#S16058124	GCCAATCCCGGCTTCCCGATTCCGATCGCTGAACGCCAACCACTTTCCTAAGCAGGGGGGCGCCGCGGAGATGTCGGCGACGTGCGCGGCGGACCTGGGGCCGCTGCTGGGGGCGGCGGCGGCGAACGCCACGGACTACCTGTGCAACAGGTTCGCCGACACCACGTCCGCGGTGGACTCCACCTACCTGCTCTTCTCGGCCTACCTCGTCTTCGCcatgCAGCTCGGCTTCGCcatgctctgcgccggctcCGTCCGGGCCAAGAACACcatgAACATcatgCTCACCAACGTGCTCGACGCCGCCGCCGGCGCGCTCTTCTACTACCTCTTCGGCTTCGCCTTCGCCTTCGGGACGCCGTCGAACGGCTTCATCGGGAAGCACTTCTTCGGCCTCAA…	0	0	0	0	0	1	0	0	0	0	0	1	0	0	0	0	0	0	0	0	1	0	ammonium transporter [Triticum aestivum]	2	0	none	494	CATGCTCTGCACCGGCAC fuzzy_for (hit = 234) 0 0 0 0 0 1
gnl|UG|Ta#S12990810	CACTGCAGGTGTCTCTAAGGACAACCTCTAGTTCAAcatgTCAAGTGGATATAAAGATTGGTGTGAAcatgaagaagtggtgcatTTTGCAATCAAAAATAAAATCTGGAGCAACTGAGGAGTACAGGAGAGAAGTTTGCAAGATTTTGGAGGCTGCCAATGATTATGCCGTCAAAGCTGAGTCAAATGGGCCAAATAGGGAAGATATTGTGGTGACATCTTCAGCATAACGAACTGCAGAAGAAAACCACCTGCATATTTCTGTATACGcatgCATACAGGACATATTTGCAAAATTTGGAGGCTGCTTGCGCTGTAACCTGAAAGCTTCGTCGAAGAGCCAAGCCAATGATGATACTGTTGCAACAAAAAAAAAAAAAAAAAA	1	0	0	0	0	0	1	0	0	0	0	0	0	0	0	0	0	0	0	0	1	0	C2 domain-containing protein-like [Oryza sativa (japonica	3	4e-11	none	612	CATGAAGAAGTGTTGTAT fuzzy_for (hit = 67) 1 0 0 0 0 0
gnl|UG|Ta#S32716972	TTAAGAAGTATGACATCCCTTTTTCATAGTAGATGANGGTCATTACCGCCATTTGGAAAGGTTGGGAACCcatgTTCGGATNTGATATGTATAACATCAAGCCCAGATTTAGTCACCTTGGCCAAGGCTCTTTCGTCTGCGTATGTGCCCATTGGAGCGACTCTTGTTAGCCCCGAAATAGCAGCTGTGGTTGATTCTCAGAGCAATAAGCtaggttcatttgctcatgGCTTTACATACTCTGGCCATCCAGTTGCTTGTGCTGTCGCCATTGAGGCGTTGAAAATCTATCGGGAAAGGAATATTCCTGATcatgTGAAGCAAATCGCTCCACGCTTCCAGGAGGGAACGAAGGCCTTTGCAGGAAGTCCAATTGTTGGGGAGATCCGTGGTGTAGGA…	0	0	0	0	1	0	0	0	0	0	0	0	0	0	0	0	1	0	0	0	0	1	putative aminotransferase [Oryza sativa]	1	3e-88	none	231	CATGAGCAGATGATCCTA fuzzy_rev (hit = 211) 0 0 0 0 1 0
gnl|UG|Ta#S17890079	CGCGTTCCGCGATGCCACATTCAAGCCGCTGGCGAGCGAGCTTAGCTCCGCCGCACCCCTAGGATGAGCGCCTCGGCGGCACCAGCACGGTGTACACGCCGCCCGACGAACTCAAAGCCGGCGATGCCGCCTCCGACACCTTCACGGcatgGGACCTCGCCAAGGCCcatgCCGCATCCAACGACGcatgCAAGAACAACTATGTCCTCCACTGGCTGAGGACGCACGCGACGATGGAGCCGGTGGTGCTGGCGGCGAACCGGCAGATGAGCGTGCTGCACCCAATCCACAAGCTCCTCAAGCCGTACTTCCGCAATACCTTGGACACAAATTCCACGGCGCGACACATTGTCATCGGCTCCGGCGACGAGCGACAGGGCGGTGCCTTTTACCGCAAca…	1	0	0	0	0	0	1	0	0	0	0	0	0	0	0	0	0	0	0	0	1	0	lipoxygenase [Nicotiana attenuata]	3	3e-75	none	861	CATGCGTGACCGCCAAAC fuzzy_for (hit = 1002) 1 0 0 0 0 0
gnl|UG|Ta#S32616260	GCGCGGTCGTGCACCAGGGTATAGTAGAGGTCCATCTATTTATCTATCTATGTAATCTAAACCAAATAATATATGGTAGTGCTCACATCATCTCATCAGCATCCCGTTTGCAAGAGAAGACGCTTGATCGTCGCGAGAAAGGGAGCGTGGATTCATCACGCATCACCTCTGTGTATACCTTATATTTCTGTAAGcatgTAGCATCATCTTTTTTCCACTAGCATTTTCCAACAAAAAAGcatgggtgcacatactagCATCATCTGAAAAAAAGTATGGCCTGCCCAAAATCACTCTATGTATTGACCAACTATGAATACATATATATATATTCTCGATATAACATACTATGTCCTTCGATCACCAAAATAATCTCACTAGACTGCCCATCCATCCACG…	1	0	0	0	0	0	1	0	0	0	0	0	0	0	0	0	0	0	0	0	1	0	no hit	none	na	none	0	CATGGGTGAAGATACTAG fuzzy_for (hit = 239) 1 0 0 0 0 0
gnl|UG|Ta#S12959359	CCCGTNCTGGCAGCCTGCTTGCTTCCCCGAGTTCTTATTCTGCTTTGAATTCGTGATTTTACTTTATTTGCTGGTCGAGTTCCGGTTCCGTCTTCCAGCTCTGCGGTGCGTCAGTTTCGGCTGCTGTGTTCGCTCTTGATTTGCCGGTGAGATCTCCGATTCGAGGCTTGCTCCTTTTCTTTCTGGCCCAGTTcatgTGTTGGTTTGGTTTCGGCGTGCCGATGATGATGCAAAAGCATCGGTGAATTCTGGATGAATGCGCTTGCGCACCACCATTGCGCACAGCTCTCGTGATATCCACTGCGTAATACTCTGAGGCACACATCCTTTGAATTCGTGATTTcattttatttggctggttGAGTTCCGGTTTCGTCTTTCAGTTCCGCGCTGCGTGAG…	0	0	1	0	0	0	0	0	1	0	0	0	0	0	0	0	0	0	0	0	1	0	no hit	none	na	none	0	CATGTTATTTGGCTGGTC fuzzy_for (hit = 343) 0 0 1 0 0 0
gnl|UG|Ta#S13117744	CCACGCGTCCGCTCATCTCAACTGCGAAACAGAACTCGCCTTCTTCCTCTCCCCGATCCCCAATTCCCCAACACCTAACCCTAGCCCAAGAGCCGCCGGCGCGATGCTCCGCTCTCCCGGCCACTCCCCTCGCCAGCTCACCCCGTCGCCCTCCCCCGCCTCGTCCACCCCTCGCCCCGCCTCCCCCACCCCGTCCTCCGCCTCCGCCTCGGCGTCCACCCTCGCCACCACCTCCTCCAAGCGACGCCGCCCGGAGGTGCTCGACGAGGACAGCTACGTCGTCGCCATCGAGCGCATCATCGAGCGCGACTTCTTCCCCGACCTCCCGCGCCTCCGCGACCGCCTCGACTGGCTCCAGGCcgtgcgctcccgggacccGCTCCTCCTCCGCGACGCCCA…	0	0	0	0	1	0	0	0	0	0	1	0	0	0	0	0	0	0	0	0	1	0	putative ES2 protein [Oryza sativa (japonica cultivar-group)]	2	2e-20	none	504	CATGCGCTCCCGGGCCCC fuzzy_for (hit = 360) 0 0 0 0 1 0
gnl|UG|Ta#S32571677(rev)	ATCGCAAGGAGGGCGAGAGCCAGTATACGGCAAGACCGAGGAGCACCTGGGGTCTTACATTCATCACTATCAGGAGTTGCATCTGGATGTTCCTGTTGCTGAGGTCGCCCAGTCTCAGATGACGACACGGCGGTGGTGGCCATCCAGGGGAAAAAGAATGGTCGGTATCCGTGTTTCGACGGCTTGATCACTCCTTCGATCTCGTACACACAGCTTCGGGCTACCAACCCGAGCCAGTTAGAGAGTACGGGGCGTTCACAGACTCCCTTAGCCCGCCAGcatgCTGCATATAAGGAGTTTGTCGAGCATAGGAATCTCGAGCTGCGGGAGTACTTGAAACGAGTGAAGGCAAACGATGATTACAACCGTCAGATGATGACGGCTATGTTGGCGTCTTGG…	0	0	0	1	0	0	0	0	0	1	0	0	0	0	0	0	0	0	0	0	1	0	no hit	none	na	none	0	CATGTCTTGCACTGCTCT fuzzy_for (hit = 728) 0 0 0 1 0 0
gnl|UG|Ta#S18006421	TGGGAACCCATATCCAAGTTCCTCAGCCCATCATCCCGAATTGCTTGGACACAATTCCCCGGGCGGAAACAATTTTATTGGTTCCGGCACGAAGCAAAGGGCGGTCCTTTTACCCCAAcatgCACGAGGTCGACTCTTCACCGGCAAATACGGGATGGAGATGTCTTCCAGGCATACGCTTCATATAACTCACCGAAGCTCGCTTTCCCCAACGAATCATCAAAGCGAGGCTTGCCGAGAGCCGATCCCAAGAAGGCTGAGGACCTGAGCTGCTGATAAAGACTACCCGTACGCGGTGGACGGGNTGGAGATCTGNNCCNCGGCAGAGGAATGGGTCACGGACTACTGCGCGATATACTACGCCGACGGCGACGGCGCCGTCGCGGGCGACAGCGAGCT…	0	0	0	1	1	0	0	0	0	1	1	0	0	0	0	0	0	0	0	0	2	0	Lipoxygenase 3, putative, expressed [Oryza sativa (japonica	2	3e-54	none	459	CATGATGGATGCCAAAAG fuzzy_for (hit = 990) 0 0 0 0 1 0	CATGACAAATAATAATAA fuzzy_for (hit = 1014) 0 0 0 1 0 0
gnl|UG|Ta#S13177454	CAATGCCAAGCACTTTTGATGAcatgCCTTCTGTTTCCAGACTGCTGAATGATGCTGTTACCTTTGTGGTCATTGGTGCTGAATGATGCTGCCGTTTCTGgtttggttgcccatcattGTCTGATGCGGCTCTTGATGGATCTTGGGTGTTGGTCCCTGCTGTAGATGGTCCAACgatggtgtttgtatcatgGcatgGCTGCTGCTCAATTGAAGAACCGGAACTGTTGTGTCTCTGATCACGAGCACAATACTGGGACAAAGTGACCGAGCTTAGCTTACTGCTTTATCGCAANAGAAACTGTTTTCTGCTGGTTTGGGAAGATGTCCTATCTGGGTGGGAGATGCTGCATCCAACCGTAATTNATTGTNATAACTACCAAGTTTAGATCCGANTGT…	0	0	0	1	0	1	0	0	0	0	0	0	0	0	0	1	0	1	0	0	0	2	no hit	none	na	none	0	CATGATGGGCAAACAAAC fuzzy_rev (hit = 100) 0 0 0 0 0 1	CATGATTCAATCACCATC fuzzy_rev (hit = 175) 0 0 0 1 0 0
gnl|UG|Ta#S13109838	CCCGGGTCGACCCACGCGTCCGGCTTTCGCACGTGGACCCGCTGACGGAGCAGCAGATCGTGGCGGTGTACGGGCTGCAGCAATCGGCGGTGCAGACGGAGGAGGCGCTGAGCCAGGGCCTGGACACCCTCTACCAGGCGCTCTCCGACACCGTCGTCTCCGACGCGCTCACCTGCTGCTCCACCCCCAACGTCTCCAACTAcatgggccagatgggcctCGCCGTCCACAAGCTCACCACCCTCGAAGGCTTCGTCAGACAGGCGGAGAAGCTGAGGCAGCAGATGCTCCACCGGCTGCACCAGGTGCTGACGGCGCGGCAGATGGCGCGGTCGCTGCTCGCCGTCTCCGACTACTTCCACCGCCTCCGCGTGCTCAGCTCCTTCTGGGTCAACCGCA…	0	1	0	0	0	1	0	1	0	0	0	1	0	0	0	0	0	0	1	0	1	0	TGA10 transcription factor [Nicotiana tabacum]	3	9e-38	none	506	CATGGGCCAGATGGGCGT fuzzy_for (hit = 202) 0 1 0 0 0 0	CATGTACTCCTGGCTGAT for (hit = 722) 0 0 0 0 0 1
gnl|UG|Ta#S12929827(for)	GGAGCAAACAATCCGAGTACTCGAGGAAGCCAAGGAAGCCAGGTTCTCCAAGCTTCAAGCCTTGGGGTTAAAGCTTCGAGACCTGTGGAAGTTCCACAATACTGCTCCAGAAAATATCTTGGAGTTTGCCGAAACTTTTGCTTGCATAGATGCTGAATCCGCAAATGAATTGACCAAGgagaagtcactttccatggaacttatcagtaaAGCAACTGAAGAGATTAACACCTTGGAGGCTTCTATGGTTGCCAAACAGAAGAAGATGTACTTGGGTAAAAAACAGAAATTGCTGAAATTGCTTGAAGAAACGCAcatgGTACCTGCTGAcatgAAATTTGATCCCAAGAAAAAAGTAGAATCTGATTTCCCCAAGGCAATATCAGATTTGAAGATTAT…	0	1	1	0	1	1	0	1	0	0	0	1	0	0	1	0	1	0	0	0	2	2	no hit	none	na	none	0	CATGGAAATCGACTTCTC fuzzy_rev (hit = 178) 0 0 1 0 0 0	CATGGAACTTATCAGTTA fuzzy_for (hit = 192) 0 0 0 0 0 1	CATGTGAATATCTTTTCT fuzzy_rev (hit = 430) 0 0 0 0 1 0	CATGCGTATTGTACTACT fuzzy_for (hit = 444) 0 1 0 0 0 0
gnl|UG|Ta#S12923081	CTTGCTAGACTAATCAGACATAAAATTTGGATGCTTTCTCCCAACTGGGAGACGGGGACTGATGTGCAGCTGCACGTGAGCTCAAATTTTCCCTATAAATATGcatgAAATACTGCGTTATCTTGCAAGCCACAGCCACAGCCACAGCCACAACCAGATAACAAGTGCAGGTAGCACGCATAGCTCTGGGCTTGTAGCTAGGTAGCTAACcatgGCcatgGGTTCTGCCTCTCGCATTTCTCTGGTGGTGCTCGTGGCTCTGGCCACGGCGGCGTCCGGGCAGCTGTCGTCGACGTTCTACGACACGTCGTGCCCCAGGGCTCTGGCCACCATCAAGAGCGGCGTGGCGGCCGCCGTGAGCAGCGACCCCCGcatgGGCGCCTCCCTGCTCAGGCTGCA…	0	1	0	0	0	0	0	1	0	0	0	0	0	0	0	0	0	0	0	0	1	0	peroxidase [Triticum aestivum]	3	2e-91	none	314	CATGTATCAAAGTATGTA fuzzy_for (hit = 1529) 0 1 0 0 0 0
gnl|UG|Ta#S32716734(rev)	TGCAGTCCAATTACTTGGGATTATTTGGGACAAATTCCCTTTCTTTTTAACCGTACTACAGTTAGATAGCAGGATAAGGATAcatgcttgtactgcctctATCGTAAATTGCAcatgAGTTGATCCCGAGTTTAGACAGCTAGCAATCAATCGCTCTGAAGGTATTGCTCTTTTATTTTATTTGAGATcatgAGGAAATAGGTTCAGATATGTGACTACTCTATGCTGTACTAACTATTCTATGTTGTACTGACTATTCTATGCGACCACCAACAGCAAGGGTTCTCTCAGGTGAGATCCCCTCCTCTCAATTTGTTCCCCTTCATTCCCCTATTTGCGTGTGTCAGCTATTTTTCTTGTATAAACTCTAGCAGAGGAAATAAATCTTGGTGATGGATT…	0	0	0	1	0	1	0	0	0	1	0	1	0	0	0	0	0	0	0	0	2	0	no hit	none	na	none	0	CATGCTTGTACCGCTTCT fuzzy_for (hit = 82) 0 0 0 0 0 1	CATGGGAAGTTTTGGAGT fuzzy_for (hit = 746) 0 0 0 1 0 0
gnl|UG|Ta#S13045194	TCGGCACGAGGGTAGCACGCTAGTGCGTAGTCCGTAGCTCGTCTGTGCAGTGCACTTATGGCGGCTTCGCTAGGACTTACCAGCcatgAAGCCTGCTGCACGGTCCACCCCACCGGCTCCTCCTTGTACAACTTCCAAGCCGATGACCCCTTCGTGGCAGCAGCGGACGGTGCCGCGGAGCTGAGCTTCCCGGAGCTCGTGGAAGCCGCTCGGGCCTCCGACTACTCGCCGCTTCCGGCGTTCGGCGTCGCTGGAGGCGAGACGATGAAcatgtacgggcggagcgtCGTCTTCCCTATGACGACCTCGTACTACTGCGACGGCGCCGGGATGTTCGACGGCGACGCTTCGGCGAGGGGGAGATGGGGAGGGATCGGTGCTATGACCGGGCGGCCGTCG…	0	0	1	0	0	0	0	0	1	0	0	0	0	0	0	0	0	0	0	0	1	0	TPA: TPA_inf: WRKY transcription factor 10 [Oryza sativa (japonica	1	4e-35	none	224	CATGGTCGGGCGGAGCGT fuzzy_for (hit = 269) 0 0 1 0 0 0
gnl|UG|Ta#S32512264	GGTTTTTGTTTGTCTATGTAGTACCACCATCAAGAATTTTCGAAGTGCCTGATGAAGTTCACTCATCTGATAAAACTGgacgtatctgtaagtattCTCAGTAACTCAAGAGCCAGAAATGGGATTCTTCATTTAGTGAGTCTTCTAGAGGTGGTGCCCCTCTTCTGCAAACTCGAGCTAAATTTCCAGGTTTAAGGGTTTATCGTTCTACAAGAAGTCAGCTTGAGGTGGTATTGTGCATCCTTGACAACTCGGTGGCTCTGAGGCGGATGTTCATAGGACCAAGGGTGACGACACTTGATTGTGTCTTTGGACACTGGGCAAAGACACTGGGCGGAGTTTGTATCTTGATATAAGAAGAGGCAGGGAATGAGCCTTGGACGTTTTTTTCGCCCCAGG…	1	0	0	0	0	0	1	0	0	0	0	0	0	0	0	0	0	0	0	0	1	0	no hit	none	na	none	0	CATGTATCTGTAAGTATT fuzzy_for (hit = 78) 1 0 0 0 0 0
gnl|UG|Ta#S19225758	GATTCGGCACGAGGCTGACGATAGACGGGTTCGAGGAGGAGGACAAGGTGACGAACTACATAAGGCTAGTcatgGAGCGAGCTGTTGGGTTGAAGAGAATCGAGTTGCGTGGTGAAGGATGCAAGAAATGTGATGCCATTGATCCGAGGACATCCCAGGTGGATGAAACTCGCAGGCATCGGATCAAGGAGCTACTCACAAATGGATCATCCTCATCCGTGGAGAGAATAATGCGCTGACGGATATGATCAAGGAATGCTATGTCTCATcatgcttgcagctgctgtATGTGGCACGGTCAGCAGTAGTAATTTAATTTCTAGGTACTGATAGCCTGAGAATACTTGAATGGTGTGGACTTTGCAGTGTGTcatgCACTTAGCCAGCTTAGTTCGGAAC…	0	0	0	1	0	0	0	0	0	1	0	0	0	0	0	0	0	0	0	0	1	0	no hit	none	na	none	0	CATGCTTGCAACTGATGT fuzzy_for (hit = 269) 0 0 0 1 0 0
gnl|UG|Ta#S13144860	TAGCTATATTCGATTcatgAGTAACTTAACAACCAACCTGGACGGCAAAAGTTTACTTCACTTGGTAAcatgAGGTGGACACCGAAAGCTTGCTATCTAATTTTCTTCTCTGTAGAGGAAAACAAGTATACCGATAGTTGGACACTGAAAGTTTTCTAAAATTATTTTTAGAGTTGTATAGTGTATACATTTATAACGTAGATCCTTACTcatgTTACACCTTTCTTGTTCTTATGGCGAAAACATTAGCATATTAACCATTTCTATATTTTTCTGTTATTTTCTTTTAATACAGTAGTGTCcatgCTTATAGATTCTATTTAAGTGTCAATCCTAGCATACTcatgTCACTCCCGTCCCANTTTAACTCTGTTGATGGGATGATTCCGCCATTAATTT…	0	0	0	0	0	1	0	0	0	0	0	1	0	0	0	0	0	0	0	0	1	0	no hit	none	na	none	0	CATGACATTGTGTGCACT fuzzy_for (hit = 449) 0 0 0 0 0 1
gnl|UG|Ta#S13056813	TTTTTTTTTTTTTTTTTTTTTTTCAAGGGGAAATCAGTCTACAACCCTACGGATATTAGGACTATCTTGGTACAGAATATGAGcatgAGCAATACATCACACAGTATACGCGTCTAGAGAGAAAGAATTACGACCCACAAGGCAGCAACGATAGCTTCTACCTTCACATATATTTCAATACCTACAGCTATTGTcatgTATGTTAAATAGCAAGAGGTAAAAATGACAGTTATGTACATCCATTGCAAACAGACTTGTGAAGAAGAAGATAAACCGCTAATGCACTTCAATCATTAATCCAATATTGCACATTTTTGCTGTTATAGTCAAGCAGCAGCCTCTTGTACTCGAAGGCTCAGGGTAGTGAAAACTTGGGGACGACCAACAGGCAAGCATTGG…	0	0	0	0	2	0	0	0	0	0	2	0	0	0	0	0	0	0	0	0	2	0	no hit	none	na	none	0	CATGAAAGTGGGATGTAT fuzzy_for (hit = 482) 0 0 0 0 1 0	CATGATTGTGACGCAATC fuzzy_for (hit = 573) 0 0 0 0 1 0
gnl|UG|Ta#S32549017	TTCATTATATATTAGGGGNTAAAAGGAGTTGCAATATGGTATGATATGTTAGAGTTATAATAGAAGTcatgTATACCCCTTTGTATTTATCCCGTAGTATAAGGGGTTTCCTGCATATGTACCACACCTGTACGTGTATATATATCGGCCTATGGCCTcatgGGAATACAAGTTGCTTATTCCTAAcatgGTATCAGAGCTCTAGGGAGGCCATCTTTCTACTCCTTATTCTGTTCCTGATGTTGCTcatgTTCCTCGACTTACcatgaatctgttttctgcCGGTCAACTTACTGATTCTGGTTGTCGTGTCATCCTTGATGTTGACTcttgttctgtccaggatcGTCGCACGCACACTCTGGTTGGGGCTGGCCCTCGCCGCCGTGATTCTCAGGG…	0	0	1	1	0	0	0	0	1	1	0	0	0	0	0	0	0	0	0	0	2	0	putative polyprotein [Oryza sativa (japonica cultivar-group)]	2	5e-60	none	1204	CATGAATCTGCTTTCTGG fuzzy_for (hit = 264) 0 0 0 1 0 0	CATGTTCTTTCCAGGATC fuzzy_for (hit = 329) 0 0 1 0 0 0
gnl|UG|Ta#S16232532	catgTACCAAAACATCcatgCTTTTACTTTGGATTTCGAAGGAGAAAGGCTTTGGATACAACCCGAAGGAAAGCAACTCTGCcatgCATTCAAACAGCTAAGGAAGCTGTCTATTTGTGGCATCTTGTCGATTTTGACCTGTTATGGACAATAAATCTCCTTGAAGCTGCTCCATCCGTTGAGATATTTTCTGTGCGGATATGGGACcatgcttgccaggatgatGAGCAGTTAAGAACAAGAACAGGTTACGAGGCTCAAAGAACGAAACCGTcatgGAGcatgCCCAAGTTCACAAGCTCTGAAACTTGGCAACTGAGAGAGCTTGAAATTGTTGGCTTTAGGCCCCAAGAGCTACAAATTTCATTTTTAAGGTCCGTcatgGAGCGAGCTTCAAAC…	2	0	0	0	0	0	2	0	0	0	0	0	0	0	0	0	0	0	0	0	2	0	hypothetical protein [Oryza sativa (japonica cultivar-group)]	1	1e-36	none	469	CATGCTTGCCAGCATTAT fuzzy_for (hit = 207) 1 0 0 0 0 0	CATGCTTGCCAGCATAAT fuzzy_for (hit = 207) 1 0 0 0 0 0
gnl|UG|Ta#S26025104	TTCGACCCACGCGTNCCGCTNCAATNCATTGCCGGAATCGATTCGTTCGTTCGTTCTCTCGGGGGAACAATCCAGAGCCATATCCAGACCTACAGCCAAGATATGGCGAACAAAAGGATTCAGAAGGAGCTcatgGATTTGCAAAAGGATCCACCAACATcatgCAGCGCTGGGCCTGCTGGGGCGGATCTATTCCACTGGCAGGCCACAATTATGGGCCCTGGTGACAGCCCCTACTCAGGAGGGGTGTTCTTTGTCAACATCCATTTCCCTcctgattacccctttaagCCTCCAAAAGTGAATTTCCAAACAAAGGTGTATCACCCGAACATCAACTCCAACGGCAGCATCTGCCTGGACATCCTCAAGGAGCAGTGGAGCCCGGCGCTGACCATA…	0	0	0	0	1	0	0	0	0	0	1	0	0	0	0	0	0	0	0	0	1	0	putative ubiquitin-conjugating enzyme [Oryza sativa (japonica	1	3e-70	none	148	CATGTTTACCCCTTTAAG fuzzy_for (hit = 273) 0 0 0 0 1 0
gnl|UG|Ta#S15902439(rev)	GGCGGGTCAGGGAGTTGGAGGCGGAGACCTTCAAGGCGGCACGGCGCGGCGTCGAGCTGGAGGAGCGGCTGGCCAGGCTGAGGGCGGAGGCGGCGTCGTGGCAAGCCAAGGCAATGTCCGACCAGTCCACGGCGAACGCGCTGCACGCGCAGTTGCAGCAGGAAGCGGCCACAGCGCAGGCGAGGAGTGGCAAGGCCGCCGAGGAGGCCGAGGGAGCGGCGGACGACGCCGAGTCCGGCTTCATCGACCCTGACAGGGTGGTGGAGGTGGTGGCCCCGCCACCGGCCAGGCCGTGCCGCGCGTGCCGGCTCCGGCCGGCCACCACCGTGCTGCTCCCCTGCAGGCACCTCTGCGTGTGCGCCGCGTGCGATCCCGGCGCCTCTGCCTCCCAAGCCGGCA…	0	0	1	0	0	0	0	0	1	0	0	0	0	0	0	0	0	0	0	0	1	0	no hit	none	na	none	0	CATGGCAAAGCTATAGTA fuzzy_for (hit = 502) 0 0 1 0 0 0
gnl|UG|Ta#S17890622	CACGCGTTCCGCACTNAGGTGTATCAATGAAAGCAAAGCTTTACCGTCTCTCGGAACAAAGATCGGCTAcatgtccatattttgttaTTCCTTTGTGGAGAGGAAGTGGATATACCACcatgTTTATGCAAGTCCAGCTGCCGCAcatgATCTTCACAGGGCTTGAAGATTACAAAGCAAGAGGAACTCAAGCAAGCCCTTACTATACAGTCACTCATTTCACAGAGTTTGCAGAAACCAAGGATACAGTGCTTGTCCGAGGAGACGTTGTCTTCACCAGCAAACTAACCGATGCAGAGGCAAAGTGTCTTTTAGAGACCGCCCACTCGTTCTACCTGAATGATGTGCGGTACAAGCTCGTGGAGCGTTTCAACAAGGAAACAcatgATTTCGAGTTCA…	1	0	2	0	0	0	1	0	1	0	0	0	0	0	1	0	0	0	0	0	2	1	unknown protein [Oryza sativa (japonica cultivar-group)]	3	1e-67	none	236	CATGTTAATATTTTGTTA fuzzy_for (hit = 69) 1 0 0 0 0 0	CATGGACTACATTTCAAG fuzzy_rev (hit = 416) 0 0 1 0 0 0	CATGAAACTACTACCGAG fuzzy_for (hit = 487) 0 0 1 0 0 0
gnl|UG|Ta#S26022979	TTACTACGACCCACGCGTCCGGGACAATNATCTGCCTAAACCCTATGTTATTAATCTTATGGACGAACTTACACTGAAGGGAATTACCCAGTTCTACGCCTTTGTTGAAGAAAGGCAGAAAGTCCATTGTCTGAACACTCTTTTTTCCAAGGTTTTTCCcatgAAATCTTTTAGTTGATTCCTACATTTTAGTCACGTTTTGTGACTGGTCGCAATCTGTAACTAATTTCTCCAATTTCCATCTCGATACAGCTGCAAATTAATCAGTCTATAATATTCTGTAACTCTGTAAATCGTGTTGAACTACTGGCGAAGAAGATCACAGAGCTTGGTTACTCTTGCTTCTACATCcatgCTAAAATGCTGCAGGATCATCgtaatagagtattccatgATTTC…	1	0	0	1	1	0	1	0	0	1	0	0	0	0	0	0	1	0	0	0	2	1	Helicase, C-terminal [Medicago truncatula]	1	5e-24	none	523	CATGGAATAATATATTAC fuzzy_rev (hit = 376) 0 0 0 0 1 0	CATGGATATATACCTTTT fuzzy_for (hit = 434) 0 0 0 1 0 0	CATGCTTTTAGAATAAAC fuzzy_for (hit = 779) 1 0 0 0 0 0
gnl|UG|Ta#S32663850	TCAGGCGAACTGTGTGGTCGACAACTACTTTGTGGTGTTGTGCTCTGTGGACATCAACTGGACATCTCCAACTTCATCGCTGAAGCAGGAGCTCCCGAGTTTGGGTcatgATCTTGCcatgATGTGGGATAAACAAGGTCTCACCGATGTTTCCTTCcatgTTGGCGGGGAGAGCTTCAGCGCACATCGCCTTGTGCTTGCTACCCGATTGTCAGTCTACAGAGCAGAGCTTTATGGTCTGATGGCTGAAAGCAAGATGGCATCTATCACCATCcatgAcatgAAAGCCTCTACCTTCAAATTTATGCTCTATTACATATATcatgGTTCACTCCCTGATGCTGGCAAGGCAGATATTTCTTCCCCcatgGCACAGTACCAGCATCTGCTTGTAGCCGC…	0	1	0	1	0	0	0	1	0	1	0	0	0	0	0	0	0	0	0	0	2	0	speckle-type POZ protein(Spop)-like [Oryza sativa (japonica	2	3e-46	none	394	CATGAAACCTAGAGTAAA fuzzy_for (hit = 690) 0 0 0 1 0 0	CATGTAAGCTAGAGTAAA fuzzy_for (hit = 690) 0 1 0 0 0 0
gnl|UG|Ta#S13230955	CTTCCTCATACCATTTGTTTCAGGAGAcatgGGTGTCTTCATCAAGGTGCCAGTCCTATGCCTGCTGCTGCTGCTcatgCCACTCCTTTCGATCATCCCAGGGTCTGATGGTCTACATTGTGCGGAACCCAGcatgACATATACTGGTCCTTGTGAGGATCGGCcatgcgttgagcactgccGCAAGGAGTATTACACCTTCGGGATGTGCATCAGTTATGCGGGGACGAAGGACGTGAAGCGGTGCTTCTGCTGTAGCTGAACAAACACACCTTGACCACCACCAGCAGCTGTTGCTGCAGAAAGTGATGTANTATTCTCTGTGGAGGGAAACAATAATAAGGTGTTTGGTTTTACAAAGTCTCCGATACAAAAGATTTGACAAAAGACCGGTCAAAA…	0	0	1	0	0	0	0	0	1	0	0	0	0	0	0	0	0	0	0	0	1	0	no hit	none	na	none	0	CATGCCTCGAGCACTGCC fuzzy_for (hit = 164) 0 0 1 0 0 0
gnl|UG|Ta#S18006713	GGATATTTTAGTGAGCACCCCACCGTTTACAATGGGGATAAAGATTGCAAAGTCCCTATTCCCCCTGGTGGAAACTTTCAAAAGCCGCCCTTTTCGGGCAACACTGATGAAGGTTTCCAAGGCCCTTTCCTTATTTGGTTTGGCAAACCCCCAGCCATCCCAAAGGGGTTCTTAAGAcatgGGGcatgTTCATTGCGGTTGGCTTCAATTGGGATAGCCCCGTATGCTTTGATGAGGGTATTAACGAGCCTGCTGATTTCTTTGGGGGTTGGGCAGGCAGTGCCCGATTGGACAacaaaagctatgaccaggGCTGTTCCATTTGAAGAGGCTCTTGCTGCCCGGATCTCTTTAATCAAGCCATCTCTGTCCCAAGTTGAGGACTGTTTGGAGAAGAGG…	0	0	0	0	1	0	0	0	0	0	0	0	0	0	0	0	1	0	0	0	0	1	Phosphoserine phosphatase, putative, expressed [Oryza sativa	1	2e-90	none	296	CATGGTCATAGCTATTGT fuzzy_rev (hit = 294) 0 0 0 0 1 0
gnl|UG|Ta#S16235293	CCACGCGTCCGCTTTTTTTTTATGGTAAGTAGAACAACGCCTAGAAAGAATGAAAGACTGTTTCTAAATTCTAATTACCTTTGCTGCATCTAACCTAACTGCcatgCCTATGTGACCACTAAAGCAAATACCATTGTTTCATCTGCAGCGTAGTCCAGATTTAGTTTTAGTGATTTCTTAACCCTTTTGTTCTTGCtctgaagattaagacatgCACGGGCCTTAGACTATAGTAAGCATCTATGTTATACGCATCTTTTCATTGCCGCGTATACTAAATGTAATCAGGGACTTACTAATATTGATGTATCCCCTCAGTTGTATTGGTACTACTACATATTCGTcatgACACTACCAATTATATATAGCAAATTCAAAGGTGTCTATATGATGCATCTC…	0	0	0	0	0	1	0	0	0	0	0	0	0	0	0	0	0	1	0	0	0	1	no hit	none	na	none	0	CATGCCTTAATATTCAGA fuzzy_rev (hit = 196) 0 0 0 0 0 1
gnl|UG|Ta#S16057958	TTCGGCACGAGGGCGGTGAGCTGCGGCGCCCCCAAGGCGTCGGAAATCTACGAGCTCGCCGTCATCAAGGAGCTCCATCTCAGGACCATCGATGAGCTTGGCCTAGATAGCTCCATTGTTTCAGGTTTTTTGGACGAGTTGGAGCAACTGCTCAAGGGTGTTGCTATGATGAAAGAGCTGACTCTTAGGACACGAGATTACCTTGTTTCCTTTGGTGAATGcatgTCTACAAGAATATTTTCTGCATATTTGAATAAACTAGGGAAGAAGGCACGACAGTATGATGCTTTTGATCTTGGCTTTATAACCACTGACGATTTCACAAATGCCGATATTCTCGAAGCAACTTATCCTGCTGTTGCAAAGAGGCTAcatgGAGATTGGATTGATGACCCTGCT…	1	0	0	0	0	0	1	0	0	0	0	0	0	0	0	0	0	0	1	0	0	0	putative aspartate kinase [Oryza sativa (japonica cultivar-group)]	1	0	none	565	CATGATTCTTCGAGTGCT for (hit = 1461) 1 0 0 0 0 0
gnl|UG|Ta#S19224979	TGCTCATCCTGCAGGAGACGTGCACCGACGCGTCCGGCTCGCTGGTGGTGTACGCGCCGgtggacgtgcagtccatgCACGTCGTcatgGGCGGCGGCGACTCGGCCTACGTCTCCCTGCTGCCCTCCGGCTTTGCCATCCTCCCCGACGGCCACACCGCGCCGGCCGCGGCTACTGACCCTTCTTCCCAGGGCTCGTCGCCCAACGCTcatgGCGGCAGCAGCAACAACAGCCCCGGCTCGCTCGTCACCGTGGCGTTCCAGATACTGGTCAATAACCTGCCGACGGCGAAGCTCACCGTGGAGTCGGTCGACACCGTCAGCAACCTGCTCTCCTGCACCATCCAGAAGATCAAGTCCGCCCTGCAGGCCAGCATCATCTCGCCCTAGCTCcatgGCT…	0	1	0	0	0	0	0	0	0	0	0	0	0	1	0	0	0	0	0	0	0	1	OCL3 protein [Zea mays]	3	2e-48	none	863	CATGCACTGCTCGTCCAC fuzzy_rev (hit = 59) 0 1 0 0 0 0
gnl|UG|Ta#S26028684	CGACGACCCACGCTTCCGACCAGAGGCAGCAGCAGAAGACGACGACGCCGACGCGCGCGGAGCTCGAGAGAGGCTGACGACGAGGACGACGACGCCGGTGGCcatgTCGGCGGAGACGGAGCGGAGCTCCACGGAGTCGTCCGCGGCGTCCGGGCTCGACTTCGAGGACACCGCGCTCACGCTCACCCTGCGCCTGCCCGGCGACCCCGACCGCAAGCGCGGCGCCTCCTCCTCCTCCTGCTGCTCCCTCGCCGACCGCTCCTCCCTCCTCGCCGAGGCTCCGCCGGCCCCCAAGGCGCGGGTGGTGGGCTGGCCGCCGGTGAGGTCGTTCCGCAAGAACGCGCTCGAGAACGTCGCCGCCGGGTCCACCAGGGCGGCCTGCGCGCCGGCCAAGTTCGT…	0	0	0	1	0	0	0	0	0	1	0	0	0	0	0	0	0	0	1	0	0	0	putative Nt-iaa4.1 deduced protein [Oryza sativa (japonica	2	3e-66	none	199	CATGCTACGGACGGTGCT for (hit = 714) 0 0 0 1 0 0
gnl|UG|Ta#S13112267	TCCCAGAGAGGGTCGCCGCCGTCGTGttcctcaccgcggccatgCCGCCCGTCGGCCGCCCcatgTCCGCCACCACCGAGGAGTTTCTACTAATTGTACGCAGCACGTGAACTATGTTGGGGCGGAGTTCTTCCTTGACTCGATGGAGCTGGAGCAGCAGAACGCTGACATCCCGGGGAACCCTGTAATCTTCGGGCCCAATTTTATGGCCCAAATACTTTACCATCTAAGCCCACAAGAGGATTTGACCTTAGGACTATCGCTGATCCGGCCGACGAACAAGTTCACCGGCGACGCGCTcatgAGGGACCCTGGGCTCCTGACGAAGGAGAGGTACGGGTCGACGAGGCGCGTCTTCGTCGTCGTGGAGGACGACCGCGGGATCCCCGTGGAGTTCCA…	0	0	1	0	0	0	0	0	0	0	0	0	0	0	1	0	0	0	0	0	0	1	putative esterase [Oryza sativa (japonica cultivar-group)]	2	7e-86	none	298	CATGGCTGCGGTAAGGAA fuzzy_rev (hit = 26) 0 0 1 0 0 0
gnl|UG|Ta#S17890827	CCCACGCTTCCGCACCCGATNCTCGGCGATCGAAAGAATCCCCGATTCCCCACCCACCCACCGAGCCCTAACCCTAACCCCGGCTACCGAAGATGCCGGCGACGGCGGGGCGCGTTCGcatgCCGGCGAACAACCGCGTGCACAGCAGCGCGGCGCTGCAGACGCACGGCATCTGGCAGAGCGCCATCGGCTACGACCCCTACGCCCCCGAGAACAAcaagaagacaagccgccaTAAGAGCAAGAGCAGGGGAAGATCGAAGCACAGGAGGAGCAGGAAGAGTGACAGTGAGGACGATTCGGAGGAGGAGAGAACCAAGGACAAGAAGAAGAATAGGCGGAAGAAGCACAGATCCTCAGATGAGGATAGCGAGAGTGACTCTGACAGGAAGAGGCAca…	0	0	0	1	0	1	0	0	0	1	0	0	0	0	0	0	0	1	0	1	1	0	CAX-interacting protein 4 (CAXIP4)-like [Oryza sativa (japonica	3	4e-17	none	377	CATGATGACAAGCCGCCA fuzzy_for (hit = 217) 0 0 0 1 0 0	CATGCTTAAAATGCAACA rev (hit = 782) 0 0 0 0 0 1
gnl|UG|Ta#S24513068	GCGGCCGCTCTAGAACTAGTGGATCCCCCGGGCTGCAGGAATTCGGCACGAGGAAGATCTGGAAGTAAGAAGCAGCTcatgCTCATTAAACTCACTGCCTTCTACACCTCTTCCCTCAGTTGcttccgaacagaatgcttTGGGAAGCAATGCTGCCTGCAAGATACCAGCCGGCTCAGACACAGCAAGATTATCTAGTGCCATCGTCGATGTGAGATCTTACATCTCTGAGGCCAACATTGTTGTCAAGGAGGAGACATCCCCTGCCAAGGAAATGCTCGACGTCACGTCATTTAGGCAGCGGGCCGAGGCTCTTGAGGGGCTCCTTGAGCTCTCCGCGGACCTACTGGAAGACAACAGGTTGGAGGAACTTGCTATTGTTCTGAAGCCATTTGGGAA…	0	0	1	0	0	0	0	0	1	0	0	0	0	0	0	0	0	0	0	0	1	0	putative protein kinase [Oryza sativa (japonica cultivar-group)]	2	9e-28	none	943	CATGCGAACAGAATGCTT fuzzy_for (hit = 122) 0 0 1 0 0 0
gnl|UG|Ta#S13147397	CTCGTGCCGTTTTTTTTTTTTTTTTACGAATTTGGTCTAAAACTATTTGTACTCTGGAGTCTGGAACTAACAACGCAAAACATACATTACTCAGCTCATATGTTCAGACAGTATTGGTCCACAGCTCTATGCTTCAATtgctgaactatttacatgGCAGATTCGCTCGCGTCCGAGTCCCAACGAATCATCATTCGCCATTAACTAGCGCAGAAGAGCAGGCAGATACATTCCCCTGAACCGCGCACCAAGAACGTCACCGGAGAACAAGTGGACATTCAGCCAGCACCGGAGCACAACACGTCAACACCAAAGTCCAATTCAACACGTNAGANcaagatatccaatgcatgGTNNACCCTGTTCTGGCAACAGGCTGGATAACACGNCGCAACTCCC…	1	0	0	1	0	0	0	0	0	0	0	0	1	0	0	1	0	0	0	0	0	2	no hit	none	na	none	0	CATGTAAATAGTACATCA fuzzy_rev (hit = 138) 0 0 0 1 0 0	CATGTATTGGCTATCTTG fuzzy_rev (hit = 335) 1 0 0 0 0 0
gnl|UG|Ta#S13188285	GCTAACGAACCCGACCACCCCCCAGTAGCTCGGCAGCcatgAACTGCGGAAGGGGTCCCGCTCCGGCCACcatgGTGCGCTGCAGGCAGTGCAGCGCCAGCGTCGCCGCGCCGGCCGGCGCCCGTGCCGTCCAGTGCGCGCAGTGCTGCTGCGTGACCCGCGTGGGCGGGGCTGGCCGACAGCTCAGTGTGGTGCGCCCCATCCCGAACTTCGGCGGTGGCCGCGGCAAGAAGCGCGCCGTGCTGGTGGGGATCAAGTACACCAAGACTCGCGCCTGCGAGCTGAGGGGCCCCATCAACGACGTCAAGTGcatgAGGTACTCCTCAACGAGCGCTTCGGCTTCGCCAACGACTGCGTCTCATCCTCAACGANTNAAGGAAAGGAACCCTNCAAGCAACC…	0	1	0	0	0	0	0	0	0	0	0	0	0	1	0	0	0	0	0	0	0	1	no hit	none	na	none	0	CATGCGGATGTTACCATT fuzzy_rev (hit = 402) 0 1 0 0 0 0
gnl|UG|Ta#S13187758	GTTTTTTTTTTTTTTTTTTTTTTTTTAAAATCAAACACCACATTAGTAATGATCTTAAAATTAAACACTACATCTgagataaattcactcttgCCTTCCATATAGGAAGATTCACTACATTACAAGTCAAACAAACAACAAAGTACTAGGGAAATATCTCATCAGGCTAAAGGAAAGCTCACGCGAAATCTTCCAGCAAGATGGCCTTCTCCACCATCTCCTCCTCCTCCTCCTTCCGGCGCTCTCCTTCTCTGGGTCCCTTGCCGCAACGCTTCTCCTGCCCCAGTCTTCTCCGACCACAACAACCTATCTTCCTCCGTCTCCGCGCCCGACGACTACACCTCCGTCGCTGCCTCCTCCGCCACCGCCGCCGACGACCACGACTCGTCGGCGCCGCCC…	0	0	0	1	0	0	0	0	0	0	0	0	0	0	0	1	0	0	0	0	0	1	no hit	none	na	none	0	CATGAGTGATTTTATCTC fuzzy_rev (hit = 75) 0 0 0 1 0 0
gnl|UG|Ta#S32427056	GCACGGCTACTAGGGGGCATTTCAAAGGGGGGCAGTTCCCGGGCTTTCTCTTGGAGGGAAACCTGACAATACTGGCAATGCAACAGGAATTTCGAAGGAAGGAGGGAAGCCACCTGGGGTGTTGTAACTACCATTTCAAATTATGGAGGGAAAACTCAGCAAGGGTGCAGGCAAAGAGGGAAGCTGGTTCACTGACTACAACTCCATTTTCCCTCCTAAAATCTGCTGTTTAAAAAGGAGGGTGAAGCCCTCCCCAAACCAAAGTCTTTACAAGAAAAACGGCTAAGGAAAACAGGGGGAAACCCACcatttctgttttgctgctGATGCTGCTGCTCCTGGTTACTTCTTTCTACCTGAGAAGGGGTGAGGAAGGGGATGATCcatgTACAATGGTCA…	0	1	0	1	0	0	0	1	0	1	0	0	0	0	0	0	0	0	0	0	2	0	no hit	none	na	none	0	CATGTCTGTTTTGCTGGT fuzzy_for (hit = 307) 0 0 0 1 0 0	CATGACAGGCCAAAGGTA fuzzy_for (hit = 700) 0 1 0 0 0 0
gnl|UG|Ta#S17893193	GCTGCCAACGCGTTCGCCAGCGCGACGGCTNGGTCGACCTGCAGGCGGCCGCACTAGTGATTAGCGTGGTCGCGGCCGAGGTCCGACCTCGTCGCCCTCCGCAGGTCAAGCTCAGCAGCTGCAGCTCCGCCTCCAAACCGAAGCCGCCGCCGGCAGCGGAGGAGGAGGAGGAGGAGGAGGGAGATGGCGTCGGGCCTGGTGACGGAGGACGTGACGGTGGGGCGGCTGGTCCGGATCCGGCGCACGGTGATGCAcatgCTGCGCGACCGGGGCTACCTGGTGGTGGAGCACGAGCTGTCcatgACCCGCCGCGACTTCCAGCGCAAGTACGGCGAGTCCTTCCACCGCGAGGAcatgCTCATCAACAAGTGCAAGAAGAACGACCCCAACGACCAGATA…	0	0	1	0	0	0	0	0	1	0	0	0	0	0	0	0	0	0	0	0	1	0	putative DNA-directed RNA polymerase II 23K chain [Oryza sativa	1	9e-98	none	210	CATGAAAGTCTCAGCCTC fuzzy_for (hit = 1045) 0 0 1 0 0 0
gnl|UG|Ta#S12955556	CTGGGTGAAAACNTCCCCGAAGCTATTTGTAGTATATAGGAAATGTGAAGATTGCTAAAcatgTATGGCAGCACGAACACACAAAGTAAcatgATCTAACTCGATCAGTTGAcatgGTTAAGTTTACCATAACAAACACTCTACATCAGGCGGCATACACAAAATATAACCATCACCACACCAGCCCCGCTAGTGAAATTTTGGTACTATCAGTGCTAAGAATTAAAATGCAATAATAGCCTCGCACTAGAAACTCCACAAGTTTGACACTGAATGCCcatgTTGATTGGGACATCAAACTGACGATTGCACCTGCTCcatgTAATATATCACAGACCCAAGCAAACTTTGCTGATCcatgagggtggtaatggtAGACTCGATGCCAAGGAATGTGTT…	0	1	0	1	0	0	0	1	0	1	0	0	0	0	0	0	0	0	0	0	2	0	no hit	none	na	none	0	CATGAGTGTGGTTATGGT fuzzy_for (hit = 357) 0 1 0 0 0 0	CATGTGTTACCCCAACAG fuzzy_for (hit = 521) 0 0 0 1 0 0
gnl|UG|Ta#S22386444	GACACTTAGGCCTATTTAGGTGACACTATAGAACAAGTTTGTACAAAAAAGCAGGCTGGTACCGGTCCGGAATTCCCGGGATATCGTCGACCCACGCGTCCGGAGAGCTAGTAGCTTTGAGCCAGCCGAGCGAGGGAGAGAGATGAAGGGGGGAGAGGCGCCGGCGGCGACGGTGGTGGTGGGGGAGGAGCACTGCGAGACGGAGGACAGGGAGCTGACGGTGCGCAAGACCACGCTCTTCTCGCCGGGGGACGGGCTGGAGGCCTACGACCACCGCACGGGCGCGCTGGCCTTCCGCCTCGAGACCTACGGCCGGGGAGGCGCCTGCGGCGGGGGCGCGGCGGCCGGGGACCTGGCGCTGCTGGGCGCCGCGGGGGACCCCGTGCTCACCGTCCGCAG…	1	0	0	0	0	0	1	0	0	0	0	0	0	0	0	0	0	0	0	0	1	0	unknown protein [Oryza sativa (japonica cultivar-group)]	2	7e-40	none	237	CATGTATTGCGTGGTGAA fuzzy_for (hit = 725) 1 0 0 0 0 0
gnl|UG|Ta#S32619139	GCTTCCTTCCGCTTCCTCTCCCCTCCAGCACCGAACCCGcatgATAGGATACACCCTTCACTCCTCGcatgCCCGACGCGCCGGCGCAGGCTCCGGGCCACCCGCTGCTCGTCCACGCCGCAACCGGCGCCATCGCCGCCGCTCGAGTTCCCCCTCCTCCCATTCCAGCCCGCAGAGGTGTTGATTCCATCTGAATGCAAGACCCTGCACTTATATGAAGCAAGGTATCTAGCATTGCTAGAAGAGGCTTTGTATAAGAGGCAAAATTCTcttgtacactttgtccttGATCCAGTTTTATCAAGCTCTTCCAAGGATTCGTTCGCTGTAAGATATGGTTGTTTGGTGCAGATAGAAAGTGTTCAAAAGCTGGATTTTGGAGCATTAGTGTCAATTAGA…	0	0	0	1	2	0	0	0	0	1	2	0	0	0	0	0	0	0	0	0	3	0	ATP-dependent protease La, putative [Oryza sativa (japonica	1	1e-76	none	284	CATGTGCACTTTGTCCTT fuzzy_for (hit = 270) 0 0 0 0 1 0	CATGTGCAAACTGCAAAG fuzzy_for (hit = 530) 0 0 0 1 0 0	CATGTGCAATCCGCACAA fuzzy_for (hit = 530) 0 0 0 0 1 0
gnl|UG|Ta#S18011098	GAAACGGTTTTATCCCGGGGGGTTTCAAGGTTTCCCCCCCTTTTCTTCCAATGGGGTTTGTTTTGGGCCCCAAAATCAAGGGGATTTTCCAAAATTTTTAAACAATCCCCCCACATAACCCAAATGGGCGGAGGGGTGTACGGTGGGAGGTCTAAATAACCAGAGCTctttaaggaaccgtcagtTCGCCTGGAACGCCATCCAACGCTGTTTGACCTCATTAGAAGACACCGGGACCAATCCAGCTTCCGGATTCTAGCCTAGGCCCCGGGACGGATAACAATTTCACCCAGGAACCAGCTATGGCCCATAGGCCTATTTAGGTGACAATATAGAACAAGTTTGTACAAAAAAGCGGGTGGTACCGGTCCGGAATTCCCGGGATATGTCGGACCCACG…	1	0	0	0	0	0	1	0	0	0	0	0	0	0	0	0	0	0	0	0	1	0	proteasome maturation factor-like [Oryza sativa (japonica	1	7e-57	none	141	CATGAAGGAACCGTCAGT fuzzy_for (hit = 167) 1 0 0 0 0 0
gnl|UG|Ta#S17890076	TTACGGCGACCCACGCGTCCGCAACCCGCTTGATGGTGCTCAGTGGACACAACCCGCATCAGATGGGACATACCAATACTTCATAAAAGTCGTCCCTACAATTTATAATGATATAAGAGGGCGCAAGATCGATTCAAACCAATTCTCAGTAACGGAGCACTTTAGAGATGGAAATGTTCAACCGAGACCCCAACCTGGGGTATTTTTCTTCTATGACTTCTCACCTATAAAGGTGATATTCACAGAGGAAAATAGATCCTTCCTCCACTACCTGACAAACCTGTGTGCTATAGTTGGAGGGATCTTCACCGTCGCTGGCATCATCGACTCGTTCATATACcatgGACAGAAGGCACTTAAGAAGAAAATGGAGATAGGCAAGTACAGATGAAACCACCC…	1	0	0	0	0	0	1	0	0	0	0	0	0	0	0	0	0	0	0	0	1	0	unknown protein [Oryza sativa (japonica cultivar-group)]	2	1e-62	none	384	CATGTCCATCGATAGAGA fuzzy_for (hit = 575) 1 0 0 0 0 0
gnl|UG|Ta#S16251779	CCACGCGTCCGCGCACACACACACTCCACGCTCGCCCAGGAAAACCAGCGGCAAGAAGCAAGTTCAGTTGAGGTTGGAGGTCGAGTGGGATCGGATGGCGTCGGCGCCGGTGGAGTTCCTGGGCGCGCGGGAGGGCGGGGTCGGCGGGGACGCGCTCTACTGCGCCATCATCCTGTGGCTGTCCGTcatgTCGTGGATCATCTTCACCTGCGTCGGCGGCGACGACGGCGGCAGGCGCCGGAGGGGCCGCCGGGACACCAAGGTCTTCGTCGGCGCCGAGCGcctctgcgacggcaccggGCCCCACTGCAGCGGCGGGTACGGCCTCTGCGGCTCCTGCGTCGACTAGCCTGGCCCTCCAAATCGTTCGTTTGATTGGTTGGTAATCGAGAGCCGAAA…	1	1	0	0	0	0	1	1	0	0	0	0	0	0	0	0	0	0	0	0	2	0	no hit	none	na	none	0	CATGTGCGACGGCACCGG fuzzy_for (hit = 282) 0 1 0 0 0 0	CATGTATATAGTTTCAGC fuzzy_for (hit = 482) 1 0 0 0 0 0
gnl|UG|Ta#S17988863	ACGACCCACGCTTCCGAGACGTCTAGCCAAGGTAGCTCAAAGATTCCAGATGGTCCAACTAATAGATTGGAAATGGAATTGTGTGGTGAGAACCTAGAAGAGTTTGATGAGCAGGAAAACAAGTCATCAATGGCGATACAGGAGGAAACCGAGGAGTCTTCCATTGATCAATTATCAGGGATAGGAAATAAGTCTGCAACAGGTGGATGGTTTGTTTCAGAGGGGGAAGCTGTTCTTCTTGCTcatgGAGATGGCACCTGCTCTTATTATGATATTGCAAACcatgAGTGCGAGTCTGAATATAAACCTCCTAGTGTGGTGTCACATAATACTTGGGGTGATTGCTGGTTGATCCGTGCCCCAGGTGTAGATGGATGCTCTGGTAGATATGTGGTCGCA…	0	0	0	1	0	0	0	0	0	1	0	0	0	0	0	0	0	0	0	0	1	0	peroxisomal membrane protein-like [Oryza sativa (japonica	1	e-128	none	1030	CATGGAGTCCTCCAGCCC fuzzy_for (hit = 716) 0 0 0 1 0 0
gnl|UG|Ta#S32522190(rev)	TGGGCAAGGATTTGGCAATGAAATCTGATGATAGTGTTGTATCTcatgCTGCACATTTGATGGTTGGcatgCTAACTGGGAGTCTAGCTCACGTAACATCCAATGAGCGATCAGAATGAAGGTGAGGGGGTTGCAGAGGAGGAAATAAGAGGAGTAGAAAATTAAGGAGACGAATCCAAGGATCTGTACCGGAGGGGAGGAcatgAGGCCCATATATGATGGCTCGTACTGGTAAAGCAAGttgacaggcagcaacatgAGCACCAAAGGACATCATCACCATCCGAGTGCCCTAGCTGCTATCGCTTGCTGTTCAAACGACAAAATCTATAGCCTCACTCTGAAGGTCCAAGGAGGTGGAAGCACCAACcatgCCCTCAACAGAGCTGCTCCATTGGA…	0	1	1	0	0	0	0	0	0	0	0	0	0	1	1	0	0	0	0	0	0	2	no hit	none	na	none	0	CATGTTGCTGCCTGAAAA fuzzy_rev (hit = 241) 0 1 0 0 0 0	CATGCACTATCATATAGA fuzzy_rev (hit = 770) 0 0 1 0 0 0
gnl|UG|Ta#S12904248	CTCATACCGGCCTTGTAAAAGATGGACGGCGGTACTTCCATAAcatgACTCAGTTATACAACATCACACCTAGGATTGAGCACTATGGTTGTATGGTCGACCTGCTCAGTCGCGCTGGGTTGCTCCAGGAAGCCCGTCAGCTTATTGATGATATGCCAATGCAGGCAAATGCTGTCGTGTGGGGAGCACTTCTTGGTGGCTGCAAGATTCACCGAGACGCANAGCTTGCAGAAcatgCCttgaagcagctcgtcatgCTAGAGCCCCGGAATTCAGGGAATTATGTcatgCTCTCGAACATATACTCTAACAGCAACAGATGGGAGGATGCTGCAAAGCTTAGATCGGAcatgAAGGTGAAAAGGGTTGAGAAGGTCCGTGCATATAGCTGGGTTGAGT…	1	0	0	0	1	0	0	0	0	0	1	0	1	0	0	0	0	0	0	0	1	1	vegetative storage protein, putative [Oryza sativa (japonica	3	8e-97	none	645	CATGACGAGCTACTACAA fuzzy_rev (hit = 239) 1 0 0 0 0 0	CATGGATTTGAAAACTAT fuzzy_for (hit = 484) 0 0 0 0 1 0
gnl|UG|Ta#S26021692	AAGCTATGACATTAGGCCTATTTAGGTGACTCTATAGAACAAGTTTGTACAAAAAAGCAGGCTGGTACCGGTCCGGAATTCCCGGGATATCGTCGACCCACGCGTCCGTGAGTCCTGTCTTGTTAGTTGAcatgAGCAAAcatgGAGAAAAGACGCAAGGACTAACCCTTGCTACTACGTCCTTTGATGGTTATCTGTATTTGATCGAGGGCTCTAGTGGCTGTGCAGATGTTGTTGACATTGGAGAGACCTCGTACACTATGGTTTTGGCGGACAATGTGGATGGCGGAGATGACCTTGATCTCATTGTTACTACcatgAATGGCAATGTCTTTTGCTTCTCCACTCCTTCACCACACCATCCTCTCAAGGAATGGAGATCATCAAACCAAGGAAGGA…	0	0	0	1	0	0	0	0	0	1	0	0	0	0	0	0	0	0	1	0	0	0	putative dex1 protein [Oryza sativa]	3	4e-73	none	851	CATGGTTCCAGGACATTC for (hit = 443) 0 0 0 1 0 0
gnl|UG|Ta#S32611936	GGCGCACCGCGCACACNACACAAGCTGCACAGCAACAAAACTTAGGCAGAATCAAACACAGCTGCAATGGAGGGAACcatgaagagcggcgccagGGGGATCAAAGGGAAAGTGGCTATGGTGTACTCCAAGTACGCCGGCAAAGGGCAGGCCAAGCCTGCGCCGAGCGTCACTACGGCTCACGCCTACCANCCCAGGTATCCTTCTTCCATCGACGCGAGGGCGAGCGCCCCCTATGCCGCCGCCGGTGACGTCGACGAGAGGGCCGCGGCCTTCATACTGTCCGTTCGAGAGCGCTTCAAGAACGAGCAGAANATGATGAGCTAGTTGAGCTCCGTCGTGGCCGGTCAGTCCAGGCTCGAGGAGAGGTTATATATTTGATGGAAACATCTTCTATGT…	0	1	0	0	0	0	0	1	0	0	0	0	0	0	0	0	0	0	0	0	1	0	no hit	none	na	none	0	CATGCCGAGCGGCGCCAG fuzzy_for (hit = 77) 0 1 0 0 0 0
gnl|UG|Ta#S32432858(for)	GGGAAGAGAATACAGATTCAGTTTGGACAGACAGACATCTGATGACACATACAGCAAAAACTCTCATCATCGAGTGACCCAGGACACAAACTAGGAGGAGTTTTTACAATCAGGAACACACAGACTTGACAGACATCAcatgCTAGGCAGTCCTCGACTAGTCGACTAcatgCAAAAACACAGTTAACTGTTCACAAACATAACTAATGAACGCAGCAACTGATGAACACAAAGCCATCGTACAACCGAGATGAACAAGTGGGCAACGCGCACTAGAAAATTCTCAAACTGAACCATACTGAAAATGCAATTCTAGTCAAGATGCAATAACACCCAGAGGTGAGGcatgGTGCAGCTGTTGCGGCGGTGACCCTCAACACCATAGTTCTTGCATCTTGC…	0	0	0	1	0	0	0	0	0	0	0	0	0	0	0	1	0	0	0	0	0	1	no hit	none	na	none	0	CATGCGTTCGGCGGCTCG fuzzy_rev (hit = 789) 0 0 0 1 0 0
gnl|UG|Ta#S13023270	AACTAGTCTCGATCATCATCATCACcatgCTCCGGCGCACTCTCCGTCCTCGTCGGCATCCGGCCCCAACCATACCGAGCGGCTTGGCAGCGCACAAGTTACAGCGGCGGCTCACGCGCCCACTCAGCACTCCCCTGCGCCGTCACCACATCATCACGCGCCCGCCCCAGCGCCTGGTCCGGCAAGCTCCTCTTCCCGTCACGCCGTCTCCGGCGGAGTTGGTCTGCTCGGCGCGGTCGCCGTGTCCGCTGTTTTGTTGCTTCTTTAGGTGATCGTCCTGTCAGCTTtgtaataaggtgtgcatgCGCAGTAGCAGGTTGTTGCAATAGGTCAATGTCTGCTCTATTAAATTATCAATGCAaatggtgaaataggcatgccttctctgaatatGTTTGA…	3	0	1	1	0	2	3	0	0	0	0	1	0	0	1	1	0	1	1	1	3	2	Putative transporter [Oryza sativa (japonica cultivar-group)]	3	1e-34	none	457	CATGCACACCTTATTACA rev (hit = 287) 0 0 1 0 0 0	CATGCCTAATTCCCCATT fuzzy_rev (hit = 361) 0 0 0 1 0 0	CATGCCTTCTCTTAAGAT fuzzy_for (hit = 375) 1 0 0 0 0 0	CATGCAAGATGTTTCCAT for (hit = 399) 1 0 0 0 0 0	CATGTGAGGCTGCTGCTT fuzzy_for (hit = 480) 0 0 0 0 0 1	CATGCCTCGCTTGTTGTT fuzzy_for (hit = 750) 1 0 0 0 0 0	CATGTTAATAGACGGGAT fuzzy_rev (hit = 783) 0 0 0 0 0 1
gnl|UG|Ta#S13110715	TCGAGGTGGAAGGCCTCACCGCCGAGCTCTAGGCGATCCACCGCCGCGCACCGGCCGGCCGGCCGGGGtacatgcatatatacatgTCAGGGTGTGCGcatgCATAACAATAGCCTACCAAGGAAGGcatgAGCGCAACTATGCTAGTACTGTAGATAGAACGTCGTCATCAAGTACGTACACCATAAATGCGTCCTGCTCGTCTCGTCGATATGGCGGTATATATACGTGTGTTGTGTTTTCTTACTATGGCCTTGTTTAGTTCCAAAATTTTTACAAAATATAAATAGTACCACTTTCGTTTAAAAAAAAAAAAAAAAAA	0	0	0	1	0	0	0	0	0	0	0	0	0	0	0	1	0	0	0	0	0	1	no hit	none	na	none	0	CATGTAAATATGGATGTA fuzzy_rev (hit = 68) 0 0 0 1 0 0
gnl|UG|Ta#S32552647	GGTCCACTGTGATCTGAAGCCTAGCAATGTCCTTCTGGATGATGTcatgGGCGcatgTGGTGGTGACTTCGGGTTGGCTAAGTTCCTAcatgGTTATTATTCTTCTTCTGGAATTGATGGTTCTACTTCTACAAGCTTAGTGGGGCCAAGAGGATCAGTTGGATACATTGCACCAGAATATGGATATGGGAGTAAAATCTCGACGGAGGGTGATGTTTACAGCTATGGAGTCATCATCTTAGAGATGCTCACAGGGAAGCGTCCAACTGACGAGATGTTCAAAGATGGCCTGAGCCTTTACAAATTTGTGGAAGATTCATTTCCAGAAAAGATTTGTGAGATTCTAGATCCTAGAATCATCATCCCCTATTATGGAAACCGAGATGAAGAAGAAGCGGG…	0	1	0	1	0	0	0	1	0	0	0	0	0	0	0	1	0	0	0	0	1	1	putative protein kinase Xa21 [Oryza sativa (japonica cultivar-group)]	2	2e-58	none	1139	CATGCTATCTGTGTTATG fuzzy_for (hit = 695) 0 1 0 0 0 0	CATGGAATCCACAAGGTA fuzzy_rev (hit = 819) 0 0 0 1 0 0
gnl|UG|Ta#S17988596	GCTACGACGACCCACGCGTCCGCACCCACGCTTCACTCGCTCACAGTCACGCCCCACGCGCTGCCTGCCACTCCCCTCCTCCGCAGCACTCACTGCCGCAGTCAGTGCCGGAAGCcatgGCGTCCCGGATCTTGCTCCCGGCGCTGCTCCTCCTCCTCCTCTGCGCGCATTGCGGCGGCGCGGCGGGGAGGAGGGCGCGCGGCGGCGGCGAGGCCAGCTCGCAGGTCAAGTTCGACTTCTCGCCCTTCCTCATCGAGTACAAGAGCGGCGTGGTGAAGCGGCTcatgggcaccgaccgcgtCTCCGCGGCCGCCGACCCGCTCACCGGCGTCACGTCCCGGGACGTCACCATCGACCCCGCCGCCGGCGTCGACGCGCGGATCTACCTCCCGAGCCTCC…	1	0	0	0	0	0	1	0	0	0	0	0	0	0	0	0	0	0	1	0	0	0	putative PrMC3 [Oryza sativa (japonica cultivar-group)]	3	e-113	none	348	CATGGGCACCGACCGCGT for (hit = 283) 1 0 0 0 0 0
gnl|UG|Ta#S13151363	CATTAATCAGCTTTGCGAGCGTCTTCCGAGTCCgatgggagaatcagccgtGGACTGTGGCAGTCTTGCGTCcatgCCTGACATTGCGTTCACCATTGGAGGCAAGAAGTTCAAGCTGAAACCAGAGCAGTACATTCTGAAGGTTGGTGAAGGACAGGCTGCCCAGTGCATCAGCGGATTCACAGCTATGGATATCCCACCACCCCGTGGCCCTCTCTGGATCTTGGGTGATGTTTTcatgGGAGTCTACCACACCGTCTTCGACTATGGCAAGCTGAGGGTTGGCTTCGCAGAGTCGGCCTAGGGATATGGTTTGGCAGCAACCCGTCCAGAGGCAAACGCGTAATTTGTGTGTTTATGCGACCGGCGATGTGTGTATATATGCTACTAcatgtttag…	0	1	1	0	0	1	0	1	1	0	0	1	0	0	0	0	0	0	0	0	3	0	aspartic proteinase oryzasin 1 precursor [Oryza sativa (japonica	2	2e-48	none	509	CATGGGAGAGTCAGCCGT fuzzy_for (hit = 33) 0 0 1 0 0 0	CATGTTTCGTGATGCTTT fuzzy_for (hit = 390) 0 1 0 0 0 0	CATGTTTAGTGATGGTTG fuzzy_for (hit = 390) 0 0 0 0 0 1
gnl|UG|Ta#S12907233	GGCACGAGCTTCATCTTTGTCACGCAAGTGTCCTGTGAATATTATATTTTTGCTCCCATTGACTCGCGGGCCCCAGCAAATGCAGTTCATTTCCTGTGTTTCTTTGATGATTATAGATGAGACTTGGCAGAAAAAGTATAGAAGTGAAATTTACTGCAAATGTAAGCCGACTCCCCCCTTGCTTTgttttcgtataaaccatgcatgGagcacatagccgcacatgGCCTGACCAGCAAACACTCTGTTGTGTGATGATAAAATCACCAATTAGTTAATTTTGTAATTGACTTTGCTTGTTCAGTTGCCATCAGTGTTATCAAATTTGGCACAATTTCTATCTCATAATTAATTGGAATCCCTTCGTGAAGGAACCAGATGCTCCCAAAGTTCTTCTGG…	0	0	2	0	0	0	0	0	0	0	0	0	0	0	2	0	0	0	0	0	0	2	no hit	none	na	none	0	CATGGTTTATACGTAAAA fuzzy_rev (hit = 185) 0 0 1 0 0 0	CATGTGGTGCTATGTGCT fuzzy_rev (hit = 208) 0 0 1 0 0 0
gnl|UG|Ta#S12957037	CCCGTCTGTTCTTTCACTCTCCTANTTTGGTATCCTCGACGAGTGCACCAATGCCACAAGTGTCGACGTCGAGGAGCATTTGTACAGGCTAGCAACTGAcatgggtataactgtggtCACTTCCTCCCAAAGGCCAGCTCTGATACCCTTCCATTCGTTGGAACTGAAGCTCATCGACGGCGAAGGGAAGTGGGAGCTGTGCGCAATCAACCACTAGCCGTTGCCGTCGCCTTAATTTTTGATGGGCTTTAGTTACTCTCAGCTGTATACTGACTTACATACAGTACAAATAGTCACCTTGCTGCCTGAAATAGAAGCAGCAGCCTATTATTGGAGATAGAGCAGAACAATATACAGGGGTTGTAGAAGGGAAATTCCTATTCTTtccaaacaggataa…	1	0	0	1	0	1	1	0	0	0	0	1	0	0	0	1	0	0	0	1	2	0	putative ABC transporter [Oryza sativa (japonica cultivar-group)]	2	4e-27	none	1338	CATGGGTTTAACTGTTGT fuzzy_for (hit = 99) 0 0 0 0 0 1	CATGTTATCCTGTTTGGA rev (hit = 385) 0 0 0 1 0 0	CATGGTATATATATACTT fuzzy_for (hit = 399) 1 0 0 0 0 0
gnl|UG|Ta#S32591763	AGCATCNAGACTACCAGGGACCAAATAGTGGNAAGGAACTCNCCACCcatgCAACAAGCAGATATTGATATGTTTGATGATCGCGAAGGCAGGGAGCATACTCATCCTTCTACCTCTGGTATGACAGACTCTTCTAGCGGCAGTGCATCAAGCCACCCTACATTCAAGAAGAACCCAGCACGCCCACTTAAGGACAAGAGCAGCCCTGCACTTACGGTCAAGGCGACGTACAATGGAGACACCGTGCGGTTCAAGTTCTTGCCATCGATGGGCTGGTACCACCTGCTGGAAGAAATAGCCAAGAGGTTCAAGCTGTCGACCGGGGTGTTCCAGCTCAAGTACAAGGATGACGAGGACGAGTGGGTCATcatgGCGAACGACTCCGATCTCCAGGAGTGT…	0	0	0	1	0	0	0	0	0	0	0	0	0	0	0	1	0	0	0	0	0	1	OSJNBa0067K08.5 [Oryza sativa (japonica cultivar-group)]	1	9e-62	none	936	CATGATACTCGACGATCG fuzzy_rev (hit = 673) 0 0 0 1 0 0
gnl|UG|Ta#S13202856	TTTTTTTTTTTCGGGCACTCTACTAGTATAAGTCGTTTCACACAACTGAAATTAAATTGTTTTGcacgatgtttgtaatgtcTACAACGCCTTGTAAAAAGTGAACAGAGGGAGTACATTCGACGGCTACACACGAACCACCCAATTTGAGGTGGCCAGTGATAGGCGCCGGCGCACCGGCCCAATTTTTGGCCGGTCGGCTGCCGAGCATACGATACGGACTTTTCCAACCGTACGATACAACTTTTCCTTCGTCTTCAAAAAGTCAACCACGCTGGAAAAAAGGTAGTGACCTAGTTCAGGCACGCTCGCCGGCCGCCGCACTTGTCCTCGGCATCACGTGCTTTCCGTCACCCGTGCCACCGCGTCCGCCCACCCGTGCTCGCCGCTGTTCGTGCC…	0	0	0	0	1	0	0	0	0	0	1	0	0	0	0	0	0	0	0	0	1	0	no hit	none	na	none	0	CATGATATTTGTAATGTC fuzzy_for (hit = 64) 0 0 0 0 1 0
gnl|UG|Ta#S18005977	AAAAACCAGAGTTAACCCACTTGTTAAAAGAAAATGGGGCTTTAATAAAGCGTGTAGGAACTACAAGTTTGGCCAATCACCAAAGAGGACGGCAATCTTCCAAGGATCCACAACCAATTCAATACCGTGGTGGACAACCTAAAAATCGACTGATGAGTGCAACCAAAGAATCAAAAAAGTCCCTACcatgCGGACAGAGAATTGAAGGTTcatgAAAACAGAAGGCAAATGTTCTCCTCCTCAGCTGCAAAAGATGCATCAAATCCATTCATTCGTCAGCGGCCCTTGTTTCCCAGAGAGGCATCCGACGCTGCACCCCCAGCACcatgGGCCAGTGACTCTGCAACTACGCCGTTGTTTCAGAGGAAGAAGACTAATGGAGATcatgGAGCATCGTCG…	1	0	0	2	0	1	1	0	0	1	0	0	0	0	0	1	0	1	0	0	2	2	putative syntaxin of plants 31 [Oryza sativa (japonica	1	9e-67	none	344	CATGGATGGTTAATTCGA fuzzy_rev (hit = 490) 0 0 0 0 0 1	CATGTTCTCATATATTCT fuzzy_rev (hit = 570) 0 0 0 1 0 0	CATGTTGTGCGCCAATAT fuzzy_for (hit = 750) 0 0 0 1 0 0	CATGTATGTTATGTAATA fuzzy_for (hit = 940) 1 0 0 0 0 0
gnl|UG|Ta#S32602159	GGNTGCATTGGGCAAGGGAATAGCNNTTGGTGGGTTGTCCAAATTTGCAACGCCATTTACCANTCNGTNTGTGGANGTGATCANGGAGCAATTGCACAAGGNTGGGTTTTCAAGGTGGGGAGGNGAGAGCGTTNTGAATGGCCACAACGGTGAAAGGATGAGATCTTTGGTGTTcatgGGGCCAACCTACTATCAGAGGCTGACTCAcatggccgaggacaaggtGAAGTTGCGCAACACCGGGCCGGTGCACCCGCTCACGAGGCAGCCAGTGGTGGACAGGAAGAGGTTCGGTGGTGTCAAGTTCGGGGAGATGGAGCGTGACTGCCTCCTCGCTcatggcgccactgccaacCTCcatgAGCGGCTCTTCACGCTCAGCGACGTGTCCCAGCTGCA…	0	2	0	1	0	1	0	2	0	1	0	1	0	0	0	0	0	0	0	0	4	0	OSJNBb0079B02.6 [Oryza sativa (japonica cultivar-group)]	2	5e-87	none	1343	CATGGCCGAGCTCAAGGT fuzzy_for (hit = 207) 0 1 0 0 0 0	CATGGCGCCACTGCAAAG fuzzy_for (hit = 337) 0 1 0 0 0 0	CATGTGGATTTGCCTCAA fuzzy_for (hit = 561) 0 0 0 1 0 0	CATGTTGATCTGCCTCAA fuzzy_for (hit = 561) 0 0 0 0 0 1
gnl|UG|Ta#S13110820	ATCTCTCTCTCTCTCTCGCATCGCGCGCAGCCTTCCTCATCCCCGTCCTGATCCACTCCACCTCCCTAATCCACAGCGCGCGCCAGAGGAAATCCGGCGCCGGTCGAGGCGGCCGCGCCGCGCCGCCGTCACGCCCAGCCCACTCGATTCGGTCGCGTGTGCGCTAGGAAGTTCGTCATACGCCTCGCGGTTTTCACTTcgtgtgtttttcttttaaATTTTTACCTGTGCTTCGTTTAAAGCCTCTCTTGATCTTAGGTATAGCTTTGCTCGATCTGATTATAGGTATGTGGGATGTTTCTGGTCTCCCGTGATTGCGCGTGGATTGTGATTATGACTAATTTGCTTGATCTGAATATCTGATTGTGGTGGTGGTGTGTGTGTGTCTGATTTGCCTGA…	0	0	0	0	1	0	0	0	0	0	1	0	0	0	0	0	0	0	0	0	1	0	no hit	none	na	none	0	CATGTGTTTGTCTTTTAA fuzzy_for (hit = 199) 0 0 0 0 1 0
gnl|UG|Ta#S12872750	TAGTGATGTTCCTGCTGCTAATGTGTATGCGGCTGAAAATCAAAAGTAGAAGAGAAAATTTTGCTGCTAATGAATATACAAAGAGAGAGGGTTGATGTTGCTATTTTGTTCCCTATTTATATTGGTCACTCTATAGGATTCTTATCGCATTTTCTTGATCTGGGGGTGATTTTGTGTCCTTTTAACTcatgcatatcgtgtgtggGTTCTGTGGGGATTTCACCATTAGCAGAAAGATCAAGGCAATGTGATAACTTTTATGAGGCCATATTTTGTGTCTAAATCTGCAGAGTTATATGATGTGTAAATTGGCAGTGTTGCTGAATGGAAGGAGGTAATTTGCTTGCTCTTTCTAAATTTGTTGGTTTCTTcatgctatattgattaatATTGTAATAT…	1	0	0	1	1	1	1	0	0	1	1	1	0	0	0	0	0	0	0	0	4	0	no hit	none	na	none	0	CATGCATACCGTGGGTGG fuzzy_for (hit = 187) 0 0 0 0 0 1	CATGCATATCTCGTGTGG fuzzy_for (hit = 187) 0 0 0 0 1 0	CATGCTATATTGCGTAAT fuzzy_for (hit = 371) 0 0 0 1 0 0	CATGCCATATTGATTAAT fuzzy_for (hit = 371) 1 0 0 0 0 0
gnl|UG|Ta#S22378629(for)	ACGCTTGACCTTAGGCCTATTTAGGTGACACTACAGAACAAGTTTGTACAAAAAAGCAGGCTGGTACCGGTCCGGAATTCCCGGGATATCGTCGACCCACGCGTCCGATCCGAGCGATTCCCAATCCCAACCGCCGCTGGAAGACCCCGCAGCTCCACGACAGCGCGGGCAGAcatgGCGCCCGTACTACCTGCGCCGGCGGCGGCGGCGGCTCCTCCCACCTTCTGCCGCGTCTCTCTCCCGGCCCGCAGCGCCTTCCCCTCCTCCCCCGCCAAAAGCCTTCGCAGGTTTGCGGCCAGGAGCAGCGGCGGCGGCGGCCGTCCCGAGCCCAAAGCAGGTGATGACGAGAGCAAGGCCGTCCTTGACGCCTTCTTCCTCGGGAAGGCCTTGGCGGAGGCG…	0	0	0	1	0	0	0	0	0	1	0	0	0	0	0	0	0	0	0	0	1	0	no hit	none	na	none	0	CATGTAGACTAACTTTTG fuzzy_for (hit = 680) 0 0 0 1 0 0
gnl|UG|Ta#S17975323	CACANACCGTTAGTTAGNTAGCTTACCATACGAGTTAGTATAGGGACCACTTTGTACAAGAAAGCTGGGTACGCCTAAGCTTGGGCCCCTCGAGGGATACTCTAGAGCGGCCGCCCTTTTTTTTTTTTTTTTTTTTTTTTTTTTTTTGTACTGATGTTTTTTTcatgATCAAACTGTTGTAACTTAAGGACTATAACTACTACAGGATGCCAAACATTTTTTCcatgAACTCTGATCCATTGAGACAAGGCGATGAATAGCTCAGGCTACAGGAGGGctttgctatttgttcatgGGCACAAAATAGGTCGTCGCGAAGGAGATGCAAaaacagcaggagtgcatcCGCATAGTTATTCATCTCCATATCAATAACACTTGGCCACCAAAAACCCGACA…	0	0	1	0	0	1	0	0	0	0	0	0	0	0	1	0	0	1	0	0	0	2	no hit	none	na	none	0	CATGAATAAATAGCACAG fuzzy_rev (hit = 277) 0 0 0 0 0 1	CATGGACTCCTGCTGTTT fuzzy_rev (hit = 328) 0 0 1 0 0 0
gnl|UG|Ta#S32702617	CAGCGGACAAGTGCTNTAAGCGGATGCCTGTTGCCAGGTGGAGTGCGAAGCAGTGTGTGGTGCAAGTGCTGTGGACTCTAGACTGGCTTCGAGAACTTGATCAATGCTTGGAAATTGAGAGGTCAACTTACTACGcatgCAGATTATTACTTCAGTTTTCTCCAGTATCATCTCTGCGTTCCAGTATCAGACCAATGGTAAAATATGCTTCCTATAATGGTCAAGATGAAGCTGCATCAAAGGCTGTGGATTTTTGCCTAAGAGCTTTGGAAGATTTTGATTTGGCTCTACACGGATCACCGAGTGATCCATCAGCATCTGTTGAAGCcatgcgtagcaaaatcagCGATGTCATTCAAGCTTTGGACAACGTcatgCAAATTGTGCCATCAACACTGA…	0	1	1	0	1	0	0	1	1	0	1	0	0	0	0	0	0	0	1	0	2	0	expressed protein [Oryza sativa (japonica cultivar-group)]	3	4e-19	none	472	CATGCGGAGTAAAATCAG fuzzy_for (hit = 328) 0 1 0 0 0 0	CATGTGAAGGTGCTGGTT for (hit = 854) 0 0 1 0 0 0	CATGTGAGGGTGCTGGTT fuzzy_for (hit = 854) 0 0 0 0 1 0
gnl|UG|Ta#S12949592	GGCCGCGTTCCTTGGTGAcatgATTGAGAGGGGCTCGGAATGCGTGGAGATTAAGGAcatgNAGGCCGTGGTATTCAAGGCGTTGCTCCACTTCATCTACACCGACACTGTGCTAGAATTCGAACAGCAGGAGGGTGCAGAGGCcatgATTACCGACACCGTGCCAGAATCCGGACAACGGGATGAGGCGcatgagcaggcggcatctGTGATGGCTCTTGCTCAACATCTACTTGCTGCTGCTGACAGGTATGGGCTGGACAGGCTCAAGCTCATCTGCGCCAGCAAGCTCTATGATGGCATCAAAGTGGACACAGCAGCGACAACTCTGGCTTTAGCCGAGCAGTACAACTGCTGGGAGCTCCAGAAGAGGTGTGCTGATTTCATTACCAAAACTTA…	0	1	0	0	0	0	0	1	0	0	0	0	0	0	0	0	0	0	0	0	1	0	zinc finger POZ domain protein-like [Oryza sativa (japonica	2	2e-30	none	364	CATGCGCAGGCGGCAACT fuzzy_for (hit = 190) 0 1 0 0 0 0
gnl|UG|Ta#S13022144(rev)	GTTTGACTTAGTGTGCATTGATTTATGAGAAGGCAAAGCCTAACACcatgCGCGCACCAAGCTGcatgCTCGTGACTCGAGAGAATACAAACAGTACACGTCGGTGCTCCGTAGTGAAAAAGGTAGAACGTACTCCACTGCAAcatgTATGTACACACTGACACCGTATGCAAAAGCTACGCATCAAGTGATCCAAAAGAACAAAAAAAGCTACGCAGCAAGCACGCACAGACGGACCGAACGAGCTAGACGGTGCTACCATCGGGCGAGGCAGGGGGTAACGGCACGTCCGGTGGCGGGGTCGTGTCCGGCATTCCGCCGGGTAGCCCACCGTCATCCTCCTCCGACGGCGGTGTGCCGGTTATCTTCTCCTTGGGCGTCGGCGTGGGAGGTCCCACG…	0	1	0	0	0	1	0	0	0	0	0	1	0	1	0	0	0	0	0	1	1	0	no hit	none	na	none	0	CATGTTGCAGTGGAGTAC rev (hit = 552) 0 1 0 0 0 0	CATGGCTTGTGCGGCCTG fuzzy_for (hit = 675) 0 0 0 0 0 1
gnl|UG|Ta#S12988812	GTTAAAGNATGTGCGTGGTCACTATCAGCGCGCCAGCCAGcatgTCGACACGATGGCGGAAGCGATGNAGCTGTTCAAGGATGTACATCGTCACTTTCAGAGCGTTGTTCAGcatgTCGGCGCAATGGCAGCGGCAATGGAGGCGTTCAAGGGCGCATATGATCAATTCCAGAGCGTTGTTCAGAATGCGAGCACCGCCACAACAGCCTTGGAGCAGTTCAAGGATGCAcatgATCAGTTTCGAAGTATCACCCAGAATGGCAGCGCGACTGAAGCAGCTATTGAGCCTcatgCTGATCTGCGAGAAAGGTTGTCGCCTGAGGTGCCCCAACAGGATGCCAGAGTAAGGGCCATTGCCGAGATGCAAAAGCTTGGGTTTACCGGGAGCGAGGTGGTCAG…	0	0	1	1	0	0	0	0	1	1	0	0	0	0	0	0	0	0	0	0	2	0	hypothetical protein [Oryza sativa (japonica cultivar-group)]	2	5e-15	none	288	CATGGGAGGAGTGTACCT fuzzy_for (hit = 530) 0 0 0 1 0 0	CATGTGTAACTTGTTCCT fuzzy_for (hit = 606) 0 0 1 0 0 0
gnl|UG|Ta#S32629763	TTTGGACTGATAAGCACGCAGCCTGGGGCAACGATCAAGATTGTCAAGAACCTACGGGCGTGCTCTGACTGCcatgCAGTGCTGAAGCTGATATCCAAGATCACTAACAGGAAGATCGTGTTCAGAGACAGAAACAGATTCCACCATTTTGTCGACGGGTCCTGCACCTGTGGAGATTACTGGTGATGCCGTTATGGCATCTCAAACTTtatgcacggtaaatagggCTACTAACATTTCTGCTCTGCTGCTTGTGAACTGATGTACGATGTGCCTATGTGTTGTGGAGTTAATCTTAAAGAGAGAGAAAATGGAGAAGACAAATCGGTAGTTGAGATATGATGCTGATGTGTGAACTGCGTTGGGAGCAGCCAAGAATTTCATCTTTCACACTATTCA…	0	0	0	1	0	0	0	0	0	1	0	0	0	0	0	0	0	0	0	0	1	0	pentatricopeptide (PPR) repeat-containing protein-like [Oryza	1	1e-27	none	634	CATGCACAGTAAATAGGG fuzzy_for (hit = 209) 0 0 0 1 0 0
gnl|UG|Ta#S17986897	CCACGCGTGCCGAACAAGCACTCTNCTGTGGAGTACTAGGTGGTGCAACTGCAATCTGGATCCTTTTTGAATTGCTTGGCTACCATCTTCTGGCTTTCCTTGGCcatgCTCTCATATTCTCTCTGGGTGTTCTCTTTCTCTGGTCTAATGCCTCATCATTCATTAACAAGTCTCCCCCAAGGATTCCCGAGGTGATCATTCCTGAAGATCTGGTTGTCAACATTGCGCTATCTACACGTcatgagatcaacagagccTTTGCAAACCTTCGTCAGATTGCTCTTGGCCGCGACATAAAGAAGTCCCTTATTGTGATTGCTGGTCTATGGCTGCTTTCCATTCTCGGCAGTTGCTGCAACTTCTTGACGCTGTTCTACATTGTTTTTGTGGTTCTGCACA…	1	0	0	1	0	0	1	0	0	1	0	0	0	0	0	0	0	0	1	0	1	0	P0492F05.25 [Oryza sativa (japonica cultivar-group)]	3	3e-85	none	279	CATGAGATCAACAGAGCC for (hit = 239) 1 0 0 0 0 0	CATGTTGAATGGAATGAT fuzzy_for (hit = 561) 0 0 0 1 0 0
gnl|UG|Ta#S15903633	AAAAATCAAGAAACTGGATGGTATAATGACAATGTATTATTTATAGTGATAATAAAAATTGGACAACTGTTGGAACTGGTTcaatgtttgtaccacatgGTTTTAGAGGTTTATTAAATAAAATTAAAAATGAATATAATAATCCAATTGTTTATATAACAGAAAATGGTCTTTCTGGTTATGGTAATAAATTAGATTTAATTGATGCTGAAAGAGTTAATTATTTATATTCATATATGAAAGAAATGTTATTGGCTATAAAAAATGATGGATGTAATGTTAAAAAATATACTATTTGGAGTTTGATGGATAATTTTGAATGGGGTCAAGGATACACAGAACGTTATGGTATTGTTTATGTTAATTTTACTGATCCAGATCGTAACAGAATACCACGAT…	0	0	1	0	0	0	0	0	0	0	0	0	0	0	1	0	0	0	0	0	0	1	beta-glucosidase [Neotermes koshunensis]	3	6e-28	none	498	CATGTGGTGCAAACAATG fuzzy_rev (hit = 81) 0 0 1 0 0 0
gnl|UG|Ta#S16057231	CGGTTCAGAAATCTGAGGAGATCTTCAACGCCGCCAAGGAATTGATGCCTGGAGGTGTTAATTCACCAGTCCGTGCCTTCAAATCAGTCGGCGGGCAGCCCATAGTTTTTGATTCTGTGAAGGGCTCTCATATGTGGGATGTCGATGGAAATGAATATATTGATTATGTTGGTTCCTGGGGTCCTGCAATCATTGGTcatgCAGATGACAAGGTGAATGCTGCACTTATTGAAACTCTGAAGAAGGGAACTAGCTTTGGTGCTCcatgTGCGTTGGAGAATGTGTTGGCTCAAATGGTCATCTCCGCTGTGCCGAGTATCGAAATGGTTCGTTTTGTAAATTCAGGAACAGAAGCTTGcatgGGAGCACTCCGTCTTGTGCGTGCATTCACTGGGAGGG…	1	0	0	0	0	0	1	0	0	0	0	0	0	0	0	0	0	0	0	0	1	0	Glutamate-1-semialdehyde 2,1-aminomutase, chloroplast precursor (GSA)	3	0	none	469	CATGTACTGATTCTTCTT fuzzy_for (hit = 1060) 1 0 0 0 0 0
gnl|UG|Ta#S12995321	GGGCCGCCACCACCTCGCTcatgGCCGGCGTCtccaccctcacctccatgTCCGCAATACTTGGTGAGATGCTGGGCTCAGGAAGGGCAACGCCGAGGCTGCTTCAGCTGTATGCTCCATACGTTGTGTTTGCCGTCATTGCAATTTTGCGCGGCCTCTGCTcatgCTCGGCGCCGCCTTCCCCTGCATCTTCTGCTCGGAAGAAGAGGGTCTAGGTTGAATTTGCATTTCGGGTACTTGGTGAAGATGTTCAAGTGTCACAAGATGTACTAAGATTTGTTGAACAGCTGTACCGTCCAGCATATCATTCCAACGACTATGTTTGGTGTGATTATAACCCTAGATATCAAAAAAAAAAAAAAAAAA	0	0	0	0	0	1	0	0	0	0	0	0	0	0	0	0	0	1	0	0	0	1	unknown protein [Oryza sativa (japonica cultivar-group)]	3	3e-14	none	166	CATGTAGGTGAGGGTCGA fuzzy_rev (hit = 32) 0 0 0 0 0 1
gnl|UG|Ta#S13212163	CTCGTGCCGAATTCGGCACGAGAGAAAGCCTCCCATCTAGAGTTCACAGAATCCAAGCAAGCCTCAAAAACTTCATCTACAAATCTTCTCCCAACTTCCATATTTAAATTCCATcatgAAGGGAGGATGCGGNTGTTCCGGTGCTGCCGTCTGCCAGTGTGGCTCCTcgtgcacctgctctaagtAAAGGATAGCCAAGATGAATCTTCTCTCAGCTGGNTCTCCGTCGCACCTTATCGATTGATCGTGTTGCTATGGAAGCGATGGGATAAAGCCCTTGGNTATGGGGGATNTACCTTACGAAGCGTTGGTCCNGGGTGGGTGGNTAAGGGAAAACATAGGGGAAACTTGCGGNGGGTAAATGGGGATTATCGACTTANAAAAAACTGGNTCAAGCCA…	0	0	0	1	0	0	0	0	0	1	0	0	0	0	0	0	0	0	0	0	1	0	no hit	none	na	none	0	CATGCACCTGCTCTAATT fuzzy_for (hit = 167) 0 0 0 1 0 0
gnl|UG|Ta#S13212311	TTTTTTTTTTTTTTTTTTTTTTATAAAATAcatgAGGGTTTTTTTTCTTTTCGATAAAGGGCGACTTTAAGAATAcatgagggggtagagactTGAAATACAAAACAAGTAATAAATGGTTTAAACCTACTCGACCCCTACTTTTTATCTCTATCTTTAAACACATATCATATTCTAACATCAAGAACTCACAAAAAAAGAAGATAACACCTTCAGGAAAGTAGCAACACTCGATGTGAGTGTTTGAAACATCTGcatgGCCTATCCTATATGCAGTAGTTTTTCTTTCTTTCTGCCGGGAAGTATATGTAGTAGTTGTAGTTAAGTAATTAAACTGAAGGATTTATCTTTGCCTTCCTTCCAAGATATGACGCCTTAATTTCCTGGAGCTTGCTAGCT…	0	1	0	0	0	0	0	1	0	0	0	0	0	0	0	0	0	0	0	0	1	0	no hit	none	na	none	0	CATGAGGGCGTTGAGACT fuzzy_for (hit = 75) 0 1 0 0 0 0
gnl|UG|Ta#S13110929	CGCGAGGAGAGAGAGGAACCTGAGCGAGGCGCACCAGTTTCAATTCAAGCAATCCCTAGCCCGTGGCGACGTGGTGGGAAGTAATTCGAATCTGCGGTGAAGCCTAGGTGACGGCGCTGTTACTCGCCTCTCGGGGCGGGCCGGCTTGTCCGATCGGTTTGGCTCGGCcatgGCGACTAAAAAGGTTCTTTGCAAGTTCTTcatgcatgGAGCTTGCTTGAAAGGAGAATACTGTGAATTCTCCCACGACTGGAGTGATCAAGCAAATAATGTTTGCACATTCTACCAGAAAGGTGcatgCTCGTATGGTAGCCGTTGCAGATATGACcatgTCAAAGTTTCTCGTAACCCCACAGTGCCACCACCACCCTCAACGTCAAGTGCTGCAAGACGTGTCAC…	0	1	0	1	0	0	0	0	0	1	0	0	0	1	0	0	0	0	0	0	1	1	putative makorin RING finger protein [Oryza sativa (japonica	2	5e-72	none	368	CATGGAGAAATGCTTTTG fuzzy_for (hit = 521) 0 0 0 1 0 0	CATGCCTTTGAGGGGACC fuzzy_rev (hit = 671) 0 1 0 0 0 0
gnl|UG|Ta#S17888997	TACTTCGACCCACGTCGTCCGAGAATTTNGAGTGAATTATTCTGGTGTATACCACCCTTTGTGCTGGATTGTcatgGTTATTGTGGTTGTCAGTTTTGTTGACAAAATAGATCCAAATGATATCTTTTTCGGTGTCTTATGGTAGATATATTTGGTATGCTGTTTcatgCATTCTTCCGCTTTATGATTAATATTCCTAGATATTTGAACAAAATTTAGCTATTAAATATACATCCCAGGAAATTTACATTATTACAGTGGGGCACTCCTTTGCACGGTTTTCAGCATAAGAGATTTAACCTTTTTTGCAGTATCATTCTCCCTGGCGGATTACAAATAGGTTGTTgttctaattacaagcatgCCTTCAGCTcatgGTTCTTATATTTTTGTATTTTC…	1	0	0	0	0	0	0	0	0	0	0	0	1	0	0	0	0	0	0	0	0	1	no hit	none	na	none	0	CATGCTTGTATTTAGAAC fuzzy_rev (hit = 346) 1 0 0 0 0 0
gnl|UG|Ta#S15903541	ATTGAGGTCACCGGAGCGGCGGGCACTCTTTACGCCGGCGAGACCTACCAGTTGCAGGTTGACTTTCCTGAGCATTACCCTATGGAGGCACCTCAGGTCATTTTTCTCAATCCAGCGCCAATGCATCCACACATTTACAGCAATGGGCACATCTGCTTAGATATTTTGTATGACTCGTGGTCACCAGCGATGACTGTGAGCTCTGTCTGCATCAGTATCCTGTCTATGTTGTCCAGTTCGCCAGCAAAGCAACGCCCAGCGGACAATGACCGCTATGTTAGGAACTGCCGCAACGGGAGGTCTCCGAAGGAGACTAGATGGTGGTTCcatgACGACACAGTGTAATGAGCTCCGTGGCATCGCCTGTCAGCCTTCCTTACCGTGATATATCTCTTCAAG…	0	1	0	0	0	0	0	1	0	0	0	0	0	0	0	0	0	0	0	0	1	0	Ubiquitin-conjugating enzyme family protein, expressed [Oryza	1	1e-62	none	161	CATGCATTATATAATATA fuzzy_for (hit = 524) 0 1 0 0 0 0
gnl|UG|Ta#S16243198	TGAGCCACCACAGACCCAGCCCAAACCAGTGAGGATGCTAAAAAACTTGCGGCCAACGCTCTTGCAGCTGTTAGAGATGCCGCTACTGCTGCATCTGGAAGAGGGAAAGTGGAGATAACCGAGGTAAGGGACTTTGCTGGCCAGGATATTGAGATCAAGAAACTCGTAGATGCGGATTCCAAGGAAGCGGTTGAGAAGGCCAGTGCAGCGGGTGCCTCGCCGTCCGCTGTGGACAACATTCTGGAGCAGATAAGGAAGAAGCAGAAGCTGAGTGTCCTGGACAAGACGAAGAAAGACTGGGGAGAGTACAAGGCAGAGAAGGGCGTGGAGGAGGAGCTGGGGGCGTACAAGAAGAGCTCGAATCAGTACCTTGATAGGCAGTCGTTCTTGAAGAGAGCC…	0	0	0	1	0	0	0	0	0	1	0	0	0	0	0	0	0	0	0	0	1	0	P0537A05.24 [Oryza sativa (japonica cultivar-group)]	1	5e-52	none	253	CATGGCGGCAGCACTTTG fuzzy_for (hit = 509) 0 0 0 1 0 0
gnl|UG|Ta#S15824060(rev)	TTGAACAGAAGTGGAGATCGCTCGAGTCTGAAAGAGAGAGGGAAGACGCACTCAGCACGGTCACTTCATCAATGGGGAGGGCAGTGGTTTGGGGTGACTATGTGTTGGACCTGGAGGATGGAGCGGACTTGGAGGACGAAGACAGCGACGACGACGATCGTGGCAATGACCGGGAGGCGGATAACACTCGAaggctgataatattcatgATGCGTCAAGTTGCTCAGCGACACCGAACACAAAGTCTCCAGAGTCCAAGTGGcatgCCTGGAAATGCCGAGGAAGATTATGCGGTTAGCGGTGGTGGTGCCAACGAGACCACCCCATACCCTTTCACCTCGGAAGGCGACGACGAGGATGAcatgGCTCTGGCCGGAGCGGGAGGCGCGGGTATGCTTA…	1	0	0	1	0	0	0	0	0	1	0	0	1	0	0	0	0	0	0	0	1	1	no hit	none	na	none	0	CATGACTTTTATCAGCCT fuzzy_rev (hit = 191) 1 0 0 0 0 0	CATGTATCCTTGTCACAT fuzzy_for (hit = 611) 0 0 0 1 0 0
gnl|UG|Ta#S17986851	GCGTTCCGAGGAAGAGGAGAAAGGGGTAGCAGGCAGCAATGGCGACGGCCAAGCCCATCCTGTACGGCGCCTGGATCAGCTCTTGCTCTCACCGTGTCCGGATCGCTCTCAATCTCAAAGGTGTGGACTATGAGTACAAGGCAGTCAATCCTCGGACAGATCCAGACTATGAAAAAATAAACCCGATCAAATACATACCAGCATTGGTAGATGGGGACTTTGTTCTATCTGATTCTCTCGCTATcatgTTGTATCTGGAAGATAAGTATCCTCAGCATCCTCTCGTACCTAAAGATATCAAAACGAAAGGTCTTGATCTTCAGATTGCGAAcatagtttgctcaagcatCCAACCTCTCCAAGGCTACGGCGTAATTGGTTTGcatgAGGGTAGGTTGA…	0	0	1	1	0	0	0	0	1	1	0	0	0	0	0	0	0	0	0	0	2	0	glutathione S-transferase [Triticum aestivum]	3	e-118	none	213	CATGGTTTGCTCAAGTAT fuzzy_for (hit = 331) 0 0 0 1 0 0	CATGTAAAGTAGTATTGC fuzzy_for (hit = 855) 0 0 1 0 0 0
gnl|UG|Ta#S24513529	GGTGGCGGCCGCTCTAGAACTAGTGGATCCCCCGGGCTGCAGGAATTCGGCACGAGGCCCTTTTTGAGCCTTTCAATTTTTTTGAGGCGTATAAAAATTATTTGCAAGTTGACATTATCGCTGAGGATGATGAAGATCTCAGACTTTGGAAGGGATGGGTGGAGTCTCGATTGAGGCAACTGACGTTAAAGATTGAGCGGGACACCTATGGGAAATTGCAATGCCATCCATACCCATATGAGTATGCAGACCCTTCTAGACAGTGTGCACATTGTGCTTTCTTcatgGGCTTATCAAGGAAAGAAGGTGTGAAAATACAAGAAGGTCAGCAGTTTGATATTCGTGGAACAGTTGATGAGTTCAGGcatgAGATCAAcatgTATATGTTCTGGAAGCCTG…	0	1	0	0	0	0	0	1	0	0	0	0	0	0	0	0	0	0	0	0	1	0	putative polynucleotide adenylyltransferase [Oryza sativa (indica	3	e-114	none	708	CATGCAACTGAGTAAAGC fuzzy_for (hit = 782) 0 1 0 0 0 0
gnl|UG|Ta#S32720642	GGGTAACATCCAATTGGTTTNTCAGTATTTAACAATATTAGGTACATTAGCACTTCAGTTAcatgATACTGGACAAGCCAGGGAGATCTTGAAGTCATCGTTGACGTTAGCTAAGACACTATATGACATCCCAACACAAATCTGGATCTTGTCGGTATTTACAGAGTTATATCGAGAGCTGGAAGAGAAGGAAAATGAAATGGAGAATTCAGAATATGGAAGCAAGAAAGAAATCGATCTGCAGAGAAGACTGGCTGAAGCTCGTTCTCGCGCTTATCACCAGGAGCTGGTGGAGAAAGTGAGGATCGAAGCTGAGCCGCTGCACAACTTGTTCCAGAAGCATAACGATATGTCGGGCCTGCCGGTAAATGATGACCTTGACATCCCAGAATCAGTGGG…	0	1	0	0	0	0	0	0	0	0	0	0	0	1	0	0	0	0	0	0	0	1	OSJNBa0020I02.8 [Oryza sativa (japonica cultivar-group)]	2	1e-38	none	684	CATGGTTATTGAGTTGTG fuzzy_rev (hit = 683) 0 1 0 0 0 0
gnl|UG|Ta#S17886917(rev)	ATAACGTGAGGGTAATTGGCAGCGTTTCTAGGAGGCGGTAATAGTAATAGTCAAAGGACACCACCACCCGCCACTAAAAAAATTAATGCTGATCCACTGCTTTCATCGTTGGCCCTGGTTTTGCAACATAAGATGCCGAAGAACcatgAAATCATCTGTTCCGGTTCTCGATGATCTCAATTCTTAAGGAGGCACCTCCTCAACTGGAATCAAGTATGAACTCGTCCCCCACAAGTGAGAAAAGGGAACAAAAGCGAAACAAAGCCACAAGCAGGCGACCTTTGTGCAAGACCTGGTCCTCTCCACTTTATTTGGAGACGACTGAGTGCTCGAATGGCCCTGCATTTTCCTTGTTAGATGGGTGCTTCCTTCACACTGATTCGGATAGAACTGCAGCAA…	0	1	0	0	0	0	0	0	0	0	0	0	0	1	0	0	0	0	0	0	0	1	no hit	none	na	none	0	CATGGCCTTCTATAGTAT fuzzy_rev (hit = 641) 0 1 0 0 0 0
gnl|UG|Ta#S17889754	CACGCTTCCGGTNACAACAACCGCCNCAACGGTGTCCTCCCTCACCTTCGGCTCGAACCGCAGAGGATGGTTCACCTGCCGCAcatgGGGAAGCTGCGGCGGGGGCTGAAGGAGGAGGCGGTGGACGACGACGGCGACGCCGCGGGGGCTGCCGGGGCTGAGGCGTCGCCGTTCCATAAGAGGTCCCGCCTCGCGCACCAGCAGCAGCCGCCGCAGCAATGGAGCACAGGCGGTGCTAGTGTGTCCAATCAGCAGTCATCGCAAcatgATTTCCTTGAGGAGCCTAGTCCACTTGGCTTGCGGCTTAAGAAGAGCCCCTCTCTCGTGGATTTGATCCAAATGAAGCTTGTGCAGGCTGGCAAGGccaaagacgcccggcatgGTGGCACTGCTAGTGCC…	0	0	1	0	0	0	0	0	0	0	0	0	0	0	1	0	0	0	0	0	0	1	unknown protein [Arabidopsis thaliana]	1	2e-81	none	589	CATGCCGCGCGTCTTTTG fuzzy_rev (hit = 364) 0 0 1 0 0 0
gnl|UG|Ta#S13269764	TAGCGTGGTCGCGGCCGAGGTACGACAGcatgTTCGTTGTCGAGACNNNTGAGAGAGGCGAGGAGatctgcgaacgatagatgGGCTTGCCGTTGCGCTGGCTGGCAGCGCGGCCGAGAGGAGCATCATTCACGGTGGTCTCCGTCTTGTTGAGCCTGGTCGTAAAGGATCGTAGGAGCGAcatgGTGAATGCTGTAGAGCTGGACGTTTCGGAAAGAAGCAAGTCGACGGAGTTCGATGGGCAAGAATGGAACCACAACGGTCGTGTGGTGACTGTCTGCCAGCGACAGGTTCGTGCAAACACCAGCTGTCTAGAGCGTGTGCAGTGTCTCACTGAAGGAAGGGATGGTAGTAGTATGCGGTTTGTTCGTTTGTCTGCTGATCGAGGCGCGTGCGCAG…	0	0	0	1	0	0	0	0	0	0	0	0	0	0	0	1	0	0	0	0	0	1	no hit	none	na	none	0	CATGTATCGGTCGCAGAT fuzzy_rev (hit = 65) 0 0 0 1 0 0
gnl|UG|Ta#S26027184	TACGGCGACCCACCCGTCCGCATTATGGTTCTTGCGAGGAGGGGGGCGGAGAAGCGGAAGCAGGAGGCAGAGAGGAGATcaggccagaggagggcgaGGGAGGGCGCGATGGCGTCCAAGAGGATACAGAAGGAGCTCAAGGATCTGCAGAAGGATCCCCCCACCTcatgCAGCGCAGGCCCTGTGGGTGAAGATATGTTCCATTGGCAGGCAACAATAATGGGCCCATCTGACAGCCCATATTCCGGTGGAGTTTTCCTAGTTACTATCCACTTCCCTCCTGATTATCCTTTCAAACCACCAAAGGTGGCATTCCGCACCAAGGTGTTCCATCCAAACATCAACAGCAACGGGAGCATTTGTCTGGACATCCTCAAGGACCAATGGAGCCCCGCTCTG…	0	1	0	0	0	1	0	1	0	0	0	1	0	0	0	0	0	0	1	0	1	0	ubiquitin-conjugating enzyme OsUBC5a [Oryza sativa (japonica	1	3e-82	none	147	CATGCCAGAGGAGCGCGA fuzzy_for (hit = 79) 0 1 0 0 0 0	CATGGAACCGGTGTTGCA for (hit = 688) 0 0 0 0 0 1
gnl|UG|Ta#S15902902	TTTTTTTTTTTTTTTTTTTTTTTGGGGCAAAACACGATAATTTTATTAGAACTTGGAATTTTGGATTTTACATCAATATTTAGTTTAcatgTTGCTCTATTAGACATTTCAGTGCCTTTTTCCTGCTACCGTTACACAGCTCTACAGGACCGGATAGCTTGAGGCGGCCTCCCTCCCTTGAAGAGAATAATCTCcatgtctccaagcaactcGATTcatgAAGTTCCTTCAGCAGGTTTGGGTTGCACCACAGTTGACAATCTCAGTCTCAAGGGTCTCCTCTGGGTCGTGGACGTTGGTGCAGGAGGGCGAACTAGTGGGGCAGCAAGCTCAAGTGGCTCAAGCTCTTCCTCAGCTTTACGCTTCAGATGATTGTTGTCAGGTGAACCTGTGGTTCCT…	0	0	0	1	0	0	0	0	0	1	0	0	0	0	0	0	0	0	0	0	1	0	no hit	none	na	none	0	CATGGCTCCAAGCAAGTC fuzzy_for (hit = 194) 0 0 0 1 0 0
gnl|UG|Ta#S15902410	TTTTTTTTTTTTTTTTTTAGAAAAACACAATTACCTTCCcaagaaatatgcatatgcAAcatgTAACTTTTACAGCGCTGATATACGAAACACAGGTACAAAATATCcatgGATACACACCAGAGTCAAAAACAGGTAAAAACAGAGATAAGGTGCAAAACACTTGCCCTGTTCGGTTTGAGGAGGTTTGGCAGGGATTAGCAGGGAATATAGCTCAAAGTCCTGCCAATCAATCACTCTTAATCCACGGCAATCCTTGCCAAACCGAAcatgCCCTCAAACCATCGGAAATCAAGTACCAAGAATTAACACTCCACGCATAACAGGAAAAAGAATCGGACACCGAGAGATGCACGCCAGACCGATGGAATGGAGGATCGCAAACTACTGTAGCATCGC…	0	0	0	0	1	0	0	0	0	0	1	0	0	0	0	0	0	0	0	0	1	0	no hit	none	na	none	0	CATGAAATATGCATATGT fuzzy_for (hit = 39) 0 0 0 0 1 0
gnl|UG|Ta#S32520443	TcatgTCCTTTTATAGGTGATTCAACCGACTATGGCAGCTGAGATATTTCTACTCCTGCCCACCTCATCACATACGTGTACCAGCCTAGACACTAGGTACAGCTCAACATTAGCTACCTAGTTTACCTTAACTACTAAGCAACGCAAGTGTTGCCGACCTGCCGAACCGCTTATTTACTTCTTAGGTAAGCAATTTTACTACTGCCGCTGGTGCTGcatgCTGCCGAcatgcagctactactatcTTCTATCACTTCATAGCTGAGTAATAACTACTACTGCCGTTGcatgCAAGCTGTTGCTGCCGCTGTAGCcatgCCTCGGAGACAAGGTTTGACCCAACAATCTCCTCCTCAACCTTGTCGAAGGAGCTTGTTTCcatgATCCCAATCTTGTCGC…	1	0	1	0	0	0	1	0	1	0	0	0	0	0	0	0	0	0	0	0	2	0	no hit	none	na	none	0	CATGCAGCAACTACTATG fuzzy_for (hit = 227) 1 0 0 0 0 0	CATGAACGGCCAGGGACC fuzzy_for (hit = 616) 0 0 1 0 0 0
gnl|UG|Ta#S13158291	TTTTTTTTTTTTTTTTTTTAATCGACGcatgcatccatattattaAAATCAAAACAAGGTTTTAAGATCCACGGAAACTCAAAATCCGAAAGATAAACAAATCTGTAAAACGCCACACCCGGCGAGAAAGCGCCACATCCGGCTATACAAAACAGGCTACGATGCTTACACACCTAGCCTATTATTAGCTCGCCATCCAAATCGGCTGAAGATAGCGcatgCTAGCTCTGCAATCGGCTGCACCCAATAACCATAATCTCCCTGTGGTATGcatgAGTGAGTAACGACCACATACGGATCCAGATTGTAGCTCTGGTAGATAACCTGGGAGGcatgCcatgGGACAGGATGGGAGATGCCGATGACCTTGTGCACCACGATGTTCCTGGACCCGTCCCC…	0	1	0	0	0	0	0	1	0	0	0	0	0	0	0	0	0	0	0	0	1	0	no hit	none	na	none	0	CATGCCGCCATATTATTA fuzzy_for (hit = 27) 0 1 0 0 0 0
gnl|UG|Ta#S12980845	CTGGATGAGCAGGATGACGTGAAAGAATACTCTGCGGTAcatgATCAGTAACCGGTTTCCAAGTGGAAACTACCCCTCGAGTGAAGACAGCGAATCCGATCGCCTGGTGCATTGGTGCcatgGTGCCCCTGGTGTTGCTCTTGCACTTGCTAAGGCATATCAGGTCTTCCAAGATGATCACTTCAAGCAGTCCGCTGCAGAGGCTGCTGAAGTTGTCTATAACCGTGGTCTTCTCAAGCGAGTTGGAATATGCCACGGTATAAGCGGGAATGCCTATGTATTCCTCTCACTTTATAGGCTAACCGGCAATGTTGAGTACCTCTACCGGGCTAAGGCTTTTGCTTGCTTTCTGCTTGAAAATGCTGATCGATTGATTGCTGAGGAGGCcatgcatgGTGG…	0	0	0	0	1	0	0	0	0	0	1	0	0	0	0	0	0	0	0	0	1	0	lanthionine synthetase, putative [Oryza sativa (japonica	2	3e-78	none	399	CATGGGGTATCTCCTTTT fuzzy_for (hit = 435) 0 0 0 0 1 0
gnl|UG|Ta#S12882546	TTCGGCACGAGGGCATATATACTTGATTGGGTATACGGGATCTGAATTTCGGCGCAcatgATCTTACTAGCTTCTAAATCCGCTGAGCTGTACTgatgatggtatgtttgctACTCACACATTTTATCCAAAGGATCCTTATGTCGAAACGATGGCCACTTCGAGGTTGCTAGTATGTATTTTCACACCATATGTATGCTTGTGCTTACCTCCATATGTATGCTTGTGCTTACCCCATCCGCCTCGGCACATTCAGTCCAAATTTGACCAAATACTGAAGATGGTGCACTTGTGGGTGCTACGTGCcatgCATCTTGCCCAATCTCACGGAAATAATCAGTAAAAGGCAGCAGTGTTTAGTCGTCCGCCACAGAGAATCGTCGGCGATATTAATTAGTA…	1	0	1	0	0	0	1	0	1	0	0	0	0	0	0	0	0	0	0	0	2	0	no hit	none	na	none	0	CATGATGGTTTGTTTGCT fuzzy_for (hit = 94) 1 0 0 0 0 0	CATGTTATCTCTTTTATT fuzzy_for (hit = 511) 0 0 1 0 0 0
gnl|UG|Ta#S32432766	GGNGATTTGGGNTTATCAAAGNTTAAATNCCANNCANTAATNTCCGNTGGGGTGNGAGGGACANTTCCNNGGATGGNTCNTGANNTGTTAAATGGCAGCAGTAACCTTGTTTNTGAAAAGGTNGANGTCTTNTCATTNGGAATCGTGATNTGGGAGCTGCTTACCGGTGAAGANCNTTATGNTGACCTGCATTATGGCGCCATCATAGGTGGGATCGTGAACAACACCCTACGGCCGCTGGTGCCCGAGTCGTGCGACCCCCAGTGGAGATCGCTGATGGAGCAGTGCTGGTCAGCCGAGCCGATGGAGCGGCCGAGCTTCACGGAGGTCGTCAAGAGGCTACGGGCTATGGCGACCTCCCCCACCAAGACGCTGCCGCAGAAGTAGACTGCCCTTAGC…	0	0	0	0	0	1	0	0	0	0	0	1	0	0	0	0	0	0	0	0	1	0	putative protein kinase [Hordeum vulgare subsp. vulgare]	1	7e-51	none	226	CATGTACAGTGAGCTGCT fuzzy_for (hit = 538) 0 0 0 0 0 1
gnl|UG|Ta#S32689834	CTGGTGGGCATTGACGAGGAGAATAATGAGCTTGTGATTGGCATCATCGACTTCCTGCGACAGTACACCTGGGACAAGCAGCTGGAGACGTGGGTGAAGGCCTCAGGCATCCTAGGTGGCCCCAAGAATGAGACCCCAACTGTCATATCGCCAGTCCAGTATAAGAAGAGGTTCAGAAAGGCcatgTCGAGGTACTTCATTGCCATCCCCGACCAATGGTCCTCTTGAAGATCGCTCCTTCATCTGTCACCTGTCAGCAGAAACCGCATCGTTCATTCCTCcatggtaattttttgaccAAGGACACGGTGAATCGATACGGATAGCCATTCTTTGGTTGTTTGTGTTCTTTTTAGCAGATCGCATCATTGTGGCAGCTTACTTAGCTGTAGGATATTC…	0	0	0	1	1	1	0	0	0	1	1	1	0	0	0	0	0	0	1	0	2	0	FYVE finger-containing phosphoinositide kinase-like [Oryza sativa	1	3e-33	none	1630	CATGGTAATTTGATGACC fuzzy_for (hit = 281) 0 0 0 0 0 1	CATGTAACAGCTCAGTTA for (hit = 525) 0 0 0 1 0 0	CATGTACGGTCGCCCGGT fuzzy_for (hit = 708) 0 0 0 0 1 0
gnl|UG|Ta#S21611430	AGCACTACACCCGCCGCGCTGACTGCTcctgcctccgcgcctctaCCTCGCCGTCGTGGTCCTCTCCCTCGCCGTCCTCCTCGCCGCCGCCGTCGGGGTCGTCTACCTCGCCTTCAAGCCTAGGCAGCCGGCGTACTCGGTCGTGTCCCTCGCAGTGTCGGGCCGCGCCGGCGTCAGCAACGCCTCGGCCCCCGGCCCGCTCTCGCCGGGGTTCGCCGCGACCGTCCGCGCCGACAACAGCGCCAACGGCAAGGTCGGCGTGCACTACGACGGCGCCGGGAGCCGCGTCGCCGTGTCGTACGAGGGCGTGAGCCTGGCGGACGGCGCGTGGCCGGCCTTCTACCAGGCGCCGTGCAACATCACGGTGTTCGTGGCGAAGGCGAAGGGCACCGGGATACG…	1	1	0	0	0	0	1	1	0	0	0	0	0	0	0	0	0	0	0	0	2	0	P0425G02.19 [Oryza sativa (japonica cultivar-group)]	2	2e-58	none	312	CATGCCTCCGCCCCTCTA fuzzy_for (hit = 27) 1 0 0 0 0 0	CATGCGATGTCAATGGGC fuzzy_for (hit = 587) 0 1 0 0 0 0
gnl|UG|Ta#S13218441	CTCGTGCCGAATTCGGCACGAGGCAGGACCAGCATAGCCGGCAAGGATCTCTGCGTGCAGGCTCAACTGACTCCAACCATACGAAATTCCACAGAAAGCATAGAAACTGACAAGAAATCCATTATCAAAAACTTGAATTGAATTGAATTGAATAATTTAACGTATCAGGCTAAAGCCCTACACCCAGGAGGCTTGAcatgGGTGCGTGTTCCCGGGGGGACCCACAAACACCACTGATGCTGGCTTTATGTGGCCAGAAATTAAcatgatctaataaagacaAAAATTTCATCAAAAAAAAAAAAAAAAAAAA	1	0	0	0	0	0	1	0	0	0	0	0	0	0	0	0	0	0	0	0	1	0	no hit	none	na	none	0	CATGATTTAATAAAGAGA fuzzy_for (hit = 264) 1 0 0 0 0 0
gnl|UG|Ta#S13149148	GATCCCGCCGCCGGTCGCCCTCATACTTCCTCGTCACTGCCTTCGTTTCTCTTTCCAACAATCAAGATGAGCCGTGGCGGTAGCGCGGGTGGTGGTCAAAGTTCTCTGGGTTACCTCTTTGGAAGCGGTGAGCCCCCCAAACCAGCAGTGGCACCAGCTGTAAGTGCTCCACCTGCTGCTGCAGGTGCTCCACCTGCTGAGAAACCACCTGCTGCAAAGCCTGATGGCACCAGTCAGATTGCTGCTGGGGTTACCAAGCCAAACCAATAACTACCACAGGGCCGACGGTCAAGAACACCGGAAACTTCCTTACGGACCGTCCTTCGACCAAGGTCCACGCTGCTCCTGGGCGGTGGCTCTTCCCTGGGATACCTGTTTGGTGGCAACTGATGCCGCTCA…	0	0	0	1	0	0	0	0	0	1	0	0	0	0	0	0	0	0	0	0	1	0	no hit	none	na	none	0	CATGTGTACCAATCTGCC fuzzy_for (hit = 461) 0 0 0 1 0 0
gnl|UG|Ta#S32617589	GATGATGcatgCGGCCCTTTTATTAAAAATCcaggaagtatcatcaaaaATGTCTTACAGACTCGCAAACGGAGCAAAACATAGCACAAAACTGANAAACACGTGGATAGAGACAACTGATACGGTAATAATAAGGACAAGCTCCCTAGACTCCTATCCTGTTATGTGAACGCCATCCGAACCGGTTGAATATAANCCGAGCCACCATCTCCCATTGGTTGCACCCAGNAACCAAAGGCTCCCTGGAGTCCATAGGAGTGAGTAAGGACCACGTACGGATCCAAGCTGTAGCTCTGAAGATAACCCATCGCCTcatgAACTCTCACTTGACATTGACATCTCTTCTCCTCTGTATTAGTAATCTCGACGCCATACCTAATTGAGATGCCAAGTGAGCTT…	0	0	0	0	1	0	0	0	0	0	1	0	0	0	0	0	0	0	0	0	1	0	no hit	none	na	none	0	CATGAAGTATGATCAAAA fuzzy_for (hit = 31) 0 0 0 0 1 0
gnl|UG|Ta#S12956567	TTGAGAGGGTAGTGAAcatgAGAAGACTAGCTCNTCCAAAAcatgATGATCAAAGATCCAGTCTCAATAGTTTGTCTGGAAAATCATTAAATTCTCCAGATAGCTCTGGCTTCGGTCGGTCACTGTCAAAGAAGTCACTGGAcatgGCACTTCGGGCAcatgGACATACGGCGCAGCATTCCAAACAATCTACGGCCTCTTATGACGAGCATTCCAGCATCATCTGTGCATAGCGGCCGGTCTGGATCCACAAGGGGCAGACCGATAAGTGTATCAGACTCCCCTCTTGCAACTAGCAGCAACGCCAGCTCGGAGCCGAGCGTCAACAACAACCTGATGTGCTTTGACAGCATCGACATTGACGATGAGCTGTGCAGCGATAGAGCAGGACATTATGCA…	0	0	1	0	0	0	0	0	1	0	0	0	0	0	0	0	0	0	0	0	1	0	putative proteophosphoglycan [Oryza sativa (japonica	1	9e-51	none	601	CATGCATTTTCACGACCA fuzzy_for (hit = 438) 0 0 1 0 0 0
gnl|UG|Ta#S18011650	CACGTGCCGCGACTGGAGCACGAGGACACTGAcatgGAACTGAACGAGTAGAAATTGAACACTTAAGCTCCACTACAACAAGGGAGAGGAGAGAACACGATGGCCACTTCATCAGTCCTCCTCCCTGTGCTCCTCCTGGTGGCCGTCGCCGGCGCGGAGGCGGTGACCTTCACGGTGATCAACAAGTGCCACTACACGGTGTGGGCGGCGGCGGTGCCGGCCGGCGGGGGCAGGAAGCTGGACGCGGGGCATACGTGGAGCATAAACGTGCCGGCGGGCACGACTAGCGGGCGGGTGTGGGCGCGCACGGGGTGCAGCTTCGACGGCGCCGGCAACGGGCGGTGCCAGACGGGGGACTGCGGCGGGAAGCTGCAGTGCACGCAGTACGGGCAGGCGCCC…	0	0	0	0	0	1	0	0	0	0	0	0	0	0	0	0	0	1	0	0	0	1	thaumatin-like protein TLP8 [Hordeum vulgare]	1	e-116	none	233	CATGTACTCGATCAGCCC fuzzy_rev (hit = 417) 0 0 0 0 0 1
gnl|UG|Ta#S17979679	TTCCTTGAAAGAACAAGAGAATTGGTGCTCCAACCGGACCCAAAAAATTTACTACCGCCGCAACAATGTCCCTGGGAGCGCAAAGAGGGAGCTGCCGTCTACGTCGAAGTGGCTCGCGAATGAAcatgCTGGGGATCAACTCTGCTGACCAGATCTACCGCTGGAATGGAcatggctgggaccacatgCCTGGAGCTGCCCGCACCGTCGGAGTTGGTTCCCGCAACGACGTCTGGGTCACCAACGCCAACCACGAGATCTACCACTGCAATGGTGACGGCAACTGGACTCGCGTCGACGGCGCTGCCACCCAGATCTCCGCCGGAGACGATGGCACCGTGATGTGCGTCAATGCCCAGCAGCAGATCTACTACCGCAAGGGCGTGcatgGCTCGTGGC…	1	0	0	0	0	0	1	0	0	0	0	0	0	0	0	0	0	0	0	0	1	0	tectonin II [Physarum polycephalum]	3	3e-15	none	353	CATGGCTGGGAGCACGTG fuzzy_for (hit = 170) 1 0 0 0 0 0
gnl|UG|Ta#S15881776	CTCACCCCATCCGATCAGGGGGAGCGCTGCAGCGACGGGAAGACCTACTCCAGCCGCTGCTGCCGTCGCCGGGCAGTGCCGGTGGCGTCCTGAGGGCATCAGGACGTTGAGGAGGACTTCTACCTCGACTACATCACCTCTGCATCAAGCCTGCACCAAGCAGGCGATcatgTCCACTTCCGTGACACCTTCCGCTCCATTCCGGTCCGACACGATCGAACCACTTACGGGGAGTAACTTCCCTCGTTGGAAGTCCCAAGTCGAATTATGTTTGGGTTGTAATGAATTTGACTATGCCTTGAGGGAAGAAAAACCTGTGGCACCTGTGGCGGGTGTCACAGGGTATGCAGAACTCAAGAAGGAGTATGATGTTAAGATGGAAAAGTGGAATAAGTCCAA…	0	0	0	0	1	0	0	0	0	0	1	0	0	0	0	0	0	0	0	0	1	0	putative gag-pol polyprotein [Oryza sativa (japonica	2	3e-24	none	1225	CATGAGCTTTGTTCTAAA fuzzy_for (hit = 532) 0 0 0 0 1 0
gnl|UG|Ta#S32428056	ATTTTTCTCGAGCAATTAGGAAAACAATGCTGATAATCCAGGAAAGGCCATCTTCACATACGTGCAAAACTATACAGAATGTCACGATTCTAGAAACAGTTTTCTAATCTTCTCTGGTATCCTCTTGATACCCGGAGCTCCAGCACTCCCTACCAACGGCCTGGCTGTGCATTcatgTAGTAGGGAGGAGGGGGAGGTGCTGAAGGCGGCGGCCCAGGAACTGGATGCAGAAGAGCTCCGTTCGGAGGCGGcatgGGGACTGCAGCACCGTACTGCGACCTCGTGTTTGTGTAGCGCGCATCAAGAGGCTGCTGTCCATAGGGTCCGTAACTGCCAGGGCTCcatgAGGAAGCACCATcatgACGCTGATGAACAGCTGGAGGCAATGGCTGGGcatgG…	0	0	0	0	1	0	0	0	0	0	0	0	0	0	0	0	1	0	0	0	0	1	no hit	none	na	none	0	CATGCCAAGACATCCAGC fuzzy_rev (hit = 419) 0 0 0 0 1 0
gnl|UG|Ta#S15902995	CACAACAAAGTTTCGCATATTTGGGTTGCGCTTAAGTGACAAGTCATTCATATATTTGTCAGGACTCCAGCTACTTTTCTCATCTGGATGGCGTTCAATTATACCTGGACTTTCTGGTATACTGGCTGGGCTTTTGTATCGTCTGAATATATTTGGCATCCGCAGGTTGAAGCTCCCAGATTCGATGACATCACTGCTCTCGCGGTTTTcatgCCCCTTCTTGAACAACTCTTATCAACGACTACCAGTTACAGAAAATGATGGAAACATTCCTTCTAACCAGACTCGTCAAACTGAGGGTGTGCACCCAACTACAGAAGATCCAATGGAGTCTTCAATCGCTACACTTGTTTCcatgGGTTTTGATCGTGGTTCTGCAATACGGGCTCTTGCACTGAC…	0	1	0	1	0	0	0	0	0	1	0	0	0	1	0	0	0	0	0	0	1	1	unknown protein [Arabidopsis thaliana]	2	6e-33	none	293	CATGGATTGTGCGTCAAG fuzzy_rev (hit = 433) 0 1 0 0 0 0	CATGTAGAAAATGATGGT fuzzy_for (hit = 447) 0 0 0 1 0 0
gnl|UG|Ta#S26022598(for)	CGGCGACCCACGCGTCCGCCAACGACCACAATGGGATGGATCAAGCAGCCAAGACTTAGAGTGTGGTCGGGCAGCGCcatgGGGCAGATCTGTGCGGCGCAAGGGGCGGCAGATGCGAAACTGAAGCTTCCCTGAACTTCGGAGCAGTCAATTGAGAAGATGGACACGACGAGTGAGGATTGGTGCTACCGCCCCTGGTAGGAGCCCAATGTCCTAATCGAACTACTGTcatgGAGAGGGCAATACGTGGATTTGCTTCAGATATTGGAGACAACGCCATTGTGCCGAAGCTCGGAACAATCTTCAATACATTGAGTGAAGCATACGATTTTTACAATCTGTATTTATGGGAGAAAGGATTTGGCATTCGATATGGTAAAAGCTGTCTGAATGTTGAGA…	0	0	0	0	1	0	0	0	0	0	0	0	0	0	0	0	1	0	0	0	0	1	no hit	none	na	none	0	CATGATATGTGAACTTAG fuzzy_rev (hit = 752) 0 0 0 0 1 0
gnl|UG|Ta#S13138899	ACTAGCTTGAGTAGCACATTCCTTGCACATCCACAAAACTCGATcatgGCGGCCGTTCCTCCTAATGTCGAGGTCTCCATTGTCCCTGCACCCACTACATACAGAAAGACTATCCTCCGCAACCTGTGGTTGGGCCGCACTGGTGATGACACCCANGAAATCCCTTCTTGAGGTGGCAAGTTTGGGCATTACGTTGTTGTCAACTGGACCGTATTTGAANGAGANGGCAACGGAGCGAACTAGTCGCCCGTGGACAAGGAAGCACATATGCGCCGGTACTGGTATCTACTTACTCATATGTTTGTGGATGNAGGTCAAAGGATCANCCTCAAGTGATGGGAAACGCTTGGGTGTTAATGGCAGTTGNTGTTACGGTGGGACTGGGATTGCCTTCAAGTG…	0	0	1	0	0	0	0	0	1	0	0	0	0	0	0	0	0	0	0	0	1	0	no hit	none	na	none	0	CATGTGGTTTCTCCAAAA fuzzy_for (hit = 611) 0 0 1 0 0 0
gnl|UG|Ta#S17988965	GTCCCGGATTCCCGGGATATCGNCGACCCACGCGTCCGGTACCACTGTGACTGTAAAGTGGCGGGGCAAGCCAGTTTTCATCAGGCGCAGGACTGAAGATGATGTGAAGCTGGCCAACAGTGTTGATGTTACATCTCTCCGTGATCCACAGGAGGATGCGGTGCGTGTCAAGAACCCTGAGTGGCTTGTTGTCATTGGTGTCTGCACTCACTTGGGTTGCATTCCCCTCCCCAACTCTGGGGACTTCGGTGGCTGGTTCTGCCcatgTcatgGCTCACACTACGACATCTCAGGTAGAATCAGGAAGGGCCCAGCACCATACAACCTGGAGGTCCCGACCTACAGTTTCTTGGAAGATAAACAaatgcttattggctaagaGCACTGGCCGTAAGATTA…	0	0	0	0	1	0	0	0	0	0	1	0	0	0	0	0	0	0	0	0	1	0	oxidoreductase/ ubiquinol-cytochrome-c reductase [Arabidopsis	2	3e-59	none	272	CATGCTTATTGGCCAAGA fuzzy_for (hit = 363) 0 0 0 0 1 0
gnl|UG|Ta#S26020509	CCCCNNNNNNNNNNNNNNNNNNNNNNNNNNNNNNNNNNTTTACCCAACCANNAAAGCTATGACTTAGGCCTATTTAGGTGACACTATCGAACAGTTTGTACAAAAAAGCAGGCTGGTACCGGTCCGGAATTCCCGGGATATCGTCGACCCACGCGTCCGGGATCAACCTCGGAATGTTGGAGCTAAATATACCAATATGAATATACCACCAcatgACAAAGGGGAGGGGGGTTGAGCTTGATTATGATGGCAAGCGTGACCGTTGGAATGGTTATGACACATCAACCTACACTCGTGTTATCCAAGATTATGAAGCTAGAGAAGAGGCCAGGAAAAAGTTCCTGAAAGAACAACAGCTCAAGAAGCTCGAGGATAAGGATGGTGAGCAGGATGGTGAGA…	0	0	0	0	1	0	0	0	0	0	1	0	0	0	0	0	0	0	0	0	1	0	putative step II splicing factor SLU7 [Oryza sativa (japonica	3	5e-20	none	536	CATGGTGGCGAGCAAGCT fuzzy_for (hit = 836) 0 0 0 0 1 0
gnl|UG|Ta#S17895953	AACAGCTACTTAGATGATTACGCCACGCTATTTTTAGTGACACTATAGAATACTCAAGCTATGCATCCAACGCGTTGGGAGCTCTCCCATATGGTCGACCTGCAGGCGGCCGCGACTAGTGATTAGCGTGGTCGCGGCCGAGGTGGGTGGTATGCCTGGAGGAATGGGGGGTGGTTTCCCTGGAGGAATGGGTGGAGGTATGCCCGCAGGAATGGGGGGCGGTATGCCCGCAGGAATGGGAGGCGGTATGCCTGGAATGGGGGGTGATAGAGGAATGGGAGGTGGTATGCCTGGAGCTGGGGGTGCTCCCGGTAATGTTGATATGGGTGACATCTTGAATGACCCTGACCTGATGGCAGCATTTGGTGACCCAGAGGTTATGGCGGCCCTTCAAGATGT…	0	1	0	0	0	0	0	1	0	0	0	0	0	0	0	0	0	0	0	0	1	0	putative tetratricopeptide repeat (TPR)-containing protein [Oryza	2	2e-22	none	408	CATGTGTGTGTTGTCGCT fuzzy_for (hit = 606) 0 1 0 0 0 0
gnl|UG|Ta#S13003944	CCCCAAGTTTAAGATATCATTTGGAAATGAGGGATTTGATTTGGTTAAAGGTTTGGGTTTGCAACTGCCATTTGGTGGTGAAACAGATTTTTTAGAGATGGTGGATTCCCCAATGGGACAGAACCTTTACATTTTATCCATTTTTCCCAAAGCATTTGTTGAAGTGAACGAAACAGGAACCGAGGGTGCAGCAACAAATATTGGTTAAACAGTCCTTTGACAAGGACGACCGCCCTCGGTTTTGGATTTTATTGCGGATCATCCCTTCCTTTTCCTTATCCGGGAAGACACTTCCGGGGTGGTTTTATTTATCGGTCAAGTGGTCAATCCCCTCCTATTATTGTAATGTGCTTGGTTTTAAGTGTTTTGTCATTTGCCTCAGGTATTAcatgTAAGGGG…	0	1	0	0	0	0	0	1	0	0	0	0	0	0	0	0	0	0	0	0	1	0	serpin [Triticum aestivum]	2	2e-41	none	398	CATGCAATAAATTCCAAT fuzzy_for (hit = 426) 0 1 0 0 0 0
gnl|UG|Ta#S18007072	GCACCCGCCCGCGcctgtttccagcggacagAAAACCCCGTGCGGACCCACGCCCCTTCCGGAGATTTTGGCTTACCGCGGCGGGAAGAATAAACTTTTTTAACGCGGGGCACCCTTAATACCCAAAACCCTATCTAAGGTGGACGTCAGAGCCACAGTTTTGGGCCAAAAAGGCCCTGTGGGAACCCGTTCCCGGATTTACCGGGATACCGTCAAACCAATGTGTCGCCCCAAGCGTCCCCATTTTGGGCCCGAGGACCCCCAcatgGACTGAAGGAGTAGAAAACCCTGTTGGTCTCCCACCATTAGGATCCCGTCCCCGACCCCAATCGGCCTCCTCGGAGCCCTCGACCTTCTCCGGAACCAACCAAGCCAACCAACGAAGCTCCTCGAAATCCT…	0	0	0	1	0	1	0	0	0	1	0	1	0	0	0	0	0	0	0	0	2	0	CGI-144-like protein [Oryza sativa (japonica cultivar-group)]	2	7e-46	none	135	CATGTTTCCAGCTGACAG fuzzy_for (hit = 13) 0 0 0 1 0 0	CATGTTTAATACTTGCAC fuzzy_for (hit = 1032) 0 0 0 0 0 1
gnl|UG|Ta#S32516531	ATTCGTTCCCTCTTGGAAGCACAAAATACAGATGGATATACCGCGTTGCATTTAGcatgCCGTAGAGGCTCAGCAGAGCTTGTGGAAGCTATTGTAGCTTACCAAGAGAATGTGGACATATTAGACAAGGATGAAAGCcctccaattgtgtttgctTTGGCTGCTGGCTCTCCACAATGTGTTCGTGCACTTATTAGGAGATCCGCTAATGTTAATTCTATGCTAAGAGAAGGCCTTGGTCCTTCGCTTGCCCATATCTGTGCTCATcatgGTCAACCAGAGTGcatgCAAGAATTGCTcatgGCTGGAGTTGATCCTAATGCAGTAGATGGAGATGGTGAATCTATTTTGCATATTGCTGTGACCAAGAGATATACTGACTGTGCTATTGTCATACTG…	0	0	0	1	0	0	0	0	0	1	0	0	0	0	0	0	0	0	0	0	1	0	Protein kinase; Zinc finger, RING-type [Medicago truncatula]	1	2e-98	none	1136	CATGCAATTGTGTTTGCT fuzzy_for (hit = 138) 0 0 0 1 0 0
gnl|UG|Ta#S32637028	GATCTGTATGTTGGGTTGTTTGGGCCAGATAGGGCAATCGATGGCCAAGATTTTTTCTAGGCCGTGAAAGCAAGCCATCGATGTCGACACAACCCACcatgtgaaggtgcaccagGGCCTAGCATAAATTTCTTTCTTGAAGTGAACAAAAAGAGATAGAATTAACAAACCATCACTCGGCCTCACTAGCGTTGTTCGGGCCAAGTAGGGTAATAAAATCAGCAACAATTTTCAGGCCAGAAAAGCCAGCTCGCTAGCCATCGATGTCGACACATCCCACCAATGCAATGCAACCACCCGAGATGGATCGAGCTAGCTTAGACCGATAGATTACCCATACTGCAGGGCAACTGGTCGACGCACGCCAAGATGATGGACGTCCATTTCTACACCAATAGC…	0	0	0	1	0	0	0	0	0	1	0	0	0	0	0	0	0	0	0	0	1	0	no hit	none	na	none	0	CATGTGAAAGTACACCAG fuzzy_for (hit = 97) 0 0 0 1 0 0
gnl|UG|Ta#S32589843	AAAAAAAGCCAAGATTTTGCTGNTGAAGTTGCAGNCCCAGACAGCCGNTAAGCCACCACCAGNTGCTCCTNTGAAGGATGATAAGCCTGAGGAATCGGTTGAAGCTGCAGAGAAGAAACCAGCTGTGGCAATTTCAGCTGCATTGGTAAAGCAACTCCGAGATGAAACTGGCGCAGGTATGATGGACTGCAAGAAAGCGCTGGCTGAGACTGGGGGTGACCTTCAGGGGGCTCAGGAGTTCCTCAGAAAAAAGGGCCTCTCGTCCGCAGACAAGAAGTCGTCTCGCCTAACCGCTGAAGGCCTGATTGGCTCGTACATCCACGACAACCGCATAGGGTGcatgATTGAAATCAACTCTGAGACCGACTTTGTGGCTCGCAATGAGAAATTCAAGGAGCT…	0	0	0	1	0	0	0	0	0	1	0	0	0	0	0	0	0	0	0	0	1	0	Elongation factor TS family protein, expressed [Oryza sativa	2	e-105	none	1123	CATGTATAATTTTGTCGC fuzzy_for (hit = 820) 0 0 0 1 0 0
gnl|UG|Ta#S22382888	ACGCTTGACCTTAGGCCTATTTAGGTGACCTATAGAACAAGTTTGTACAAAAAAGCAGGCTGGTACCGGTCCGGAATTCCCGGGATATCGTCGACCCACGCGTCCGACCACCCcatgGCTCTGTTGCTCAGGTGGACGCCGTCGTGGACGAGGCGCTCAAGGTGGCGGACGCCGGCGACGGGAAGGCGGTCGAATAAGCGGAGTTCAAGAAGCTGCTGACGGAGGTGCTTGGGGCCGTGATGCTGCGGCTGACCGGCGAACCGATCTTCTTCTCCACCAGCACCGTCGTCCACGAGCCGCTGTCCAGCTCGTCCGCCCTGTTGCCGTCGCCGGCGGTGGCATCACCGCCGAGCGAGTAGCAATCTGCAcatgATAGGTAAATAGTATGGGAGTGGGCAT…	0	0	1	0	0	0	0	0	1	0	0	0	0	0	0	0	0	0	0	0	1	0	putative calcium-binding protein [Oryza sativa (japonica	3	3e-16	none	417	CATGGGGAAATGATAGTG fuzzy_for (hit = 570) 0 0 1 0 0 0
gnl|UG|Ta#S16206068(rev)	TGCACGATGCAGCCACCCGCAACCCACGCTGCACAGGGTGACTGCCCGCAGACCACGGCCGTCGCACCACTTCCGGGGCCGCTGCCCGACATACCACCGCTCACCCTTGAGCTACAACGCCGCACGACGCAGCCACCCGCAACCCACGCTACACAGGGTGACTGCCCGCAGACCACAGCCGTCGCACCACTTCCGGGGCCGCTGCCCGACATATCGTCCAACCGTCCACTCTTGAACGCGTCGACCGAGCCGACGACCCTGCCGCCCTCGCCGCTCAAGATCGCCACCCAAGCcatgCTGAGCAGCAACCCTCCCTcatgGAGTTGGCACCGCATTGGTTTTCGAGACCGCCGTCTCGACGCACAAATTCGGGGCCGCTGCCCCAACATCCACTAACCT…	0	0	0	1	0	0	0	0	0	0	0	0	0	0	0	1	0	0	0	0	0	1	no hit	none	na	none	0	CATGACTCATTTTGCTCT fuzzy_rev (hit = 515) 0 0 0 1 0 0
gnl|UG|Ta#S14274317	GCGGATCTACAGTCTCCAGAGCTCCCGGGAAGGAAAATATCCGTGAAAGAAAGAGACTGATGAGCCAAAGCGTGACGACTGCACGCCTCCGCTCACCTAACCAAACCCCTCCTTAAACAAAGCCTCTTCGTCTCTCACATCACCCCCTCTCCCTTCTTATCGCCTCCTACCTCACTCCCTCTCCTCTCCTCTCTCCCCCCACATCTGCCGCcatgGCCCAAGCTTGGGCCTTCCTCCTCCCGGTCCTCGTCCTCGGCTCCTACGTAACCAGCCTCTTCTTCCCCAGCTATATATCCAACCCCCTCTGCGGCGGCGATGGGGGCAGATCCTTGTTCCTCTGCGCGCAGGCTCCCAAGGACCAGGACCCGTCTCCTGCTGTCAGCACcatgTACAAGACCG…	0	0	0	0	0	1	0	0	0	0	0	0	0	0	0	0	0	1	0	0	0	1	fructan 1-exohydrolase [Triticum aestivum]	3	0	none	596	CATGCAGTCCAGCGTTAT fuzzy_rev (hit = 1005) 0 0 0 0 0 1
gnl|UG|Ta#S16190240	TACAATATGAACATTTGCATTTGCGCTCTCCATATGAACGTCCATCAAACTTTGGTAATTATATTCAACCATTTTCAAATAAAGCACATTGTTATTGTAAGGAATTTATTATTAATGTGAGGTTCCATTGGATAAATCAATCTGACAACACAGTCAAAAAGATGTTTAGAATGTGTAGCCTGTATTAAGTAACAATATAACTTCCAGCACATAGTAGTGGGCTAGTTGATGAAATAACCGGACCAAACTAcatgGAGATTAGACATAATTCAGAAGTGTTATTAGACGTGGTCAAAATTCAAGAAGGCCAATCTTCGCATTCGTTTAATCATTTTGAAGGTAATTCTCCGCTGCATCAATCCAGTTGCGCTAATAGAAGCCCATATATAAAAATAATGT…	0	0	1	0	0	0	0	0	1	0	0	0	0	0	0	0	0	0	0	0	1	0	no hit	none	na	none	0	CATGAATATACTCCGTAC fuzzy_for (hit = 598) 0 0 1 0 0 0
gnl|UG|Ta#S22370855	ACGCTTGACATTAGGCCTATTTAGGTGACACTCTAGAACAAGTTTGTACAAAAAAGCAGGCTGGTACCGGTCCGGAATTCCCGGGATATCGTCGACCCACGCGTCCGGCGGCACCTGAAGCCGCACCACTGCCGGAACCCATCAGTGTGCCGGAACCTCTACCGGCACCTACTCTTGTCAGTTCAcatgtcgctcctgttagcATGCCTTCGCCTGATGAAACCATCAACAACAAcatgGAGGAGAAGCTTCTGAGGGAACTGGCGGAcatgggcttcaggcaggtTGACCTGAACAAGGAGGTACTTCGGCAGAATGAGTATGATCTGCAGAAGTCGGTCGATGACCTGTGCGGCTTCcatgAGTGGGACCCACTCCTTGCGGAGCTGAAGGAACTga…	1	0	1	0	0	1	1	0	1	0	0	1	0	0	0	0	0	0	0	0	3	0	putative ubiquitin-associated (UBA) protein [Oryza sativa (japonica	3	1e-17	none	845	CATGTCGCTCCTGCTAGT fuzzy_for (hit = 185) 0 0 0 0 0 1	CATGGGCTTCAGGCTTGT fuzzy_for (hit = 268) 1 0 0 0 0 0	CATGTAGAAGGGGTGCTC fuzzy_for (hit = 397) 0 0 1 0 0 0
gnl|UG|Ta#S13044720	TCGGCACGAGGCCAAAATCAAAATCCCACCTCTCTCCGATCCCCCCTTCTTCCTCCTCTCGTTTCGTTTCTTGCGGCCGAGGGGATCGTCGATCGATCcatgGCAACAATGGGCGTGGGCGGAGCGGTGAAGATGATCATCGGGGCGAAGGAGGAGCGGGTGGTGGCCACGGGCAAGGCGCCCGGCGCTTGCCCGTCCTGCGGCGGCCCCGTGGTGGCGACCGACGTGGAGAGCGAGCGGCGCATCCTCTGCCTCCCGCTGTGCCTCAAGAGCAAGCGCAAGTACTACTGCACCAGGTGCTTCCGCCGCCTCGTCACCGTCTACAGCTAGTAGCTCATCAAGCCTCTCCTcatgCCGATCCATCCATCCATCCATCGATCAACTAGCGTGCGGAGTTCT…	0	1	0	0	0	0	0	0	0	0	0	0	0	1	0	0	0	0	0	0	0	1	OSJNBb0015N08.16 [Oryza sativa (japonica cultivar-group)]	1	2e-23	none	71	CATGCTAGCAAGCGACTC fuzzy_rev (hit = 431) 0 1 0 0 0 0
gnl|UG|Ta#S16247232	CATTTACAGGAGGAATACTTGACAACcatgCTCGGCGAGAAGTCCTTAACCcatgCTATAATCAACTACTACCCTCGGTGCCCcatgCCGGACcatgTCTTGGGCCTTAAGCCCCACACCGATGCTTCGATGATCACGGTCAACTTCATTGATGCCGACGTCAGCGGGCTCCAGCTCCAGAAGAATTGCATCTGGTACAATGTGCCCATCGTCCCAAACGCATTGGTTGTGAACATAGGGGATGTAATGGAGATAGTGAGCAACGGATTCTTCAAAAGCTTGGTGCATAGGGTCGTGACCAATGCGGAGAAAGAGCGCTTGTCGTTGGTGATGTTCTACGCGTTGGACCCAGAGGCGGAGATTGAGCCGGTGCAAGAGCTGGTGGATGACCAGAGACCT…	0	0	0	0	1	0	0	0	0	0	1	0	0	0	0	0	0	0	0	0	1	0	ethylene-forming-enzyme-like dioxygenase-like protein [Oryza sativa	1	9e-51	none	313	CATGATGATCTGAAATAG fuzzy_for (hit = 482) 0 0 0 0 1 0
gnl|UG|Ta#S32600930	AAGCGAGAGCAGAGGAGTAAGAATCAGGAAAAACcatgAGTCCCCACGTGAATACCATAGAcatgATGTCGCAGAGTACGAGAAAGATGCTAATTTAAGAAAGGAAACCCACTCTTCCAGAAGGTATCCAGAAGAAAGTGAAAGTAAAAACAAGGAAAAGTTCAAGCAGGACGAGGCTGTAAAGAAGAGAAGTGGCAAGGAAATTGAGAAAAGCAGCTGCGCAGCAGAACCTGAGTTAGAAACTAGGCAGAAGAGAAGAAGCTTATTCAGTTCTGTTGGTCCAGATGTTGAAAATGAACAGCACAAGGAAATGGATACTTCAGGAGGAattaaagaggaaaccatgAATGATCTGAATGCAGCAAAAGTTGCAGCAATGAAAGCTGCTGAATTAGTGAA…	1	0	0	0	0	0	0	0	0	0	0	0	1	0	0	0	0	0	0	0	0	1	putative small ribonucleoprotein [Oryza sativa (japonica	2	2e-62	none	380	CATGGTTTACTATTTAAT fuzzy_rev (hit = 328) 1 0 0 0 0 0
gnl|UG|Ta#S17989772	GACGACCCACTCGTCCGGCAGATCGAGCGCATCCACTGCAGCAGGAATGGACTTCCCCGATGAAAATCGGCAACACAGCcatgGCGAGGGCGGCTACNCGGCGGAGTGNAAAAAGGTGGTGGGGCTGAGGGCCGTCGCCGAGGCCCAGGACCCCGCGGCCAAGGAGGAGGACGATTTCGTGCTGCGCCGGTTCCTGCGTGCACGGGATTACAACATTggtaaggcgtcgatgatgCTCCTCCAGTACCTCGCCTGGAAGCGCGTCGCCAAGCCCcatgGCTCCATCGGGGGCGAGGGGGTGCTCTNCNAGATCGCAAAGAACAGGGTCGAcatgCAGGGCTTTGATTGTCTTGGTCGCCCcatggcgtatatctatggCGCACGCCACTTTCCCGCCCG…	1	0	0	1	0	0	1	0	0	0	0	0	0	0	0	1	0	0	0	0	1	1	putative phosphatidylinositol/phosphatidylcholine transfer protein	2	9e-81	none	261	CATGATCGACGCGTTACC fuzzy_rev (hit = 217) 0 0 0 1 0 0	CATGGCCTATATCAATGG fuzzy_for (hit = 360) 1 0 0 0 0 0
gnl|UG|Ta#S17885155	AGAAATAAAGGAATGAAAAAAAACTGGACCGTTCAAATTGTAAAACAAAGGTAAACAAGTTAATCCAGCTCCTTTCGCAAACTAAAAAACCTCGTTAAACAAAATGCCAAAAAGTAATGGGGTTCTAAAAAGGGCCAAAAAAAAAGTCCACCAACGGGAAGAAGACGGTTCTTAATCTGGAGGATTTAGAAACAATTGCAGAGGGGGAAaccctgtcggccagcatgACAGTTCGGAACAACAAAAGAAACCCCGAGAGATGGACATTGCGCTGAAATAACCCATAAACGGCAAAAGGTGCAAGGTATCCAGAACACAACACTACAAGATGCGGTGACCAACGCGAGGAAATAAGCAATCAGCTGTcatgCAGTCCACTCAATTTTGGTCAAATGGGTA…	1	0	0	0	0	0	0	0	0	0	0	0	1	0	0	0	0	0	0	0	0	1	no hit	none	na	none	0	CATGCTGGCCGAGCGGGT fuzzy_rev (hit = 209) 1 0 0 0 0 0
gnl|UG|Ta#S13173943	CTTGAACTTCAGAGCACAATTTGCTAGCCAATCAAGCTCAAGAAGAATTCCACACAGCTCGCTCGACCCcatgGCCAACTTCGCCGCCCAGCTCAAGGAGCGGTTCCTCGGCCTCGTCGACCGCGTCACCGGCTGCGGCCGTGGTGCCGCGGCCAAGGAGGAGGCCACCAAGCCGGCcatgAAGGAGCACGTGGAGATCCGATCGAGAGCTCCCAACGTGTCAGGAGGATNAAGGGGCGGGAGTCAATTaagcacacacactgcatgcatgCTGATCCNGGCTGAAATGTTTTTGTCCTTGCAGTTCCTGTGcatgttccttcaatgcacGcatgTTATTAACTTGCCGATCCTGGTGGTTCAAATTTNCCGCTTTTTTCCCAACTCCCCCGGTAATTC…	1	0	0	0	1	0	0	0	0	0	1	0	1	0	0	0	0	0	0	0	1	1	no hit	none	na	none	0	CATGCAGTGCGTGTGGTT fuzzy_rev (hit = 249) 1 0 0 0 0 0	CATGTTCATTCAACGCAC fuzzy_for (hit = 312) 0 0 0 0 1 0
gnl|UG|Ta#S32600289	CANGGNGANNAAGNNNGNGTGNGTGGTNGGGNCCATCANCANNTACNCCGCCGNGNTGCAGGANTNGTCAAGCCNGTATAATNGGACGGAGAGCNTGATGTTCNTAGCACANTTNGTCGGCGACGTGCACCAGCCGCTCCACTGCGGCCACGTGGAAGACCTCGGCGGCAACACCATCCTCGTCCGNTGGTACAGGAGGAAGAGCAACCTGCACCACGTGTGGGACGTGGACGTCATCGAGCAGGCcatgAAGGACTTNTACGGCaaagaccaggacgccatgGTCAAGGCCATCCAGCGCAACATCACCGAGGACTGGTCCAGAGAGGAGAAGCAGTGGGAGGCGTGCCGCAGCAAAACCAAGACCTGCGCTGACAAGTACGCTCAGGAGAGTGCGGT…	2	0	0	0	0	0	0	0	0	0	0	0	2	0	0	0	0	0	0	0	0	2	putative nuclease [Hordeum vulgare subsp. vulgare]	2	9e-84	none	289	CATGGTGTGCTGGTCTTT fuzzy_rev (hit = 265) 1 0 0 0 0 0	CATGGTTATGCAGTGCAG fuzzy_rev (hit = 608) 1 0 0 0 0 0
gnl|UG|Ta#S16195799	CCACGCGTCCGCTCAAGCAATAcatgTTTTAAATTATCGTAACATCTATAGCCATATATGAAAATGCACATATTTGAAACAACCATCTGAGGGACAGACTTTATGTCACACAACGACTACTTTTCCGTGTCAAAGACCGCTTAGTGGCCAGTAACGCGCGACTTGAATTTTTTCTATTACACTATACCTTTTTAAACAAAACTAGATAATTGCCTGTGCCTTGTAAGGATATAAATATTCTAATAGTATGTTAGTTCAGGATTTACCTGCTCATATTGATGTGATTATGTAAATAAATGTTTATCAAATCAATGTCATAATTTACCTATCTAAATAAATTTAGTATTTTATTTGGTAAGAACTAACTGAGTTAACAAAAAAACATAAATTTATTTGGTA…	1	0	0	0	0	0	1	0	0	0	0	0	0	0	0	0	0	0	0	0	1	0	no hit	none	na	none	0	CATGCCTAATCATTGATG fuzzy_for (hit = 522) 1 0 0 0 0 0
gnl|UG|Ta#S13160868	CCTAATAGGCATTTGANCTTCAGAGGTGNACTGCCTTGATTTNCTGGTCAATTTAGTGGCTTGAAATTTGNTATGTCTGTCGTAGATNCTCCAGTTGACAGAAGAGTNTGCTTCCTTGTANCTTGGNGGCAATGTATGGGATTGTCATACAAGCACACCGAAGTTGGAACGCAACATcatgGGTGGCCCTTGAAATGGGACGGAGAATTCCCAGCACAAATANNACAACNTGTTCACCTTGAAATGTANTCATTCGTGGCAAATGCTTGAACCGGCTTGCCANACGGGTGGTTCGGGCGGAGTGGATGTTTTGGAATGTGGCAGCTCTTGTTTGGCTTCNACGGGCGGAATGGGTGGACAAATGTCTATCGTTCGGTCATTCGCCCCTTTCGTAACTGT…	1	0	0	0	0	0	1	0	0	0	0	0	0	0	0	0	0	0	0	0	1	0	P0456F08.26 [Oryza sativa (japonica cultivar-group)]	2	7e-19	none	241	CATGCTGTTTGCTTCTGA fuzzy_for (hit = 452) 1 0 0 0 0 0
gnl|UG|Ta#S32551622	TCTCTCAATTAGAATTCATATGTACAGAAGAATAGAGACAACCAACAAATCATCTCACAAGATTTCACTACACTAGTCCCGTTGGACATTAGAGTCTACTAGTGGAGAGCTGCTGGATTGAGCCCCTTGAGATTCAATTGCACAGCACAGGTATTACTATTTATCCTGGACTCGTTGCGCCTCTTGTCCTTCTTTAGAAACTGAATGGTCCTCCCTTAAAAAAAACTGAATGGTCCTCGAGAGGAGCAAACAACACCAACACAAAACGAGCTCAATTACAACCAAGCGCCGCTACAAGGTCCATCAGTCCGTCTTCTCGCCCTCCAcaagataaaacttgctctCCCATCTCCAGCATAGATTTTCTTCCCTTGAGCGGCGTCCTGTGGCAGCCTTTTC…	0	0	0	1	0	0	0	0	0	1	0	0	0	0	0	0	0	0	0	0	1	0	no hit	none	na	none	0	CATGTTAAAACTTGCTCT fuzzy_for (hit = 326) 0 0 0 1 0 0
gnl|UG|Ta#S32595442	CCTACCAAGAAGAACAGANTGATGCATCNAANTAATAACGAGATTGAATCCATTNTACGAGGCCTGATTGAAAAAAGAATGCAAGCGATGCAACAAGGAGAAAGCACCAAAGATGATTTACTCGGCTTAATGCTTGAGTCAAAcatgAGGGAAACAGACGACAAGGGTCAGCCCATCCTAGGAATGACAATTGAAGAAGTGATAGAGGAATGCAAATTGTTCTATTTTGCAGGGTCAGAGACGACATCGGTACTTCTCACTTGGACAATGATCGTACTGGCcatgCACCCTGAGTGGCAGGGCCGTGCAAGGGAGGAGGTCCTTGGCCTATTTGCGAAGAATAAGCCCGAGTATGACGGCTTTAGCAAACTCAAAACCGTGACcatgATTCTTTACGAG…	0	0	1	0	0	0	0	0	0	0	0	0	0	0	1	0	0	0	0	0	0	1	cytochrome P450 [Triticum aestivum]	1	e-123	none	533	CATGGGTTGCAACATTTT fuzzy_rev (hit = 753) 0 0 1 0 0 0
gnl|UG|Ta#S12975246	GCCGCCCCCTCTTCTGCGACCCCACGCCGTCCGCGCCGCCCTAAAGCACACTGCTCCTTTCCCTTCCCAAGCCGCCCTGGATCTGGCGATGGAGGTGGCCGCCGTCGTGGCcatgGAGGTCTCGCCAGCTGCCTTCGAAGTCCTACATCCCCGATAACGGCGGGATTGCAGCCGCCTGGCCAAGGTCGTCGGCCCTCGACGAGCTCCTCCATAACTTCTGGTTCCCCACAGTGCCTATGGGCCGCCTCTCCCTCTCCATCCTACGCTCCTCCTTCTCCACTTCAGATTTTGGCTGAAAATCGCCTCTCCCTATTCCCCTTCCAATCTGTAGCACAGGCGGAGAGCCTGGTTGTGTGCGGCGGAGATGGCGCCCCGCCTCTGCGCCTCATAAGGCTGGAC…	0	0	0	1	0	0	0	0	0	1	0	0	0	0	0	0	0	0	0	0	1	0	no hit	none	na	none	0	CATGGGGTCTTGATTTTG fuzzy_for (hit = 603) 0 0 0 1 0 0
gnl|UG|Ta#S17988603	GGCGACCCACGCTCCCGCGCTCACCCCTCCCACCCCCGAAGCAGCGGCGGCGGCGGCCGCcatgGACTTTAACGAGGAGGCCGGGGGGGCCAACAAGCGCGCCTTCCTCGACTTCCTCGAGGAGGACGTCGGGAAGGGGGTGTAcatgCAGGCCGTGCGCGAcatgGTGCAGAGCAAGCGCCACCGGCTCACCATCGGcatgGACGACCTCCGCAACCATAACCTCGACCTCGCCCGCAGGGTGATACGGAGCCCCGGGGAGTTcatgCAGCCGGCGTCGGACGCCGTGACGGGGGTGGCCAGGAACCTGGATCCCAAGTTCCTCAAGGAAGGGGAGCGCGTGCTCGTCGGGTTCACCGGGCCGTTTGGCTTCCACAGGGTCACGCCCAGGGACCTTAT…	1	0	0	0	0	0	0	0	0	0	0	0	1	0	0	0	0	0	0	0	0	1	replication origin activator 3 [Zea mays]	2	e-119	none	768	CATGTATGGACACATCCC fuzzy_rev (hit = 613) 1 0 0 0 0 0
gnl|UG|Ta#S13130727	GAGAGATAGAGGCATCTATTCTCACAAGATACGCGGCTGCcatgGCGAGAACCCTCTTTGGTTTCGTCGTCGCCGCAGCGCTCGTCCTCGCCGTCTTcatgCCGGCCCTCGCCGCCGCGCAGGCCCCCGCGCCGGCGCCCACCAGCGACGCATCCTCGGTCGACCAAGGCGTTGCCTATTTTCTGATGATCCTGGCGCTGGTGCTCACCTACCTCATCCACCCCGTTGGACGCTCCTCCCCGTTACAANTCTTCCTGACCTGTATATGCGCAAGAGGTTCTcatccttttgtctcctttCCGGTTGTTCGTTGGTCNATAACTAATGGTCCTTGAAAAATTGGTTGTGTTAGATTCCATTGGGTCATNATTTGTGCCCTTGGTNAAAAAAAAAAAA	0	0	1	0	0	0	0	0	1	0	0	0	0	0	0	0	0	0	0	0	1	0	unknown protein [Oryza sativa (japonica cultivar-group)]	3	9e-07	none	67	CATGCTTTTGTCACCTTT fuzzy_for (hit = 281) 0 0 1 0 0 0
gnl|UG|Ta#S32707373(rev)	GACAATACGCCACCACcatgGCCGTGGGCACATCCTCTCTGATGCTCGGCGGCGCTCTCCTCCTCCTCGTCCTCTCCACGACCACTGAAGTTCACGGCGGGCCAAGCTCCAGAGCCACGCcatgTTCCCCGCTGCCCCAGCTCTGCACCAGTCTCGGACCTTGGTACGTCGGGCCGAACGACTGCGTGTCCACACTCTGCATCGACCCCTCCTGCCGCTCTGCGCCCGGCTTGCCGGAGCTCGCACTGATTGCCACCAGGCTGACGGTGTCCAACGCCACGGTGGCCAAGGCGAGCCTCGAGcatgCGCTCGCCCTCGCCAAGGACGGCAAGGCCAGGAAGGTcatgCGGTCGTGCCTCGAGCTCTACACCGGTGCCGTCCCAAGGCTGCAGTGGGCGG…	0	0	0	2	0	0	0	0	0	2	0	0	0	0	0	0	0	0	1	0	1	0	no hit	none	na	none	0	CATGATGGCCTACGTCGC for (hit = 526) 0 0 0 1 0 0	CATGATGGGTTACGTCGC fuzzy_for (hit = 526) 0 0 0 1 0 0
gnl|UG|Ta#S16267183	AGCAAACACCGGTGATTCTCGTGCTGTCCTCGGGAGACTTGAGCGGGGCGTCAAAGACATTAGGGCTGTTCAGCTCTCGTCCGAGCATAACGCGAGCTTTCAGGAGGTAAGGGATGAGCTAAGACAGATGCACCCAGACGACCCGCGGATCGTGGTCCTCAAGCACAATGTTTGGCGCGTGAAGGGCATTATTCAGGTTTCCAGAACGATCGGTGACGCCTACCTAAAAAGTTCGGAGTTTAACCGCGAGCCTCTTCTGGCACGGTTCCGTATTCCAGGGCCCTTCCATAAACCAATTCTTTGTCCGGAACCATCCATTGAAGAACACAGACTGTGTGCAGAAGATCAGTTTGTTATATTTGCGTCAGATGGACTATGGGAGCACTTGAGCAATCAGGA…	0	0	0	0	0	1	0	0	0	0	0	0	0	0	0	0	0	1	0	0	0	1	putative protein phosphatase 2C [Oryza sativa (japonica	2	6e-83	none	376	CATGAATAATACCGCAAG fuzzy_rev (hit = 556) 0 0 0 0 0 1
gnl|UG|Ta#S26023773	AAAAAAGCCCATACAAGCCCTTTGAGACATCCTAAGGGCCAGAAACTTACTGTTTGTCCCCGCAAAAACACCTGGGAGCGGCTTTGCCAGAAATCAAGGGGCGTGAAACGGGTTTAATCCAGGGGATTCCCAATTCCCCACCCCCTTAGGCCAATGGGGGTTGCTTTGCCCCCAAATTTCCGGAACTTTCCAAATGTTGTTCCAACTCCCCCCCATTGAACCAAATGGACGTTAGGTCTTTACGCTGGGAGGTCTAAATAACAGAAGCTCGTTTAGTGACCCGTCAGATCCCCTTAAGACCCCATCCACGCGGTTTTGACCTCCATAGAAGACACCGGGACTGATCCACCCTCCGGACTTTAGCTTAGGCCGCGGGACGGATAACATTTTTACACAGGA…	1	0	1	1	0	0	1	0	1	1	0	0	0	0	0	0	0	0	0	0	3	0	HCMVUL126 [Human herpesvirus 5]	3	1e-12	none	134	CATGTGGGCATAGTATGG fuzzy_for (hit = 511) 0 0 1 0 0 0	CATGGAACCAAACTTAGA fuzzy_for (hit = 1041) 0 0 0 1 0 0	CATGGAACCTAAATTAGA fuzzy_for (hit = 1041) 1 0 0 0 0 0
gnl|UG|Ta#S13173922	GCGCCGCGGCTCAACGCTCACCAGCGTGCCGCCGCCGGTGATCGCGTACGCTTTTCTCACAGGATTACTGATTTGATCTCACTTGCGCCCCGTCGACGTTTTTGTCTGAAGGTGTATTCTAGTGCGGAGTGCGGAGCTGAAAAGACAGCGTTGGCCTAGCAGCTATAGTCATTTTCAAGCGGCAAGTGGATAAAACACCCTCCGATCTTGTGCAAGATCGCGCTGCACAAGCTTGTGGGTTGCGGGGGAGCATTATTGCCTGCTTGCTCCTTTTGGGCTGCCTGCCTAACCGGCGTTTTTCCCGGTAAGGGGGGNAACCTCCTCAACTGGGGCAACAAGAATTGCNCCGAAATNCCTAACACGGGAATTNGGATGAAGCCGTGTNAACAAAACTGAAGG…	0	0	0	0	0	1	0	0	0	0	0	0	0	0	0	0	0	1	0	0	0	1	no hit	none	na	none	0	CATGCACAGTTTATAATC fuzzy_rev (hit = 426) 0 0 0 0 0 1
gnl|UG|Ta#S17892727	TGCTTCCAACGCGCCGCCGGGCGATCACTAATGGTCGACCTGCAGGCGGCCGCACTAGTGATTAGCGTGGTCGCGGCCGAGGTATCCGATCAGACCATACCAGAGACACAGAGCAGAGCGGATAAACTCAGAGGGAGATCATCACCAACCGACcatgtcgtgctgcggaggCAACTGCGGATGCGGATCCGGCTGCAAGTGCGGCAACGGCTGCGGAGGGTGCAAGATGTACCCTGAGATGGACGAGGGGGTGAACACCACCTCCCAGACCCTcatcatgggcgtggcgccCTCCAAGGGCACCCCGTCGTTCGAGGCCACCGCCGAGAACGGAGGATGCAAGTGCGGCCCCAACTGCTCCTGCAACCCGTGCACCTGCAAGTGATCCATCAAATCAAG…	2	1	3	3	1	0	2	1	2	3	1	0	0	0	1	0	0	0	2	1	7	0	metallothionein [Triticum aestivum]	2	2e-31	none	114	CATGTCGTGCTGCGGAGG for (hit = 153) 0 0 0 1 0 0	CATGATTGGCGTGGCGCC fuzzy_for (hit = 273) 0 0 0 1 0 0	CATGGATGGACCTGATGA fuzzy_for (hit = 411) 0 0 0 0 1 0	CATGAACTACTAGTGGCT rev (hit = 511) 0 0 1 0 0 0	CATGGCGTATGTTTGCCC fuzzy_for (hit = 525) 0 0 1 0 0 0	CATGGCGTATGTGTGCCC for (hit = 525) 0 0 1 0 0 0	CATGTATGTATAGGACAT fuzzy_for (hit = 649) 0 1 0 0 0 0	CATGTATGTATAAGACAG fuzzy_for (hit = 649) 1 0 0 0 0 0	CATGTATTAGACAATAAT fuzzy_for (hit = 653) 0 0 0 1 0 0	CATGTATGAGACAATAAT fuzzy_for (hit = 653) 1 0 0 0 0 0
gnl|UG|Ta#S32529487	CCCCGACCACATCCCTTCCAcatgCCCCCAACCTCCCCTCCGGCGTGACCTTCCGTCCGCTCCAGCGCGACCTTCCTTTCCCTCCGAcatggcctgccccctgctCGGGCACGACGCACGCCTCCAGGTCCTACAGTTCAGAGAGAATGGGGACTAAGGTTCAGAAGATTTTCTTCTTCTTTTTCGTGTTTTGGCTAAACACACACTCAGTACAAAGAGGTGATGTTCGGGTTCcatgGCGCTGCCGCCcatgGCCGATTGACCCTGATCCCATACCCTGCTGGTGAATGTCGCAGTAGTTCGCGGCCTCCTATAGATGCAGGTTGCAATGTCAGAcatgGGTGTGTGGGGGTGTGCAATGTACTGGCCTGCTGGTTGTGTGTCTGCTTGTGAAGTTCG…	0	0	0	1	0	0	0	0	0	1	0	0	0	0	0	0	0	0	0	0	1	0	no hit	none	na	none	0	CATGGCCTGCCCCTTGCT fuzzy_for (hit = 87) 0 0 0 1 0 0
gnl|UG|Ta#S32523186	AGCTGCGGCGATGGAGAAGGGGAGGGGCGGCGGATGGCGGCAGGCCGGAGTACAGCATCATCGTACCCACCTACAACGAGCGCCTCAACGTCGCCCTCATCGTCTATCTCATCTTCAAGCACCTCCCGGATGCCAAGTTCGAAATCATTATTGTGGATGATGGAAGCCCCGATGGAACTCAAGACATTGTAAAGCAGCTGCAGCAAGTATATGGCGAAGATCGTGTTCTACTGCGAGCTAGACCAAGGAAGCTAGGACTTGGTACTGCATATATGcatgGATTAAAGcatgCTTCAGGGGAGTTCGTTGTTATAATGGATGCAGATCTATCTCATCATCCGAAGTATTTGCCAAGCTTCATCAGGAAGCAAAAGGAAACCGGTGCTGACATTGTAACTG…	0	0	0	1	0	0	0	0	0	0	0	0	0	0	0	1	0	0	0	0	0	1	Dolichol-phosphate mannosyltransferase, putative, expressed [Oryza	3	e-116	none	243	CATGTGGTGTCTCTTGGC fuzzy_rev (hit = 750) 0 0 0 1 0 0
gnl|UG|Ta#S24455934	TGCACAtatttacataccaccatgGCGAAATCCTGGCTGCTGCTGTTCTGCTTGGCGTTTCTCTTGCCGGCGGCAAGCGCGACGTGCCACCCCGACGACCTACGTGCGCTGCGGGGCTTGGCCGGAACCTTAGGGGCGGTGGCGCGCCACCTCCACAGCGTGTGGTCTGGCGCCTCGTGCTGCGATTGGGAAGGTGTGGGCTGCcatgGTGCCAGCGGCCGCGTCACGGCTCTGCGGCTCcatgGTCACGGCCTCGCGGGGCCCATCCCAGGAGCCTCCCTTGCGGGCCTCATAAGGTTGGAGGAGCTCTTCCTTGGCTCCAACTCTTTCGCGGGCACCCTTCCCGACGAGCTCTTCAGCCTTGCTGGGCTGCAGAGGCTCTCCCTCGCATCCAACAAC…	0	1	0	0	1	0	0	0	0	0	1	0	0	1	0	0	0	0	0	0	1	1	ice recrystallization inhibition protein 2 precursor [Triticum	1	e-152	none	409	CATGGTGGTATCTAGATA fuzzy_rev (hit = 6) 0 1 0 0 0 0	CATGTTGCTTCTGGGTGC fuzzy_for (hit = 1125) 0 0 0 0 1 0
gnl|UG|Ta#S32554609	ATTCTGATCACAAAAAAAGCAATCTTCCTAGGAGCTCTAATCTTTCcatgGTGGTGATGTATCTTTATGGCTCCCCTAGCGATGGAATAGTCCGATGATCATTAAcatgTATAGCAGAAGCATtgtccaatagaacacataCCACCCCTGTACTTTGGTGGCTCAAATCTAATACAAGCAATTCGACAATTCTCGTCATAAGGGTTCTCGCAGCTACcatgATAGTAAGGATTAACCTTGTACAGGCATCGTGGGTCAGCTTCGGCAGTACCAAGGCAGAGGAAGAATGCTAACACAGATAGAGACAAGACTACTAGTGCTATCTTGCAGGCCATTGTGaaagcttgaattgaataaTCGAGAGAGAGAGAGAGAGAGAGAGAGAGAGAGAGAGAGAGA…	1	0	0	1	0	0	0	0	0	1	0	0	1	0	0	0	0	0	0	0	1	1	no hit	none	na	none	0	CATGTGTTCTTTTGGACA fuzzy_rev (hit = 123) 1 0 0 0 0 0	CATGCTTGAATTGAATAA fuzzy_for (hit = 339) 0 0 0 1 0 0
gnl|UG|Ta#S32667160	AATTTTCCCACCGCCGCCGCCTAGGTCATATCCTACCGCCGCCGGCCACCACGGAGcatgCCCCATCCGCTGCTGGACGCCCCAATCAAGAGCAACCTAGAGGGCTATTGCGCGTGCGCCGAATAGTTTGCTCAGAGCCGGCAGAAGCTGTTGGCATCCCcatgggagcggagacgaaCCTCTCGTCGCCGCAGCTAGATCCGACCAAGTCGCGGGAGTCGGTGACCCTACTCAACGACGATCAGGGTTCAGTATACGTGGCTGAGTGTGACAAAAGCTTGGAGCCGGCAATTGGcatgGTCGTTGATAAATGGGAGACCGGCGAGATGTTCTACACACGGTGAGATGTTCTACAcatgatcaggagaattagATGGCGCAACAGAcatgCAGGTTATT…	0	0	0	1	0	1	0	0	0	1	0	1	0	0	0	0	0	0	1	0	1	0	no hit	none	na	none	0	CATGGGAGCGGAGACGAA for (hit = 160) 0 0 0 0 0 1	CATGGCCAGGAGAATTAG fuzzy_for (hit = 355) 0 0 0 1 0 0
gnl|UG|Ta#S12902172	AGGTGNNNTTTANACCCCTNCTCGAAATNTTTGATTACCNATGGGAACAAAAGCTGGAGCTCCACCGCGGTGGCGGCCGCTCTAGAACTAGTGGATCCCCCGGGCTGCAGGAATTCGGCACCAGGCAAACTGAAAACCACAATGGCAAGCGCAACATCAgctgtagctgttcttgttGTGCTCGCCGGCGTGTCCTCCGGCCTCCCTGCCACCAATGCTGACACCAACGTGGCTGCCCGGATGTGCCTGAAGACCACAAACCCcatgTTGTGcatggtcgttctgaaggtCAACCCAAACAGCGCCTATGCCTCCACTGAGCAGGACGTCGCCAGCGTCGCGCTGCAGATCGGGAGTGACACCGCCGATTACAACGTCGGGGTCATCAACAACCTAAAC…	1	0	0	2	0	1	1	0	0	1	0	0	0	0	0	1	0	1	0	0	2	2	hypothetical protein [Oryza sativa (japonica cultivar-group)]	1	1e-14	none	160	CATGTAGCTGTTCTTGTT fuzzy_for (hit = 159) 0 0 0 1 0 0	CATGATCGTTCTGAAGGT fuzzy_for (hit = 272) 1 0 0 0 0 0	CATGGTTTACATAGTATC fuzzy_rev (hit = 684) 0 0 0 0 0 1	CATGACCAACTTTGTTAA fuzzy_rev (hit = 730) 0 0 0 1 0 0
gnl|UG|Ta#S15880291	TGGGGAACAGGGAAGTGAAGAGGAGCGAAGAGTATGAACCCGCTGATCGTCCATTGCCTGAGTCAAGCTATGAAAGGGCGCAGAACGCCCGGCGGTTcatgATCTATGTTCACTCCAAGATGATGATAGTTGATGACGAATACATCATCATCGGATCTGCCAACATCAACCAGCGGTCcatgGACGGGGGAAGGGACTCGGAGATCGCcatgGGCGCATTCCAGCCGCACCACCTAaacgccaaaggccaggttGCCAGAGGGCAGGTCcatgGCTTTCGGATGTCGCTGTGGTACGAGCACCTGGGcatgctgcacgacgatttCCTCAACCCTGGGAGCCTGGAGTGCGTCCAGAGGGTGAACAAGATGGCTGACAAGTACTGGGACCTCTATGCCA…	1	0	0	0	1	0	1	0	0	0	1	0	0	0	0	0	0	0	0	0	2	0	Phospholipase D alpha 2 [Oryza sativa (japonica cultivar-group)]	3	6e-88	none	817	CATGCCAAAGGCCAGGTT fuzzy_for (hit = 236) 0 0 0 0 1 0	CATGCTGCACAACGACTT fuzzy_for (hit = 307) 1 0 0 0 0 0
gnl|UG|Ta#S13022624	CGGCACCAGAGAGCACGAGACCATCACCAGATTGAAGCGTACACCCATTGGTAATCCGCATCCGCAAGAGACGTGTGGGTATAGTAAATCGTCGCACACACGTACGTGACGATCGATGAGGATCGTTGGGGCTGCGAAGCCGGAGAGGATGTCTTCcatggagcgggagcccaaGACGCTCTCCCTCGGCGAGCTCAATTACGCCAGGGAAGCAGCGCTGTACGTGCTGACCACGCGCTCCTCGCAGGACGCAGCCCGGATCTTCACCGAGGGTCTGAAGCCGGTGCTCGGCGTCAGGAGCAACTCCACGGACTCTGACTCGGAGGATGACGAGGAAGGGGACGTGTTTGATCCGGACGTGCTCGTCGACGATCACGACGTGCGCCGTCATCGCCAGAT…	0	1	0	0	0	0	0	1	0	0	0	0	0	0	0	0	0	0	0	0	1	0	no hit	none	na	none	0	CATGGAACGGGTGCCCAA fuzzy_for (hit = 156) 0 1 0 0 0 0
gnl|UG|Ta#S15880677	TTTTTTTTTTTTTTTTTTATGGCAAGTGTCGTTCACAAAAGTGAGAAGCGGCCATTGTCAGATTTTGATGATTGTTGCCTTGAGGGACTATGAAGAATAAAAGCTGAAACAAGCAAAAACTGCTAGAGGTGGACCAACAGCGCACAGGCACACTTGCTCTCAGAATCAAGTCTGATCGTTATGTGTGGGCGATCGTTGACAACTAATAAATCTGCAACATCCAACCAATAGAGCCAATGCCACTATTGTTATGATCTTCCCCCTTCACCcatgtttggaagttcacaTATCCCCTGCTCTTTGGCTTACCTATTGGAAACATTACACAATTTAGAAAATATTGCAGTCCACCTAATTATCTTGGTTGAAGAAGAGCTCACTCGTTTCAGATTCAAGAAC…	1	2	0	0	0	0	0	1	0	0	0	0	1	1	0	0	0	0	0	0	1	2	no hit	none	na	none	0	CATGTTTGGAAGTTCTAA fuzzy_for (hit = 269) 0 1 0 0 0 0	CATGCTAATGACTACTTC fuzzy_rev (hit = 442) 0 1 0 0 0 0	CATGTTGAAAATTGATTC fuzzy_rev (hit = 589) 1 0 0 0 0 0
gnl|UG|Ta#S16230666	CCACGCGTCCGAAACAGGACTGCGGGCAGACAACCCTCCCGCAGCTGGGAGCCCATtattgaggtgccaccaagTCCCGAATATGAATATGAAGCACTGGATGAGCAAGAATATCCCAATGAAGATGATCTTGTTGATATTGAAGATATTATGTCAGGAGTACACTACGACGTTGAAATAAATCTGTGTTCAAACAAGCCTATGGTGAGCAATTGCTCTTGGACACCAAATCGTGGAAAAGATTTGGCGTTGAGCAATTCACAACATACAAGCAGGAAAATGAAACACATAGGGCGTCTTAGGACAGAGCACCTTGCGTATGTGCTCCCAGACGATCATCcattgttggaagagtttgAAGAGCGAGTTCCAGAAGATCCATCTCCGTATCTCCTGGTT…	1	2	1	0	0	0	1	1	0	0	0	0	0	1	1	0	0	0	0	0	2	2	PG3 [Hordeum vulgare]	1	1e-68	none	689	CATGGTAGCACCTCAATA fuzzy_rev (hit = 56) 0 0 1 0 0 0	CATGGTTGGAAGGGTTTG fuzzy_for (hit = 340) 0 1 0 0 0 0	CATGGTTGGAAGAGTTTT fuzzy_for (hit = 340) 1 0 0 0 0 0	CATGTATAGCTGTATACC fuzzy_rev (hit = 604) 0 1 0 0 0 0
gnl|UG|Ta#S22369252	ACGCTTGACCTTAGGCCTATTTAGGTGACCTTCAGCAACAAGGTGTACAAAAAAGCAGGTTGCTACCGGTCCGGAATTCCCGGGATATCGTCGACCCACGCGTCCGCTCCTCTTCCCCCTCTTCGCCGCCGCCCCCGCTCCGGTTCGCCTCCGCCACCGCCACCGCCACCCCGcaggtcgccggcttcgctTCGCGTCGATGGCGGAAGAAGCAGCTGCCAATGCGAAGAAGGAGGAGGAGGAGTTCAGCACCGGGCCCCTGTCCCTGCTCCTGATGAGCGTCAAGAACAATACTCAGGTGCTTATCAACTGCCGGAACAACAAGAAGCTTCTTGGTCGTGTGAGGGCATTTGACCGTCATTGCAAcatgGTTCTTGAGAATGTTCGGGAGATGTGGAC…	0	0	0	1	0	0	0	0	0	1	0	0	0	0	0	0	0	0	0	0	1	0	putative small nuclear ribonucleoprotein D2 [Oryza sativa (japonica	2	7e-45	none	105	CATGTCGCCGGGTTCGCT fuzzy_for (hit = 173) 0 0 0 1 0 0
gnl|UG|Ta#S15903419	ATCCCCCGGGCTGCAGGTGCTGGTGACAGATATCTGAAGCcatgGATATTTCCAGTCCCAGAGGTAACAATAGTTCCACGGGCTAAGGAAGATGAGTGCCTTATTCTTGCCAGTGATGGCCTCTGGGACGTAATGTCAAATGAAGAGGTATGTGAAGTTGCTCGGAAGCGGATACTTCTGTGGCACAAAAAGAATGGCACAAGCTCATCATCAGCCCCACGGGTTGTGATTCCGCAGACCCAGCTGCTCAAGCGGCTGCTGAATGCTTGTCAAAGCTTGCTGTTCAGAAGGGGAGCAAAGACAACATCACTGTCGTTGTAGTTGACCTGAAAGCACACCGCAAGTTCAAGAGCAAAACCTAACcatgATGGCTTGATGGACAATTATAGCGACAAGTTG…	1	0	0	0	0	0	1	0	0	0	0	0	0	0	0	0	0	0	0	0	1	0	putative protein phosphatase 2C ABI2 [Oryza sativa (japonica	1	5e-36	none	445	CATGTAGGGTACAAAAGC fuzzy_for (hit = 674) 1 0 0 0 0 0
gnl|UG|Ta#S17886524	TACCAGCTATATAATTGCATTACGCCACGCTATTTATGTGATCACTATAGAATACTCAAGCTATGCATCCAACGCGTTGGGAGCTCTCCCATATGGTCGACCTGCAGGCGGCCGCACTAGTGATTTCGAGCGGCCGCCCGGGCAGGTGGGCTTTTTTTTTTTTTTTTTGTTTTTTTTTTTTTTTTTTTTTTTTTTTTTTTTTTTTGAAGTCAGGCACACCGTGTATGCATTCCACCTTATTATATTCCACGTGCTCTACATTCACAAAGTCTGCGGGACACATTTAATTTTTCATTTGCACTAGTTCCAAGTCTATGATTCCCAAATGTCAGTAGTTGCTACTGTCCCAGTGACGAAACTCAACGCTTACTTAGTGACATTcatgACAAGGTTCAAATT…	0	0	1	0	0	0	0	0	0	0	0	0	0	0	1	0	0	0	0	0	0	1	no hit	none	na	none	0	CATGTTGTGCTATTGCTA fuzzy_rev (hit = 450) 0 0 1 0 0 0
gnl|UG|Ta#S12994707	TTTTTTTTTTTTTTTTTTCTcatgtacatttttatttcATGTCAACAGCATCTATGGATCTCATATACACTTTTTGGTTTCTGTTTGGTGCCCGGATTCTACACATTATTACAAGGTGATGGTGCAGCGcatgCAGGGCCATCGGCTACAAAAATCCTAAGAGATCAAAAAACGTATACACAGTAAAATTAGGGTACGAACTCTCATCTATGGAAAAATTGATCAGCATCAGCAGCAGCATCAGCAAGACTGGACTCTTCACAAGTTGATAACTCGTTatttcataatttaccttgGCCTGAATAATGGTAGCCAGCGCCTGAATTGAACTTCACATCCTTGTAGATCTTGCGTCAACCAAAAAATCATCAGCACCAACCACTTGAGGCTTGTTCAGTT…	0	0	0	2	0	2	0	0	0	0	0	1	0	0	0	2	0	1	0	0	1	3	no hit	none	na	none	0	CATGTACACTTTTATTTA fuzzy_for (hit = 20) 0 0 0 0 0 1	CATGGTAAATTATGAAAG fuzzy_rev (hit = 278) 0 0 0 1 0 0	CATGAAGGTGAGTCTTAC fuzzy_rev (hit = 542) 0 0 0 0 0 1	CATGCAGGTGAGTGTTGC fuzzy_rev (hit = 542) 0 0 0 1 0 0
gnl|UG|Ta#S32654039	TTTATGGGCTATCTTCTATTCCGTTCGCCATACAAAAGACAATCTTCTGACTTGAAAAGTAACTCAATGAAAGAACTTAGCCCACATATTAACTCTGTTATGAACATTCTGGAGAGCcatgCCAGCTATTTGATGTCTGGCAAGGAACTTTCAAAGCTCGTTGCTTTTGTCAAAGGGACTCAATTTGATCTTGTGGAATATCTTCAGCGAGAAAGGCAAGGGTCTGCCCGACTGGAGAATTTTGCATCTGCACTTGAACTAATTGGAGAAAAGCTCCAAATGGACACACTTCAGAGCCGGCTAGATGCTGAGTTCCTTCTTGCTCATATGTGTTCTGTCAAGTTTAAGGAATGGATTGTCGTGCTAGCAACTTTATTGAGGCGTGCAGAGGTTTTGGTG…	1	0	0	0	0	0	1	0	0	0	0	0	0	0	0	0	0	0	0	0	1	0	unknown protein [Oryza sativa (japonica cultivar-group)]	1	2e-76	none	898	CATGGGTTAAATCACCAT fuzzy_for (hit = 741) 1 0 0 0 0 0
gnl|UG|Ta#S17989765	CAGTCTTCCGAGCCTTTNCTTTGAACACCAGATTCACTGGTTCTCCATTTCCAATTCGTACTTTGATGGTTATTTTGGTCAGTGGTTTGGTTTCAATGATATTGATGCGAACACTGGGAAATGATTATGCAAAATATGCTCGTGATGATGATGATCTAGAGTCACTGGAGAGAGATGTTAATGAGGAATCTGGGTGGAAACTTGTCcatgGTGATGTATTTCGTCCTCCTAGAAGCTTGACACTTCTTTCTGCTCTTGTTGGTATCGGCACCCAGCTGGCAGCTCTGGGGCTACTTGTGATTGTATTGGCCATCGTCGGcatgTTATATGTTGGGCGAGGGGCTATCATCACAACCTTCATCGTGTGCTATGCTCTTACATCTTTTATTTCTGGATATG…	0	0	0	0	0	1	0	0	0	0	0	0	0	0	0	0	0	1	0	0	0	1	Endomembrane protein 70 containing protein, expressed [Oryza sativa	3	e-131	none	598	CATGACAACTATTGTACC fuzzy_rev (hit = 551) 0 0 0 0 0 1
gnl|UG|Ta#S24512920	GGTGGCGGCCGCTCTAGAACTAGTGGGTCCCCCGGGCTGCAGGAGAAGACCAGCCAGATGCTACAGATGCTGTAGAGGAAAACCTTATCCTAAATCAAGATACAACAGAGGTGTCCCAGATCCAAAAATCAGAATCTATGATATTGGTAGAAAGAAAGCCCCAGTCAATCAACTCCCTTACTCAGTTCATATCGTATCCGATGAAGTCGAGCAGATCTCATCTGAAGCCTTAGAAGCTGCCCGTATTGcatgCAACAAATATTTAACTAAGCACGTTGGAAAAGATAACTTCCACTTGAGATGCAGAGTTCACCcatgGCACGTTATCAGAATCAATAAGATGTTGTcatgTGCTGGAGCTGATAGACTCCAGACCGGTATGAGACAAGCCTTCGGAAA…	1	0	0	0	0	0	1	0	0	0	0	0	0	0	0	0	0	0	0	0	1	0	ribosomal protein L10.e containing protein [Tetrahymena thermophila	2	1e-71	none	215	CATGAAGTTTTACTTGAT fuzzy_for (hit = 680) 1 0 0 0 0 0
gnl|UG|Ta#S12959671	GCGACGGCAGGGTCGAGCTCGACCCACGACCGCAACGCGCATTCGCTTCATCACCACATAGTTCAAGAAAGAGGTGAAGGTCAGCTATGAAGGGGAGCAGGCTGATTACTCTTCTGTTTCTCGGGTATCTCGCAGCAGTTGGACAGTGCTACCAATATcatgATTCACCGTTAcatgAAGGCAAAATCAACGTGAAAATGTGCATCCCAAGGAACTGCGACGATCCCAGTAGAGAGATCGGTTCCAAAGGGTGCTACTACTGCGTCTCACGCCCGGGCAAAGCGCCGTGTTGGCGCAACCTTAAGGAATGCCAAGGAAATTGCCCAAcatgCACTCCGAATTGCCCACCTGGCTCGGCGATTGAATTACAAGcatgCAcatgAGTGCTTGAATAATTGT…	1	0	0	0	0	1	1	0	0	0	0	1	0	0	0	0	0	0	0	0	2	0	no hit	none	na	none	0	CATGTTTGTTACTGGAAG fuzzy_for (hit = 402) 0 0 0 0 0 1	CATGAATAATAAAGGGAA fuzzy_for (hit = 521) 1 0 0 0 0 0
gnl|UG|Ta#S32716244	AAAATATAGGCTTCGTGTGTAACTGATcatgAAAGATAGCTTGGTCAGTTTCTCCATTGTTGGCTTATCCTGAGCAAGAACATCAACcatgCTGCTGTGCAGACTTATTGTCAGTGGAAGATGCTACAGCTGAGCAAAATTGGCTTGGGATTTCTTCTATGCCTGCTGCTCCCTCCTGCAGCAATTATTTAGAACAACAAAACAATTTACTGTGAGATGAGAGAAGGCACACTAAAGAAGCACATCCGTAAGTGTATATCTAATAATATAGATGCTACAAATCAATAGAACTAAAATACTCCAGCAATTGGGACCAGCTAGATCTATGTCTACATCACCAAATCAGAAGTTTAGTAACCCGTGGTTCGCTTGATAGCAGTTGCAGGTTTTcatgCGCTG…	3	0	0	0	0	0	1	0	0	0	0	0	2	0	0	0	0	0	0	0	1	2	no hit	none	na	none	0	CATGAAGTTAGTTTTCCT fuzzy_rev (hit = 685) 1 0 0 0 0 0	CATGTTGCACATCGATAG fuzzy_rev (hit = 754) 1 0 0 0 0 0	CATGAAGGAATAGTGCAA fuzzy_for (hit = 768) 1 0 0 0 0 0
gnl|UG|Ta#S13165765	GCAAAGCCGGAACTTCATTCGCTTTCACAGATCTCAACGCCGCCGGGCGCTAACGTCGTGAACGACTACTACATACTACCGACAAAATTACTTAGGATAAATCCTAGAAATCTGATTGATGAACAAAATTGGTCCCGAGTCCCGCAGGCAcacgggcgcggcgcgcgcGCTTAGACCGCGTCCGCCTGGCGTGGCGGCTCGATGGCATCAGGGAACGCGAACGGCCTGGCGCTGGCGAGGAAGGACGGCAAGTCGTCGGGCACGAGAGCAAGGGCTTGAAGTTGAAAAGGGCTATTTCACTGACCTGTCAAAGCATATGATGCTAGAAAGGTACCCGATATGGTTTCTGCAGCTGACTGAcatgTCAACAGTTTCTTGGCAGATTATCATcatgTATTG…	0	0	1	1	0	0	0	0	1	1	0	0	0	0	0	0	0	0	0	0	2	0	no hit	none	na	none	0	CATGGGCGCGGCACGCGC fuzzy_for (hit = 150) 0 0 1 0 0 0	CATGGGCACGGCGCGCGC fuzzy_for (hit = 150) 0 0 0 1 0 0
gnl|UG|Ta#S13149866	GTTTTTTTTTTTTTTTTTTATTTCATACTTTCTTCAATAACAAGGATTcatgttcggaatgacttaCAGGAAGAAACACCAGAGGCTGGGAAGCAATAGCAGACAAGAACACGTTACATCAATGTAAACGTCGGCTTTAcatgTCCAATTATTAACCAGCCAGATTTCAAGTTACAACAAATACAGGCTTTAAACAGCTGATCCTTAAATGAAAAATGAACTTTATCCGTGCCCCCCGTGAcatgATGGATTCAATTGCCTGCAACAGGCCTTTACCAAACTCAAGGCGGNGTCACAATTAGCCGGGGGATCATTTCCAAAGTTGTAACGCTCTCGCCGACNTTCAACCTGGAAGTCTTCAAGATCTCGCTCCTCCTCAAANAATTCTTCAACCTTGGC…	0	0	0	0	1	0	0	0	0	0	1	0	0	0	0	0	0	0	0	0	1	0	no hit	none	na	none	0	CATGTTCGCAATGACTGA fuzzy_for (hit = 48) 0 0 0 0 1 0
gnl|UG|Ta#S24513638	GCGGCCGCTCTAGAACTAGTGGATCCCCCGGGCTGCAGGAATTCGGCACGAGGAGCAACTAAAGATCCTTGGTACCTAGAAGTGGGTGAAGCTATAATTGGATCACTTAATTACTACACCAAAGTGGAAGGAGGTTTTGCTAGTATCAGAGATGTTTCAACAATGAACCTTGAAGATCATCAACACAGCTTCTTTCTTTCAGAAACGTGCAAATATCTTTTTCTCCTTTACGACGATTCATTCTTGAGGAACAAAAATTACATATTTACAACAGAGGGCCACCCCCTTCCAGTAATGAGCACGTGGCACGAGAAAATTCCTCGACTGGATGTTCCCACCAATTGGACAGTTGTTAAGGACGGCAACCAACCGATTCGTGCGAGCGCATTGTCATCCAAA…	1	0	0	0	0	0	1	0	0	0	0	0	0	0	0	0	0	0	0	0	1	0	PREDICTED P0516G10.26 gene product [Oryza sativa (japonica	1	1e-90	none	585	CATGTAAAATGCTGGTTT fuzzy_for (hit = 755) 1 0 0 0 0 0
gnl|UG|Ta#S17881031(for)	TACCAGCTATGCCGATTGATTACGCCCCGCTATTTATAGTGACACTATAGAATACTCAAGCTATGCATCCAACGCGTTGGGAGCTCTCCCATATGGTCGACCTGCAGGCGGCCGCACTAGTGATTAGCGTGGTCGCGGCCGAGGTCGCATATTGGGGTGCTGTTGCTGGAGTGTATGTAGGcatgGAGTATGGAGTGGAAAGGGTCCGCGGAGAGTATGACTGGAAAAATGCGTTGATTGGAGGCATCGCAAGCGGCGCCCTGATCTCTGCTGCTAGCAACAACAAAGGGAACAAGATCGCCAAGGATGCCATCACCGGAGGTGCCATCGCAACCGCCATCGAGTTCATCAACTACCTCACCTAGCTGTGTGACCATATGcatgGCAATGTTTTTTTTT…	0	0	0	1	0	1	0	0	0	1	0	1	0	0	0	0	0	0	0	0	2	0	no hit	none	na	none	0	CATGTTGTGAACTATTTA fuzzy_for (hit = 520) 0 0 0 0 0 1	CATGTTGTGAACAGGTTA fuzzy_for (hit = 520) 0 0 0 1 0 0
gnl|UG|Ta#S27605298	AAGAGACGAGAGCATAGCCAAGCCGGCGTCGACACAGCTGGTGGATGAAGAAAGGCAACCACAAGATCTATGATCTCAGCGGCGCACTAACTCAAGTACTGGAGAAGACAGGACGTGTCTTCCTCACGTTGTAGTCAAAGCTAAAGGGTGGTTCTGCAAGAAACACTGTGTTACACAAGCCATTCATTCTCGCGGATCCTGATCAAGCAACGGAGCCGAGCCTAGAAACAATATGGCTGAGTCAGCTGTGAGAACCGTGCTTGGGAGCGTGGGCAACCTTGCAGTCCAGGAGACCACATTCTTGTGTGCAGTCAACCTTGAAGTGGGGTTGTTGAAAGATGAACTGATGAGGTTGCAGGCCTACCTCAAAGATGTTGATTGCAAGTGGAGATCAGGAAA…	0	0	0	0	1	2	0	0	0	0	1	1	0	0	0	0	0	1	0	0	2	1	disease resistance protein [Triticum aestivum]	2	0	none	628	CATGCTGGTTAATTGCAC fuzzy_rev (hit = 1081) 0 0 0 0 0 1	CATGATATGTTATCGTAT fuzzy_for (hit = 1824) 0 0 0 0 0 1	CATGCTTTACTTGCTCGT fuzzy_for (hit = 2568) 0 0 0 0 1 0
gnl|UG|Ta#S32426939(rev)	CAGGCcatgTACCCCTTCAAGTGGAGAAGGTAcatgTGCGCAAGGTGCGGGGTGCTCCGTGATGAGCACAGGGCCTCCAAGAGCAAGTCTCCGCAGGAGATGAGGGGGACCACATCGCAGGTAAGAGCAAGCTCTCCACAGGAGATGAGGGCTCGCACATAGCTGGCAAGAGCAAGCTCTCCGCAGGAGATGGGGGCGAGCACGACACCGACAAGAGCAAGCTGTTTGCAGGAGATAAGGGCGAGCACAGCGCTGACAAGTGCAAGCTCTCTGCAGAAGATGAGGGTGAGCGCAGCGCCAACAAGAGTAAGATCTCTGCAAGAGAGAAGGGAGAGCGTGTCTGCACCGAGTTCAAGCAGGCCAAGTACCCCTTCAAGTGGAGAAAGTAcatgTGTGCCA…	0	0	1	0	0	1	0	0	1	0	0	1	0	0	0	0	0	0	0	0	2	0	no hit	none	na	none	0	CATGGAGAATGTAAGGGA fuzzy_for (hit = 460) 0 0 1 0 0 0	CATGGAGAATGTCAGGGG fuzzy_for (hit = 460) 0 0 0 0 0 1
gnl|UG|Ta#S16196227	CGCGGGTGCTGAAGAAGGCCCAGCAGGAGATCAGGGCGGCGGTCGGCGAATCGCGCGCCCGGGTGCAGCCGGACGACCTGCCCAAGCTCAACTACCTCAAGATGGTCCTCAAGGAGACCCTCAGGCTCTACCCGCCGGCGACGCTGCTGCTGCCGCGGGAGACGATGCGGCACGTCAAGATCGGCGGTTACGACGTGCCGGCGACGACGAGGGTCGCCGTCAACGCGTGGGCGCTCGGGAGGGACCCGGCGAGCTGGGGCGAGGACGCCGACGAGTTCAACCCGGACAGGTTCGAGGCCGGAGCGAGGCACGGCGCGGTGGACCTCCACGGCGCCCACTTCGAGCTGGTGCCGTTCGGCGCCGGGCGGCGGGTCTGCCCGGGcatgGCAATGGCGCTca…	1	1	0	0	1	0	1	1	0	0	1	0	0	0	0	0	0	0	1	0	2	0	Cytochrome P450 71E1, putative [Oryza sativa (japonica	3	2e-59	none	522	CATGGAGGAGGCCGGCGG for (hit = 481) 1 0 0 0 0 0	CATGGATTTTGTTTGTTT fuzzy_for (hit = 693) 0 1 0 0 0 0	CATGTATTGAAGAAATAA fuzzy_for (hit = 740) 0 0 0 0 1 0
[truncated: 13,002 more rows]
[truncated: 95 more columns]
