# Supplementary material for: Analysis of wheat SAGE tags reveals evidence for widespread antisense transcription
Source: BMC Genomics. 2008 Oct 10;9:475. doi: 10.1186/1471-2164-9-475 (PMC2584110; doi:10.1186/1471-2164-9-475)
Supplement: Additional File 4 — Zip folder containing XLS and Word file. Data and discussion about the 50 most abundant sense UniGenes. [file 1471-2164-9-475-S4.zip]

Archive with 2 entries (2 files):
- data.xls
- F_tag_description.doc
