# Supplementary material for: Analysis of wheat SAGE tags reveals evidence for widespread antisense transcription
Source: BMC Genomics. 2008 Oct 10;9:475. doi: 10.1186/1471-2164-9-475 (PMC2584110; doi:10.1186/1471-2164-9-475)
Supplement: Additional File 4 — Zip folder containing XLS and Word file. Data and discussion about the 50 most abundant sense UniGenes. [file 1471-2164-9-475-S4.zip › data.xls]

## Sheet: sheet
For_total	hit
2130	alpha-gliadin [Triticum aestivum]
2053	gamma-gliadin [Triticum aestivum]
1388	alpha-type gliadin precursor protein
1068	low-molecular-weight glutenin subunit group 3 type II [Triticum
874	gamma-gliadin [Triticum aestivum]
719	gamma-gliadin [Triticum aestivum]
603	unnamed protein product [Oryza sativa (japonica cultivar-group)]
397	low molecular weight glutenin subunit LMW-Di31 [Triticum turgidum
397	GSP-1 Grain Softness Protein [Triticum turgidum]
384	dimeric alpha-amylase inhibitor [Triticum aestivum]
374	no hit
334	alpha amylase inhibitor CM3 [Triticum turgidum subsp. durum]
329	putative resistance gene analog PIC27 [Oryza sativa (japonica
326	HMW glutenin [Triticum aestivum]
313	no hit
310	high molecular weight glutenin subunit 5 [Triticum aestivum]
310	putative avenin-like a precursor [Aegilops cylindrica]
309	Alpha/beta-gliadin A-II precursor (Prolamin)
305	putative squamosa promoter binding protein 7 [Oryza sativa
296	ADP-glucose pyrophosphorylase; glucose-1-phosphate
296	low molecular weight glutenin [Triticum aestivum]
295	hypothetical protein [Oryza sativa (japonica cultivar-group)]
278	WCI proteinase inhibitor [Triticum aestivum]
232	unnamed protein product [Triticum aestivum]
175	seed globulin [Aegilops tauschii]
175	P0712E02.14 [Oryza sativa (japonica cultivar-group)]
168	endosperm-specific beta-amylase 1 [Hordeum vulgare subsp. vulgare]
165	proteinase inhibitor Rgpi9 [Triticum aestivum]
154	dimeric alpha-amylase inhibitor [Triticum aestivum]
145	low molecular weight glutenin subunit [Triticum turgidum]
142	lipid transfer protein [Triticum turgidum subsp. durum]
140	P0417G05.19 [Oryza sativa (japonica cultivar-group)]
138	Type V Thionin [Triticum aestivum]
134	alpha purothionin [Triticum aestivum]
124	puroindoline-a [Aegilops tauschii]
121	5a2 protein [Triticum aestivum]
110	Gamma-gliadin B precursor
102	puroindoline b [Triticum aestivum]
98	CM 17 protein precursor [Triticum aestivum]
92	serpin [Triticum aestivum]
92	no hit
92	Unknown (protein for IMAGE:5194336) [Homo sapiens]
90	GSP-1 Grain Softness Protein [Triticum turgidum]
86	putative WD domain containing protein [Oryza sativa (japonica
84	no hit
77	Adaptor complexes medium subunit family protein, expressed [Oryza
73	serpin [Triticum aestivum]
73	no hit
71	ribulose-1,5-bisphosphate carboxylase/oxygenase large subunit
66	Translationally-controlled tumor protein, putative, expressed

## Sheet: header_definitions
Header	Definition
hot-cold p val	t-test, siginificance value for Hot and dry vs Control conditions (total tag count)
xi-scorp p val	t-test, siginificance value for Scorpion25 vs Xi19 (total tag count)
hot-cold (for) pval	t-test, siginificance value for Hot and dry vs Control conditions (forward tag count)
xi-scorp (for) pval	t-test, siginificance value for Scorpion25 vs Xi19 (forward tag count)
best p-val	most significant result
EST	UniGene EST id
seq	UniGene representative sequence
xi1	Library 1 (Xi19, control) total tag count
xi2	Library 2 (Xi19, Hot and dry) total tag count
xi6	Library 6 (Xi19, control. Technical replicate) total tag count
sc3	Library 3 (Scorpion25, Control) Total tag count
sc4	Library 4 (Scorpion25, Hot and dry) Total tag count
sc5	Library 5 (Scorpion 25, control. Technical replicate) total tag count
hot	Total tag count for all hot and dry libraries
cold	Total tag count for all control libraries
xi	Total tag count for Xi19 libraries
scorp	Total tag count for all Scorpion25 libraries
for xi1	Forward tag count for library 1
for xi2	Forward tag count for library 2
for xi6	Forward tag count for library 6
for sc3	Forward tag count for library 3
for sc4	Forward tag count for library 4
for sc5	Forward tag count for library 5
hot for	Forward tag count for combined across hot and dry libraries
cold for	Forward tag count conbined across control libraries
xi for	Forward tag count combined across all Xi19 libraries
scorp for	Forward tag count combined across all Scorpion25 libraries
rev xi1	reverse tag count for library 1
rev xi2	reverse tag count for library 2
rev xi6	reverse tag count for library 6
rev sc3	reverse tag count for library 3
rev sc4	reverse tag count for library 4
rev sc5	reverse tag count for library 5
for	Total number of unique forward perfect tags
rev	Total number of unique reverse perfect tags
fuzzy_for	Total number of unique forward fuzzy tags
fuzzy_rev	Total number of reverse fuzzy tags
hit	BLASTX annotation (nr database)
frame	Annotation frame match
e-val	Annotation e score
ncbi link

## Sheet: top50_all_data
Manual BLAST	hot-cold p val	xi-scorp p val	hot-cold (for) pval	xi-scorp (for) pval	best p-val	EST	seq	for xi1	for xi2	for xi6	for sc3	for sc4	for sc5	For_total	RANK_for_total	hot for	cold for	xi for	scorp for	hit	frame	e-val
	1e-05	0.0007	1e-05	0.00119	1e-05	gnl|UG|Ta#S12922884	AAGCTTATCTAGTTTACACGTAACAACTTGTAGAACATTACAAAATTTATGCTTGCTAATAACTTCTAGAACACTACAACACTTGAcatgTAAAAGGAATTTGACGAGTcatgGCCTACTAAAGCAAGTTATATTACTAGTCTTATCTATCTTAATAGACCACACAAGATTACGAACTAAGTACCGTGACAGCcatgCTTATCTAGTTTATGTGTAGCAATTTGCAGAAAATTACAAACTTAGTTTTAGAAAAATAGGCAATCTAGATTAGTGTTTGAGCTGTAAAGTGAATAAGATGAGTcatgcatgttatcacaccttttTGGTGGTGGAATGATAGTGCAACAACAAGGAACTTTAATGACCAGTCCAAGAATACACTTGTAAGTAGTGCCACCA…	280	433	223	252	507	435	2130	1	470	297.5	312	398	alpha-gliadin [Triticum aestivum]	2	1e-58	CATGTTATGGCACCTTTT fuzzy_for (hit = 305) 2 1 0 0 0 0	CATGAAGACATTTCTCAT fuzzy_for (hit = 594) 0 0 0 1 2 0	CATGAAGACCTTTCTTAT fuzzy_for (hit = 594) 0 0 0 0 2 0	CATGAAGACCTTCATCAT fuzzy_for (hit = 594) 0 0 0 0 1 1	CATGAAGGGATGTTGTAT fuzzy_for (hit = 1028) 0 0 0 0 4 0	CATGGATGTTGTATGGCA fuzzy_for (hit = 1032) 1 0 0 2 0 0	CATGGAAGATCACAAGTT for (hit = 1066) 0 2 0 0 0 0	CATGGACTGAGAAAACGG rev (hit = 1491) 4 6 0 4 6 15	CATGGTTTGGTCATTGTA fuzzy_for (hit = 1505) 0 0 1 0 10 0	CATGGTTTGGTCGCTGTA fuzzy_for (hit = 1505) 1 0 0 1 0 0	CATGGTTTGGTCGTTGTC fuzzy_for (hit = 1505) 0 0 0 0 2 0	CATGGTTTGGTCGTCGTA fuzzy_for (hit = 1505) 0 0 0 0 6 0	CATGGTATGGTCGTTGTA fuzzy_for (hit = 1505) 0 0 0 0 2 0	CATGGTTTGGTCGTTGAA fuzzy_for (hit = 1505) 0 0 0 1 1 0	CATGGTTTGGTCGTTGAG fuzzy_for (hit = 1505) 0 1 0 1 4 0	CATGCACTATAAGGTAAG fuzzy_for (hit = 1543) 1 0 3 4 14 1	CATGCACTATTAGGTAAG fuzzy_for (hit = 1543) 0 0 0 0 7 0	CATGCACTATCATATAAA fuzzy_for (hit = 1543) 0 0 0 2 0 0	CATGCACTATCAGGTAAG fuzzy_for (hit = 1543) 14 0 6 10 19 9	CATGCACTATCAGGTTAG fuzzy_for (hit = 1543) 0 0 0 0 1 1	CATGCACTATCATATAAG fuzzy_for (hit = 1543) 1 0 1 1 0 7	CATGTAAGTACCCGAACT fuzzy_for (hit = 1553) 0 2 0 0 2 0	CATGTAAGAACCCGAGCT fuzzy_for (hit = 1553) 0 3 0 0 1 1	CATGTAAGAGCCCAAACT fuzzy_for (hit = 1553) 1 0 0 0 1 0	CATGTAAGAACCCGGACT fuzzy_for (hit = 1553) 0 3 0 1 1 0	CATGTAAGAACCTGACCT fuzzy_for (hit = 1553) 2 1 0 0 0 0	CATGTAAGAACCCGAAAC fuzzy_for (hit = 1553) 0 1 0 0 2 0
	1e-05	ns	1e-05	ns	1e-05	gnl|UG|Ta#S12923306	CTCGAGCACAATCATCAAATCCAAGTAAGTAATAGTTAACATAAATCCACcatgAAGACCTTACTCATCCTGACAATCATTGCGGTGGCACTAACTACCACCACCGCCAATATACAGGTCGACCCTAGTGGCCAAGTACAATGGCCACAACAACAACAACCATTCCCCCAGCCCCAACAACCATTCTCCCAACAACCACAACAAATTTTTCCCCAACCCCAACAAACATTCCCCCATCAACCACAACAAGCATTTCCCCAACCCCAACAAACATTCCCCCATCAACCACAACAACAATTTCCCCAGCCCCAGCAACCACAACAACCATTTCCCCAGCAACCACAACAACAATTTCCCCAGCCCCAACAACCACAACAACCATTTCCCCAGCAACCACAA…	182	548	255	268	437	363	2053	2	492.5	267	328.333	356	gamma-gliadin [Triticum aestivum]	1	7e-50	CATGTGTCATTGGTGTCA fuzzy_for (hit = 666) 1 1 0 0 1 0	CATGGATGGCTGCGCACT rev (hit = 775) 1 1 0 1 0 0	CATGGATTGCTGCGCACT fuzzy_rev (hit = 775) 0 0 1 1 0 0	CATGCAGCAAGAACAACA for (hit = 812) 1 0 0 0 4 0	CATGATCTGTATGCCTTG rev (hit = 861) 0 3 0 0 0 0	CATGTGCAACGTGTATTT fuzzy_for (hit = 980) 0 2 0 0 0 0	CATGTGCAACGTGTTTGT for (hit = 980) 1 0 0 1 2 0	CATGATGGTGCACACCAC rev (hit = 1147) 1 3 0 0 8 1	CATGTGTGACCCCGACAG fuzzy_for (hit = 1161) 1 32 32 10 21 22	CATGTGTGACCCGGACAA fuzzy_for (hit = 1161) 0 0 1 0 1 0	CATGTGTGACCCGGACCA fuzzy_for (hit = 1161) 1 0 0 2 1 0	CATGTGTGATCCCGACCA fuzzy_for (hit = 1161) 1 0 0 0 1 0	CATGTGCGACCCCGACCA fuzzy_for (hit = 1161) 0 1 0 0 4 0	CATGTGTGATCCTGACCA fuzzy_for (hit = 1161) 13 46 13 22 69 70	CATGTGTGATCCGGACCA fuzzy_for (hit = 1161) 0 0 1 1 0 0	CATGTGTGACCCGGACCC fuzzy_for (hit = 1161) 0 0 2 0 0 0	CATGTGTGACACCGACCA fuzzy_for (hit = 1161) 0 1 0 1 1 0	CATGTGTAACCCCGACCA fuzzy_for (hit = 1161) 0 0 0 2 0 0	CATGTGTGAACCCCACCA fuzzy_for (hit = 1161) 0 1 1 1 1 1	CATGTGTGACCCCGACTA fuzzy_for (hit = 1161) 0 5 2 3 0 0	CATGTGTGACCCCGACCC fuzzy_for (hit = 1161) 1 4 1 1 4 0	CATGTGTGACCCCGGCCA fuzzy_for (hit = 1161) 0 2 0 0 2 1	CATGTGTGACCCCGAGCA fuzzy_for (hit = 1161) 1 1 0 0 0 0	CATGTGTGACCCCGACCG fuzzy_for (hit = 1161) 1 1 0 4 1 1	CATGTGTGACCCCGACAA fuzzy_for (hit = 1161) 0 6 2 3 10 0	CATGTGTGTCCCCGACCA fuzzy_for (hit = 1161) 0 1 1 0 1 0	CATGTGTGACCCGGCCCA fuzzy_for (hit = 1161) 0 1 0 2 0 1
	1e-05	ns	1e-05	ns	1e-05	gnl|UG|Ta#S12922883	AGCCAAGCAAGCAGTGGTcaatacaaatccatcatgaagacctttctcatCCTTGCCCTCCTTGCTATCGTGGCAACCACCGCCACAACTGCAGTAAGAGTTCCAGTGCCACAATTGCAGCCACAAAATCCATCTCAGCAACAGCCACAAGAGCAAGTTCCATTGGTACAACAACAACAATTTCCAGGGCAGCAACAACAATTTCCACCACAACAGCCATATCCGCAGCCGCAACCTTTTCCATCACAACAACCATATCTGCAGCTGCAACCATTTCCGCAGCCGCAACCATTTCCGCCACAACTACCATATCCGCAGCCGCAATCATTTCCACCACAACAACCATATCCACAACAGCAACCACAGTATCTACAACCACAACAACCAATTTCGCAGCAA…	99	527	80	102	327	253	1388	3	427	133.5	235.333	227.333	alpha-type gliadin precursor protein	1	7e-36	CATGATGGATTTGTATTG rev (hit = 18) 2 0 0 0 2 0	CATGAAGACCTTTCTCAT for (hit = 32) 1 11 0 5 15 7	CATGCAGGGATGTTGTCT for (hit = 484) 0 0 0 0 4 0	CATGCAAGCTCACAAGTT for (hit = 522) 0 0 0 0 8 0	CATGCTATTATTATGCAT for (hit = 639) 1 0 0 2 0 1	CATGGTTTGGTCGTTGTA for (hit = 1042) 7 12 1 5 45 17	CATGTAAGAACCCGAACT for (hit = 1090) 90 504 79 90 255 228	CATGTGTTTGTCTTTTAT rev (hit = 1128) 2 0 1 0 4 0
	1e-05	1e-05	1e-05	1e-05	1e-05	gnl|UG|Ta#S19133035	AACACTAGTtaacactagtccaccatgaagaccttcctcatCTTTGCCCTCCTCGCCGTTGCGGCGACAAGTGCCATTGCACAAATGGAGAATAGCCACATCCCTGGTTTGGAGAGACCATCGCAGCAACAACCATTACCACCACAACAAACATTAACGCACCACCAACAACAACAACCCATCCAACAACAACCACACCAATTtccacaacagcaaccatgttcacagcaacaacAACAACCACCATTATCGCAACAACAACAACCACCATTTTCGCAGCAACAACAACCACCATTTTCACAGCAACAACAACCAGTTCTACCGCAACAACCATCATTTTCGCAGCAACAACTACCACCATTTTCGCAGCAACAACAACCACCATTTTCACAGCAACAA…	60	147	111	134	352	264	1068	4	249.5	142.25	106	250	low-molecular-weight glutenin subunit group 3 type II [Triticum	1	4e-31	CATGGTGGACTAGTGTTA rev (hit = 9) 0 0 0 0 2 0	CATGAAGACCTTCCTCAT for (hit = 23) 1 1 0 1 2 0	CATGGTTGCTGTTGTGGA rev (hit = 203) 1 3 0 0 4 0	CATGTTCACAGCAACAAC for (hit = 217) 4 20 1 4 9 1	CATGTTCACAGCAACACA fuzzy_for (hit = 217) 0 2 0 0 0 0	CATGGGTTTAGTTGCTGC rev (hit = 710) 0 0 0 1 6 0	CATGCAAGGTATTCCTCC for (hit = 724) 0 4 0 0 1 0	CATGGCAACTGCTCTGCT rev (hit = 799) 0 1 0 2 1 0	CATGTGATGCAACAACAA for (hit = 813) 1 48 3 8 39 15	CATGACGTTGTGTGACAC rev (hit = 1284) 1 2 2 2 16 2	CATGTGTGACCCGCCCAA for (hit = 1298) 54 72 107 121 301 248
	1e-05	4e-05	1e-05	6e-05	1e-05	gnl|UG|Ta#S12922889	ATAAGCACAAGCATCAAAACCAAGCAAAGTAGTTAGCACCAATCCATcatgAAGACCTTCCTCGTCTTTGCCCTCATCGCCGTTGTGGCGACAAGTGCCATTGCACAGATGGAGACTAGCTGCATCTCTGGTTTGGAGAGACcatgGCAGCAGCAACCATTACCACCACAACAGTcattttcacaacaaccacCATTTTCACAACAACAACAACAACCATTACCTCAACAACCATCATTTTCGCAGCAACAACCACCATTTTCGCAGCAACAACCAATTCTATCGCAGCAACCACCATTTTCACAGCAACAACAACCAGTTCTACCGCAACAATCACCATTTTCGCAGCAACAACAACTAGTTTTACCTCCACAACAACAACAACAACAACTTGTGCAA…	69	172	88	128	246	171	874	5	209	114	109.667	181.667	gamma-gliadin [Triticum aestivum]	1	2e-17	CATGTTCACAGCAACCAC fuzzy_for (hit = 175) 0 1 0 0 1 0	CATGCAAAGTTTTCCTTC fuzzy_for (hit = 445) 0 1 0 1 0 0	CATGTGATGCAACAACAG fuzzy_for (hit = 534) 0 0 0 1 1 0	CATGTGATGCAACAACAT fuzzy_for (hit = 534) 0 6 1 1 1 0	CATGTGATGCAACAACAC fuzzy_for (hit = 534) 0 1 0 0 1 0	CATGTGTGGCCCGCCAAA fuzzy_for (hit = 1058) 0 0 0 0 1 1	CATGTGTGACACGCCCAG fuzzy_for (hit = 1058) 0 0 0 1 0 1	CATGTGCGACCCGCCCAA fuzzy_for (hit = 1058) 1 0 0 1 1 1	CATGTGTGTCCCGCCCAA fuzzy_for (hit = 1058) 1 0 1 0 1 1	CATGTGTGACCGACCCAA fuzzy_for (hit = 1058) 0 2 1 0 0 0	CATGTGTGACCCCACCAA fuzzy_for (hit = 1058) 2 3 3 2 2 7	CATGTTTGACCCGCCCAA fuzzy_for (hit = 1058) 1 0 0 0 1 0	CATGTGTGACCCGACCCA fuzzy_for (hit = 1058) 0 2 0 0 0 2	CATGTGTGACTCGCTCAA fuzzy_for (hit = 1058) 0 0 1 1 0 0	CATGTGTGACCCGCACTA fuzzy_for (hit = 1058) 0 0 0 1 1 0	CATGTGTGACCCGACAAA fuzzy_for (hit = 1058) 1 0 1 0 0 0	CATGTGTGACCCGCCCAG fuzzy_for (hit = 1058) 0 0 1 1 0 1	CATGTGTGGCCCGCGCAA fuzzy_for (hit = 1058) 0 0 1 1 1 0	CATGTGTGACCCGGCAAA fuzzy_for (hit = 1058) 0 1 0 1 0 0	CATGTGTGACCGGCCCAA fuzzy_for (hit = 1058) 0 0 0 2 1 1	CATGTGTGAACCGCTCAA fuzzy_for (hit = 1058) 0 2 0 0 0 1	CATGTGAGACCCGCCCAA fuzzy_for (hit = 1058) 0 0 0 2 0 2	CATGTGTGACCCGCCAAC fuzzy_for (hit = 1058) 1 1 0 2 1 1	CATGTGTGACCCGCTCTA fuzzy_for (hit = 1058) 1 1 0 0 0 0	CATGTGTGACCCGCCTAA fuzzy_for (hit = 1058) 0 1 0 0 1 0	CATGTGTAACCCGCCCAA fuzzy_for (hit = 1058) 0 0 0 0 2 1	CATGTGTGAACCGCACAA fuzzy_for (hit = 1058) 1 0 0 1 0 0
	1e-05	0.00091	1e-05	0.00221	1e-05	gnl|UG|Ta#S12923304	GAAAATGCAAAGTACGTAGTAGTTAACGCAAATCCACcatgaagaccttactcatCCTGACAATCCTTGCGATGGCAATAACCATCGGCACCGCCAATATCCAGGTCGACCCTAGCGGCCAAGTACAATGGCTACAACAACAACTAGTCCCCCAGCTCCAACAGCCATTATCCCAGCAACCACAACAAACATTTCCCCAACCTCAACAAACATTCCCCCATCAACCACAACAACAAGTTCCCCAGCCTCAGCAACCACAACAACCATTTCTCCAGCCCCAACAACCATTCCCCCAACAACCACAACAACCATTCCCCCAGACTCAACAACCACAACAACCATTTCCCCAGCAACCACAACAACCATTTCCCCAGACTCAACAACCCCAACAACCATTTC…	44	177	69	72	227	130	719	6	202	78.75	96.6667	143	gamma-gliadin [Triticum aestivum]	3	2e-48	CATGAAGACCTTACTCAT for (hit = 37) 0 3 1 1 1 7	CATGGGTTCAACTGTTGT rev (hit = 571) 3 1 1 1 12 1	CATGCAAGAATATCCTCT for (hit = 585) 1 5 2 3 10 8	CATGATGATGGAATGCAC rev (hit = 749) 4 3 6 2 1 0	CATGCAGCAGCAGCAGCA for (hit = 763) 0 0 0 0 12 0	CATGCCTTGTTGTTGTTG rev (hit = 785) 0 0 0 0 7 0	CATGTGCAACGTGTATTC fuzzy_for (hit = 937) 0 1 0 1 1 0	CATGTGCAACGTGTATGT for (hit = 937) 1 7 0 2 7 9	CATGATGGAGCACTCAGG rev (hit = 959) 0 0 1 0 1 0	CATGAGGGCACCATTTGC for (hit = 973) 0 2 0 2 3 0	CATGATGGTGCACTCCAC rev (hit = 1104) 1 2 0 4 12 1	CATGTGTGACACCGGCCG fuzzy_for (hit = 1118) 0 0 1 0 1 2	CATGTGTGACACCGGCTA fuzzy_for (hit = 1118) 0 0 0 2 2 0	CATGTGCGACACCGGCCA fuzzy_for (hit = 1118) 0 3 0 0 2 1	CATGTGTGACACCCGCCA fuzzy_for (hit = 1118) 0 2 5 4 7 0	CATGTGTGACACCAGGCA fuzzy_for (hit = 1118) 0 1 0 0 1 0	CATGTGTGACACCGGCCC fuzzy_for (hit = 1118) 0 0 0 0 4 1	CATGTGAGACACCGGCCA fuzzy_for (hit = 1118) 2 1 0 0 0 0	CATGTGTAACACCGGCCA fuzzy_for (hit = 1118) 1 1 0 0 0 0	CATGTGTGACACCGGCCA for (hit = 1118) 37 139 54 51 161 94	CATGTGTGGCACCGGCCA fuzzy_for (hit = 1118) 0 0 1 0 2 0	CATGTGTGAAACCGGCCA fuzzy_for (hit = 1118) 0 1 2 1 0 0	CATGCGTGACACCGGCCA fuzzy_for (hit = 1118) 1 1 0 0 0 0	CATGTGTGACACCGGCCT fuzzy_for (hit = 1118) 0 5 0 1 1 1	CATGTGTGACACCGGCAG fuzzy_for (hit = 1118) 1 5 3 4 12 7
*	ns	0.02892	ns	0.02859	0.02859	gnl|UG|Ta#S17984974	CTACGACCCACGCTTCCGAGCNAACTTTGACGATATCCTGGCACAGTCTGATGCTTTcatgGTGGCAAGAGGTGATTTGGGGATGGAAATTCCTGTAGAGAAGATCTTTTATGCACAGAAGGTGATGATTTTCAAGTGCAACATTCAGGGCAAGCCAGTTGTGACCGCAACTCAGATGTTGGAGTCTATGATCAAGTCTCCTCGCCCTACTCGAGCTGAAGCAACCGATGTTGCCAATGCAGTTCTTGATGGCACTGACTGTGTcatgCTCAGTGGTGAGACAGCTGCTGGAGCTTATCCAGAACTGGCAGTGCAAACTATGGCCAAGATCTGCTTGCAGGCCGAGTcatgtgtggactattctgCTGTTTTTAAGTCAATcatgTCATCAGCCCCAAT…	51	101	104	75	96	176	603	7	98.5	101.5	85.3333	115.667	unnamed protein product [Oryza sativa (japonica cultivar-group)]	2	e-121	CATGTGTGGACTATACTG fuzzy_for (hit = 347) 0 0 2 0 0 0	CATGTGTGGACTAGTCTG fuzzy_for (hit = 347) 0 0 0 2 0 0	CATGTGTGGACTACACTG fuzzy_for (hit = 347) 0 0 0 0 2 1	CATGTGTGGACTAAACTG fuzzy_for (hit = 347) 2 0 3 2 1 0	CATGTGTGGACTAGACTG fuzzy_for (hit = 347) 49 101 99 71 93 175
	1e-05	4e-05	0.00011	0.00028	1e-05	gnl|UG|Ta#S12923126	CCCAGGCGGTGTCCCGGCAACTATAAATAGGcatgAAGTATAAAGATCATCACAAGCACAAGCATCAAAGCCAAACAACACTAGTTAACACCAATCCACAATGAAGACCTTCCTCGTCTTTGCCCTCCTCGCTCTTGCGGCGGCAAGTGCCGTTGCGCAaatttcacagcaacaacaACAACCACCATTTTCACAGCAACAACAACCACAATTTTCACAACAGCCACCATTTTCCCAGCAGCAACAACCACCATTTTCGCAACAACAACAACAACCACCATTTGCGCAGCAACAACAACCACCGTTTTCACAACAACCACCAATTTCACAGCAGCAACAACCACCATTTTCACAGCAACAACAACCACAATTTTCACAGCAACAACAACCACCATATTC…	14	73	47	59	124	80	397	8	98.5	50	44.6667	87.6667	low molecular weight glutenin subunit LMW-Di31 [Triticum turgidum	2	3e-36	CATGTCACAGCAACAACA fuzzy_for (hit = 159) 0 0 2 0 0 0	CATGTGCCAATTGTTGTT rev (hit = 1007) 1 0 3 0 6 1	CATGAAGTTATGTGACAC fuzzy_rev (hit = 1261) 1 4 3 6 16 7	CATGTGTGACCCGATCAG fuzzy_for (hit = 1275) 0 0 0 2 0 1	CATGTGTGACCCGCTCAA for (hit = 1275) 14 73 45 57 124 79
	0.02353	ns	0.02408	ns	0.02353	gnl|UG|Ta#S32594136	GNGNGAGAGAGAGAGAANCANCATTGGCAAcatgaagaccttcttcctCCTAGCTTTCCTTGCTNTGGTAGTGAGCACTACTATTGCGCAATATGCGGAAGTTCCCAGCCCAGCTATGCAAGCTCCCACCGCGGATGTTTTTGGGGAATGGGTTGCGATAGCGCCTAGTGCGAGTGGTTTTGAGGATTGCGAGGAAGAGCATCCAAAGCTAGATTCTTGTAGTGATTATGTTATGGATCGGTGTGTGATGAAGGATATGCCGCTCTCTTGGATCTTTCCTCGGACTTGGGGGAAGAGAAGTTGTGAGGAGGTCCGAAACCAGTGTTGTCAGCAATTGAGACAAACGACGCCGCGTTGCCGCTGCAAGGCTATTTGGACATCAATCCAAGGTGATCTAAG…	81	50	40	52	48	126	397	8	49	74.75	57	75.3333	GSP-1 Grain Softness Protein [Triticum turgidum]	2	1e-94	CATGAAGACCTTCTTCCT for (hit = 30) 1 1 0 0 1 0	CATGGAATAATATATAAA fuzzy_for (hit = 589) 1 0 0 0 1 0	CATGGAATAATATATACT for (hit = 589) 71 40 27 36 34 103	CATGGAATAATATATACA fuzzy_for (hit = 589) 0 0 0 1 1 0	CATGGAATAAAATGTACT fuzzy_for (hit = 589) 0 0 0 2 0 0	CATGGAATAAAATATACT fuzzy_for (hit = 589) 1 2 3 0 2 7	CATGGAATAATATATATT fuzzy_for (hit = 589) 2 1 1 0 0 0	CATGGAATAATATATCCT fuzzy_for (hit = 589) 0 1 0 0 1 0	CATGGAATGATATATACT fuzzy_for (hit = 589) 0 0 1 0 0 1	CATGGAATAATATATATA fuzzy_for (hit = 589) 2 0 0 1 0 0	CATGTGTCTATCAAGAAA for (hit = 657) 3 4 8 11 8 15	CATGTGTCTATCAGAAAA fuzzy_for (hit = 657) 0 1 0 1 0 0
	0.00072	1e-05	0.00045	1e-05	1e-05	gnl|UG|Ta#S12902023	GNGAGNTTTGATCCCCTGCTCGAAATNAACCCTACTAAAGGGAACAAAAGCTGGAGCTCCACCGCGGTGGCGGCCGCTCTAGAACTAGTGGATCCCCCGGGCTGCAGGAATTCGGCACGAGGATAGTACTAAATTAGAGGCAGAAAGTCTGTGCATAGAGGAAGAATGTCGATGAAGACcatgTTCTCGGTGCTCCTACTATGTATGCTCGTGGCGACACCCATAGCagccgagtacgacgcatgGAGCGGTAACAGTGGTCCTTGGATGTGCTATCCGGGGCAGGCCTTCCAGGTGCCCGCGCTCCCCGCCTGTCGTCCATTGCTGAGGCTCCAGTGCAATGGCAGCCAGGTGCCCGAGGCTGTCCTAAGGGACTGCTGCCAGCAGCTCGCCCACATC…	48	28	19	55	154	80	384	10	91	50.5	31.6667	96.3333	dimeric alpha-amylase inhibitor [Triticum aestivum]	1	1e-56	CATGCGTCGTACTCGGCT rev (hit = 227) 0 0 0 0 1 1	CATGGCGCGCAGGAGGGA for (hit = 456) 1 1 0 2 0 0	CATGACACAACATAGTAC fuzzy_rev (hit = 647) 2 0 0 1 0 0	CATGCACCTACCTCTTAA fuzzy_for (hit = 661) 28 13 13 21 86 53	CATGAATCTGCCTCTTAA fuzzy_for (hit = 661) 0 0 0 2 0 0	CATGCATCTGCCCCTTAA fuzzy_for (hit = 661) 0 0 0 1 1 1	CATGCACCTGCCTCTTAA for (hit = 661) 18 12 6 20 54 26	CATGCATCTGCCTCTTTA fuzzy_for (hit = 661) 1 0 0 0 1 0	CATGCACTTACCTCTTAA fuzzy_for (hit = 661) 0 0 0 2 0 0	CATGCATCTTCCTCTTAA fuzzy_for (hit = 661) 0 1 0 1 2 0	CATGCACCTGCCTCTAAA fuzzy_for (hit = 661) 0 0 0 2 0 0	CATGCATCTGCCTCTTAT fuzzy_for (hit = 661) 0 0 0 0 2 0	CATGCACCTTCCTCTTAA fuzzy_for (hit = 661) 0 1 0 2 7 0	CATGTATCTGCCTCTTAA fuzzy_for (hit = 661) 0 0 0 2 1 0
ANTISENSE	0.00068	ns	0.00073	ns	0.00068	gnl|UG|Ta#S17980503(for)	TTAACACACCGTGCGTTAGTACTTACATACGACTTTGTATTAGGGACACTTTGTACAAGAAAGCTGGGTACGCGTAAGCTTGGGCCCCTCGAGGGATACTCTAGAGCGGCCGCCCTTTTTTTTTTTTTTTTTTTTTTTTTTTTTTTAACAAATGCAAATCTTTCATATTTTGATTCCACTGGCATCACcatggtttattggctcgtATTTTGAAATCGTAGCAGTTATCAAGACAAACAATGCAAGTCTTTCATAGTATTTTGATTCCGCTGTCATCGCTACAGTTTATTTTGGTATGTATGATTCCACTAGCATCACTACGGTTTGTATGGACTGGACATTCCTCCAATTACCGTGCTGCCCGTTTTCAGAGTGCCATCCGCATTTCTCTCGAGCAGA…	61	44	69	49	33	118	374	11	38.5	74.25	58	66.6667	no hit	none	na	CATGGTTTATGGGTTCGT fuzzy_for (hit = 188) 7 2 15 7 1 31	CATGGTGGTGACGGGTGA fuzzy_for (hit = 639) 54 42 54 42 32 87
	ns	ns	ns	ns	ns	gnl|UG|Ta#S17989754	GACCCACGCTTCCGCAGCGAACCAGCCTTGGTACGCATCCcatggcgtgcaactccagCTGCATTCTCCTCCTCTTGGGCGCCGTCCTGCTCTCCGTCTTGGCCGCTGCTTCCGCCTCCGGCAGCTGCGTCCCAGGGGTGGCTTTTCGGACCAATCTTCTGCCACACTGCCGCGACTATGTGTTACAACAAACTTGTGGCACCTTCACCCCTGGGTCAAAGTTACCCGAATGGATGACATCTGCGTCGATATACTCCCCTGGGAAACCGTACCTCGCCAAGTTGTATTGCTGCCAGGAGCTCGCAGAAATTTCTCAGCAGTGCCGGTGCGAGGCGCTGCGCTACTTCATAGCGTTGCCGGTACCGTCTCAGCCTGTGGACCCGAGGTCCGGCAATGTTG…	46	59	64	44	45	76	334	12	52	57.5	56.3333	55	alpha amylase inhibitor CM3 [Triticum turgidum subsp. durum]	3	2e-82	CATGGCGTGCAAGTCCAG fuzzy_for (hit = 40) 1 0 2 0 0 0	CATGCTTATTCACAAGCA fuzzy_rev (hit = 561) 0 0 0 2 0 0	CATGTTGAGCGCGCGGAG rev (hit = 625) 0 0 1 1 1 0	CATGTGTGGGCTATCTTC fuzzy_for (hit = 639) 0 0 1 0 1 0	CATGTGTGGTGTATCTGC fuzzy_for (hit = 639) 1 1 1 0 0 0	CATGTGTGGGCTATCTGC for (hit = 639) 38 50 54 34 42 72	CATGTGTGGGCTATTTGC fuzzy_for (hit = 639) 0 0 1 1 0 0	CATGTGTGGGCTATCTCT fuzzy_for (hit = 639) 0 6 0 7 1 1	CATGTGTTGGCTATCTGC fuzzy_for (hit = 639) 0 0 2 1 0 1	CATGTGAGGGCTATCTGC fuzzy_for (hit = 639) 1 0 0 0 0 1	CATGTGTGGGCTATCTAG fuzzy_for (hit = 639) 2 0 0 0 0 0	CATGTGTGGGCTATCTAC fuzzy_for (hit = 639) 0 2 0 0 0 0	CATGTGTGGGCAATCTGC fuzzy_for (hit = 639) 2 0 0 0 0 0	CATGTGTGTGCTATGTGC fuzzy_for (hit = 639) 0 0 3 0 1 1	CATGTGTGGGCTACCTGC fuzzy_for (hit = 639) 1 0 0 1 0 0
	1e-05	4e-05	3e-05	2e-05	1e-05	gnl|UG|Ta#S26020287	TAACGCCCCACCAACCAAAGTTAAATACTTTTGGAAAACTGAAGCATTGTATTTGGGAGGCCCCAACAGCCTGGTACGAAGCTTCCGTTTCCCAAATCACAACTATGGTTTGGAATGCCTTTCGTTTTTGGAAATTTTGACATTTACCAGTTGCAGCAATCTGTTCCGTGGCCAACAGAGGAGGTTCGGGTCCTGGGTTGCCTCCCGCTCTTCAATAAATCAGGTATTGTCACAACCTGAGGGGGAAACTTCGTCGTCTGAGGAGGAGGCCCTCCCGTGTCCCCTAGAGGCACTGATGATTTTAGGCTGCCTCAGTGTGGTAGCACTGCTTTCGAACCTCGGGGATCTGGCAAAACTGAGAAGTCTCGAAGTGAATTTCTGCAGTGGCCTGAAAGCGCT…	25	50	25	35	124	70	329	13	87	38.75	33.3333	76.3333	putative resistance gene analog PIC27 [Oryza sativa (japonica	2	6e-24	CATGTCTTGTCTACAAAA fuzzy_for (hit = 581) 22 42 22 29 111 55	CATGTCTCGTCTACAAAA fuzzy_for (hit = 581) 1 0 1 0 1 0	CATGTCTGGTCTACAAAA fuzzy_for (hit = 581) 2 3 2 5 10 15	CATGTCTAGTCTACAAAA fuzzy_for (hit = 581) 0 5 0 1 2 0
	0.02072	0.02801	0.02647	0.03426	0.02072	gnl|UG|Ta#S14987603	AGGCAACTACAGTGTGAGCGCGAGCTCCAGGAGAGCTCGCTTGAGGcatgCCGACAGGTCGTGGACCAACAGTTGGCCGGTCGGCTGCcatggagcacggggctccAGATGCGATGCTGCCAGCAGCTCCGAGATGTTAGCGCTAAGTGCCGTCCCGTCGCCGTCAGCCAAGTCGTAAGGCAATATGAGCAAATCGTGGTGCCGCCCAAGGGCGAATCCTTCTACCCTGGCGAGACCACACCACTGCAGCAACTCCAACAAGTAATATTTTGGGGAACATCTTCACAAACAGTACAAGGGTATTACCCAAGCGTAAGTTCTCCTCAGCAGGGGCCATATTATCCAGGCCAAGCTTCTTCACAACAGCCAGGACAAGGGCAACAGCCAGGCAAATGGCAA…	27	72	30	32	70	95	326	14	71	46	43	65.6667	HMW glutenin [Triticum aestivum]	1	5e-69	CATGGAGCACGGGGCTCC for (hit = 88) 0 0 0 0 1 1	CATGGAGCACGGGGCTCA fuzzy_for (hit = 88) 0 1 0 1 0 0	CATGCAAGTTGCAGAGAG rev (hit = 2144) 0 0 0 1 1 0	CATGCACCTTAGCTATCC for (hit = 2174) 0 1 0 0 4 1	CATGCACCTTATCTATCC fuzzy_for (hit = 2174) 0 7 0 0 0 0	CATGCACCTTAGCTTTCC fuzzy_for (hit = 2174) 0 0 1 0 1 0	CATGTAACTAGAGTAAAA for (hit = 2221) 27 63 29 31 64 93
	0.01109	ns	0.0111	ns	0.01109	gnl|UG|Ta#S26023906	GACCCACGCGTTCCGTGATNACAGAGGTGTTCTTCATcatgATGGCTCTGTTTTGATGCCAGTTTCCTTGGATCAATTGGAGGTAAcatgTATTTTTCTTACCCTTTTTTGTGGCTTGTATTGATATTTTCcttgtgtgaccccaccaaAAGATATCTCGATGCAACTATTTTCTAATCTAAAcatgGATGACTTTCAGCAATCTCTTAGTTTTcatgCATTTAGCAAGAATGCTACTTTGTTACTTGGGTTTTATATTTTCCTTGTGTGACCCCACCAAAAGATATCTCGTTGCAGCTATTTTCTAATCTAAAcatgGATGACTTTCAGCAATCTCTTAGTTTTcatgCATTTAGCAAGAATGCTACTTTGTTACTTGGGTTGATAAAATAGCTACAG…	20	80	32	40	61	80	313	15	70.5	43	44	60.3333	no hit	none	na	CATGTGTGACCCCACCAG fuzzy_for (hit = 131) 20 80 32 40 61 80
	0.00018	ns	0.00043	ns	0.00018	gnl|UG|Ta#S16058515	CCGAGCACCACAAACTAGAGATCAATTCACTGATAGTCCACCGAGATGGCTAAGCGGTTAGTCCTCTTTGTGGCGGTAGTCGTCGCCCTCGTGGCTCTCACCGTCGCTGAAGGTGAGGCCTCTGAGCAACTACAGTGTGAGCGCGAGCTCCAGGAGCTCCAGGAgcgcgagctcaaggcatgCCAGCAGGTcatgGACCAACAGCTCCGAGACATTAGCCCCGAGTGCCACCCCGTCGTCGTCAGCCCGGTCGCGGGACAATACGAGCAGCAAATCGTGGTGCCGCCCAAGGGCGGATCTTTCTACCCCGGCGAGACCACGCCACCGCAGCAACTCCAACAACGTATATTTTGGGGAATACCTGCACTACTAAAAAGGTATTACCCAAGTGTAACTTGT…	26	101	38	20	54	71	310	16	77.5	38.75	55	48.3333	high molecular weight glutenin subunit 5 [Triticum aestivum]	1	1e-54	CATGCCTTGAGCTCGCGC rev (hit = 164) 0 2 0 0 0 0	CATGGCTGCCCTTGTCCC rev (hit = 2006) 0 1 0 0 1 1	CATGGTATGAGCTGTAGT rev (hit = 2458) 0 1 2 2 1 1	CATGCGAGCTGCAGAGAG rev (hit = 2597) 1 1 0 0 0 0	CATGCACTTTAGCTATAC for (hit = 2628) 1 1 0 0 0 0	CATGCACTTAAGCTATAC fuzzy_for (hit = 2628) 0 0 0 1 2 0	CATGCACCTTAGCTTTAC fuzzy_for (hit = 2628) 0 0 2 0 1 0	CATGTAGCTAGAGTAAAG fuzzy_for (hit = 2675) 0 2 0 0 0 0	CATGCAACTAGAGTAAAG fuzzy_for (hit = 2675) 1 0 0 0 1 0	CATGTAACTAGAGCAAAC fuzzy_for (hit = 2675) 0 0 0 0 1 1	CATGTAACTAGAGTAAGC fuzzy_for (hit = 2675) 1 6 2 0 6 9	CATGTGACTAGAGTAAAG fuzzy_for (hit = 2675) 0 1 0 0 1 0	CATGTAACAAGAGTAAAA fuzzy_for (hit = 2675) 0 1 0 1 0 0	CATGTAACTTGAGTAAAA fuzzy_for (hit = 2675) 0 0 2 0 2 0	CATGGAACTAGAGTAAAA fuzzy_for (hit = 2675) 0 1 0 0 1 0	CATGTAACTAGAGTAGAA fuzzy_for (hit = 2675) 0 0 0 2 0 0	CATGTAACTAGAGCAAAA fuzzy_for (hit = 2675) 0 0 0 0 2 0	CATGTAACTAGAGTAACC fuzzy_for (hit = 2675) 0 0 0 0 1 1	CATGTAACTAGAGTAAAG for (hit = 2675) 18 75 26 12 25 48	CATGTAACTAGAGTAAGA fuzzy_for (hit = 2675) 1 3 0 0 1 0	CATGTAACTTGAGTAAAG fuzzy_for (hit = 2675) 1 2 0 1 0 0	CATGTTACTTGAGTAAAG fuzzy_for (hit = 2675) 0 0 0 0 1 1	CATGTAACTGGAGTAAAA fuzzy_for (hit = 2675) 0 1 0 0 0 1	CATGTAACTAATGTAAAG fuzzy_for (hit = 2675) 0 1 0 0 0 1	CATGTGACTAGAGTAAAA fuzzy_for (hit = 2675) 0 0 0 0 2 0	CATGTAACTAGAGTAAAC fuzzy_for (hit = 2675) 2 6 6 3 6 9	CATGTAACTAGAGTAAGG fuzzy_for (hit = 2675) 1 1 0 0 1 0
	1e-05	ns	1e-05	ns	1e-05	gnl|UG|Ta#S12915182	TTNTNGNGNNNNGNGGNCGTATNNNGGNTCAAGTNNACGNCNGGNNNNCCGNGCANCNCACNGNGCGGTGNTTGGANNTGCCTCGGCCCNNGAGNNGTGGTNANNTNNAGTGNTGTCGTTNGTGGGNATNTGTNNNTNTGTTGGAGGTTCCANNTGTNTNGTGTGANCGGGCCGGTGTGNCNATCCTTAGTNCTANTTANGGGGTATGACCAGTGAGCNGCCNANGTTGTGNNNTNTGCGNNACTCGCTCGGCCTTCCGCNATCAGTCGCCTGTTGCGCACTGTACACTACCCCGTAGNCCAGGGTACGGGGCAATNCCAGCANCAGTGCAGCCGCAGCCGCAGCCGCAACCACAGCCGCAGATGAACAcatgCNGCTGCTTTCCTGCAGCAGTGCAGC…	59	20	68	55	20	88	310	16	20	67.5	49	54.3333	putative avenin-like a precursor [Aegilops cylindrica]	1	7e-47	CATGCGGCAGCAGCAAGG for (hit = 533) 1 0 2 0 0 1	CATGCAGCACCATCACTC fuzzy_for (hit = 697) 1 0 0 2 0 0	CATGACAGCTACCTGTGC for (hit = 733) 1 0 0 0 0 1	CATGTGTGGCCCGTACTA fuzzy_for (hit = 846) 0 0 1 1 0 0	CATGTGTGGCCAGTACTG fuzzy_for (hit = 846) 5 1 7 4 0 15	CATGTGTGGCCAGTATGA fuzzy_for (hit = 846) 0 0 0 2 0 0	CATGTGTGGCCAGTACCG fuzzy_for (hit = 846) 10 2 8 13 6 2	CATGTGTGGCAAGTACTA fuzzy_for (hit = 846) 11 3 13 11 4 31	CATGTGTGGCCAGTACTA for (hit = 846) 18 7 17 11 6 8	CATGTGTGGCCAGTACCA fuzzy_for (hit = 846) 0 1 0 0 1 1	CATGTGTGGCCAGTACTT fuzzy_for (hit = 846) 0 0 1 0 0 1	CATGTGTGGCCAGTACCT fuzzy_for (hit = 846) 5 5 12 9 1 9	CATGTGTGGCAAATACTA fuzzy_for (hit = 846) 7 1 6 2 2 18	CATGTGTGGCCCGTACTG fuzzy_for (hit = 846) 0 0 1 0 0 1
	0.00015	0.00033	ns	ns	0.00015	gnl|UG|Ta#S12922882	ATCATTCTCATAAGTAGAGCGCATCATTTAAGCCAAGCAAGCAGTGCTcaatacaaatccaccatgAAGACCTTTCCCATCCTTGCCCTCCTTGCTATTGTGGCGACCACCGCCACAACTGCAGTTAGAGTTCCAGTGCCACAATTGCAGCTACAAAATCCATCTCAGCAACAGCCACAAGAGCAAGTTCCATTGGTACAAGAACAACAATTTCAGGGGCAGCAACAACCATTTCCACCACAACAGCCATATCCGCAGCCGCAACCATTTCCATCACAACAACCATATCTGCAGCTGCAACCATTTCCACAGCCGCAACTACCATATCCGCAGCCGCAACCATTTCGACCACAACAACCATATCCACAGCCGCAACCACAGTATTCGCAACCACAACAA…	52	37	37	37	59	87	309	18	48	53.25	42	61	Alpha/beta-gliadin A-II precursor (Prolamin)	1	2e-44	CATGGTGGATTTGTATTG rev (hit = 48) 0 6 0 2 2 1	CATGGAATCAGTTGTTGT rev (hit = 473) 7 24 2 12 34 25	CATGTAGGGATGTTGTCT fuzzy_for (hit = 487) 0 0 0 0 2 0	CATGCAGGGATGTTGTAT for (hit = 487) 0 2 0 0 2 0	CATGCGCTATGTTGTGTT rev (hit = 511) 0 1 0 0 19 0	CATGGAAGCTCACAAGTT for (hit = 525) 1 0 0 0 2 0	CATGAACAACATTGTGGA rev (hit = 628) 0 1 0 1 4 0	CATGCTATTATTCTGCAT for (hit = 642) 1 3 2 1 2 1	CATGGACTAAGAACACGG fuzzy_rev (hit = 974) 0 0 0 1 7 0	CATGGACTAAGGAAACGG fuzzy_rev (hit = 974) 0 1 0 0 2 0	CATGGACTAAGAAAACGG rev (hit = 974) 7 25 2 13 24 7	CATGTCACTTTATTCTTT fuzzy_rev (hit = 1012) 0 0 0 0 2 0	CATGTCACTTTATTTGTT fuzzy_rev (hit = 1012) 0 0 1 0 1 0	CATGTAAGAACCTGAAAA fuzzy_for (hit = 1036) 1 0 0 0 1 1	CATGTAAGAACCTGAAAC fuzzy_for (hit = 1036) 0 1 0 0 1 0	CATGTAAGAACCTGAACT for (hit = 1036) 49 30 34 34 48 85	CATGTTAGAACCTTAACT fuzzy_for (hit = 1036) 0 1 1 2 1 0	CATGTTTGAACTAGCATA fuzzy_rev (hit = 1053) 0 0 0 0 4 0
	ns	ns	0.03971	ns	0.03971	gnl|UG|Ta#S19225769	TGACTACTCCTTTGTGGAAGTTCTCTCGATCAGCCTAAATTCAGATCACTTCTATCGTTTGATGGAGAGTACTTGAAGcatgATTGTTGCCGTCTAACGTCTCGTGAAACCTTTGGTTGCGTGAAAAATGGTGCTTCTACATTTGATTCTCACCACGAAGTTTTCCGGATAAACATCACTCAAACAAAGCCGGATACTcatgGACCTGGTTTTGTGGAAGTGGAAAACGTGTTTGGGCTATCAAATTTTGTCCCTATCCTTTTCTGTAGCAAACAGTTGTGTTTTGAACTAGAGAGGATACAAGATGCTCTTTGTGGTTCTTCCAAGTACAAGAGTGCAAATGGAGAGTTCCCTGGTATTACTTCTGATCCTTGTGAGCATTGGAAGCTTCAACAAACT…	73	38	55	41	37	61	305	19	37.5	57.5	55.3333	46.3333	putative squamosa promoter binding protein 7 [Oryza sativa	1	1e-58	CATGGGAAAACATCATAG fuzzy_for (hit = 563) 0 0 1 1 0 1	CATGGGATAACATCATAG fuzzy_for (hit = 563) 73 38 54 40 37 60	CATGTCTTGTCTACCCAA fuzzy_rev (hit = 641) 0 0 0 0 2 0
	0.00297	ns	0.00208	0.04414	0.00208	gnl|UG|Ta#S12922948	TGCTTATCCCTCGGCAATGGATGTGCCTTTGGCATCTAAAACCTTCCCCTCGCCCTCCCCTTCCAAGCGTGAACAATGCAACATTGATGGCCATAAGAGCTCATCGAAGcatgCAGATCTCAATCCAcatgTTGATGATAGTGTTCTCGGAATTATTCTTGGAGGTGGTGCAGGGACTAGATTGTATCCCCTGACGAAGAAGCGTGCGAAGCCTGCAGTGCCATTGGGTGCCAACTACAGGCTTATTGATATTCCTGTCAGTAATTGTCTGAACAGCAACATATCAAAGATCTATGTGCGCACGCAGTTCAACTCAGCATCTCTTAATCGTCATCTCTCACGAGCCTATGGGAGCAACATTGGAGGTTACAAGAATGAAGGATTTGTTGAAGTCCTTGC…	37	38	43	46	23	109	296	20	30.5	58.75	39.3333	59.3333	ADP-glucose pyrophosphorylase; glucose-1-phosphate	2	0	CATGCAAGGCACTTCTCA fuzzy_for (hit = 1539) 1 0 0 3 0 0	CATGCAAGGCACTTCTCC for (hit = 1539) 0 1 1 0 0 1	CATGGTCTGCTGGAAATC rev (hit = 1659) 1 1 1 0 0 0	CATGTAAAACCTTGCGTA fuzzy_for (hit = 1694) 1 0 1 0 1 0	CATGTAAAACCTTGCGTC fuzzy_for (hit = 1694) 2 0 0 0 0 0	CATGTTAAACCTTGCGTT fuzzy_for (hit = 1694) 2 2 2 0 1 0	CATGTAAAACCTTGCGTT for (hit = 1694) 29 35 36 36 20 93	CATGTAAAACCTTGCGTG fuzzy_for (hit = 1694) 2 0 1 3 1 7	CATGTAAAACCTCGCGTT fuzzy_for (hit = 1694) 0 0 1 0 0 1	CATGTAAAACCCTGCGTT fuzzy_for (hit = 1694) 0 0 1 4 0 7
	1e-05	0.00493	1e-05	0.00458	1e-05	gnl|UG|Ta#S22521934	AACCAAGCAATACTAGTTAACACCAATCCACcatgAAGACCTTCCTCATCTTTGCTCTCCTTGCCATTGCGGCGACAAGTGCCATTGCACAAATGGAGACTAGCCGCGTCCCTGGTTTGGAGAAACcatgGCAGCAACAACCATTACCACCACAACAACAACCACcatgTTCACAGCAACAACAACCATTTCCACAGCAACAACAACCAATTATTATACTGCAACAATCACCATTTTCGCAGCAACAACAACCAGTTCTGCCGCAACAGCAACCAGTTATTATACTGCAACAACCACCATTTTCGCAGCAACAACAACCAGTTCTACCACAACAACCACCATTTTCACAACAACAACAACAACAACAACAACAACAACAACCACCATTTTCGCAGCAAC…	25	65	17	24	140	25	296	20	102.5	22.75	35.6667	63	low molecular weight glutenin [Triticum aestivum]	3	2e-17	CATGTGTGACCCGGCAAC fuzzy_for (hit = 1187) 1 0 0 0 2 0	CATGTGTGACCGCCAAAC fuzzy_for (hit = 1187) 1 2 1 1 1 1	CATGTGTGACGCCCAAAC fuzzy_for (hit = 1187) 0 1 0 1 0 0	CATGTGTGACGCTCAAAC fuzzy_for (hit = 1187) 1 3 1 0 0 0	CATGCTTGCAAGTTCATA for (hit = 1292) 22 59 15 22 137 24
	1e-05	1e-05	1e-05	1e-05	1e-05	gnl|UG|Ta#S17980436	GGATGTTTTGAATCCTGTCCAAAAAAACAGCTCCAAAAGGGGTGATACATCATACTGAAACTTTTGACAAGAATGCGGGCTTTCTGAATTTTGATGTGCTCGTGGTGGAGCCACGTAATATAAAGAGGAATCTGATTGACTCTATCGCCTTTTGGACcatgGCTGTCAAACTAGCTAATCCAACGGACAGCGTTATGTTGGCAATGACTCTGGCCTTCTATAACGATTATCCAAAGCTCCCTACCAACTGGAAGCGCGCAGACGCTAACACAGACATTCTCTACTATGATGGACCCAAGAATGTTTGCACTGAAGATGGCCTCCAGCACCAAGAAAAAGGATCCGGCGAGATCTGGCAGCAGTACCTTGGTCCGAAGTCCGACTCGGTGTTGAGCACCT…	11	24	18	32	165	45	295	22	94.5	26.5	17.6667	80.6667	hypothetical protein [Oryza sativa (japonica cultivar-group)]	3	1e-36	CATGTCTTGTCTGCAGAA fuzzy_for (hit = 621) 0 0 0 0 6 0	CATGTCTTGTCTGCAAAA fuzzy_for (hit = 663) 11 24 18 32 157 45	CATGTTCTGTCTGCAAAA fuzzy_for (hit = 663) 0 0 0 0 2 0
	2e-05	ns	5e-05	ns	2e-05	gnl|UG|Ta#S12902632	NGATNCGCCAAGCTCGTTATTAACCCTACTAAAGGGAACAAAAGCTGGAGCTCCACCGCGGTGGCGGCCGCTCTAGAACTAGTGGATCCCCCGGGCTGCAGGAATTCGGCACCAGGCCAGCACCTCCTCTCAGCCGTCGCCATCTTCTCCGTCCTGGCCGCCGCCGCCACCGCCACCAGTATCTACACCTGCTACGAAGGGGTGGGCCTCCCCGTGGACCCGCTCCAGGGCTGCCACTACTACGTGACCTCGCAGACCTGCGGCTTCGTGCCGCTGCTCCCAATTGAGGTGATGAAGGACCGGTGCTGCCGGGAGCTGGCCGCCATCTCGTCCAACTGCCGCTGCGAGGGGCTGCGCGTCTTCATCGACCGGGCGTTCCCTCCCAGCCAAAGCCAAGGC…	48	26	45	36	16	107	278	23	21	59	39.6667	53	WCI proteinase inhibitor [Triticum aestivum]	1	1e-55	CATGGGAAGACGCAGTAG rev (hit = 515) 0 0 0 1 0 7	CATGTCACATCCGTGGAT for (hit = 581) 2 0 0 0 1 0	CATGCATAAGTGCGCAAA fuzzy_for (hit = 613) 1 0 1 0 0 0	CATGCATAAGTGCGCAAT fuzzy_for (hit = 613) 42 23 42 34 15 107	CATGCATAAGTGCGCCAT fuzzy_for (hit = 613) 1 1 0 0 0 0	CATGCATAAGTGTGCAAT fuzzy_for (hit = 613) 1 0 1 0 0 0	CATGCGTAAGTGCGCAAT fuzzy_for (hit = 613) 1 0 1 0 0 0	CATGCATAAGTACGCAAT fuzzy_for (hit = 613) 0 2 0 2 0 0
*	ns	ns	ns	ns	ns	gnl|UG|Ta#S13026994	GACAAAACAAACCTATACCAACGAACTGGGCCTGTCAAAACAAATATGGCGTCCAAGTCCAACTGCGTTCTCCTCTTGGCCGCCGTCCTAGTCTCCATCTTTGCCGCCGTTGCCGCCATCGGCAAtgaagattgcaccccatgGATGAGTACTCTGATCACTCCACTCCCAAGCTGCCGTGACTATGTGGAACAACAAGcatgtcgcatcgaaacgcCCGGGTCGCCGTACCTCGCCAAGCAGCAGTGCTGTGGGGAGCTTGCAAACATTCCGCAGCAGTGCCGATGCCAAGCGCTGCGCTACTTcatgGGGCCGAAGTCTCGTCCGGATCAGAGCGGCCTcatgGAACTTCCCGGATGCCCTATGGAGGTGCAAATGGACTTCGTGAGGATACTCGTC…	40	37	38	42	47	28	232	24	42	37	38.3333	39	unnamed protein product [Triticum aestivum]	1	4e-75	CATGGGGTGCAATCTTCA rev (hit = 125) 1 0 0 0 0 1	CATGTCGTATCGAAATGC fuzzy_for (hit = 199) 0 1 0 0 1 0	CATGTTGCGAACATACTT fuzzy_for (hit = 507) 1 0 0 0 1 0	CATGCATATATTCATATT fuzzy_for (hit = 531) 0 0 0 2 0 7	CATGAATATATGCATATG fuzzy_for (hit = 531) 1 0 2 3 1 1	CATGCTTATATGCATATG fuzzy_for (hit = 531) 1 0 1 0 0 0	CATGTGTGGTGCTATTTG fuzzy_for (hit = 570) 1 1 0 0 1 0	CATGTGTTGGGCTATCTG fuzzy_for (hit = 570) 2 1 0 0 0 0	CATGTGTGGTGCTATGTA fuzzy_for (hit = 570) 1 1 0 0 0 0	CATGTATGGTGCTATGTG fuzzy_for (hit = 570) 1 0 0 0 1 0	CATGTGTGGTGCTATGTG fuzzy_for (hit = 570) 32 32 35 37 42 19	CATGTGTTGTGCTATGTG fuzzy_for (hit = 570) 0 1 0 0 0 1
	ns	0.01356	ns	0.00917	0.00917	gnl|UG|Ta#S17987230	CGACCCACGCTTCCGCAGTTTCAANCNCAATCTCTTCAGCATCTCACCACACAACAAATAAACCACAATCGGAAACGCAACCACATTTCGTACTGGAATCAATATGGGTAGGTTCGTCTTCTTCGCGGTGTTCCTGGCGGCCCTGGTGGCCGTCTCCGCCGCCCAAGGCGTGCTCGAGCAGAGCCTCACGGACGCGCAGTGCCGGGGCGAGGTCCAGGAGAAGCCGCTCCTCGCGTGCCGGCAGATCCTCGAGCAGCAGCTGACCGGCCGCGCCGGCGAGGGCGCCGTCGGCGTCCCGTTGTTTcatgCCCAGTGGGGCGCCAGGGAGCGATGCTGCCGGCAGCTCGAGAGCGTCAGCCGCGAGTGCCGCTGCGCCGCCCTCCGCGGcatgGTGCGGGA…	21	18	19	25	52	40	175	25	35	26.25	19.3333	39	seed globulin [Aegilops tauschii]	2	3e-94	CATGGAGGATTGTGGTTA fuzzy_rev (hit = 836) 0 0 1 2 0 0	CATGCGGAAATGACAGTG fuzzy_for (hit = 850) 10 13 11 11 31 31	CATGCGGAAATGACAGTA fuzzy_for (hit = 850) 1 5 2 4 7 0	CATGCGGAAATGACCGTC fuzzy_for (hit = 850) 1 0 0 0 1 0	CATGCGGAAATGACAGCC fuzzy_for (hit = 850) 0 0 0 1 1 0	CATGCGGAAATGACAGTC fuzzy_for (hit = 850) 9 0 6 9 12 9
	ns	0.03575	ns	0.03599	0.03575	gnl|UG|Ta#S17989771	GTCTTCCGAGAAAGAGGGAGAAGAGAGATGGTGATCTCGACGGGGACCATTCCAAAGTTTAAGACGACGACACGGACAGCTGCTCGACGCCTCTGCCCCCGCCGCCGCCGCCCGGTATGGAGTGGGAGTACACGGACCCAATCACTATGCGTCCCTTGGATTTTCTTCCATCTTCGTTGGCTGATCGGGACGATAAAGAAGTGGCCTCACAAGTCAGcatgGATGACGATTGGGTGGAAACGAACATAGAATTTGATGGACAGGATGAAAGCGTCTCTGGCAATGCTGATGGCATACTTAGGCGTGTGGAATTGCATCCAGCAAAGAGTAGGGTTATGGGTGATGAAAACTCATCAATGATGAGCAGCTGGGTAACAAAGGACTCGAACTCTTCGGTGA…	21	21	21	19	28	65	175	25	24.5	31.5	21	37.3333	P0712E02.14 [Oryza sativa (japonica cultivar-group)]	3	2e-81	CATGAATAAATGTGGACT fuzzy_for (hit = 892) 1 0 0 1 0 0	CATGAATAAATGTGAACT fuzzy_for (hit = 892) 20 21 21 18 28 65
	ns	ns	ns	ns	ns	gnl|UG|Ta#S17989497	TATAATATGCTCGTCTCGAGGCATTGGGTTTTACGCGGTTAAAAACNGGNGCCCNCCCAAAGAAATGAGCCCCCTTTCCCAGGGCCGGTGTTTTCGAGGATTTGGAATTATTTGTTAGTAGTCCCTCACCAGCTTCAAACACCACCTGTGTGTTGCCCTCCTGGTGGGATTCCCCCAGTTCCGGGACGAACAATACCCTCTGGAAAAATTTGTTTTTGTTTGGCCACGAACATTCCTCCGGGGGCGGGGGGTTTTTCCCTGcatgGGACTCCAATAATTTGATCAAGCCCGGTGACAAGATCTTGGATGAAGCAAACAAGTTTTTTTTGGGAACACAGAGTGCACCTGGCAATCAAAATCTCCGCAATTCACTGGTGGTACAAGCCTCAAAACcatgCG…	24	46	23	33	23	19	168	27	34.5	24.75	31	25	endosperm-specific beta-amylase 1 [Hordeum vulgare subsp. vulgare]	2	e-108	CATGCGCAAACTCACTTC fuzzy_for (hit = 605) 1 0 1 0 0 0	CATGCATTCTGTCAACAA fuzzy_rev (hit = 782) 0 2 1 1 0 0	CATGTGTTGATCCAGTGG for (hit = 818) 0 0 1 0 1 0	CATGCCACCAGTGGGGTC rev (hit = 1012) 0 0 0 0 1 1	CATGGGTGGGGAGCTCCT fuzzy_for (hit = 1026) 3 3 2 1 6 9	CATGGGCGGGGAGCTCCT fuzzy_for (hit = 1026) 5 11 2 5 1 1	CATGGGTTGGGAGCTCCC fuzzy_for (hit = 1026) 0 1 1 1 0 1	CATGGGTAGGGAGCTCCC fuzzy_for (hit = 1026) 0 2 0 1 0 0	CATGGGTGGGGAGCTCCC for (hit = 1026) 11 27 13 16 14 8	CATGGTGGCCGGGAGCTC rev (hit = 1036) 0 1 0 1 0 0	CATGTAGTGAAACCTTTA for (hit = 1050) 4 2 3 9 1 0
	7e-05	ns	6e-05	ns	6e-05	gnl|UG|Ta#S13047207	TCGGCACGAGGCCAGCTCGAAGCCGAAGGCTTTCACATTCTACCATACAATCCTCTTCATCCTTCACAAGCAACCGCcatgGGTCTGTCCGCAAAGGTCTTCGTGGTCCTCCTGCTGCTGCTCGTTGCCACGGAGGAGCAGGGGGGTTCCGTGCAGGTGGCTCTGGCGAGGGATTGCAAGTCGGATAGCCACAAGTTCcatgGGGCGTGCTTCAGCGACACCAACTGCGCGAACGTCTGCCAGACCGAGGGCTTCACCGGCGGCAAGTGCGACGGCATCCACTGCCACTGCACCAAGGACTGCTAGATGCCTAGATGGCCTTGGCTAGTTTGTTCtcgcgtactagatgcatgATTCcatgTGATGTTAGCTGAACGATGGTAGATCTATTATATGTCT…	29	18	27	19	2	70	165	28	10	36.25	24.6667	30.3333	proteinase inhibitor Rgpi9 [Triticum aestivum]	1	2e-12	CATGCATCTAGTACGCGA rev (hit = 335) 2 0 0 0 0 0	CATGCAATCTCCGAGGAC rev (hit = 431) 2 0 0 0 1 0	CATGAATGAATAAGGGGA for (hit = 445) 29 18 27 19 2 70
	0.00226	0.04007	0.00278	0.03676	0.00226	gnl|UG|Ta#S12902189	GAGAGTNNNNTTTAATNCCTTTGAANNNCTTTANTCCCCTGCTCGAAATTAACCCTCACTAAAGGGAACAAAAGCTGGAGCTCCACCGCGGTGGCGGCCGCTCTAGAACTAGTGGATCCCCCGGGCTGCAGGAATTCGGCACGAGGGTTAATATAGTACTAAATCAGAGATAGAAAGTCTGTGCGCAGAGGAACAATGTCGATGAAGACCGTGTTCTCGGTGCTCCTGCTATGTATGCTCGTGGCGACACCCATAGCggccgagtacgacgcatgGAGCGTTAACAGTGGTCCCTGGATGTGCTATCCAGGGTATGCCTTTAAGGTGCCAGCGCTCCCTGGCTGTCGTCCAGTGCTGAAGCTCCAGTGCAATGGCAGCCAGGTGCCCGAGGCTGTCCTA…	27	14	14	16	69	14	154	29	41.5	17.75	18.3333	33	dimeric alpha-amylase inhibitor [Triticum aestivum]	1	2e-74	CATGCGTCGTACTCGGCC rev (hit = 257) 0 0 1 0 1 0	CATGCTGTAGAGGGCACC rev (hit = 447) 0 0 1 1 1 0	CATGGCGTGTCGGAGGGA fuzzy_for (hit = 486) 1 1 2 1 1 0	CATGACACAACATAGTAG rev (hit = 677) 0 1 0 0 1 1	CATGCATCTGCCTCTTAA for (hit = 691) 26 13 11 15 66 7	CATGCATCTGCCTCTAAT fuzzy_for (hit = 691) 0 0 1 0 2 7
	ns	ns	ns	ns	ns	gnl|UG|Ta#S13048251	GCACGAGGACCAATTCTACCGCAACAACCACTCATTTTCACAACACCAACAACCAGTTCTACCGCAACAACAAATACCATCTGTTCAGCCATCTATCTTGCAGCAGCTAAACCcatgCAAGGTATTCCTCCAGCAGCAATGCAGCCCTGTGGCAATGCCACAAAGTCTTGCTAGGTCGCAAATGTTGTGGCAGAGTAGTTGCcatgTGATGCAGCAACAATGTTGCCGGCAGCTGCCGCAAATCCCCGAACAATCACGCTACGATGCAATCCGTGCCATCATCTACTCGATCGTCCTACAAGAACAACAAcatgGTCAGGGTTTGAACCAACCTCAGCAGCAACAACCCCAACAGTCGGTCCAAGGTGTCTCCCAACCCCAACAACAACAGAAGCAGCT…	22	19	16	37	34	17	145	30	26.5	23	19	29.3333	low molecular weight glutenin subunit [Triticum turgidum]	2	3e-30	CATGTGTGATCCGGACAA fuzzy_for (hit = 723) 1 0 0 0 1 0	CATGTGTGATCCGCACTA fuzzy_for (hit = 723) 0 1 0 1 0 0	CATGTGTGATCCGCAAAA fuzzy_for (hit = 723) 0 0 1 0 2 0	CATGTGTGACCCGCACAA for (hit = 723) 21 18 15 36 31 17
	0.00792	ns	0.00795	ns	0.00792	gnl|UG|Ta#S12913568	TNNATNNTNNTANCCCTATTAACCCTCACTAAAGGGAACAAAAGCTGGAGCTCCACCGCGGTGGCGGCCGCTCTAGAACTAGTGGATCCCCCGGGCTGCAGGAATTCGGCACCAGCCAGTACACTCCACTCCcatgNNACACACGGACACACCTGCAAGAGCGAGAGCGTGAGCcatgGCGGGcatgGGGAAGCAGCAGGTGGTGGCGGCGCTGATGCTGGCGCTGGTGGTGCTGGCGGCGGCGCCGGGCGGGGCGCACGCGGCGTGCCAGGCATCGCAGCTGGCGGTGTGCGCGTCGGCGATCCTGAGCGGGGCCAAGCCGAGCGGCGAGTGCTGCGGCAACCTGAGGGCGCAGCAGGGGTGCTTCTGCCAGTACGCCAAGGACCCCACCTACGGGCA…	16	12	23	27	13	51	142	31	12.5	29.25	17	30.3333	lipid transfer protein [Triticum turgidum subsp. durum]	2	1e-32	CATGTGGTCCGACTTTGA fuzzy_for (hit = 585) 2 0 0 0 0 0	CATGTTGCTTCTCGGCTG fuzzy_for (hit = 650) 0 0 0 2 0 0	CATGTTGCTTCTTGGCTC fuzzy_for (hit = 650) 0 0 3 0 0 1	CATGTTGCTTCTTGGGCT fuzzy_for (hit = 650) 0 1 0 2 0 1	CATGTTGCTTCTTGGCTG fuzzy_for (hit = 650) 14 11 20 21 12 48	CATGTTGCTTCTGGGCTG fuzzy_for (hit = 650) 0 0 0 1 1 0	CATGTTGCTTCTTGGCCG fuzzy_for (hit = 650) 0 0 0 1 0 1
	ns	ns	ns	ns	ns	gnl|UG|Ta#S22377679	ACGCTTGACCTTAGGCCTATTTAGGTGACATTCTAGAACAAGTTTGTACAAAAAAGCAGGCTCGTACCGGTCCGGAATTCCCGGGATATCGTCGACCCACGCGTCCGAGCAGTTCGGAAACCCCGCAACAACCCAAGCAAAGCGGCCAGCGCCGTCTGGAATTTTCCGGGGCGGCGCTAGGGTTTCGGATGGAGCCCGAGGAGGCGGAGGCCGTGCTGGAGACCATCTGGGACCTCCACGACAAGGTCAGCGACGCCATACACGCCCTCTCGCGCGCCCATTTCCTGCGCACCGTGCGCCGCCGCGCCGGGGGCAAGCCCGCGGGCGTCGTCCACATCAAGGGGGTCCCCGCGGACGGCGACGAGGCGGCCGACCTGAATGCGGTGGCCGAGGAGGCCA…	5	16	34	11	29	45	140	32	22.5	23.75	18.3333	28.3333	P0417G05.19 [Oryza sativa (japonica cultivar-group)]	3	1e-61	CATGGGAATAAAGACAAA fuzzy_for (hit = 554) 3 16 34 10 26 43	CATGGGAATAAACACAAG fuzzy_for (hit = 554) 0 0 0 0 1 1	CATGGGAATAAGGACAAA fuzzy_for (hit = 554) 2 0 0 0 1 1	CATGGGAATAAACACAAC fuzzy_for (hit = 554) 0 0 0 1 1 0
	0.01805	0.02581	0.01775	0.02594	0.01775	gnl|UG|Ta#S13243487	ACCATTCTTNCNTTCTGGGTCCTTAGNACCGGTGTTTCAGTGCGCAAACTTTTGCGGCTGTCGCCTCCCAGCTGACTTGCCCTTTGTACGCAGCTCCGATGAACTAAACACCATTGAGAATTGCAACTTAGAATGTAGGTCTTCCGTGTGTGACAACAAGGTcatgGTCAACATAGCTACCAACAGTGAAGAGATGAAACTCTTTGTGAAACTCTGCGGTGATGCTTGTGATAGTTTATGTAAGGGGAATGCTCTCCTGGCATCCCTTGATCTTGACGACTGATAATGCGTATGcatggtctgaaatttcacAAGCCAAAGTTATGTCCCGCCTTcgtgttcaataaaactggATCCCATTGAGAGTATCCAAACTAGTGTGTAAGTTTGTTTATCTGC…	22	12	13	20	56	15	138	33	34	17.5	15.6667	30.3333	Type V Thionin [Triticum aestivum]	2	2e-22	CATGGTCTGAGATTTCAA fuzzy_for (hit = 294) 0 0 1 0 7 0	CATGTTCAATAAAACAGG fuzzy_for (hit = 335) 0 0 0 1 3 0	CATGATTGAGATATAATG fuzzy_for (hit = 476) 1 1 0 0 0 0	CATGACTGAGATATAATG fuzzy_for (hit = 476) 20 11 12 18 40 15	CATGACTGAGATATAATA fuzzy_for (hit = 476) 1 0 0 1 6 0
	ns	0.00015	ns	0.00029	0.00015	gnl|UG|Ta#S16231181	CCACGCGTCCGCGGACGCGTGGGTAACTAGGAGCCATCCAAGCCTAGTCTCAGCAATCCATCAACCAAAGCCATTATACTTCTGTGTTCTGCAAgatagcctgccagccatgGGAAGCAAGGGCCTCAAGGGTGCCATAGTGTGTTTACTCATACTGGGGTTGGTTCTGGAACAGCTGCAGGTAGAAGGCAAGAGTTGCTGCAGGAGCACCCTGGGAAGAAACTGCTACAACCTTTGCCGCGCCCGTGGTGCTCAGAAGTTATGCGCAGGCGTCTGTAGGTGTAAAATCGCAAGTGGCCTAAGCTGCCCTAAGGGCTTCCCTAAATTGGCCCTCGAGTCCAACTCAGATGAACCAGACACCATTGAGTACTGCAACTTGGGATGTAGGTCTTCCGTATG…	13	12	7	23	24	55	134	34	18	24.5	10.6667	34	alpha purothionin [Triticum aestivum]	2	9e-65	CATGGCTGGCAGGCTATC rev (hit = 94) 1 1 2 0 4 0	CATGGGTACGCATCATTC rev (hit = 517) 0 0 0 0 2 7	CATGGTCTGAGATTTCAC for (hit = 531) 13 12 7 23 24 55
	ns	0.0079	ns	0.00819	0.0079	gnl|UG|Ta#S16235149	CACGCGTCCCCCAAAACACACTGACAAcatgAAGGCCCTTTTCCTCATAGGACTTCTTGCTCTGGTAGCGAGCACCGCCTTGCGCAATATAGCGAAGTTGTTGGCAGTTACGATGTTGCTGGCGGGGGTGGTGCTCAACAATGCCCTGTAGAGACAAAGCTAAATTcatgcaggaattacctgcTAGATCGATGCTCAACGATGAAGGATTTCCCGGTCACCTGGCGTTGGTGGAAATGGTGGAAGGGAGGTTGTCAAGAGCTCCTTGGGGAGTGTTGCAGTCGGCTCGGCCAAATGCCACCGCAATGCCGCTGCAACATCATCCAGGGGTCAATCCAAGGCGATCTCGGTGGCATCTTCGGATTTCAGCGTGATCGGGCAAGCAAAGTGATACAAGAA…	18	7	11	23	19	46	124	35	13	24.5	12	29.3333	puroindoline-a [Aegilops tauschii]	1	8e-82	CATGCAGGAATTACCTGC for (hit = 166) 0 0 0 2 0 0	CATGGAATAATTTATGAA for (hit = 541) 5 0 0 4 2 0	CATGTGCCTTCGCGAGGT fuzzy_for (hit = 570) 0 0 1 1 2 0	CATGTGCCTGCGCGAGTG fuzzy_for (hit = 570) 2 0 0 2 0 15	CATGTGCCTGCGCGAGGT for (hit = 570) 11 7 8 14 15 31	CATGGAGCTGTTCAAGCC for (hit = 739) 0 0 2 0 0 0
	8e-05	ns	6e-05	ns	6e-05	gnl|UG|Ta#S16256230	AGAGAAGCCACACAAACAATTATAACATCAAAGGGATAGAGAAGGCTCTAGTGTAGCAGATACAAAAGCCATAGTcatgGCAAAACTcatgTGCTTATGTTTCATCATCCTCACTATTGGGGTAGCcatgTCGGCTGACGAATGCGAGGGTGACCGACAGGCAATGATCAAGGAGTGTGCTAAGTATCAACAATGGCCAGCAAATCCGAAGCTAGATCCATCGGATGcatgttgcgccgtgtggaAAAACGCAAACATCCcatgcctttgcgctggtgTCACCAAGGAGAAAGAGAAGATATATTGTATGGAGAAGGTTGGCTACGTTGCCAATTTCTGCAagaagccgttcccacatggctacaagtgcggaAGTTACACATTCCCTCCTCTGGCGTA…	26	6	23	18	5	43	121	36	5.5	27.5	18.3333	22	5a2 protein [Triticum aestivum]	2	4e-50	CATGTTGCGCAGTGTGTA fuzzy_for (hit = 227) 0 0 2 1 0 1	CATGCCTTTGCGCTGGTG for (hit = 260) 0 0 0 1 0 1	CATGCCTTTGTGCTGGTG fuzzy_for (hit = 260) 0 0 1 1 0 0	CATGTGGGAACGGCTTCT rev (hit = 341) 0 0 0 1 1 0	CATGGCTACAAGTGTGGA fuzzy_for (hit = 355) 2 0 0 0 1 0	CATGGCTACAAGTGCGGA for (hit = 355) 9 2 8 3 4 15	CATGGCTACCAGTGCGGA fuzzy_for (hit = 355) 0 1 0 0 0 7	CATGGAATGTAAAAGCAA fuzzy_rev (hit = 432) 1 0 2 0 0 0	CATGGAATGTAAAAGCCA rev (hit = 432) 1 0 0 1 0 1	CATGTACCTGGCCTCACA fuzzy_for (hit = 446) 1 0 0 1 0 0	CATGTACCTGGCCTAACA for (hit = 446) 0 0 1 2 0 0	CATGTGCCTGGCCTCACA fuzzy_for (hit = 446) 14 3 11 9 0 19
	0.00131	ns	0.00136	ns	0.00131	gnl|UG|Ta#S13004385	CAAGCGATTGCCAGGTGATGCGGCAACAATGTTGTCAACAATTAGCACAAATTCTTCAGCAACTCCAGTGTGCAGCCATCCAAAGGGTGGTGCATTCCATCTTcatgCAGCAAGACCACCAAGACCAATTCCAGGGTGTGCAAATCTTGGTGCCACTGTTTCAACAGCAACAGGTGGGTCAAGGTATTTTGGTCCAGGGTCAAGGCATCATCCACCTTCAACAACCAGTTCAATTGGAGGTGATCAGGTCATTGGTGTTGCAAATTTTTCCACCcatgTGCAAGGTGTATGTCCCCCCTTATTGTTCCCCCATCAGGGCCCCATTTGTTAGAATAGTCGCCAGCATTGGTGGCCAATGAAAAAAAAGCAAGAGTTATTTTAAAAGTTAGATGGCCATCG…	5	24	13	14	41	13	110	37	32.5	11.25	14	22.6667	Gamma-gliadin B precursor	3	2e-16	CATGCGTGATCCTGACCA fuzzy_for (hit = 456) 0 1 0 0 1 0	CATGTGTGATCCTAACCA fuzzy_for (hit = 456) 0 1 0 0 1 0	CATGTGTGATCCTACCAA fuzzy_for (hit = 456) 1 13 7 9 19 2	CATGTGTGACCCTGCGCA fuzzy_for (hit = 456) 1 0 0 0 0 1	CATGTGTGATCCTTACCA fuzzy_for (hit = 456) 1 1 1 1 4 9	CATGTGTGATCCTGACCT fuzzy_for (hit = 456) 1 1 0 0 0 0	CATGTGTGATCCTGACAA fuzzy_for (hit = 456) 0 6 2 3 14 1	CATGTGTGATCCTGACCC fuzzy_for (hit = 456) 0 1 1 0 1 0	CATGTGCGATCCTGACCA fuzzy_for (hit = 456) 1 0 0 1 1 0	CATGTGTGATCCTGACGA fuzzy_for (hit = 456) 0 0 2 0 0 0
	ns	ns	ns	ns	ns	gnl|UG|Ta#S16231084	CCACGCGTCCGATCTATATTTAcatgTGAATGTGGCCAGTTCGAGCACACAGGGATGCTATGTTGCCACGCATTGAGGGTGATGGAGATCCTGCATCTTGATGAGATACCGAAGCACCACATTGTTAAGCGATGGACAAGAGACGCAAGGGATATATTGCCAGAGCATTTGGTCCAGTACCAAAAGGACAACTTAGTGAACTTATCATTCAcatgTAGGcatgCAACACTGTACTTGAGAGCcatgGAGGTCGTCCGGATGGATGATGCAAGTGCTGcatgTTATGAGCATATGcatgCAGGGCTTGGAGCTCTCCTGGTGAGTGGGGCACCGTTGGCCGCGAGTAGGGATGGTCTGGCATTTGAGGATAGATCGGTCGAAAGAGCGGCTGTGAGcatg…	7	20	11	12	26	26	102	38	23	14	12.6667	21.3333	puroindoline b [Triticum aestivum]	3	7e-36	CATGTTGCACTTTGAGGG rev (hit = 551) 0 2 0 0 0 7	CATGGGCGCCGACTGCAA for (hit = 565) 7 20 11 12 26 26
	0.019	ns	0.04663	ns	0.019	gnl|UG|Ta#S12913304	TGACNCGCNNCTGGAAATTCCCCTCACTAAAGGGAACAAAAGCTGGAGCTCCACCGCGGTGGCGGCCGCTCTAGAACTAGTGGATCCCCCGGGCTGCAGGAATTCGGCACGAGGGCCGGCGTACCTCGCCAAGCAGGAGTGCTGTGAGCAGCTTGCAAACATTCCGCAGCAGTGCCGATGCCAGGCGCTGCGCTACTTcatggggccgaagtctcgCCCGGATCAGAGCGGCCTcatgGAACTCCCCGGATGCCCTAGGGAGGTGCAGATGAACTTCGTCCCAATACTCGTCACTCCGGGGTACTGCAACTTGACGACCGTTCACAACACCCCATACTGCCTCGGTATGGAGGAGTCTCAGTGGAGCTAGAGacaattctctcgctcatgAATAAATAA…	14	20	13	16	28	7	98	39	24	12.5	15.6667	17	CM 17 protein precursor [Triticum aestivum]	2	3e-45	CATGGGGCCGAAGTCTCG for (hit = 198) 0 0 0 0 2 0	CATGAGCGAGAGAATTGT rev (hit = 372) 0 0 2 0 1 0	CATGCATATATACATATA for (hit = 424) 3 0 0 1 2 0	CATGATGAGCGCGCGGAG rev (hit = 449) 0 0 1 0 7 0	CATGTGTGGTGCTATCTG for (hit = 463) 11 20 13 15 24 7
	0.0017	ns	0.00222	ns	0.0017	gnl|UG|Ta#S12923099	ATTTACTCTGTCTTCCTCTCAGGTCTAACCAAAGCCCAACAAACCACCACCTCGGCcatgGCAACCACCCTCGCCACCGACGTCCGCCTCTCCATCGCGCACCAGACCCGCTTCGCCCTCCGTCTCGCCTCCACCATCTCATCCAACCCTAAGTCTGCTGCCAGCAATGCCGCCTTCTCCCCGGTCTCCCTCCACTCCGCACTTAGCCTCCTCGCCGCTGGTGCGGGCAGTGCCACTCGGGACCAACTCGTCGCCACACTCGGGACAGGCGAGGTCGAGGGAGGCCACGCGCTCGCCGAGCAAGTGGTCCAGTTCGTGCTCGCCGACGCGTCCTCCGCTGGAGGTCCGCGTGTCGCCTTCGCCAACGGCGTCTTCGTGGACGCGTCGCTGCTCCTCAAG…	17	20	11	6	35	3	92	40	27.5	9.25	16	14.6667	serpin [Triticum aestivum]	1	0	CATGTAATGGCTGAGGCA rev (hit = 1288) 0 1 1 0 0 0	CATGTTATCCATACATAA fuzzy_for (hit = 1331) 1 3 0 2 0 0	CATGTTATCCATACCATA fuzzy_for (hit = 1331) 1 0 1 1 3 0	CATGTTACCGATACAATA fuzzy_for (hit = 1331) 4 4 8 1 14 1	CATGTTATCCATACAATA for (hit = 1331) 10 11 2 1 16 0	CATGTAATCCATACAATA fuzzy_for (hit = 1331) 1 2 0 1 1 1	CATGTAAACCATACAATA fuzzy_for (hit = 1331) 0 0 0 0 1 1
ANTISENSE	0.04082	ns	0.04085	ns	0.04082	gnl|UG|Ta#S24455932(rev)	TTTTTTTTTTTTTTTTTTTTTTTTTTTTTTTTTTTTTTTTTTTTTTTTTTTTTTTTTTTTTTTTTTTTTTTTTTGTGACAATAACTTTCTTTGTCTTTTATTCTcatgtttgaactagtataGGTCGGCGTTACAcatgatggtacacatcacTTTTATTTATCATCGTTACACTGAACACTCCATTGACTAAACAACGATGATCCACCGGTCTAGTACTATAGCTCTTCGTTTCATTGGCCcatgATGCCTATACCACTACTGCAGATGGTTATTGTTGTGGATAAGGTTGCTGAGGTTGGTGTGGCTGCAGAGGGAATGGTTGTTGGGGTTGCTGGGGAATTATCTGTTCTCCTTGTTCGGGGAATGCTTGTTGGGGTTGGGGAAATGGTTGTTGTG…	8	26	14	7	21	16	92	40	23.5	11.25	16	14.6667	no hit	none	na	CATGTTTGAACTAGTATA for (hit = 104) 7 14 12 7 16 15	CATGTTTGAACTAGTATT fuzzy_for (hit = 104) 0 1 0 0 1 0	CATGTTTGGACTAGTACA fuzzy_for (hit = 104) 0 2 1 0 0 0	CATGATGGTGCACATCAC fuzzy_for (hit = 135) 1 7 0 0 2 0	CATGATGGTACACATCAC for (hit = 135) 0 2 1 0 2 1
*	ns	ns	ns	ns	ns	gnl|UG|Ta#S18005972	AAGCATAAGGCCAGTGGCCATTTTGGGACCCCAAAAGACAAGTTTTCCAAAAAAACAGGTGGTACCGGTTCCGAAATTCCCGGAATTTTTGGACCAAGGGTCCCCCAACGGTTCCTGATTGGGGACCGAGGACATTACCTTGGCCGAAGGGGTAGAAATTTTCCCCACTCAATCCTCATTCTTGGAGAACAACCCGGACCTAGTCAATCGGAATGGCCGCAACCACcatgTCATTTTTTCCCCAGCCTTTGCCGGCAAGGCCAGTGAAGAACTTGCCATCATCATCTCTTTTGGGGAGCCTCGGTCAACcatgCGCAAGACGGCGGCAAAGCCAAGCAGGTACCCTCTAGTAGGCCCTGTTACGGCTCTGACCGCGTGCTCTACCTGGGCCCGCTTTCT…	16	8	18	11	21	18	92	40	14.5	15.75	14	16.6667	Unknown (protein for IMAGE:5194336) [Homo sapiens]	1	e-128	CATGATGTAAATTACGAG for (hit = 1063) 3 1 1 1 0 0	CATGATGTAAAGTACGAA fuzzy_for (hit = 1063) 13 7 17 10 21 18
	ns	ns	ns	ns	ns	gnl|UG|Ta#S12902814	GGNGTTGGATACNCNAAGCTTGAAATNNCCCTACTAAAGGGAACAAAAGCTGGAGCTCCACCGCGGTGGCGGCCGCTCTAGAACTAGTGGATCCCCCGGGCTGCAGGAATTCGGCACGAGATTGCGAGGAAGAGCAGCCAAAGCTAGACTCTTGCAGCGATTATGTTATGGATCGGTGTGTGACGAAGGATATGCCGCTCTCTTGGGTCTTTCCTCAGACTTGGGGGAAGAGAAGTTGTGAGGAGGTCCAAAACCAGTGTTGTCAGCAATTGAGGCAAACGACGCCGCGTTGCCGCTGCAAGGCTATATGGACATCAATCCAAGGCGATCTAAGTGGCTTCAAGGGCCTTCAACAAGGTCTGGAAGCCAAAACGGTGCAGACGGCCAAGAGCCTTCCCT…	13	8	21	17	12	19	90	43	10	17.5	14	16	GSP-1 Grain Softness Protein [Triticum turgidum]	3	3e-64	CATGGTCACATTTATTGG rev (hit = 510) 2 3 0 3 0 0	CATGGAATAATATGTACT for (hit = 524) 12 8 21 17 12 18	CATGGAATAATATGTCTT fuzzy_for (hit = 524) 1 0 0 0 0 1
	ns	ns	ns	ns	ns	gnl|UG|Ta#S32533468	CAANCNCCNNNNCCNTAGNTCCANCCCCTCCACCTNTNCCGCCGCCGAGGAGGANGATGTCGGTGGCGCCGTTGTCGGACCCCNTAGNCCGCCCAAGGAATTGGCTCCTATCCAGGAGGATGACGAGGAGGGTGGCGGTCTGATTGGGCCGCCTCGGCCGCCACAGCGGCCGTCTGCGCACGCGGAGGTGGAGGACGAGGACGGCAGcatgGTTGGGCCGCCTCGGCCGCCACCGTCGAAGGAGGGGGATGAGGATGACGAGGACGACGACGACGAGGATGACGACGACGATGATATGGATGATGATGGGGATGATTTCGGCAGGATTCCTCTCAGCAACGAAATTGTTCTGCGGGGGCACACCAAGGTTGTCTCAGCCCTTGCTGTTGACCCTACAGG…	15	21	11	9	12	18	86	44	16.5	13.25	15.6667	13	putative WD domain containing protein [Oryza sativa (japonica	2	3e-79	CATGTGTGGACTAACTGG fuzzy_for (hit = 663) 15 21 11 9 12 18
	ns	ns	ns	ns	ns	gnl|UG|Ta#S16227746	CCACGCGTCCGGGGAAATACTAGTGCTCCCTCTCCTTCTCGTGTTACTGTTTGTGCTAGCGGAACAACAACCGCGAGAGACcatgGCGATGGGTCACCTCCGTGCCTTGCTGGTTTTCCTCCTCGTGCAGGTCTGCCTATTCTTGATGATGGCCGCGTCGGCGAAGGTGCAGGGCAGGGCTGTGCCCGGAGTTCCCGCGTGCTGCTCCTACCGCCCCGAGTGCTGCGAGCGCCTGACGGCGGAAGCCCCGCTCGCCGCCGCCGTTAATCCCTGACGGACTCGCCTGCGGCGGCCTGTGGGGGTCGCTCTCCTCCCTAGAAATGTGTCCGTGACGTGAGCATAcatgATACATTCTACTGGATCTGCAATCTGCATACATCTATAATTCCGCTGCTTTTC…	16	21	16	3	4	24	84	45	12.5	14.75	17.6667	10.3333	no hit	none	na	CATGTTGTTGTGATGTGA for (hit = 438) 16 21 16 3 4 24
	ns	0.02881	ns	0.02947	0.02881	gnl|UG|Ta#S32513797	GTTGTCTATGGTATCTGAGAATGAAGGTGCTTTTCTATTTAAGCTGAGATTGATGGAGGGTTACAAGTCCCCGTTTCTTATGGAATTTTGcatgGTCACAATGCCATTTCCTCGAAGAAGAGTTGCATCATATGACGGAAATCCATCAGTTGGGACGGTTTCAATGACAGAACATTTAATTGAGTGGAGAATTGTTTCAAGTGGCCGGGGCCTCAGTGGTAGGAGCATTGAAGCTACCTTCTCTGGTACTGTTAGATTTCATCCTAGAACAACGCAGCGAGTAAATTCATCATTTCGGTCGGCCACAACCACCGCATTTGCTGAAGATAGTGATTGTGAGCAAGATATCACTAAGAATGGTGCCAACTTGGATGACTACCTcatggaaaaaatgaacaa…	10	5	8	6	14	34	77	46	9.5	14.5	7.66667	18	Adaptor complexes medium subunit family protein, expressed [Oryza	2	e-109	CATGGAAATAATGAACAG fuzzy_for (hit = 381) 10 5 8 6 14 34
	ns	0.0147	ns	0.01479	0.0147	gnl|UG|Ta#S12923098	AACGAAACCTCCATCCTAGCcatgGCAACCACCCTCGCCACTGACGTTCGCCTCTCCATTGCGCACCAGACCCGCTTTGCCTTCCGCCTCGCCTCCGCTATCTCATCCAACCCCGAGTCTACTGTCAACAATGCCGCATTCTCTCCAGTCTCCCTCcatgTCGCGCTAAGCCTCATCACCGCTGGCGCGGGGGGCGCCACCCGCAACCAACTCGCCGCTACACTGGGGGAAGGCGAGGTTGAGGGACTCCACGCACTCGCCGAGCAGGTGGTGCAGTTCGTCCTCGCCGACGCGTCCAACATCGGCGGCCCGCGCGTCGCCTTCGCCAACGGCGTCTTCGTGGACGCGTCGCTGCAGCTCAAGCCATCCTTCCAGGAGCTCGCAGTGTGCAAGTACAAG…	5	7	6	9	21	25	73	47	14	11.25	6	18.3333	serpin [Triticum aestivum]	1	0	CATGCAATAAATCCATAA fuzzy_for (hit = 1298) 0 0 0 2 6 1	CATGCAATAAATCCAATA for (hit = 1298) 5 7 6 7 15 24
	ns	ns	ns	ns	ns	gnl|UG|Ta#S32680126	GCCGCCTCCTCCCCAAGACGCTGCGCCGCCTCCTCCCCAAGTCGCCGTGCCACCCGACGCCTCGACGCCGGTGATCGCCTCCGGTGATGTGCGGAGAAGAAGTCCCTTGCTTGGACTGTTGTGGAGGAAcaagctcctcttcgctggATTTGGTCACCACCAGTCTGCTCCTATGTTTTGCTATGCCAAGCTCCTCCGTTTTGGCTCTTGGGCAACTAGAGAAGCAAGCTGGTCAAACTTTTGGCCATTCAAAAACTCGATGATcatgACATCGTAAGAGCAATTCATCTGTAGGACAACATCATTCTCACCCTTGCTTGGTCTGTAAAAATATAATTGATTGTGAGCTATGAGAGATTATGTTGATGTGATGTGATTGATATTGCTGTGATGAGATAC…	13	7	7	14	6	26	73	47	6.5	15	9	15.3333	no hit	none	na	CATGCTCCTTTTCGCTGG fuzzy_for (hit = 129) 13 7 7 14 6 26
	6e-05	ns	6e-05	ns	6e-05	gnl|UG|Ta#S13185537	CAGCNTGCTTTTNTTGGCGAAATNTGTTGCATTCGTGANNGNAAGATTGGTATGTTGGGGGATCTACCCNCCGGCCGTGTAGTAGTTGAAGGGACGCGAATACTTNGGTTNTGTNNTTTATTGNACGTTGNNTTATTGAAAAGATCGTGCTGGCGTATNTTTTTCACTCGGGATTGGTATCCANNCCAGGTGTTATACCGTACTTCAGNTGTATTcatgtttggcatatgccaGCTCNTGACCGAAATCTTTGNGGACGATTCTGTATTACAATTTGGTGGAGGAANTTTAGGACATCCTTGGGGAAATGCACCTGGTGCAGCAGTTAATCGGAGTGGTGNTNNGAACCCTTGTGNACAAGCTCGTAACGAAGGGCGCGATCTTGCTCGCGAAGTTAAT…	17	1	16	12	1	24	71	49	1	17.25	11.3333	12.3333	ribulose-1,5-bisphosphate carboxylase/oxygenase large subunit	1	2e-34	CATGTTTGGCATATGCCA for (hit = 215) 16 1 16 12 0 24	CATGTTAGGCATATGCCA fuzzy_for (hit = 215) 1 0 0 0 1 0
	0.02838	ns	0.02966	ns	0.02838	gnl|UG|Ta#S13110727	GCTTGGTGTTTGCCTACTACAAGGACGGAGCCACCGACCCAACCTTCCTTTACTTCTCTcatgggctgaaggaggtcAAGTGCTGAGCGGTTCCTTCTGCTCGACACTGATGTTTTATCTATGCAGTCCGCGGTATTTTTGGTCTAGTCTATGGTTGTCAGTTGACTCGTTATGGTCCAATGTTGGTGTCGGAAACAACTATCGTTTGCTTGTTATGGATGTTGAGATGAGTCCTTTTAAAAAAACCTCCGGATTATTGGATTcatgAGCTCCTTAAATGTTTGGAACGATATTAAAAAAAAAAAAAAA	12	15	9	7	21	2	66	50	18	7.5	12	10	Translationally-controlled tumor protein, putative, expressed	3	8e-09	CATGGGCTGAAAGAGGTA fuzzy_for (hit = 59) 0 3 0 0 2 0	CATGGGCTGAAAGAAGTC fuzzy_for (hit = 59) 0 0 1 0 0 1	CATGGGCTGAAAGAGGTC fuzzy_for (hit = 59) 12 12 8 7 19 1
[truncated: 66 more columns]

## Sheet: top50_summary
Final list of top 50 most abundant UniGenes with UniGenes assigned to the reverse orientation after manual BLAST searches removed.
EST	annotation	Group	Total tag count	group cumulative total
gnl|UG|Ta#S12902023	dimeric alpha-amylase inhibitor [Triticum aestivum]	Defense	384			Group	Cumulative count	%
gnl|UG|Ta#S17989754	alpha amylase inhibitor CM3 [Triticum turgidum subsp. durum]	Defense	334			Cell Wall	0	0
gnl|UG|Ta#S26020287	putative resistance gene analog PIC27 [Oryza sativa (japonica	Defense	329			Defense	2674	15.8779
gnl|UG|Ta#S12902632	WCI proteinase inhibitor [Triticum aestivum]	Defense	278			Membrane	77	0.457218
gnl|UG|Ta#S13026994	alpha amylase/trypsin inhibitor CM16 precursor*	Defense	232			Metabolism	1230	7.3036
gnl|UG|Ta#S13047207	proteinase inhibitor Rgpi9 [Triticum aestivum]	Defense	165			Protein	66	0.391901
gnl|UG|Ta#S12902189	dimeric alpha-amylase inhibitor [Triticum aestivum]	Defense	154			Reproduction	305	1.81106
gnl|UG|Ta#S13243487	Type V Thionin [Triticum aestivum]	Defense	138			Signalling	86	0.510659
gnl|UG|Ta#S12913304	CM 17 protein precursor [Triticum aestivum]	Defense	98			Storage	11323	67.2347
gnl|UG|Ta#S12923099	serpin [Triticum aestivum]	Defense	92			Unknown	1080	6.41292
gnl|UG|Ta#S12923098	serpin [Triticum aestivum]	Defense	73			Total	16841
gnl|UG|Ta#S16231181	alpha purothionin [Triticum aestivum]	Defense	134
gnl|UG|Ta#S16256230	5a2 protein [Triticum aestivum]	Defense	121
gnl|UG|Ta#S12913568	lipid transfer protein [Triticum turgidum subsp. durum]	Defense/membrane	142	2674
gnl|UG|Ta#S32513797	Adaptor complexes medium subunit family protein, expressed [Oryza	Membrane	77	77
gnl|UG|Ta#S17984974	Pyruvate Kinase*	Metabolism	603
gnl|UG|Ta#S12922948	ADP-glucose pyrophosphorylase; glucose-1-phosphate	Metabolism	296
gnl|UG|Ta#S17989497	endosperm-specific beta-amylase 1 [Hordeum vulgare subsp. vulgare]	Metabolism	168
gnl|UG|Ta#S18005972	chlorophyll a/b-binding protein WCAB precursor T.aestivum*	Metabolism	92
gnl|UG|Ta#S13185537	ribulose-1,5-bisphosphate carboxylase/oxygenase large subunit	Metabolism	71	1230
gnl|UG|Ta#S13110727	Translationally-controlled tumor protein, putative, expressed	Protein	66	66
gnl|UG|Ta#S19225769	putative squamosa promoter binding protein 7 [Oryza sativa	Reproduction	305	305
gnl|UG|Ta#S32533468	putative WD domain containing protein [Oryza sativa (japonica	signalling	86	86
gnl|UG|Ta#S12922884	alpha-gliadin [Triticum aestivum]	Storage	2130
gnl|UG|Ta#S12923306	gamma-gliadin [Triticum aestivum]	Storage	2053
gnl|UG|Ta#S12922883	alpha-type gliadin precursor protein	Storage	1388
gnl|UG|Ta#S19133035	low-molecular-weight glutenin subunit group 3 type II [Triticum	Storage	1068
gnl|UG|Ta#S12922889	gamma-gliadin [Triticum aestivum]	Storage	874
gnl|UG|Ta#S12923304	gamma-gliadin [Triticum aestivum]	Storage	719
gnl|UG|Ta#S12923126	low molecular weight glutenin subunit LMW-Di31 [Triticum turgidum	Storage	397
gnl|UG|Ta#S32594136	GSP-1 Grain Softness Protein [Triticum turgidum]	Storage	397
gnl|UG|Ta#S14987603	HMW glutenin [Triticum aestivum]	Storage	326
gnl|UG|Ta#S16058515	high molecular weight glutenin subunit 5 [Triticum aestivum]	Storage	310
gnl|UG|Ta#S12915182	putative avenin-like a precursor [Aegilops cylindrica]	Storage	310
gnl|UG|Ta#S12922882	Alpha/beta-gliadin A-II precursor (Prolamin)	Storage	309
gnl|UG|Ta#S22521934	low molecular weight glutenin [Triticum aestivum]	Storage	296
gnl|UG|Ta#S17987230	seed globulin [Aegilops tauschii]	Storage	175
gnl|UG|Ta#S13048251	low molecular weight glutenin subunit [Triticum turgidum]	Storage	145
gnl|UG|Ta#S16235149	puroindoline-a [Aegilops tauschii]	Storage	124
gnl|UG|Ta#S13004385	Gamma-gliadin B precursor	Storage	110
gnl|UG|Ta#S16231084	puroindoline b [Triticum aestivum]	Storage	102
gnl|UG|Ta#S12902814	GSP-1 Grain Softness Protein [Triticum turgidum]	Storage	90	11323
gnl|UG|Ta#S26023906	no hit	Un	313
gnl|UG|Ta#S17989771	P0712E02.14 [Oryza sativa (japonica cultivar-group)]	Un	175
gnl|UG|Ta#S22377679	P0417G05.19 [Oryza sativa (japonica cultivar-group)]	Un	140
gnl|UG|Ta#S16227746	no hit	Un	84
gnl|UG|Ta#S32680126	no hit	Un	73
gnl|UG|Ta#S17980436	hypothetical protein [Oryza sativa (japonica cultivar-group)]	Unknown	295	1080
