# Supplementary material for: Analysis of wheat SAGE tags reveals evidence for widespread antisense transcription
Source: BMC Genomics. 2008 Oct 10;9:475. doi: 10.1186/1471-2164-9-475 (PMC2584110; doi:10.1186/1471-2164-9-475)
Supplement: Additional File 5 — 27 UniGenes investigated for evidence of alternative polyadenylation. [file 1471-2164-9-475-S5.xls]

## Sheet: sheet
For_total	hit
2130	alpha-gliadin [Triticum aestivum]
2053	gamma-gliadin [Triticum aestivum]
1388	alpha-type gliadin precursor protein
1068	low-molecular-weight glutenin subunit group 3 type II [Triticum
874	gamma-gliadin [Triticum aestivum]
719	gamma-gliadin [Triticum aestivum]
603	unnamed protein product [Oryza sativa (japonica cultivar-group)]
397	low molecular weight glutenin subunit LMW-Di31 [Triticum turgidum
397	GSP-1 Grain Softness Protein [Triticum turgidum]
384	dimeric alpha-amylase inhibitor [Triticum aestivum]
374	no hit
334	alpha amylase inhibitor CM3 [Triticum turgidum subsp. durum]
329	putative resistance gene analog PIC27 [Oryza sativa (japonica
326	HMW glutenin [Triticum aestivum]
313	no hit
310	high molecular weight glutenin subunit 5 [Triticum aestivum]
310	putative avenin-like a precursor [Aegilops cylindrica]
309	Alpha/beta-gliadin A-II precursor (Prolamin)
305	putative squamosa promoter binding protein 7 [Oryza sativa
296	ADP-glucose pyrophosphorylase; glucose-1-phosphate
296	low molecular weight glutenin [Triticum aestivum]
295	hypothetical protein [Oryza sativa (japonica cultivar-group)]
278	WCI proteinase inhibitor [Triticum aestivum]
232	unnamed protein product [Triticum aestivum]
175	seed globulin [Aegilops tauschii]
175	P0712E02.14 [Oryza sativa (japonica cultivar-group)]
168	endosperm-specific beta-amylase 1 [Hordeum vulgare subsp. vulgare]
165	proteinase inhibitor Rgpi9 [Triticum aestivum]
154	dimeric alpha-amylase inhibitor [Triticum aestivum]
145	low molecular weight glutenin subunit [Triticum turgidum]
142	lipid transfer protein [Triticum turgidum subsp. durum]
140	P0417G05.19 [Oryza sativa (japonica cultivar-group)]
138	Type V Thionin [Triticum aestivum]
134	alpha purothionin [Triticum aestivum]
124	puroindoline-a [Aegilops tauschii]
121	5a2 protein [Triticum aestivum]
110	Gamma-gliadin B precursor
102	puroindoline b [Triticum aestivum]
98	CM 17 protein precursor [Triticum aestivum]
92	serpin [Triticum aestivum]
92	no hit
92	Unknown (protein for IMAGE:5194336) [Homo sapiens]
90	GSP-1 Grain Softness Protein [Triticum turgidum]
86	putative WD domain containing protein [Oryza sativa (japonica
84	no hit
77	Adaptor complexes medium subunit family protein, expressed [Oryza
73	serpin [Triticum aestivum]
73	no hit
71	ribulose-1,5-bisphosphate carboxylase/oxygenase large subunit
66	Translationally-controlled tumor protein, putative, expressed

## Sheet: header_definitions
Header	Definition
hot-cold p val	t-test, siginificance value for Hot and dry vs Control conditions (total tag count)
xi-scorp p val	t-test, siginificance value for Scorpion25 vs Xi19 (total tag count)
hot-cold (for) pval	t-test, siginificance value for Hot and dry vs Control conditions (forward tag count)
xi-scorp (for) pval	t-test, siginificance value for Scorpion25 vs Xi19 (forward tag count)
best p-val	most significant result
EST	UniGene EST id
seq	UniGene representative sequence
xi1	Library 1 (Xi19, control) total tag count
xi2	Library 2 (Xi19, Hot and dry) total tag count
xi6	Library 6 (Xi19, control. Technical replicate) total tag count
sc3	Library 3 (Scorpion25, Control) Total tag count
sc4	Library 4 (Scorpion25, Hot and dry) Total tag count
sc5	Library 5 (Scorpion 25, control. Technical replicate) total tag count
hot	Total tag count for all hot and dry libraries
cold	Total tag count for all control libraries
xi	Total tag count for Xi19 libraries
scorp	Total tag count for all Scorpion25 libraries
for xi1	Forward tag count for library 1
for xi2	Forward tag count for library 2
for xi6	Forward tag count for library 6
for sc3	Forward tag count for library 3
for sc4	Forward tag count for library 4
for sc5	Forward tag count for library 5
hot for	Forward tag count for combined across hot and dry libraries
cold for	Forward tag count conbined across control libraries
xi for	Forward tag count combined across all Xi19 libraries
scorp for	Forward tag count combined across all Scorpion25 libraries
rev xi1	reverse tag count for library 1
rev xi2	reverse tag count for library 2
rev xi6	reverse tag count for library 6
rev sc3	reverse tag count for library 3
rev sc4	reverse tag count for library 4
rev sc5	reverse tag count for library 5
for	Total number of unique forward perfect tags
rev	Total number of unique reverse perfect tags
fuzzy_for	Total number of unique forward fuzzy tags
fuzzy_rev	Total number of reverse fuzzy tags
hit	BLASTX annotation (nr database)
frame	Annotation frame match
e-val	Annotation e score
The final columns details the individual tag sequences followed by position within the sequence and total tag count in each library in the order of library (1, 2, 6, 2, 4, 5)

## Sheet: 27_alt_adenylation
UniGenes represented by single canonical forward tags are highlighted in bold. The final column details the tag sequences followed by total tag count in each library in the order of library (1, 2, 6, 2, 4, 5)
EST	seq	For_total	RANK_for_total	for	fuzzy_for	total_unique_tags	RANK_unique_tags	hit	frame	e-val	ncbi link	length
gnl|UG|Ta#S17984974	CTACGACCCACGCTTCCGAGCNAACTTTGACGATATCCTGGCACAGTCTGATGCTTTcatgGTGGCAAGAGGTGATTTGGGGATGGAAATTCCTGTAGAGAAGATCTTTTATGCACAGAAGGTGATGATTTTCAAGTGCAACATTCAGGGCAAGCCAGTTGTGACCGCAACTCAGATGTTGGAGTCTATGATCAAGTCTCCTCGCCCTACTCGAGCTGAAGCAACCGATGTTGCCAATGCAGTTCTTGATGGCACTGACTGTGTcatgCTCAGTGGTGAGACAGCTGCTGGAGCTTATCCAGAACTGGCAGTGCAAACTATGGCCAAGATCTGCTTGCAGGCCGAGTcatgtgtggactattctgCTGTTTTTAAGTCAATcatgTCATCAGCCCCAAT…	603	7	0	5	5	26	unnamed protein product [Oryza sativa (japonica cultivar-group)]	2	e-121	none	507	CATGTGTGGACTATACTG fuzzy_for (hit = 347) 0 0 2 0 0 0	CATGTGTGGACTAGTCTG fuzzy_for (hit = 347) 0 0 0 2 0 0	CATGTGTGGACTACACTG fuzzy_for (hit = 347) 0 0 0 0 2 1	CATGTGTGGACTAAACTG fuzzy_for (hit = 347) 2 0 3 2 1 0	CATGTGTGGACTAGACTG fuzzy_for (hit = 347) 49 101 99 71 93 175
gnl|UG|Ta#S32594136	GNGNGAGAGAGAGAGAANCANCATTGGCAAcatgaagaccttcttcctCCTAGCTTTCCTTGCTNTGGTAGTGAGCACTACTATTGCGCAATATGCGGAAGTTCCCAGCCCAGCTATGCAAGCTCCCACCGCGGATGTTTTTGGGGAATGGGTTGCGATAGCGCCTAGTGCGAGTGGTTTTGAGGATTGCGAGGAAGAGCATCCAAAGCTAGATTCTTGTAGTGATTATGTTATGGATCGGTGTGTGATGAAGGATATGCCGCTCTCTTGGATCTTTCCTCGGACTTGGGGGAAGAGAAGTTGTGAGGAGGTCCGAAACCAGTGTTGTCAGCAATTGAGACAAACGACGCCGCGTTGCCGCTGCAAGGCTATTTGGACATCAATCCAAGGTGATCTAAG…	397	8	3	9	12	11	GSP-1 Grain Softness Protein [Triticum turgidum]	2	1e-94	none	164	CATGAAGACCTTCTTCCT for (hit = 30) 1 1 0 0 1 0	CATGGAATAATATATAAA fuzzy_for (hit = 589) 1 0 0 0 1 0	CATGGAATAATATATACT for (hit = 589) 71 40 27 36 34 103	CATGGAATAATATATACA fuzzy_for (hit = 589) 0 0 0 1 1 0	CATGGAATAAAATGTACT fuzzy_for (hit = 589) 0 0 0 2 0 0	CATGGAATAAAATATACT fuzzy_for (hit = 589) 1 2 3 0 2 7	CATGGAATAATATATATT fuzzy_for (hit = 589) 2 1 1 0 0 0	CATGGAATAATATATCCT fuzzy_for (hit = 589) 0 1 0 0 1 0	CATGGAATGATATATACT fuzzy_for (hit = 589) 0 0 1 0 0 1	CATGGAATAATATATATA fuzzy_for (hit = 589) 2 0 0 1 0 0	CATGTGTCTATCAAGAAA for (hit = 657) 3 4 8 11 8 15	CATGTGTCTATCAGAAAA fuzzy_for (hit = 657) 0 1 0 1 0 0
gnl|UG|Ta#S26020287	TAACGCCCCACCAACCAAAGTTAAATACTTTTGGAAAACTGAAGCATTGTATTTGGGAGGCCCCAACAGCCTGGTACGAAGCTTCCGTTTCCCAAATCACAACTATGGTTTGGAATGCCTTTCGTTTTTGGAAATTTTGACATTTACCAGTTGCAGCAATCTGTTCCGTGGCCAACAGAGGAGGTTCGGGTCCTGGGTTGCCTCCCGCTCTTCAATAAATCAGGTATTGTCACAACCTGAGGGGGAAACTTCGTCGTCTGAGGAGGAGGCCCTCCCGTGTCCCCTAGAGGCACTGATGATTTTAGGCTGCCTCAGTGTGGTAGCACTGCTTTCGAACCTCGGGGATCTGGCAAAACTGAGAAGTCTCGAAGTGAATTTCTGCAGTGGCCTGAAAGCGCT…	329	13	0	4	4	32	putative resistance gene analog PIC27 [Oryza sativa (japonica	2	6e-24	none	1210	CATGTCTTGTCTACAAAA fuzzy_for (hit = 581) 22 42 22 29 111 55	CATGTCTCGTCTACAAAA fuzzy_for (hit = 581) 1 0 1 0 1 0	CATGTCTGGTCTACAAAA fuzzy_for (hit = 581) 2 3 2 5 10 15	CATGTCTAGTCTACAAAA fuzzy_for (hit = 581) 0 5 0 1 2 0
gnl|UG|Ta#S26023906	GACCCACGCGTTCCGTGATNACAGAGGTGTTCTTCATcatgATGGCTCTGTTTTGATGCCAGTTTCCTTGGATCAATTGGAGGTAAcatgTATTTTTCTTACCCTTTTTTGTGGCTTGTATTGATATTTTCcttgtgtgaccccaccaaAAGATATCTCGATGCAACTATTTTCTAATCTAAAcatgGATGACTTTCAGCAATCTCTTAGTTTTcatgCATTTAGCAAGAATGCTACTTTGTTACTTGGGTTTTATATTTTCCTTGTGTGACCCCACCAAAAGATATCTCGTTGCAGCTATTTTCTAATCTAAAcatgGATGACTTTCAGCAATCTCTTAGTTTTcatgCATTTAGCAAGAATGCTACTTTGTTACTTGGGTTGATAAAATAGCTACAG…	313	15	0	1	1	47	no hit	none	na	none	0	CATGTGTGACCCCACCAG fuzzy_for (hit = 131) 20 80 32 40 61 80
gnl|UG|Ta#S19225769	TGACTACTCCTTTGTGGAAGTTCTCTCGATCAGCCTAAATTCAGATCACTTCTATCGTTTGATGGAGAGTACTTGAAGcatgATTGTTGCCGTCTAACGTCTCGTGAAACCTTTGGTTGCGTGAAAAATGGTGCTTCTACATTTGATTCTCACCACGAAGTTTTCCGGATAAACATCACTCAAACAAAGCCGGATACTcatgGACCTGGTTTTGTGGAAGTGGAAAACGTGTTTGGGCTATCAAATTTTGTCCCTATCCTTTTCTGTAGCAAACAGTTGTGTTTTGAACTAGAGAGGATACAAGATGCTCTTTGTGGTTCTTCCAAGTACAAGAGTGCAAATGGAGAGTTCCCTGGTATTACTTCTGATCCTTGTGAGCATTGGAAGCTTCAACAAACT…	305	19	0	2	3	35	putative squamosa promoter binding protein 7 [Oryza sativa	1	1e-58	none	842	CATGGGAAAACATCATAG fuzzy_for (hit = 563) 0 0 1 1 0 1	CATGGGATAACATCATAG fuzzy_for (hit = 563) 73 38 54 40 37 60	CATGTCTTGTCTACCCAA fuzzy_rev (hit = 641) 0 0 0 0 2 0
gnl|UG|Ta#S12922948	TGCTTATCCCTCGGCAATGGATGTGCCTTTGGCATCTAAAACCTTCCCCTCGCCCTCCCCTTCCAAGCGTGAACAATGCAACATTGATGGCCATAAGAGCTCATCGAAGcatgCAGATCTCAATCCAcatgTTGATGATAGTGTTCTCGGAATTATTCTTGGAGGTGGTGCAGGGACTAGATTGTATCCCCTGACGAAGAAGCGTGCGAAGCCTGCAGTGCCATTGGGTGCCAACTACAGGCTTATTGATATTCCTGTCAGTAATTGTCTGAACAGCAACATATCAAAGATCTATGTGCGCACGCAGTTCAACTCAGCATCTCTTAATCGTCATCTCTCACGAGCCTATGGGAGCAACATTGGAGGTTACAAGAATGAAGGATTTGTTGAAGTCCTTGC…	296	20	2	7	10	16	ADP-glucose pyrophosphorylase; glucose-1-phosphate	2	0	none	473	CATGCAAGGCACTTCTCA fuzzy_for (hit = 1539) 1 0 0 3 0 0	CATGCAAGGCACTTCTCC for (hit = 1539) 0 1 1 0 0 1	CATGGTCTGCTGGAAATC rev (hit = 1659) 1 1 1 0 0 0	CATGTAAAACCTTGCGTA fuzzy_for (hit = 1694) 1 0 1 0 1 0	CATGTAAAACCTTGCGTC fuzzy_for (hit = 1694) 2 0 0 0 0 0	CATGTTAAACCTTGCGTT fuzzy_for (hit = 1694) 2 2 2 0 1 0	CATGTAAAACCTTGCGTT for (hit = 1694) 29 35 36 36 20 93	CATGTAAAACCTTGCGTG fuzzy_for (hit = 1694) 2 0 1 3 1 7	CATGTAAAACCTCGCGTT fuzzy_for (hit = 1694) 0 0 1 0 0 1	CATGTAAAACCCTGCGTT fuzzy_for (hit = 1694) 0 0 1 4 0 7
gnl|UG|Ta#S17980436	GGATGTTTTGAATCCTGTCCAAAAAAACAGCTCCAAAAGGGGTGATACATCATACTGAAACTTTTGACAAGAATGCGGGCTTTCTGAATTTTGATGTGCTCGTGGTGGAGCCACGTAATATAAAGAGGAATCTGATTGACTCTATCGCCTTTTGGACcatgGCTGTCAAACTAGCTAATCCAACGGACAGCGTTATGTTGGCAATGACTCTGGCCTTCTATAACGATTATCCAAAGCTCCCTACCAACTGGAAGCGCGCAGACGCTAACACAGACATTCTCTACTATGATGGACCCAAGAATGTTTGCACTGAAGATGGCCTCCAGCACCAAGAAAAAGGATCCGGCGAGATCTGGCAGCAGTACCTTGGTCCGAAGTCCGACTCGGTGTTGAGCACCT…	295	22	0	3	3	35	hypothetical protein [Oryza sativa (japonica cultivar-group)]	3	1e-36	none	373	CATGTCTTGTCTGCAGAA fuzzy_for (hit = 621) 0 0 0 0 6 0	CATGTCTTGTCTGCAAAA fuzzy_for (hit = 663) 11 24 18 32 157 45	CATGTTCTGTCTGCAAAA fuzzy_for (hit = 663) 0 0 0 0 2 0
gnl|UG|Ta#S12902632	NGATNCGCCAAGCTCGTTATTAACCCTACTAAAGGGAACAAAAGCTGGAGCTCCACCGCGGTGGCGGCCGCTCTAGAACTAGTGGATCCCCCGGGCTGCAGGAATTCGGCACCAGGCCAGCACCTCCTCTCAGCCGTCGCCATCTTCTCCGTCCTGGCCGCCGCCGCCACCGCCACCAGTATCTACACCTGCTACGAAGGGGTGGGCCTCCCCGTGGACCCGCTCCAGGGCTGCCACTACTACGTGACCTCGCAGACCTGCGGCTTCGTGCCGCTGCTCCCAATTGAGGTGATGAAGGACCGGTGCTGCCGGGAGCTGGCCGCCATCTCGTCCAACTGCCGCTGCGAGGGGCTGCGCGTCTTCATCGACCGGGCGTTCCCTCCCAGCCAAAGCCAAGGC…	278	23	1	6	8	18	WCI proteinase inhibitor [Triticum aestivum]	1	1e-55	none	119	CATGGGAAGACGCAGTAG rev (hit = 515) 0 0 0 1 0 7	CATGTCACATCCGTGGAT for (hit = 581) 2 0 0 0 1 0	CATGCATAAGTGCGCAAA fuzzy_for (hit = 613) 1 0 1 0 0 0	CATGCATAAGTGCGCAAT fuzzy_for (hit = 613) 42 23 42 34 15 107	CATGCATAAGTGCGCCAT fuzzy_for (hit = 613) 1 1 0 0 0 0	CATGCATAAGTGTGCAAT fuzzy_for (hit = 613) 1 0 1 0 0 0	CATGCGTAAGTGCGCAAT fuzzy_for (hit = 613) 1 0 1 0 0 0	CATGCATAAGTACGCAAT fuzzy_for (hit = 613) 0 2 0 2 0 0
gnl|UG|Ta#S13026994	GACAAAACAAACCTATACCAACGAACTGGGCCTGTCAAAACAAATATGGCGTCCAAGTCCAACTGCGTTCTCCTCTTGGCCGCCGTCCTAGTCTCCATCTTTGCCGCCGTTGCCGCCATCGGCAAtgaagattgcaccccatgGATGAGTACTCTGATCACTCCACTCCCAAGCTGCCGTGACTATGTGGAACAACAAGcatgtcgcatcgaaacgcCCGGGTCGCCGTACCTCGCCAAGCAGCAGTGCTGTGGGGAGCTTGCAAACATTCCGCAGCAGTGCCGATGCCAAGCGCTGCGCTACTTcatgGGGCCGAAGTCTCGTCCGGATCAGAGCGGCCTcatgGAACTTCCCGGATGCCCTATGGAGGTGCAAATGGACTTCGTGAGGATACTCGTC…	232	24	0	11	12	11	unnamed protein product [Triticum aestivum]	1	4e-75	none	143	CATGGGGTGCAATCTTCA rev (hit = 125) 1 0 0 0 0 1	CATGTCGTATCGAAATGC fuzzy_for (hit = 199) 0 1 0 0 1 0	CATGTTGCGAACATACTT fuzzy_for (hit = 507) 1 0 0 0 1 0	CATGCATATATTCATATT fuzzy_for (hit = 531) 0 0 0 2 0 7	CATGAATATATGCATATG fuzzy_for (hit = 531) 1 0 2 3 1 1	CATGCTTATATGCATATG fuzzy_for (hit = 531) 1 0 1 0 0 0	CATGTGTGGTGCTATTTG fuzzy_for (hit = 570) 1 1 0 0 1 0	CATGTGTTGGGCTATCTG fuzzy_for (hit = 570) 2 1 0 0 0 0	CATGTGTGGTGCTATGTA fuzzy_for (hit = 570) 1 1 0 0 0 0	CATGTATGGTGCTATGTG fuzzy_for (hit = 570) 1 0 0 0 1 0	CATGTGTGGTGCTATGTG fuzzy_for (hit = 570) 32 32 35 37 42 19	CATGTGTTGTGCTATGTG fuzzy_for (hit = 570) 0 1 0 0 0 1
gnl|UG|Ta#S17989771	GTCTTCCGAGAAAGAGGGAGAAGAGAGATGGTGATCTCGACGGGGACCATTCCAAAGTTTAAGACGACGACACGGACAGCTGCTCGACGCCTCTGCCCCCGCCGCCGCCGCCCGGTATGGAGTGGGAGTACACGGACCCAATCACTATGCGTCCCTTGGATTTTCTTCCATCTTCGTTGGCTGATCGGGACGATAAAGAAGTGGCCTCACAAGTCAGcatgGATGACGATTGGGTGGAAACGAACATAGAATTTGATGGACAGGATGAAAGCGTCTCTGGCAATGCTGATGGCATACTTAGGCGTGTGGAATTGCATCCAGCAAAGAGTAGGGTTATGGGTGATGAAAACTCATCAATGATGAGCAGCTGGGTAACAAAGGACTCGAACTCTTCGGTGA…	175	25	0	2	2	41	P0712E02.14 [Oryza sativa (japonica cultivar-group)]	3	2e-81	none	690	CATGAATAAATGTGGACT fuzzy_for (hit = 892) 1 0 0 1 0 0	CATGAATAAATGTGAACT fuzzy_for (hit = 892) 20 21 21 18 28 65
gnl|UG|Ta#S17989497	TATAATATGCTCGTCTCGAGGCATTGGGTTTTACGCGGTTAAAAACNGGNGCCCNCCCAAAGAAATGAGCCCCCTTTCCCAGGGCCGGTGTTTTCGAGGATTTGGAATTATTTGTTAGTAGTCCCTCACCAGCTTCAAACACCACCTGTGTGTTGCCCTCCTGGTGGGATTCCCCCAGTTCCGGGACGAACAATACCCTCTGGAAAAATTTGTTTTTGTTTGGCCACGAACATTCCTCCGGGGGCGGGGGGTTTTTCCCTGcatgGGACTCCAATAATTTGATCAAGCCCGGTGACAAGATCTTGGATGAAGCAAACAAGTTTTTTTTGGGAACACAGAGTGCACCTGGCAATCAAAATCTCCGCAATTCACTGGTGGTACAAGCCTCAAAACcatgCG…	168	27	3	5	11	14	endosperm-specific beta-amylase 1 [Hordeum vulgare subsp. vulgare]	2	e-108	none	535	CATGCGCAAACTCACTTC fuzzy_for (hit = 605) 1 0 1 0 0 0	CATGCATTCTGTCAACAA fuzzy_rev (hit = 782) 0 2 1 1 0 0	CATGTGTTGATCCAGTGG for (hit = 818) 0 0 1 0 1 0	CATGCCACCAGTGGGGTC rev (hit = 1012) 0 0 0 0 1 1	CATGGGTGGGGAGCTCCT fuzzy_for (hit = 1026) 3 3 2 1 6 9	CATGGGCGGGGAGCTCCT fuzzy_for (hit = 1026) 5 11 2 5 1 1	CATGGGTTGGGAGCTCCC fuzzy_for (hit = 1026) 0 1 1 1 0 1	CATGGGTAGGGAGCTCCC fuzzy_for (hit = 1026) 0 2 0 1 0 0	CATGGGTGGGGAGCTCCC for (hit = 1026) 11 27 13 16 14 8	CATGGTGGCCGGGAGCTC rev (hit = 1036) 0 1 0 1 0 0	CATGTAGTGAAACCTTTA for (hit = 1050) 4 2 3 9 1 0
gnl|UG|Ta#S13047207	TCGGCACGAGGCCAGCTCGAAGCCGAAGGCTTTCACATTCTACCATACAATCCTCTTCATCCTTCACAAGCAACCGCcatgGGTCTGTCCGCAAAGGTCTTCGTGGTCCTCCTGCTGCTGCTCGTTGCCACGGAGGAGCAGGGGGGTTCCGTGCAGGTGGCTCTGGCGAGGGATTGCAAGTCGGATAGCCACAAGTTCcatgGGGCGTGCTTCAGCGACACCAACTGCGCGAACGTCTGCCAGACCGAGGGCTTCACCGGCGGCAAGTGCGACGGCATCCACTGCCACTGCACCAAGGACTGCTAGATGCCTAGATGGCCTTGGCTAGTTTGTTCtcgcgtactagatgcatgATTCcatgTGATGTTAGCTGAACGATGGTAGATCTATTATATGTCT…	165	28	1	0	3	35	proteinase inhibitor Rgpi9 [Triticum aestivum]	1	2e-12	none	90	CATGCATCTAGTACGCGA rev (hit = 335) 2 0 0 0 0 0	CATGCAATCTCCGAGGAC rev (hit = 431) 2 0 0 0 1 0	CATGAATGAATAAGGGGA for (hit = 445) 29 18 27 19 2 70
gnl|UG|Ta#S12913568	TNNATNNTNNTANCCCTATTAACCCTCACTAAAGGGAACAAAAGCTGGAGCTCCACCGCGGTGGCGGCCGCTCTAGAACTAGTGGATCCCCCGGGCTGCAGGAATTCGGCACCAGCCAGTACACTCCACTCCcatgNNACACACGGACACACCTGCAAGAGCGAGAGCGTGAGCcatgGCGGGcatgGGGAAGCAGCAGGTGGTGGCGGCGCTGATGCTGGCGCTGGTGGTGCTGGCGGCGGCGCCGGGCGGGGCGCACGCGGCGTGCCAGGCATCGCAGCTGGCGGTGTGCGCGTCGGCGATCCTGAGCGGGGCCAAGCCGAGCGGCGAGTGCTGCGGCAACCTGAGGGCGCAGCAGGGGTGCTTCTGCCAGTACGCCAAGGACCCCACCTACGGGCA…	142	31	0	7	7	20	lipid transfer protein [Triticum turgidum subsp. durum]	2	1e-32	none	96	CATGTGGTCCGACTTTGA fuzzy_for (hit = 585) 2 0 0 0 0 0	CATGTTGCTTCTCGGCTG fuzzy_for (hit = 650) 0 0 0 2 0 0	CATGTTGCTTCTTGGCTC fuzzy_for (hit = 650) 0 0 3 0 0 1	CATGTTGCTTCTTGGGCT fuzzy_for (hit = 650) 0 1 0 2 0 1	CATGTTGCTTCTTGGCTG fuzzy_for (hit = 650) 14 11 20 21 12 48	CATGTTGCTTCTGGGCTG fuzzy_for (hit = 650) 0 0 0 1 1 0	CATGTTGCTTCTTGGCCG fuzzy_for (hit = 650) 0 0 0 1 0 1
gnl|UG|Ta#S22377679	ACGCTTGACCTTAGGCCTATTTAGGTGACATTCTAGAACAAGTTTGTACAAAAAAGCAGGCTCGTACCGGTCCGGAATTCCCGGGATATCGTCGACCCACGCGTCCGAGCAGTTCGGAAACCCCGCAACAACCCAAGCAAAGCGGCCAGCGCCGTCTGGAATTTTCCGGGGCGGCGCTAGGGTTTCGGATGGAGCCCGAGGAGGCGGAGGCCGTGCTGGAGACCATCTGGGACCTCCACGACAAGGTCAGCGACGCCATACACGCCCTCTCGCGCGCCCATTTCCTGCGCACCGTGCGCCGCCGCGCCGGGGGCAAGCCCGCGGGCGTCGTCCACATCAAGGGGGTCCCCGCGGACGGCGACGAGGCGGCCGACCTGAATGCGGTGGCCGAGGAGGCCA…	140	32	0	4	4	32	P0417G05.19 [Oryza sativa (japonica cultivar-group)]	3	1e-61	none	419	CATGGGAATAAAGACAAA fuzzy_for (hit = 554) 3 16 34 10 26 43	CATGGGAATAAACACAAG fuzzy_for (hit = 554) 0 0 0 0 1 1	CATGGGAATAAGGACAAA fuzzy_for (hit = 554) 2 0 0 0 1 1	CATGGGAATAAACACAAC fuzzy_for (hit = 554) 0 0 0 1 1 0
gnl|UG|Ta#S16235149	CACGCGTCCCCCAAAACACACTGACAAcatgAAGGCCCTTTTCCTCATAGGACTTCTTGCTCTGGTAGCGAGCACCGCCTTGCGCAATATAGCGAAGTTGTTGGCAGTTACGATGTTGCTGGCGGGGGTGGTGCTCAACAATGCCCTGTAGAGACAAAGCTAAATTcatgcaggaattacctgcTAGATCGATGCTCAACGATGAAGGATTTCCCGGTCACCTGGCGTTGGTGGAAATGGTGGAAGGGAGGTTGTCAAGAGCTCCTTGGGGAGTGTTGCAGTCGGCTCGGCCAAATGCCACCGCAATGCCGCTGCAACATCATCCAGGGGTCAATCCAAGGCGATCTCGGTGGCATCTTCGGATTTCAGCGTGATCGGGCAAGCAAAGTGATACAAGAA…	124	35	4	2	6	23	puroindoline-a [Aegilops tauschii]	1	8e-82	none	148	CATGCAGGAATTACCTGC for (hit = 166) 0 0 0 2 0 0	CATGGAATAATTTATGAA for (hit = 541) 5 0 0 4 2 0	CATGTGCCTTCGCGAGGT fuzzy_for (hit = 570) 0 0 1 1 2 0	CATGTGCCTGCGCGAGTG fuzzy_for (hit = 570) 2 0 0 2 0 15	CATGTGCCTGCGCGAGGT for (hit = 570) 11 7 8 14 15 31	CATGGAGCTGTTCAAGCC for (hit = 739) 0 0 2 0 0 0
gnl|UG|Ta#S16231084	CCACGCGTCCGATCTATATTTAcatgTGAATGTGGCCAGTTCGAGCACACAGGGATGCTATGTTGCCACGCATTGAGGGTGATGGAGATCCTGCATCTTGATGAGATACCGAAGCACCACATTGTTAAGCGATGGACAAGAGACGCAAGGGATATATTGCCAGAGCATTTGGTCCAGTACCAAAAGGACAACTTAGTGAACTTATCATTCAcatgTAGGcatgCAACACTGTACTTGAGAGCcatgGAGGTCGTCCGGATGGATGATGCAAGTGCTGcatgTTATGAGCATATGcatgCAGGGCTTGGAGCTCTCCTGGTGAGTGGGGCACCGTTGGCCGCGAGTAGGGATGGTCTGGCATTTGAGGATAGATCGGTCGAAAGAGCGGCTGTGAGcatg…	102	38	1	0	2	41	puroindoline b [Triticum aestivum]	3	7e-36	none	148	CATGTTGCACTTTGAGGG rev (hit = 551) 0 2 0 0 0 7	CATGGGCGCCGACTGCAA for (hit = 565) 7 20 11 12 26 26
gnl|UG|Ta#S12923099	ATTTACTCTGTCTTCCTCTCAGGTCTAACCAAAGCCCAACAAACCACCACCTCGGCcatgGCAACCACCCTCGCCACCGACGTCCGCCTCTCCATCGCGCACCAGACCCGCTTCGCCCTCCGTCTCGCCTCCACCATCTCATCCAACCCTAAGTCTGCTGCCAGCAATGCCGCCTTCTCCCCGGTCTCCCTCCACTCCGCACTTAGCCTCCTCGCCGCTGGTGCGGGCAGTGCCACTCGGGACCAACTCGTCGCCACACTCGGGACAGGCGAGGTCGAGGGAGGCCACGCGCTCGCCGAGCAAGTGGTCCAGTTCGTGCTCGCCGACGCGTCCTCCGCTGGAGGTCCGCGTGTCGCCTTCGCCAACGGCGTCTTCGTGGACGCGTCGCTGCTCCTCAAG…	92	40	1	5	7	20	serpin [Triticum aestivum]	1	0	none	399	CATGTAATGGCTGAGGCA rev (hit = 1288) 0 1 1 0 0 0	CATGTTATCCATACATAA fuzzy_for (hit = 1331) 1 3 0 2 0 0	CATGTTATCCATACCATA fuzzy_for (hit = 1331) 1 0 1 1 3 0	CATGTTACCGATACAATA fuzzy_for (hit = 1331) 4 4 8 1 14 1	CATGTTATCCATACAATA for (hit = 1331) 10 11 2 1 16 0	CATGTAATCCATACAATA fuzzy_for (hit = 1331) 1 2 0 1 1 1	CATGTAAACCATACAATA fuzzy_for (hit = 1331) 0 0 0 0 1 1
gnl|UG|Ta#S24455932(rev)	TTTTTTTTTTTTTTTTTTTTTTTTTTTTTTTTTTTTTTTTTTTTTTTTTTTTTTTTTTTTTTTTTTTTTTTTTTGTGACAATAACTTTCTTTGTCTTTTATTCTcatgtttgaactagtataGGTCGGCGTTACAcatgatggtacacatcacTTTTATTTATCATCGTTACACTGAACACTCCATTGACTAAACAACGATGATCCACCGGTCTAGTACTATAGCTCTTCGTTTCATTGGCCcatgATGCCTATACCACTACTGCAGATGGTTATTGTTGTGGATAAGGTTGCTGAGGTTGGTGTGGCTGCAGAGGGAATGGTTGTTGGGGTTGCTGGGGAATTATCTGTTCTCCTTGTTCGGGGAATGCTTGTTGGGGTTGGGGAAATGGTTGTTGTG…	92	40	2	3	5	26	no hit	none	na	none	0	CATGTTTGAACTAGTATA for (hit = 104) 7 14 12 7 16 15	CATGTTTGAACTAGTATT fuzzy_for (hit = 104) 0 1 0 0 1 0	CATGTTTGGACTAGTACA fuzzy_for (hit = 104) 0 2 1 0 0 0	CATGATGGTGCACATCAC fuzzy_for (hit = 135) 1 7 0 0 2 0	CATGATGGTACACATCAC for (hit = 135) 0 2 1 0 2 1
gnl|UG|Ta#S18005972	AAGCATAAGGCCAGTGGCCATTTTGGGACCCCAAAAGACAAGTTTTCCAAAAAAACAGGTGGTACCGGTTCCGAAATTCCCGGAATTTTTGGACCAAGGGTCCCCCAACGGTTCCTGATTGGGGACCGAGGACATTACCTTGGCCGAAGGGGTAGAAATTTTCCCCACTCAATCCTCATTCTTGGAGAACAACCCGGACCTAGTCAATCGGAATGGCCGCAACCACcatgTCATTTTTTCCCCAGCCTTTGCCGGCAAGGCCAGTGAAGAACTTGCCATCATCATCTCTTTTGGGGAGCCTCGGTCAACcatgCGCAAGACGGCGGCAAAGCCAAGCAGGTACCCTCTAGTAGGCCCTGTTACGGCTCTGACCGCGTGCTCTACCTGGGCCCGCTTTCT…	92	40	1	1	2	41	Chlorophyl a/b binding	1	e-128	none	287	CATGATGTAAATTACGAG for (hit = 1063) 3 1 1 1 0 0	CATGATGTAAAGTACGAA fuzzy_for (hit = 1063) 13 7 17 10 21 18
gnl|UG|Ta#S12902814	GGNGTTGGATACNCNAAGCTTGAAATNNCCCTACTAAAGGGAACAAAAGCTGGAGCTCCACCGCGGTGGCGGCCGCTCTAGAACTAGTGGATCCCCCGGGCTGCAGGAATTCGGCACGAGATTGCGAGGAAGAGCAGCCAAAGCTAGACTCTTGCAGCGATTATGTTATGGATCGGTGTGTGACGAAGGATATGCCGCTCTCTTGGGTCTTTCCTCAGACTTGGGGGAAGAGAAGTTGTGAGGAGGTCCAAAACCAGTGTTGTCAGCAATTGAGGCAAACGACGCCGCGTTGCCGCTGCAAGGCTATATGGACATCAATCCAAGGCGATCTAAGTGGCTTCAAGGGCCTTCAACAAGGTCTGGAAGCCAAAACGGTGCAGACGGCCAAGAGCCTTCCCT…	90	43	1	1	3	35	GSP-1 Grain Softness Protein [Triticum turgidum]	3	3e-64	none	164	CATGGTCACATTTATTGG rev (hit = 510) 2 3 0 3 0 0	CATGGAATAATATGTACT for (hit = 524) 12 8 21 17 12 18	CATGGAATAATATGTCTT fuzzy_for (hit = 524) 1 0 0 0 0 1
gnl|UG|Ta#S32533468	CAANCNCCNNNNCCNTAGNTCCANCCCCTCCACCTNTNCCGCCGCCGAGGAGGANGATGTCGGTGGCGCCGTTGTCGGACCCCNTAGNCCGCCCAAGGAATTGGCTCCTATCCAGGAGGATGACGAGGAGGGTGGCGGTCTGATTGGGCCGCCTCGGCCGCCACAGCGGCCGTCTGCGCACGCGGAGGTGGAGGACGAGGACGGCAGcatgGTTGGGCCGCCTCGGCCGCCACCGTCGAAGGAGGGGGATGAGGATGACGAGGACGACGACGACGAGGATGACGACGACGATGATATGGATGATGATGGGGATGATTTCGGCAGGATTCCTCTCAGCAACGAAATTGTTCTGCGGGGGCACACCAAGGTTGTCTCAGCCCTTGCTGTTGACCCTACAGG…	86	44	0	1	1	47	putative WD domain containing protein [Oryza sativa (japonica	2	3e-79	none	646	CATGTGTGGACTAACTGG fuzzy_for (hit = 663) 15 21 11 9 12 18
gnl|UG|Ta#S16227746	CCACGCGTCCGGGGAAATACTAGTGCTCCCTCTCCTTCTCGTGTTACTGTTTGTGCTAGCGGAACAACAACCGCGAGAGACcatgGCGATGGGTCACCTCCGTGCCTTGCTGGTTTTCCTCCTCGTGCAGGTCTGCCTATTCTTGATGATGGCCGCGTCGGCGAAGGTGCAGGGCAGGGCTGTGCCCGGAGTTCCCGCGTGCTGCTCCTACCGCCCCGAGTGCTGCGAGCGCCTGACGGCGGAAGCCCCGCTCGCCGCCGCCGTTAATCCCTGACGGACTCGCCTGCGGCGGCCTGTGGGGGTCGCTCTCCTCCCTAGAAATGTGTCCGTGACGTGAGCATAcatgATACATTCTACTGGATCTGCAATCTGCATACATCTATAATTCCGCTGCTTTTC…	84	45	1	0	1	47	no hit	none	na	none	0	CATGTTGTTGTGATGTGA for (hit = 438) 16 21 16 3 4 24
gnl|UG|Ta#S32513797	GTTGTCTATGGTATCTGAGAATGAAGGTGCTTTTCTATTTAAGCTGAGATTGATGGAGGGTTACAAGTCCCCGTTTCTTATGGAATTTTGcatgGTCACAATGCCATTTCCTCGAAGAAGAGTTGCATCATATGACGGAAATCCATCAGTTGGGACGGTTTCAATGACAGAACATTTAATTGAGTGGAGAATTGTTTCAAGTGGCCGGGGCCTCAGTGGTAGGAGCATTGAAGCTACCTTCTCTGGTACTGTTAGATTTCATCCTAGAACAACGCAGCGAGTAAATTCATCATTTCGGTCGGCCACAACCACCGCATTTGCTGAAGATAGTGATTGTGAGCAAGATATCACTAAGAATGGTGCCAACTTGGATGACTACCTcatggaaaaaatgaacaa…	77	46	0	1	1	47	Adaptor complexes medium subunit family protein, expressed [Oryza	2	e-109	none	619	CATGGAAATAATGAACAG fuzzy_for (hit = 381) 10 5 8 6 14 34
gnl|UG|Ta#S12923098	AACGAAACCTCCATCCTAGCcatgGCAACCACCCTCGCCACTGACGTTCGCCTCTCCATTGCGCACCAGACCCGCTTTGCCTTCCGCCTCGCCTCCGCTATCTCATCCAACCCCGAGTCTACTGTCAACAATGCCGCATTCTCTCCAGTCTCCCTCcatgTCGCGCTAAGCCTCATCACCGCTGGCGCGGGGGGCGCCACCCGCAACCAACTCGCCGCTACACTGGGGGAAGGCGAGGTTGAGGGACTCCACGCACTCGCCGAGCAGGTGGTGCAGTTCGTCCTCGCCGACGCGTCCAACATCGGCGGCCCGCGCGTCGCCTTCGCCAACGGCGTCTTCGTGGACGCGTCGCTGCAGCTCAAGCCATCCTTCCAGGAGCTCGCAGTGTGCAAGTACAAG…	73	47	1	1	2	41	serpin [Triticum aestivum]	1	0	none	398	CATGCAATAAATCCATAA fuzzy_for (hit = 1298) 0 0 0 2 6 1	CATGCAATAAATCCAATA for (hit = 1298) 5 7 6 7 15 24
gnl|UG|Ta#S32680126	GCCGCCTCCTCCCCAAGACGCTGCGCCGCCTCCTCCCCAAGTCGCCGTGCCACCCGACGCCTCGACGCCGGTGATCGCCTCCGGTGATGTGCGGAGAAGAAGTCCCTTGCTTGGACTGTTGTGGAGGAAcaagctcctcttcgctggATTTGGTCACCACCAGTCTGCTCCTATGTTTTGCTATGCCAAGCTCCTCCGTTTTGGCTCTTGGGCAACTAGAGAAGCAAGCTGGTCAAACTTTTGGCCATTCAAAAACTCGATGATcatgACATCGTAAGAGCAATTCATCTGTAGGACAACATCATTCTCACCCTTGCTTGGTCTGTAAAAATATAATTGATTGTGAGCTATGAGAGATTATGTTGATGTGATGTGATTGATATTGCTGTGATGAGATAC…	73	47	0	1	1	47	no hit	none	na	none	0	CATGCTCCTTTTCGCTGG fuzzy_for (hit = 129) 13 7 7 14 6 26
gnl|UG|Ta#S13185537	CAGCNTGCTTTTNTTGGCGAAATNTGTTGCATTCGTGANNGNAAGATTGGTATGTTGGGGGATCTACCCNCCGGCCGTGTAGTAGTTGAAGGGACGCGAATACTTNGGTTNTGTNNTTTATTGNACGTTGNNTTATTGAAAAGATCGTGCTGGCGTATNTTTTTCACTCGGGATTGGTATCCANNCCAGGTGTTATACCGTACTTCAGNTGTATTcatgtttggcatatgccaGCTCNTGACCGAAATCTTTGNGGACGATTCTGTATTACAATTTGGTGGAGGAANTTTAGGACATCCTTGGGGAAATGCACCTGGTGCAGCAGTTAATCGGAGTGGTGNTNNGAACCCTTGTGNACAAGCTCGTAACGAAGGGCGCGATCTTGCTCGCGAAGTTAAT…	71	49	1	1	2	41	ribulose-1,5-bisphosphate carboxylase/oxygenase large subunit	1	2e-34	none	476	CATGTTTGGCATATGCCA for (hit = 215) 16 1 16 12 0 24	CATGTTAGGCATATGCCA fuzzy_for (hit = 215) 1 0 0 0 1 0
gnl|UG|Ta#S13110727	GCTTGGTGTTTGCCTACTACAAGGACGGAGCCACCGACCCAACCTTCCTTTACTTCTCTcatgggctgaaggaggtcAAGTGCTGAGCGGTTCCTTCTGCTCGACACTGATGTTTTATCTATGCAGTCCGCGGTATTTTTGGTCTAGTCTATGGTTGTCAGTTGACTCGTTATGGTCCAATGTTGGTGTCGGAAACAACTATCGTTTGCTTGTTATGGATGTTGAGATGAGTCCTTTTAAAAAAACCTCCGGATTATTGGATTcatgAGCTCCTTAAATGTTTGGAACGATATTAAAAAAAAAAAAAAA	66	50	0	3	3	35	Translationally-controlled tumor protein, putative, expressed	3	8e-09	none	168	CATGGGCTGAAAGAGGTA fuzzy_for (hit = 59) 0 3 0 0 2 0	CATGGGCTGAAAGAAGTC fuzzy_for (hit = 59) 0 0 1 0 0 1	CATGGGCTGAAAGAGGTC fuzzy_for (hit = 59) 12 12 8 7 19 1
