# Supplementary material for: Analysis of wheat SAGE tags reveals evidence for widespread antisense transcription
Source: BMC Genomics. 2008 Oct 10;9:475. doi: 10.1186/1471-2164-9-475 (PMC2584110; doi:10.1186/1471-2164-9-475)
Supplement: Additional File 6 — 50 most abundant antisense UniGenes. [file 1471-2164-9-475-S6.xls]

## Sheet: header_definitions
Header	Definition
hot-cold p val	t-test, siginificance value for Hot and dry vs Control conditions (total tag count)
xi-scorp p val	t-test, siginificance value for Scorpion25 vs Xi19 (total tag count)
hot-cold (for) pval	t-test, siginificance value for Hot and dry vs Control conditions (forward tag count)
xi-scorp (for) pval	t-test, siginificance value for Scorpion25 vs Xi19 (forward tag count)
best p-val	most significant result
EST	UniGene EST id
seq	UniGene representative sequence
xi1	Library 1 (Xi19, control) total tag count
xi2	Library 2 (Xi19, Hot and dry) total tag count
xi6	Library 6 (Xi19, control. Technical replicate) total tag count
sc3	Library 3 (Scorpion25, Control) Total tag count
sc4	Library 4 (Scorpion25, Hot and dry) Total tag count
sc5	Library 5 (Scorpion 25, control. Technical replicate) total tag count
hot	Total tag count for all hot and dry libraries
cold	Total tag count for all control libraries
xi	Total tag count for Xi19 libraries
scorp	Total tag count for all Scorpion25 libraries
for xi1	Forward tag count for library 1
for xi2	Forward tag count for library 2
for xi6	Forward tag count for library 6
for sc3	Forward tag count for library 3
for sc4	Forward tag count for library 4
for sc5	Forward tag count for library 5
hot for	Forward tag count for combined across hot and dry libraries
cold for	Forward tag count conbined across control libraries
xi for	Forward tag count combined across all Xi19 libraries
scorp for	Forward tag count combined across all Scorpion25 libraries
rev xi1	reverse tag count for library 1
rev xi2	reverse tag count for library 2
rev xi6	reverse tag count for library 6
rev sc3	reverse tag count for library 3
rev sc4	reverse tag count for library 4
rev sc5	reverse tag count for library 5
for	Total number of unique forward perfect tags
rev	Total number of unique reverse perfect tags
fuzzy_for	Total number of unique forward fuzzy tags
fuzzy_rev	Total number of reverse fuzzy tags
hit	BLASTX annotation (nr database)
frame	Annotation frame match
e-val	Annotation e score
The final columns details the individual tag sequences followed by position within the sequence and total tag count in each library in the order of library (1, 2, 6, 2, 4, 5)

## Sheet: top_reverse
EST	seq	rev_total	RANK_rev_total	hit	category	cumulative count		Group	cumulative count	%
gnl|UG|Ta#S22379110	ACGCTTGACCTTAGGCCTATTTAGGTGACACTATAGAACAAGTTTGTACAAAAAAGCAGGCTGGTACCGGTCCGGAATTCCCGGGATATCGTCGACCCACGCGTCCGGCCAAGGGACTGTTACTGGCCAGCATTCGTGACCCAAACCCAGTCATCTTTTTCGAGCCAAAGTGGCTTTACCGTTTGTCTGTTGAAGAAGTTCCTGAGGGGGACTATGTGCTGCCTTTATCCCAGGCAGAAGTGATCCGCAAAGGAAGTGATATAACACTTATTGGTTGGGGAGCTCAACTTGCAGTGCTGGAACAAGCGTGTGAAGATGCTTCAAAGGATGGAATTTCTTGCGAGCTCATAGATCTaagaacactaattccatgGGACAAGGAAACGGTTGAGGCCTCTG…	20	30	putative branched-chain alpha-keto acid decarboxylase E1 beta	Cell Wall	20		Cell Wall	20	0.754432
gnl|UG|Ta#S13111511	ACCCATCGGCCATCGCCCACAAGCGCTCGCAGGAGAGGACGAAACCCTAGCTTTTGCGGCGGCGGCGGCGAAGACAATGATCTACGACGGGAACTCTCCCCTCTTCCGCTCCTTCCTCAGCCAGAAGGGCGGAGCCGACAAGAGGAAAATGGAGGAGCATAAACCAAAGGAGCAGAGGCCCAAGGGCAGCGAGAACAAGCCTGTGATGAACGAATGAATATCTCCAGAAACTGCGTTCAATGCGCAACCAAATTCGATGTCTGCTTGCTCTGTTTAGCTTAAAACCAAAGCTTCCAATAATCTTAGTGGTGTCTTAGTTTCTCCTTAGTGTGGTAATTGCTCAGCTTGAAcatgGCaacagtgcaacagacatgAAACTTGAACTACCTATTACACTAT…	30	21	wound-inducible basic protein - kidney bean	Defense	30		Def	30	1.13165
gnl|UG|Ta#S18010204	TAGCCTTTTCCAAAAAAGTTCCTGGGGGGAAGAGAGTAAACTCCCGAGATTCCCAAAACCCCGCCCCAACGGTAAGGCGATGTTTTTGGGTGCATTGCCTGGGAGGGTTTCATTTGTGGAAAAACTCTCCCCGGAATTACAACGGCGGTGGGTTTTCCCCCGAGGTTCTAAAAAAGCGACTCTCTTATGGACCCGGGACCCCCCCGGGGACCCTCTTGACTTGTGGTTTCCCACCTTCAACCCACTGGGATAAACCCCGCTACCCATTTTTGCAGGGGCCGGGGGGCTACCACTCGGTTACCCCTCATATCCTTGACTCCCATTAAGACTCCAGATATGGACCAGCAGAGGCGTTTTGTGAAAACTTACCGGAGCACTTCTGCGCGAGGATCCTGAGGC…	29	22	choline kinase [Oryza sativa (indica cultivar-group)]	Membrane	29		Mem	29	1.09393
gnl|UG|Ta#S17988646	TCGACCCACGCCTTCGGAGAAAGGAAAGCCGTATAATTCCCACCCGAAGCAAAGCACAATATTCCCATCCCACCGGCACCGCCGCCTCCTCCCCAAGTCAAGCCCCATCGTCTCTCCTGTGTGCACTGGTTATCTAGCAGGGACAGAGAAACCATACAGACTAGACTACcatgTCAGGAGGATCGGATGTATCTTCACCATCATCAGGACGAATTAGCACGAGTTCTTTGTCAGACTTGAAGGACTTGGATCTTTCTTCAGAGTCTGGCTGCTTGTCCATTGTTGTACTAGGTGCTTCTGGGGACCTTGCTAAAAAGAAAACTTTTCCAGCACTCTTCAACCTTTTTCAACAGGGATTTATACAATCTGGAGAAGTCCATATATTTGGGTATGCAAGAT…	47	15	putative glucose-6-phosphate dehydrogenase [Oryza sativa (japonica	Metabolism	47		Met	47	1.77292
gnl|UG|Ta#S15823985	ACGAACAAATTTGCTAAAAATTTATCACATCTTAAGTGAACCATAATTCATATTTTGTTTACCTTTTTAGATCTGTTCTACCACTTACATTTAGTGTTGCCATTGATGTTATTTGGTTCTGGCCTCAACAGTAGTACACTCCGAATGGTAGCTTcatgTTCACTCTTTTACATCAAACCTTTTTAGCTCTTTCTcatgATCCTTGTGGcatttattttagtccatgGAGCTGTTGCTCTAGTAGATGTTGCTCTGCTTGACATCTCACGGTCCACTGGATCGGCTGTGACATCTCATAGTCCATAGTTTACAATCAGGTCATTATTGGTGCTACTGTTGTGGTTGTCGAAGGCGTTGTTGCTGCATCTGGCGGAGATGCAGTCCGAGAAGGTCAAGGAT…	83	10	ribosomal protein*	Protein	83		Pro	83	3.13089
gnl|UG|Ta#S32420068	ACTGCAAAGCAATACGGGCTATTTAGCAGGTTAAGGTCTCGTTCGTTATCGCAATTAAGCAGACAAATCACTCCACcaactaagaacggccatgcaccaccacccacaAAATCAAGAAAGAGCTCTCAATCTGTCAATCCTCATTGTGTCTGGACCTGGTGAGTTTCCCCGTGTTGAGTCAAATTAAGCCGCAGKCCACCCCTGGTGTGCCCTTCCGTCAATTTCTTTAAGTTTCAGCCTTGCGACCATACTCCCCCTGGAGCCCAAGCACTTTGATTTCTCGTAAGGTGCCGAACGGGTCAAAAAATAACACCGTCCGATCCCTAGTCGGCATAGTTTATGGTTAAGACTACGACGGTATCTGATCGTCTTCGATCCCCTAACTTTCGTTCCTGATTA…	190	4	PREDICTED: similar to rRNA intron-encoded homing endonuclease [Pan	Reproduction			Rep	411	15.5036
gnl|UG|Ta#S16057965	GCACGAGGCTAGACATCCGGATGAGTTAAAACGAGACCCTAACAAGTGGATGATTGACATCGAGTACTATTTGTCACAGCAGATTCATCCTGTCGTTTCTCGTCTGTGTGCTTCAATTGAGGGTACTAGCCCTGCCCGACTGGCTGAATGTCTTGGACTTGACTCATCAAAGTTCCAATCAAGATCAATTGGGTCTAGCAATGAGGATACGTCTACcatgCTCTTATCTGTAATTGATGATGAAGATGAGAGATATCGTGGCTGTGAGCCACTGCGTTTATcatgCCCAAGCTGTACCAATACCTTCGAGTGCCCCCCTGTGTCCAGTCTGATTGCTAGTTTATCAGATCCAAATGAAGGAAAAGATGCTACTGTGAATTTCTGGCGTCGGATGCGGTG…	85	8	putative argonaute protein [Oryza sativa (japonica cultivar-group)]	Reproduction			Sig	203	7.65749
gnl|UG|Ta#S17985265	CCGTACCGAAGGGTNCCACCAACAAGGTGAAGAAGCAAGACAAGGTcatgTCTGCGCTTGCTTTCATCGGGACTGCAGGAGctggctttactccacatgTAATTGCTGTTCAAGCTGGAGAGGATGTGGCTGCAAAGATCCTGTCATTTGCGCAGcatgGAGTTCGTGCAGTTGTTGTTCTTTCAGCAAATGGCGCCATTTCAAACGTGACCCTTAGGCAATCTGCCACTTCAGGTGGGACGGTCACATACGAGGGCCGATTTGAAATACTGTCACTGTCTGGATCGTTCACCGTGCAAGAGACTGGAGGCCATCGTAGCCGGACCGGTGGGCTGAGTGTTTCACTCGCAAGTCCTGATGGCCGCGTCTTGGGTGGCGGAATTGCTGGACTTCTGATTG…	84	9	putative AT-hook DNA-binding protein [Oryza sativa (japonica	Reproduction			Sto	552	20.8223
gnl|UG|Ta#S32643313	TTGACTGCACTGAAAAGGGATCAGGAAGCGAATGATGTGcatgCACTTGTCGGCGCGACAGATACCAATGATCAGTTACAACCAGCAAAGCAAGTCAAAAATCCTAAATNGAAGGCGCTTTCCTCTTCAGTAATTCAGAATAAAGATGGAGCAcatgCCCCAAGTACTTCTGGAAATGCTGAAGACAAGTATCCTTCAGCTCCTGAACAAATACTAGGAGCATCTGCTGcatgCTCGTTAACAGACGTTGGACGCCAGAATGCGcatgCTCCGCCGCAACAGAACGGACTTGTCGGAACAGCTGATGCTATGCCCGGATATTCCCTGTCGTCGCTGTTTCGAAGTATCTGGTCAGACCcatgCCTGGAGTTTGCATTCAGGACTCTTACAGGTGATATC…	34	20	OSJNBa0070C17.22 [Oryza sativa (japonica cultivar-group)] (with putative methyl CpG binding domain*)	Reproduction			Un	1276	48.1328
gnl|UG|Ta#S32503514	GGCATCANTACCTGTAGATATAATGCCAGGGTGTAATGATCCAGCGAATTTTGCTTTGCCTCAGCAGCCTTTGCATAGATGCCTTTTCTCTGGAGCATCCACCTACAATACATTTTCATcatgTCCGAATCCACATCAATTCGATCTTGACAATGTCAAGTTTATTGGAACATCTGGGCAGAACATAGATGACCTCTACAGGTACTCGGATGCCAAAGATCGGCTGGAATTcatgGAAAGGACATTGAAATGGCGCCATCTTGCTCCGACTGCACCGAACAGcctaggatgttatccataCACAGACAAGGACCCTTTCCTCATCGAAACTTGCCCCcatgTTTACTTTGTCGGGAATCAAGACAGATACGAGACTCGATTGTTGAAAGGAACGGAAAA…	18	38	DNA polymerase delta small subunit, putative, expressed [Oryza	Reproduction	411			2651
gnl|UG|Ta#S32572951	TNTGCAGNTACCCCTTTCACAACAAGAGGGGATTNTAATGGGTCATATAGTATCCAATcatgAACGTTTTCAGGTTANTGACACTCCAGGGCTTCTCACAAGAcatgATGATGACCGGAATAACATAGAGAGATTGACACTGGCTGTCCTTTCTTAcatgCCAATTGCTGTTCTGTATGTCcatgATCTATNTGAAGACTGTGGGACTAAGGTGGCTGATCAGTACATCACGTACAAGCATATAAAGGAGCGGTTTGGCGACCGTCTTTGGATCGACGTCGTGTCCAAATGTGATCTTCTGGACAGGGCCACGCCCTCCAGGTTCGACGATGCCGCTGATGATGGCGTCGATGATGAATTAAGGAGATACAGAGAGTTTGGACCGGAAGACGCCATCCG…	20	30	Nucleolar GTP-binding protein 1-like [Oryza sativa (japonica	Signalling
gnl|UG|Ta#S16191894	CCCACGCGTCCGAAGGTACCATTGGCGGTATTCTTCTcatgTCAGTTCTATCATTTCTTTTTATTCTTCACAATGAGAAAAAGAAGACGAAAGAATTCTAAAAAAAGAATGGCGGCCCTACATTAGAGAAGGCAAATGTCATTAAACTTTTCAAAAAGGGGGAGCTCAAGCCAATTTTGAGGAGTAGTAACTTAATTGGAAAAGGTTACTTTGGTGAAGTTTACAAGGGCCTTCTTGACAATAAATTAGTTGCAATAAAGAAGCCGATTAATGGTAGTGTGCTAGAGAGTGAACAATTTTCAAATGAAGTCATCATCCAATCTCGAGTCATTCACAAGAACATTGTTAGGCTCATTGGTTGTTGCCTTGAAGTTGATGCCCCcatgCTGGTCTACGAGT…	21	27	putative wall-associated protein kinase [Oryza sativa (japonica	Signalling
gnl|UG|Ta#S18010719	GCTGCTGGGCCGCCCGAAAACGATTGGGCCCGTTTGGTGGGGCGCGCGCCTTTTTTAACAAGCCCCTGCAGGCCCTAGCCCCGGCGGGCAGGAGTGGCCCTTTATCAGCCCTTTCCCGCCCATCCGAAGGTNCGGCCCGAATTCCGAGATACATTTTTTCTGGGTTTTCCAGGGAAACCGGCTTGTTCCCCACCGGCGCTGTCCCCCGGGGGAGTCCCACCCCGCACTTATCCTGGGCGACCTCCTTAAAGGGCCTTGCCGCGCCCTCCGTTACCGAAATCAAGATTGGCGCTGCACCTGGGCCCCCGCGGGCCCCGGAGCCTAAGTTCGCCAAGTGCCTCGCCAAGGACCCGCGGGAGCACCGGCGTGCTCTTCGGCTTCCGCGTCTCGGGGGTcatg…	97	6	putative inositol-(1,4,5) trisphosphate 3-kinase [Oryza sativa	Signalling
gnl|UG|Ta#S17883810	GTGcatgGATGGGGTATATAACTTGATTGAAAGAAGATGGACTAGATACGTTACCTTGCCCGTCGTATGATATTACGAACcatgGTNTCGTATGTGATTAGGTATGGTCAGACCCTGATAAAGATGTTGATGGCTGGGGTGAGAATGAGAGGGGCAAGTCATACACGATCGGAGCAGATAAGAAGGCAGAGTTCCTTGAGAAAcatgATCTAGATTTGTATGGCAGGACTCACCAGGTGGTGGAGGATGGATATGAATTCTTAGCAAAGAGTCAGCTCGTAACTATATTCTATGCACCAAACTATTGTGGTGAGTTAAACAATGCTGGTGCcatgATGAGCATAGATGATTCACTAAcatgTTCATTACAGATCATCAAGCCTTTTGATAAGAAAGGGA…	23	25	putative serine/threonine protein phosphatase PP1 [Oryza sativa	Signalling
gnl|UG|Ta#S12966614	TCGGCACGAGGGACAGATTCAGTTCAGATAATTTGATCGGAAAGGGAGGGCACGCTGAGGTGTACAAAGGACAGCTTGCTGATGGACAGTTTGTGGCGGTGAAGAGGTTAACAAAAGGCGGCAACAAGGAGGACAGGATCAGCGATTTCCTGTCCGAGCTTGGAATAATAGCGCACGTCAACCACCCAAACGCGGCACAGCTCTTGGGGTTCAGTGTGGAAGGGGGCTTGCACCTGGTTCttcagttctcaccacatgGAAGCTTGGCTTCTCTTCTCcatgGTGCAAAGGGAGGCCTCAGGTGGAAGGCCCGGTTCAATATCGCACTTGGAATTGCTGAAGGGCTATTTTATCTACACGAAGGCTGCCACCGGCACATAATTCACAGGGACATCAAGG…	23	25	putative receptor protein kinase PERK1 [Oryza sativa (japonica	Signalling
gnl|UG|Ta#S22368491	ACGCTTGACCTTAGGCCTATTTAGGTGACTTCTACAACGAGTTTGTACAAAAAAGCATTCTCGTACCGGTCCGGAATTCCCGGGATATCGTCGACCCACGCGTCCGTCTTTATGAATCCCATcatgCCAATTGTATCGAGTGAACGTGTGGAGCCTGGTCTTGTGGcatgACCGACTCCGCAAGTGTGATGGCTGAGcatgCATTGACATAAGGTGTATGTCAACGTCGCGTTTCATTGACATCAGAACTTCAATGGGAGATCAGACACAGTATTTTGTGGAGTTTTTGATGGTcatgGTCCAcatgGCCATCTCGTCGCGCGGAAAGTAAGAGATACTCTCCCTTTGAAGCTGTGTGATTTGATATATGATGACTATGGGGAGAGCCCAACCAGCAAT…	19	35	protein phosphatase 2C, putative, expressed [Oryza sativa (japonica	Signalling	203
gnl|UG|Ta#S12922882	ATCATTCTCATAAGTAGAGCGCATCATTTAAGCCAAGCAAGCAGTGCTcaatacaaatccaccatgAAGACCTTTCCCATCCTTGCCCTCCTTGCTATTGTGGCGACCACCGCCACAACTGCAGTTAGAGTTCCAGTGCCACAATTGCAGCTACAAAATCCATCTCAGCAACAGCCACAAGAGCAAGTTCCATTGGTACAAGAACAACAATTTCAGGGGCAGCAACAACCATTTCCACCACAACAGCCATATCCGCAGCCGCAACCATTTCCATCACAACAACCATATCTGCAGCTGCAACCATTTCCACAGCCGCAACTACCATATCCGCAGCCGCAACCATTTCGACCACAACAACCATATCCACAGCCGCAACCACAGTATTCGCAACCACAACAA…	238	3	Alpha/beta-gliadin A-II precursor (Prolamin)	Storage
gnl|UG|Ta#S12923304	GAAAATGCAAAGTACGTAGTAGTTAACGCAAATCCACcatgaagaccttactcatCCTGACAATCCTTGCGATGGCAATAACCATCGGCACCGCCAATATCCAGGTCGACCCTAGCGGCCAAGTACAATGGCTACAACAACAACTAGTCCCCCAGCTCCAACAGCCATTATCCCAGCAACCACAACAAACATTTCCCCAACCTCAACAAACATTCCCCCATCAACCACAACAACAAGTTCCCCAGCCTCAGCAACCACAACAACCATTTCTCCAGCCCCAACAACCATTCCCCCAACAACCACAACAACCATTCCCCCAGACTCAACAACCACAACAACCATTTCCCCAGCAACCACAACAACCATTTCCCCAGACTCAACAACCCCAACAACCATTTC…	64	11	gamma-gliadin [Triticum aestivum]	Storage
gnl|UG|Ta#S12923123	CGCTTGTAGCTAGTGCAAACCTAACCCAATGTAACAAAATAATTCATTTCAGATGGAGCCAAACAGAATTATTAAAGCTGATGCAAAGAAGGAAAAGAGGTGGTTCCTGGGCTACTATAAATAGGcatgAAGTATAAAGATCATCACAAGCACAAGCATCAGAACCAAGCAACACTAGTtaacaccaatccaccatgAAGACCTTCCTCGTCTTTGCCCTCCTCACCGTTGCGGCGACAAGTGCAATTGCGCAGATGGAGACTAGATGCATCCCTGGTTTGGAGAGACcatgGCAGCAGCAACCATTACCACCACAACAGACATTTCCACAACAACCACTATTTTCACAACAACAACAACAACAACTATTTCCTCAACAACCATCATTTTCGCAGCAAC…	56	13	gliadin gamma	Storage
gnl|UG|Ta#S12923126	CCCAGGCGGTGTCCCGGCAACTATAAATAGGcatgAAGTATAAAGATCATCACAAGCACAAGCATCAAAGCCAAACAACACTAGTTAACACCAATCCACAATGAAGACCTTCCTCGTCTTTGCCCTCCTCGCTCTTGCGGCGGCAAGTGCCGTTGCGCAaatttcacagcaacaacaACAACCACCATTTTCACAGCAACAACAACCACAATTTTCACAACAGCCACCATTTTCCCAGCAGCAACAACCACCATTTTCGCAACAACAACAACAACCACCATTTGCGCAGCAACAACAACCACCGTTTTCACAACAACCACCAATTTCACAGCAGCAACAACCACCATTTTCACAGCAACAACAACCACAATTTTCACAGCAACAACAACCACCATATTC…	48	14	low molecular weight glutenin subunit LMW-Di31 [Triticum turgidum	Storage
gnl|UG|Ta#S19133035	AACACTAGTtaacactagtccaccatgaagaccttcctcatCTTTGCCCTCCTCGCCGTTGCGGCGACAAGTGCCATTGCACAAATGGAGAATAGCCACATCCCTGGTTTGGAGAGACCATCGCAGCAACAACCATTACCACCACAACAAACATTAACGCACCACCAACAACAACAACCCATCCAACAACAACCACACCAATTtccacaacagcaaccatgttcacagcaacaacAACAACCACCATTATCGCAACAACAACAACCACCATTTTCGCAGCAACAACAACCACCATTTTCACAGCAACAACAACCAGTTCTACCGCAACAACCATCATTTTCGCAGCAACAACTACCACCATTTTCGCAGCAACAACAACCACCATTTTCACAGCAACAA…	46	16	low-molecular-weight glutenin subunit group 3 type II [Triticum	Storage
gnl|UG|Ta#S12922884	AAGCTTATCTAGTTTACACGTAACAACTTGTAGAACATTACAAAATTTATGCTTGCTAATAACTTCTAGAACACTACAACACTTGAcatgTAAAAGGAATTTGACGAGTcatgGCCTACTAAAGCAAGTTATATTACTAGTCTTATCTATCTTAATAGACCACACAAGATTACGAACTAAGTACCGTGACAGCcatgCTTATCTAGTTTATGTGTAGCAATTTGCAGAAAATTACAAACTTAGTTTTAGAAAAATAGGCAATCTAGATTAGTGTTTGAGCTGTAAAGTGAATAAGATGAGTcatgcatgttatcacaccttttTGGTGGTGGAATGATAGTGCAACAACAAGGAACTTTAATGACCAGTCCAAGAATACACTTGTAAGTAGTGCCACCA…	35	19	alpha-gliadin [Triticum aestivum]	Storage
gnl|UG|Ta#S13005586	AAAGCGATTGCCAAGTGATGCAGCACCAATGCTGCCAAGAATTAGCACAGATTCTTCAGCAGCTCCAGTGCGCACCCATCCATAGCGTGGTGCATTCCATcatgGTGCAGCAGCAGCAGCAACAACACCAACAACAACAACAACACCACCAAGGcatgCATATCCTGTTGCCATTATTTCAACAACAACAGTTGGGTCAAGGTATTTTGGTCCAAGGCCAGGGCATCATCCACCCTCAGCAATTAGTTCAATTGGAGGCGATCAGGTCATTGGTGTTGCAAATTTTTCCACCcatgTGCAAGGTGTATGTCCCACCTGAGTGCTCCATCATCAGGGCCCCATTTGCCAGAATAGTCGCGGGGATTGGTGGCCAATGAAAAAAGCAAGATTTATATTAAT…	25	24	gamma-gliadin [Triticum aestivum]	Storage
gnl|UG|Ta#S12923306	CTCGAGCACAATCATCAAATCCAAGTAAGTAATAGTTAACATAAATCCACcatgAAGACCTTACTCATCCTGACAATCATTGCGGTGGCACTAACTACCACCACCGCCAATATACAGGTCGACCCTAGTGGCCAAGTACAATGGCCACAACAACAACAACCATTCCCCCAGCCCCAACAACCATTCTCCCAACAACCACAACAAATTTTTCCCCAACCCCAACAAACATTCCCCCATCAACCACAACAAGCATTTCCCCAACCCCAACAAACATTCCCCCATCAACCACAACAACAATTTCCCCAGCCCCAGCAACCACAACAACCATTTCCCCAGCAACCACAACAACAATTTCCCCAGCCCCAACAACCACAACAACCATTTCCCCAGCAACCACAA…	21	27	gamma-gliadin [Triticum aestivum]	Storage
gnl|UG|Ta#S16058509	GCACGAGGCCAATCTACAGATCAATTCACTGACAGTTCACTGAGATGGCTAAGCGCCTGGTCCTCTTTGCGGCAGTAGTCGTCGCCCTCGTGGCTCTCACCGCCGCTGAAGGTGAGGCCTCTGGACAACTACAATGTGAGCACGAGCTCGAGGcatgCCAACAGGTGGTGGACCAGCAACTCCGAGACGTTAGCCCCGGGTGCCGCCCCATCACCGTCAGCCCGGGCACGAGACAATACGAGCAGCAACCTGTGGTGCCGTCCAAGGCCGGATCCTTCTACCCCAGCGAGACTACGCCTTCGCAGCAACTCCAACAAATGATATTTTGGGGAATACCTGCACTACTAAGAAGGTATTACCCAAGTGTAACTTCTTCGCAGCAGGGGTCATACTATCCAG…	19	35	high-molecular-weight glutenin subunit Bx17 [Triticum aestivum]	Storage	552
gnl|UG|Ta#S17980503(for)	TTAACACACCGTGCGTTAGTACTTACATACGACTTTGTATTAGGGACACTTTGTACAAGAAAGCTGGGTACGCGTAAGCTTGGGCCCCTCGAGGGATACTCTAGAGCGGCCGCCCTTTTTTTTTTTTTTTTTTTTTTTTTTTTTTTAACAAATGCAAATCTTTCATATTTTGATTCCACTGGCATCACcatggtttattggctcgtATTTTGAAATCGTAGCAGTTATCAAGACAAACAATGCAAGTCTTTCATAGTATTTTGATTCCGCTGTCATCGCTACAGTTTATTTTGGTATGTATGATTCCACTAGCATCACTACGGTTTGTATGGACTGGACATTCCTCCAATTACCGTGCTGCCCGTTTTCAGAGTGCCATCCGCATTTCTCTCGAGCAGA…	374	1	no hit (TAGS MATCH FORWARD TO THIS)	Unknown
gnl|UG|Ta#S12872250	GAGGACGCGCAACCGGCGAGGAGGATGGCCACGGAGCAGAGTTGACGCGCTCCTCTTCCTCCCTCTcatgTGGAAAAGAAAAAGTAGGACACGACGAGCGCCTCTCTGTCTCTCTCTCGCACGCGCGGAAATGGAGATGTGAGGGGGAAGGTGCTGCCTCGCCGGTGCCGCCCTGGCTCGCCGCGCCGGCGGTGGCTCGCGCACCGGAACTGAGCGGGCGGGCGAGAGAGGAATGGACGAGCGAGAGAGGCGCTGGGGGCGGAATGGCGTTAGAATTTCTGATGGATCGATTGGGTCAGAGCTTTGATCTGGCGAAAACGGCGCCGAACCGTCGGATTGAAATGGACGTTTCGGAAGGTTCTAAAATTCTTAATTGAAAATGAGAACGGAGAACATTCG…	338	2	no hit	Unknown
gnl|UG|Ta#S32610130	CGATCGATGGTGGCGAGAACGGATGCGCGAGGGATGCAGCCGAGGGACGGACTCATCGAGCGTTCCTTGCGAGTAGATTAGTCACTAGTGTAAGATCATcatgcatgGGTCCTTTCTTCTTCTTTTTCTAGTTTTCCTGTTGTCGAGAGAGAGAGAGAGGAGGGGGGAGAATGTTTGTTTCCGGGGTTGCAAGCAACGTTGgccatcaatcatcacacgCGATTCCTTTCTTTCTGCTTCAGTTTCAGATAGTCTGCTCGTGAGATTCCTTTCTGCTTCAGTTCAGTTTGCTTCTGCAAAACATACCTGGTTGTTGTGTCCGCTTGATACTCTCAGGCTCAAAAGTGCTTGCAAAAAAAAAA	166	5	no hit	Unknown
gnl|UG|Ta#S24455932(rev)	TTTTTTTTTTTTTTTTTTTTTTTTTTTTTTTTTTTTTTTTTTTTTTTTTTTTTTTTTTTTTTTTTTTTTTTTTTGTGACAATAACTTTCTTTGTCTTTTATTCTcatgtttgaactagtataGGTCGGCGTTACAcatgatggtacacatcacTTTTATTTATCATCGTTACACTGAACACTCCATTGACTAAACAACGATGATCCACCGGTCTAGTACTATAGCTCTTCGTTTCATTGGCCcatgATGCCTATACCACTACTGCAGATGGTTATTGTTGTGGATAAGGTTGCTGAGGTTGGTGTGGCTGCAGAGGGAATGGTTGTTGGGGTTGCTGGGGAATTATCTGTTCTCCTTGTTCGGGGAATGCTTGTTGGGGTTGGGGAAATGGTTGTTGTG…	92	7	no hit (TAGS MATCH FORWARD TO THIS)	Unknown
gnl|UG|Ta#S26027296	GCGACCCACGCTGCCGCTGAGAGATNCTNATCAGTCGGCTGCCCACCATCGCCGGTCCAAGAAGCCGCCTGCTCGTCGGCTACTCCGCCGCCCCACTCGCCCATCCACCCACCTCCCTTCCCCGGATTCAGGACCGGATCGGCCTTCCCCTATGGACATCACAATCAATTCCTTGACGTACAAAGGTTCGATTCCAGATGCAATTAATCAATCAAGAAGGGAGAAAAAACTCTTTGTAATTTACATATCAGGTCAAGATGAAACCTCAAGTAGTTTGGAACAGTCTACATTGGTTGATGAAcatgTGGCTGCAGTGATAAGCAGATGTTGCATATTCTTGCAACTAAAACAAGGCAATGTTGACGCGCTTCAATTTTCAGCTATCTATCCACAGAAGTC…	60	12	UBX domain, putative [Oryza sativa (japonica cultivar-group)]	Unknown
gnl|UG|Ta#S16466298	CCACGCGTCCGGCACTTTATTCTAGACAAAGTGCAGCCCCCTTATACaagtgaaaatgactcatcAGATGTGCTGTTGAAGGATGGATAAcatgACAAGCGATCAAGTTcatgAAAGGAGTGGTCAATGTTGGAGCATATCTATATTTCTTTGATATCTGTTGATACTTATTAGGTTGGAAGTGCAAATTCTTGTCTGCTTTCTACAGACTGGGGAGCGAGCAATGTTGTTTTACTGGCATATTTTTATGATTTCAAAAAATGTTATAGACGATAGCCAATGCTGTTATGGGGTGCTTTTGAACcatgATTTCATTGTGTCATTCTTTGGATCTGGTTAAAAAAAAAAAA	44	17	no hit	Unknown
gnl|UG|Ta#S22389847	TTAGGCCTATTTAGGTGACTCTCTAGAACAAGTTTGTACAAAAAAGCAGGCTGGTACCGGTCCGGAATTCCCGGGATATCGTCGACCCACGCGTCCGCGACCTATCGCCTCCTCCTCCTCCTCCCAACGGAAGTCACAGCACGGAAGGGCAGCCGCGGGAGCCACCGACCGACGGAGCCACCCTTCGCCGTAGGTCGCCGCAGGAGCCGTCGCGCTCTTAGCCGCGGGACGCCGCCCTTCGCCGCAGGTCGCCGCGGGAGACGCCGCCGCGACGCCGCGGGAGCCGCCGACGGAGCCGCCCGCCGCGCCCTTCGAGCCGCAGGTCGCCGTTCCTCTTCTGCTTCCCGGCGGCCAAATGTGAGCGTACAACCAAGAGcatgTGGcagaggagcggaggca…	39	18	no hit	Unknown
gnl|UG|Ta#S13179349	GCTCACGGAAGCGAGCGCCATCAACTCCAAGGGCTAGCAGCGCGGCTTGcatgCTGTGGTTGAATCTCAAAATGTTTGTGTATTATCAGTGGCTGTTTCTTGTATCAAAGTTCTCGGTCGCCACCATTAAGCATTTTGTTCTCGTTTCTCtaatatattatgttcatgTTCTAAATTTTGTTCGTGTGTTCTTCATCTGAAGCTAAAGCTTTTTCAATTATCAAGAGGACTTTACTGTAAACTAGGAAAGCCTTCTTCAGATGATTAAATGATCGATTGCTCAAAAAAAAAAAA	27	23	no hit	Unknown
gnl|UG|Ta#S32583944	GGGGGTAATACACCAGATGTTGTGGAGAAAAGGAATGcatgGCGTAAACAGATCAAGGAGAATCTCATCGCGGCGGCAGCAAATGGAAAGGACCTAGAAGAGACAGCCAGTGACGATGACACCTTGGATGTGAGTGAAGATGATTTCTTTATGTCTGGAAGTTCAAGTGatgaagaggcagatgatgAGCTTACCGATAAAAGTACAAAAGAACCTGGTGCTTCAGGTAGGGCAGCGTCTGGTATGTCGAGTGATGAAAAGAACCAGAGAGATGCTCGGGTGCTTATGCCACCACCTCGCTCATTACCACCTAATAGAGCTAGATCTGCGGATAAACGTGCGGTGTCCAGCTCTAGCAATGCTTCGACCAGCACAAGCGGTAACTCATTCAAAAATAGG…	21	27	unknown protein [Oryza sativa (japonica cultivar-group)]	Unknown
gnl|UG|Ta#S16228057	CCACGTCGTCCGACAACACACAACCTAGCTAGGTACTGCAAGGTACTTGTAGTTGCTGCTGATCAATCTTGCACACCCAGTTGAAGGTCGACCAGACGAGGGTGCCAAGcatgGCGTCCAAGGGTCTCATTGTGGTTGCTTTCCTGCTTGCTGCGGCTTTCCTCGTGGCCACAGCTGAACAAACTCAGGCCAACAAGGAAGAGACCCAACCCGGTGTTCAGGGCGGCTACCCTGGACACAACGGAGGCGGTGGCGGCGGTTATCCTGGACACGGAGGAGGCGGTGGCGGCGGGTACCCTGGACACGGTGGGGGTGGCGGCGGCGGCTGCAGTCACCGATGCTGCGGGCACGGTGGCTGTCACTGCTGCGCCGGCCCCGACGAGATCCCGGAGTCCAAGT…	20	30	no hit	Unknown
gnl|UG|Ta#S17975314(rev)	AAGAGAGAAGGATCACTTGAAGAACTTcatgCTACAGACATATAATGTATGAGAGAGAAGCAGTATTTCAATGGAAcatgAcatgCAAGAGCGTTGCCAGCTGACAAATATGACGGTTCATTCAGACAGAACTAGACCGTTCTGATACTCATCGTCAGACGTATTAgcagacagcagcaacatgTATTCAGAGCAGACAAAATCAGATGAAGGCTACACTGAAGAGATGATTAAGACCCCCTAGCATTTTATGGTAGTGTTTACTTCAGCGATGACGAGGACTACTTCcatgAAGAGTTCCGCTAAGGCATCTGCAGATCATAGGCATCCTAACcatgAAATGGGATAGGCAATCTAGCAGGAAGGATTCCGAATGCATCATTACTAATCAAAATGTTG…	20	30	no hit	Unknown
gnl|UG|Ta#S12917789	TTCACAAATCTTCACTGCATCCTCGCAACAACTGCTNACTCTGGAGAAACAAGTTACTTAGACCATATTGTGAACTTGAAACCCGATTCAGAAACAAATGCTATGAATCGAATTGGATATGAATTGTTTAAAGTAATCGAATTTGCTGGACTCTAGCACGAATTAGTAGCTAATGCAGTAACGGTGCAGACATTGAACTTGTAAGTGAAATGACGCTTGGAACATCTTTATGGcatgGTTTTATAACCAAGAGATTTCTATTGGGTAATCTTATTGCGTTAATTTCTGGAACTCAGTCGTTTGACTTCCTTTcatgGTACTGGAGTTATTGTAAATTCTTCTGGAAGAAGTTGTAATTTCAGcttgtctttattcccacaGCCCTAcatgATGAAATTA…	20	30	no hit	Unknown
gnl|UG|Ta#S12932494	CCCCGAGACCACCGTACTCCGACCGACGAACCCCCTTTTAGCAGCTTCCAAACCCTAGAAGGGGAGCAGGCGGAGCAGCGCGGAGGGGAGCATTCGAGGAGCGCCGCGATGGCCAAGGCGCGGAAGCAGAAGCCGGAAGGGGGCGCCGGCGGAGGCCCCACCGTGCTCCACCAGAAGCTGTGCCTCTCCATCGAcatgGAGAACCAGCTGATTTACGGGTACACCGAGATGAAAGTTCTACTAGCTGAGAACGatagtttcgctctacatgCTGACAGTATGACGATTAGGAACATATTGGTGGATGGTGAGGCTGCTGAGTTTGAGTACTCTCCTCATTGGAGAAGTGTTGATGATCAGTCGAGTTGGTTGTCAGTATcatgtttgaagactgctgCT…	19	35	unknown protein; 58745-68005 [Arabidopsis thaliana]	Unknown
gnl|UG|Ta#S32736316	ATCTTTTTTTAGTCGGAGATAGCGGTACATcatgAGCACTCTGGCAATAACCAACTCATCACAAAcatgTGACGATTACGACAACACATcatgCACACACACACAACAGAAGCAAAGCAACAGCCTGTGAGTGCACTTTGTACACTGTCACTGGCGTAGCTAGCTAGCTAGGCAGAGATGGCGAAGAAAGTGCAGGTGATCGCTACGCTCCTGACCCTGaaccttctcttcttcaccTTCGCCAACGCCACTG	18	38	no hit	Unknown
gnl|UG|Ta#S17886389	AACAGCTATTTGGATGATTACGCCACGCTATTTATGTGACACTATAGAATACTCAAGCTATGCATCCAACGCGTTGGGAGCTCTCCCATATGGTCGACCTGCAGGCGGCCGCACTAGTGATTTCGAGCGGCCGCCCGGGCAGGTGGGCTTTTTTTTTTTTTTTCTTTTTTTTTTTTTTTTTTTTTTTTTATAGATAAATCACGCACATTACTTAGATACGAACGTAGTTCGACGCACACAATATCAGTTCACCACTCTGTTTTGTTCGTTGAACCTACCGGCACccaggccacaacaccatgAACTGcatgTGTATTATTAATTCGATCGATCCTAAATCACACACAACGACTAGGTAGAACGACACGGATCTGTCCGCCAAGGCCTAGCTAAGCTTCA…	18	38	LacZ-alpha [Shuttle vector pLPV111]	Unknown	1276

## Sheet: top_50_plus_wrong_for
Comment	hot-cold p val	xi-scorp p val	hot-cold (for) pval	xi-scorp (for) pval	best p-val	EST	seq	xi1	xi2	xi6	sc3	sc4	sc5	Total	hot	cold	xi	scorp	for xi1	Rank_for_Xi1	for xi2	RANK_for_Xi2	for xi6	RANK_for_Xi6	for sc3	RANK_for_Sc3	for sc4	RANK_for_Sc4	for sc5	RANK_for_SC5	For_total	RANK_for_total	hot for	RANK_hot_for	cold for	RANK_cold_for	xi for	scorp for	rev xi1	RANK_rev_Xi1	rev xi2	RANK_rev_Xi2	rev xi6	RANK_rev_Xi16	rev sc3	RANK_rev_Sc3	rev sc4	RANK_rev_sc4	rev sc5
	1e-05	ns	ns	ns	1e-05	gnl|UG|Ta#S12872250	GAGGACGCGCAACCGGCGAGGAGGATGGCCACGGAGCAGAGTTGACGCGCTCCTCTTCCTCCCTCTcatgTGGAAAAGAAAAAGTAGGACACGACGAGCGCCTCTCTGTCTCTCTCTCGCACGCGCGGAAATGGAGATGTGAGGGGGAAGGTGCTGCCTCGCCGGTGCCGCCCTGGCTCGCCGCGCCGGCGGTGGCTCGCGCACCGGAACTGAGCGGGCGGGCGAGAGAGGAATGGACGAGCGAGAGAGGCGCTGGGGGCGGAATGGCGTTAGAATTTCTGATGGATCGATTGGGTCAGAGCTTTGATCTGGCGAAAACGGCGCCGAACCGTCGGATTGAAATGGACGTTTCGGAAGGTTCTAAAATTCTTAATTGAAAATGAGAACGGAGAACATTCG…	23	117	17	36	73	72	338	95	37	52.3333	60.3333	0	1443	0	1138	0	1255	0	1399	0	863	0	911	0	2550	0	1543	0	2379	0	0	23	3	117	1	17	3	36	1	73	2	72
	ns	ns	ns	ns	ns	gnl|UG|Ta#S32610130	CGATCGATGGTGGCGAGAACGGATGCGCGAGGGATGCAGCCGAGGGACGGACTCATCGAGCGTTCCTTGCGAGTAGATTAGTCACTAGTGTAAGATCATcatgcatgGGTCCTTTCTTCTTCTTTTTCTAGTTTTCCTGTTGTCGAGAGAGAGAGAGAGGAGGGGGGAGAATGTTTGTTTCCGGGGTTGCAAGCAACGTTGgccatcaatcatcacacgCGATTCCTTTCTTTCTGCTTCAGTTTCAGATAGTCTGCTCGTGAGATTCCTTTCTGCTTCAGTTCAGTTTGCTTCTGCAAAACATACCTGGTTGTTGTGTCCGCTTGATACTCTCAGGCTCAAAAGTGCTTGCAAAAAAAAAA	24	31	25	16	25	45	166	28	27.5	26.6667	28.6667	0	1443	0	1138	0	1255	0	1399	0	863	0	911	0	2550	0	1543	0	2379	0	0	24	1	31	5	25	2	16	4	25	7	45
	1e-05	ns	ns	ns	1e-05	gnl|UG|Ta#S18010719	GCTGCTGGGCCGCCCGAAAACGATTGGGCCCGTTTGGTGGGGCGCGCGCCTTTTTTAACAAGCCCCTGCAGGCCCTAGCCCCGGCGGGCAGGAGTGGCCCTTTATCAGCCCTTTCCCGCCCATCCGAAGGTNCGGCCCGAATTCCGAGATACATTTTTTCTGGGTTTTCCAGGGAAACCGGCTTGTTCCCCACCGGCGCTGTCCCCCGGGGGAGTCCCACCCCGCACTTATCCTGGGCGACCTCCTTAAAGGGCCTTGCCGCGCCCTCCGTTACCGAAATCAAGATTGGCGCTGCACCTGGGCCCCCGCGGGCCCCGGAGCCTAAGTTCGCCAAGTGCCTCGCCAAGGACCCGCGGGAGCACCGGCGTGCTCTTCGGCTTCCGCGTCTCGGGGGTcatg…	3	47	8	9	28	2	97	37.5	5.5	19.3333	13	0	1443	0	1138	0	1255	0	1399	0	863	0	911	0	2550	0	1543	0	2379	0	0	3	45	47	4	8	10	9	11	28	5	2
	0.01347	ns	ns	ns	0.01347	gnl|UG|Ta#S16057965	GCACGAGGCTAGACATCCGGATGAGTTAAAACGAGACCCTAACAAGTGGATGATTGACATCGAGTACTATTTGTCACAGCAGATTCATCCTGTCGTTTCTCGTCTGTGTGCTTCAATTGAGGGTACTAGCCCTGCCCGACTGGCTGAATGTCTTGGACTTGACTCATCAAAGTTCCAATCAAGATCAATTGGGTCTAGCAATGAGGATACGTCTACcatgCTCTTATCTGTAATTGATGATGAAGATGAGAGATATCGTGGCTGTGAGCCACTGCGTTTATcatgCCCAAGCTGTACCAATACCTTCGAGTGCCCCCCTGTGTCCAGTCTGATTGCTAGTTTATCAGATCCAAATGAAGGAAAAGATGCTACTGTGAATTTCTGGCGTCGGATGCGGTG…	1	20	11	11	27	15	85	23.5	9.5	10.6667	17.6667	0	1443	0	1138	0	1255	0	1399	0	863	0	911	0	2550	0	1543	0	2379	0	0	1	165	20	6	11	7	11	9	27	6	15
	ns	ns	ns	ns	ns	gnl|UG|Ta#S17985265	CCGTACCGAAGGGTNCCACCAACAAGGTGAAGAAGCAAGACAAGGTcatgTCTGCGCTTGCTTTCATCGGGACTGCAGGAGctggctttactccacatgTAATTGCTGTTCAAGCTGGAGAGGATGTGGCTGCAAAGATCCTGTCATTTGCGCAGcatgGAGTTCGTGCAGTTGTTGTTCTTTCAGCAAATGGCGCCATTTCAAACGTGACCCTTAGGCAATCTGCCACTTCAGGTGGGACGGTCACATACGAGGGCCGATTTGAAATACTGTCACTGTCTGGATCGTTCACCGTGCAAGAGACTGGAGGCCATCGTAGCCGGACCGGTGGGCTGAGTGTTTCACTCGCAAGTCCTGATGGCCGCGTCTTGGGTGGCGGAATTGCTGGACTTCTGATTG…	20	6	17	13	10	18	84	8	17	14.3333	13.6667	0	1443	0	1138	0	1255	0	1399	0	863	0	911	0	2550	0	1543	0	2379	0	0	20	4	6	14	17	3	13	6	10	15	18
manual BLASTx: ribosomal protein	ns	ns	ns	ns	ns	gnl|UG|Ta#S15823985	ACGAACAAATTTGCTAAAAATTTATCACATCTTAAGTGAACCATAATTCATATTTTGTTTACCTTTTTAGATCTGTTCTACCACTTACATTTAGTGTTGCCATTGATGTTATTTGGTTCTGGCCTCAACAGTAGTACACTCCGAATGGTAGCTTcatgTTCACTCTTTTACATCAAACCTTTTTAGCTCTTTCTcatgATCCTTGTGGcatttattttagtccatgGAGCTGTTGCTCTAGTAGATGTTGCTCTGCTTGACATCTCACGGTCCACTGGATCGGCTGTGACATCTCATAGTCCATAGTTTACAATCAGGTCATTATTGGTGCTACTGTTGTGGTTGTCGAAGGCGTTGTTGCTGCATCTGGCGGAGATGCAGTCCGAGAAGGTCAAGGAT…	15	14	11	12	16	15	83	15	13.25	13.3333	14.3333	0	1443	0	1138	0	1255	0	1399	0	863	0	911	0	2550	0	1543	0	2379	0	0	15	6	14	7	11	7	12	7	16	11	15
	ns	ns	ns	ns	ns	gnl|UG|Ta#S26027296	GCGACCCACGCTGCCGCTGAGAGATNCTNATCAGTCGGCTGCCCACCATCGCCGGTCCAAGAAGCCGCCTGCTCGTCGGCTACTCCGCCGCCCCACTCGCCCATCCACCCACCTCCCTTCCCCGGATTCAGGACCGGATCGGCCTTCCCCTATGGACATCACAATCAATTCCTTGACGTACAAAGGTTCGATTCCAGATGCAATTAATCAATCAAGAAGGGAGAAAAAACTCTTTGTAATTTACATATCAGGTCAAGATGAAACCTCAAGTAGTTTGGAACAGTCTACATTGGTTGATGAAcatgTGGCTGCAGTGATAAGCAGATGTTGCATATTCTTGCAACTAAAACAAGGCAATGTTGACGCGCTTCAATTTTCAGCTATCTATCCACAGAAGTC…	2	5	16	9	10	18	60	7.5	11.25	7.66667	12.3333	0	1443	0	1138	0	1255	0	1399	0	863	0	911	0	2550	0	1543	0	2379	0	0	2	68	5	21	16	5	9	11	10	15	18
Not Antisense	0.03419	ns	ns	ns	0.03419	gnl|UG|Ta#S12990318	TTTTTTTTTTTTTTTTTTTATCCAAAcatgATGTTGTGGTTCGGATAATATAGTACTAAAATAGAGTAGGCATATGTCTCATACATAAGTACATAGtcatttgtctcatacataGAATAGACATAAGTCTCACACATAAATAGATGGTAATGTCTGTACTGATAGATAGAAGCGTCAGTGACGACGTCTGGCCTCGAGGGGAGGCGGATCTGGAATCGGCGTCCATCCCcatgTGTCAGGTGCCCTAATGGGACACGGTGCAATCTCAGACTCTTCCTGGTcatgTTGTGTATCCTGTGTGGGGCCTGGTGGAGGAGTCGAAAAcatgTTCATCCAGTGGGTGTGCTGCGATATCGGAGCCTGTATGTGATCCTCGGGATGATGATCACTCCCCCACGT…	18	2	3	9	4	18	54	3	12	7.66667	10.3333	0	1443	0	1138	0	1255	0	1399	0	863	0	911	0	2550	0	1543	0	2379	0	0	18	5	2	67	3	25	9	11	4	40	18
	0.02303	ns	ns	ns	0.02303	gnl|UG|Ta#S17988646	TCGACCCACGCCTTCGGAGAAAGGAAAGCCGTATAATTCCCACCCGAAGCAAAGCACAATATTCCCATCCCACCGGCACCGCCGCCTCCTCCCCAAGTCAAGCCCCATCGTCTCTCCTGTGTGCACTGGTTATCTAGCAGGGACAGAGAAACCATACAGACTAGACTACcatgTCAGGAGGATCGGATGTATCTTCACCATCATCAGGACGAATTAGCACGAGTTCTTTGTCAGACTTGAAGGACTTGGATCTTTCTTCAGAGTCTGGCTGCTTGTCCATTGTTGTACTAGGTGCTTCTGGGGACCTTGCTAAAAAGAAAACTTTTCCAGCACTCTTCAACCTTTTTCAACAGGGATTTATACAATCTGGAGAAGTCCATATATTTGGGTATGCAAGAT…	14	4	12	10	0	7	47	2	10.75	10	5.66667	0	1443	0	1138	0	1255	0	1399	0	863	0	911	0	2550	0	1543	0	2379	0	0	14	7	4	26	12	6	10	10	0	302	7
	ns	ns	ns	ns	ns	gnl|UG|Ta#S16466298	CCACGCGTCCGGCACTTTATTCTAGACAAAGTGCAGCCCCCTTATACaagtgaaaatgactcatcAGATGTGCTGTTGAAGGATGGATAAcatgACAAGCGATCAAGTTcatgAAAGGAGTGGTCAATGTTGGAGCATATCTATATTTCTTTGATATCTGTTGATACTTATTAGGTTGGAAGTGCAAATTCTTGTCTGCTTTCTACAGACTGGGGAGCGAGCAATGTTGTTTTACTGGCATATTTTTATGATTTCAAAAAATGTTATAGACGATAGCCAATGCTGTTATGGGGTGCTTTTGAACcatgATTTCATTGTGTCATTCTTTGGATCTGGTTAAAAAAAAAAAA	9	11	2	5	0	17	44	5.5	8.25	7.33333	7.33333	0	1443	0	1138	0	1255	0	1399	0	863	0	911	0	2550	0	1543	0	2379	0	0	9	11	11	10	2	54	5	22	0	302	17
this match has putative methyl CpG binding domain	ns	ns	ns	ns	ns	gnl|UG|Ta#S32643313	TTGACTGCACTGAAAAGGGATCAGGAAGCGAATGATGTGcatgCACTTGTCGGCGCGACAGATACCAATGATCAGTTACAACCAGCAAAGCAAGTCAAAAATCCTAAATNGAAGGCGCTTTCCTCTTCAGTAATTCAGAATAAAGATGGAGCAcatgCCCCAAGTACTTCTGGAAATGCTGAAGACAAGTATCCTTCAGCTCCTGAACAAATACTAGGAGCATCTGCTGcatgCTCGTTAACAGACGTTGGACGCCAGAATGCGcatgCTCCGCCGCAACAGAACGGACTTGTCGGAACAGCTGATGCTATGCCCGGATATTCCCTGTCGTCGCTGTTTCGAAGTATCTGGTCAGACCcatgCCTGGAGTTTGCATTCAGGACTCTTACAGGTGATATC…	2	4	3	3	15	7	34	9.5	3.75	3	8.33333	0	1443	0	1138	0	1255	0	1399	0	863	0	911	0	2550	0	1543	0	2379	0	0	2	68	4	26	3	25	3	42	15	14	7
	0.00791	ns	ns	ns	0.00791	gnl|UG|Ta#S13111511	ACCCATCGGCCATCGCCCACAAGCGCTCGCAGGAGAGGACGAAACCCTAGCTTTTGCGGCGGCGGCGGCGAAGACAATGATCTACGACGGGAACTCTCCCCTCTTCCGCTCCTTCCTCAGCCAGAAGGGCGGAGCCGACAAGAGGAAAATGGAGGAGCATAAACCAAAGGAGCAGAGGCCCAAGGGCAGCGAGAACAAGCCTGTGATGAACGAATGAATATCTCCAGAAACTGCGTTCAATGCGCAACCAAATTCGATGTCTGCTTGCTCTGTTTAGCTTAAAACCAAAGCTTCCAATAATCTTAGTGGTGTCTTAGTTTCTCCTTAGTGTGGTAATTGCTCAGCTTGAAcatgGCaacagtgcaacagacatgAAACTTGAACTACCTATTACACTAT…	10	0	3	2	0	15	30	0	7.5	4.33333	5.66667	0	1443	0	1138	0	1255	0	1399	0	863	0	911	0	2550	0	1543	0	2379	0	0	10	9	0	337	3	25	2	70	0	302	15
Not Antisense	ns	ns	ns	ns	ns	gnl|UG|Ta#S13154133	TCGAGTTTTTTTTTTTTTTTTTTTTTGTTTTTTTTTTTTTTTTGCcatgCAGAGAGAAAACAGATGTCCGtagaaataatgaagcatgTCTTGTCGAGAAAAGAAGCATACATTANCNANAGTGGNANACTGGNACTGCGTCTCTCGCTCTCNGCNGACCGACACTTGGGACNGGGCGTCGACCCGANAACANTTTTATTTACCCCACGTCACGCGGACCCC	7	4	6	4	2	7	30	3	6	5.66667	4.33333	0	1443	0	1138	0	1255	0	1399	0	863	0	911	0	2550	0	1543	0	2379	0	0	7	16	4	26	6	13	4	29	2	63	7
	ns	ns	ns	ns	ns	gnl|UG|Ta#S18010204	TAGCCTTTTCCAAAAAAGTTCCTGGGGGGAAGAGAGTAAACTCCCGAGATTCCCAAAACCCCGCCCCAACGGTAAGGCGATGTTTTTGGGTGCATTGCCTGGGAGGGTTTCATTTGTGGAAAAACTCTCCCCGGAATTACAACGGCGGTGGGTTTTCCCCCGAGGTTCTAAAAAAGCGACTCTCTTATGGACCCGGGACCCCCCCGGGGACCCTCTTGACTTGTGGTTTCCCACCTTCAACCCACTGGGATAAACCCCGCTACCCATTTTTGCAGGGGCCGGGGGGCTACCACTCGGTTACCCCTCATATCCTTGACTCCCATTAAGACTCCAGATATGGACCAGCAGAGGCGTTTTGTGAAAACTTACCGGAGCACTTCTGCGCGAGGATCCTGAGGC…	7	3	3	3	6	7	29	4.5	5	4.33333	5.33333	0	1443	0	1138	0	1255	0	1399	0	863	0	911	0	2550	0	1543	0	2379	0	0	7	16	3	42	3	25	3	42	6	25	7
Not Antisense	ns	ns	ns	ns	ns	gnl|UG|Ta#S15903130	TTTTTTTTTTTTTTTTTTTTTTTTTTTTTTTTTTTTTTAACAAAAAGTAATGGGTCGAATTGAAGACAAATAAATTTTAACTTGTCTTAGCAACATAATGTTTTGAGCCTATTTCAAATAAATAAGTGcatgATAGATACGTCCTTCACAACTATCTCTTTCATTGTCTTATGCCTGTGATGCGGCTAAGATATTCTCGTACAGATAGAGGAATcatgCAACACCGTGAATTCCCATCATATGCTAATAGATCGATCACAAATTTCTTCCGTAGTCTTTGACTATCCGTGGAGATTGGcatgAGTTTTCCATTGTTCcatgCAGAcatgAATTGCAAAAAGATAAAGGCATCTAGATCACTATCTTCTATGACTGGAATGCCACTTGGGAGTATATGTT…	9	1	3	5	2	9	29	1.5	6.5	4.33333	5.33333	0	1443	0	1138	0	1255	0	1399	0	863	0	911	0	2550	0	1543	0	2379	0	0	9	11	1	136	3	25	5	22	2	63	9
	0.01554	ns	ns	ns	0.01554	gnl|UG|Ta#S13179349	GCTCACGGAAGCGAGCGCCATCAACTCCAAGGGCTAGCAGCGCGGCTTGcatgCTGTGGTTGAATCTCAAAATGTTTGTGTATTATCAGTGGCTGTTTCTTGTATCAAAGTTCTCGGTCGCCACCATTAAGCATTTTGTTCTCGTTTCTCtaatatattatgttcatgTTCTAAATTTTGTTCGTGTGTTCTTCATCTGAAGCTAAAGCTTTTTCAATTATCAAGAGGACTTTACTGTAAACTAGGAAAGCCTTCTTCAGATGATTAAATGATCGATTGCTCAAAAAAAAAAAA	10	1	3	4	0	9	27	0.5	6.5	4.66667	4.33333	0	1443	0	1138	0	1255	0	1399	0	863	0	911	0	2550	0	1543	0	2379	0	0	10	9	1	136	3	25	4	29	0	302	9
Not Antisense	ns	ns	ns	ns	ns	gnl|UG|Ta#S26019560	ACACCGCTATATGCTTGATTACGCCACGCTATTTATGTGATCACTATAGAATATCAAGCTATGCATCCAACGCGTTGGGAGCTCTCCCATATGGTCGACCTGCAGGCGGCCGCACTAGTGATTAGCGTGGTCGCGGCCGAGGTGGGCTTTTTTTTTTTTCTTTTTTTTTTTTTTTTTTTTTTTTTTTTTTTTTTTTTTTTTTTTTTGTTAACAAATTAATTGATTAATATAtcattattttcttccatgGTGTCATCAATCCAGGTGTTATCTATCTTTTAATAcatgTTTTTTGTCTGGGCTGAATATCCTTCAGATGCAATGACCTAAACTGACAATACTCGACAAGTTCAGCTTGATACACATCCTTATCTCTCACACTATTTTGCCAGTCACTAT…	7	1	1	9	2	7	27	1.5	6	3	6	0	1443	0	1138	0	1255	0	1399	0	863	0	911	0	2550	0	1543	0	2379	0	0	7	16	1	136	1	128	9	11	2	63	7
Not Antisense	ns	ns	ns	ns	ns	gnl|UG|Ta#S18006197(for)	CTTTTTTTTTTTTTTTGGAGACGTGCCAGAAAAATCATCTTGAACACCACAACCGCGAGACGCGAGTTGAATTCCACCACCAGAGACGGATAAACCGACACAGTATACACACGGAAGGCACCAGGCATAACATAATCATCAGTCGACAACCAAGCGAATAGTTGCAATGCAGAGAGGTTCATAAAcatgGATCAAACAAAGGAGGCGATAATGCCCGACGAGAAATAATAATTAAGCTACTAGCAGCATTTCTCCGTCAGAGAAGGATAGCTCAGTCCCAGTTGCACGAAGTTGATCGTCGTCTTCCTCCCTCCCTCCCTCCTCAGAAGCAGGCGTCCAGGAGACAGCAGCAGCAAAGGGCGGCCAGGCATCCCTCcatgAAGGAAGGCCCGCTGCTCT…	8	2	3	3	2	9	27	2	5.75	4.33333	4.66667	0	1443	0	1138	0	1255	0	1399	0	863	0	911	0	2550	0	1543	0	2379	0	0	8	14	2	67	3	25	3	42	2	63	9
Not Antisense	0.00684	ns	ns	ns	0.00684	gnl|UG|Ta#S12913695	NTCAGTTTTTTTTTTTTTTTTTTTCCAAACGTTGGTTAttttatttatcactcatcATCTTAGTTTTCATAGCCTCGTTATATATAGCACATAACTTTCCAGATTGATTCCTCGTACATAGGCTCTCACCAAGGTTGGAGAGCCACTTCTAGTTACCGCAATTtattctagttcacacatgCACCTACCACGTACGCATAGCAAGATGCAGGACCGGTAAAGAGGTCGAGGATCCTGGAAAGAGCTGGCTACTTCCATCCAGCAGTCACACCTCCTCGAGGATGGCTTCGACCACCATCGCCGTGTCGTGCCGGCGCTCGTCGCCCTCGCGGCCACGCCCGCCGGGGCCGCCGCCACCGCCGNTTTTGCAGTCTCGCACGCACTGCTGCTTCTCGTACT…	1	4	1	0	17	1	24	10.5	0.75	2	6	0	1443	0	1138	0	1255	0	1399	0	863	0	911	0	2550	0	1543	0	2379	0	0	1	165	4	26	1	128	0	431	17	10	1
	ns	ns	ns	ns	ns	gnl|UG|Ta#S17883810	GTGcatgGATGGGGTATATAACTTGATTGAAAGAAGATGGACTAGATACGTTACCTTGCCCGTCGTATGATATTACGAACcatgGTNTCGTATGTGATTAGGTATGGTCAGACCCTGATAAAGATGTTGATGGCTGGGGTGAGAATGAGAGGGGCAAGTCATACACGATCGGAGCAGATAAGAAGGCAGAGTTCCTTGAGAAAcatgATCTAGATTTGTATGGCAGGACTCACCAGGTGGTGGAGGATGGATATGAATTCTTAGCAAAGAGTCAGCTCGTAACTATATTCTATGCACCAAACTATTGTGGTGAGTTAAACAATGCTGGTGCcatgATGAGCATAGATGATTCACTAAcatgTTCATTACAGATCATCAAGCCTTTTGATAAGAAAGGGA…	6	2	2	6	7	0	23	4.5	3.5	3.33333	4.33333	0	1443	0	1138	0	1255	0	1399	0	863	0	911	0	2550	0	1543	0	2379	0	0	6	19	2	67	2	54	6	17	7	19	0
	ns	ns	ns	ns	ns	gnl|UG|Ta#S12966614	TCGGCACGAGGGACAGATTCAGTTCAGATAATTTGATCGGAAAGGGAGGGCACGCTGAGGTGTACAAAGGACAGCTTGCTGATGGACAGTTTGTGGCGGTGAAGAGGTTAACAAAAGGCGGCAACAAGGAGGACAGGATCAGCGATTTCCTGTCCGAGCTTGGAATAATAGCGCACGTCAACCACCCAAACGCGGCACAGCTCTTGGGGTTCAGTGTGGAAGGGGGCTTGCACCTGGTTCttcagttctcaccacatgGAAGCTTGGCTTCTCTTCTCcatgGTGCAAAGGGAGGCCTCAGGTGGAAGGCCCGGTTCAATATCGCACTTGGAATTGCTGAAGGGCTATTTTATCTACACGAAGGCTGCCACCGGCACATAATTCACAGGGACATCAAGG…	5	4	8	4	2	0	23	3	4.25	5.66667	2	0	1443	0	1138	0	1255	0	1399	0	863	0	911	0	2550	0	1543	0	2379	0	0	5	22	4	26	8	10	4	29	2	63	0
	ns	0.01547	ns	ns	0.01547	gnl|UG|Ta#S32583944	GGGGGTAATACACCAGATGTTGTGGAGAAAAGGAATGcatgGCGTAAACAGATCAAGGAGAATCTCATCGCGGCGGCAGCAAATGGAAAGGACCTAGAAGAGACAGCCAGTGACGATGACACCTTGGATGTGAGTGAAGATGATTTCTTTATGTCTGGAAGTTCAAGTGatgaagaggcagatgatgAGCTTACCGATAAAAGTACAAAAGAACCTGGTGCTTCAGGTAGGGCAGCGTCTGGTATGTCGAGTGATGAAAAGAACCAGAGAGATGCTCGGGTGCTTATGCCACCACCTCGCTCATTACCACCTAATAGAGCTAGATCTGCGGATAAACGTGCGGTGTCCAGCTCTAGCAATGCTTCGACCAGCACAAGCGGTAACTCATTCAAAAATAGG…	0	0	1	4	7	9	21	3.5	3.5	0.333333	6.66667	0	1443	0	1138	0	1255	0	1399	0	863	0	911	0	2550	0	1543	0	2379	0	0	0	418	0	337	1	128	4	29	7	19	9
	ns	ns	ns	ns	ns	gnl|UG|Ta#S16191894	CCCACGCGTCCGAAGGTACCATTGGCGGTATTCTTCTcatgTCAGTTCTATCATTTCTTTTTATTCTTCACAATGAGAAAAAGAAGACGAAAGAATTCTAAAAAAAGAATGGCGGCCCTACATTAGAGAAGGCAAATGTCATTAAACTTTTCAAAAAGGGGGAGCTCAAGCCAATTTTGAGGAGTAGTAACTTAATTGGAAAAGGTTACTTTGGTGAAGTTTACAAGGGCCTTCTTGACAATAAATTAGTTGCAATAAAGAAGCCGATTAATGGTAGTGTGCTAGAGAGTGAACAATTTTCAAATGAAGTCATCATCCAATCTCGAGTCATTCACAAGAACATTGTTAGGCTCATTGGTTGTTGCCTTGAAGTTGATGCCCCcatgCTGGTCTACGAGT…	2	1	1	3	4	10	21	2.5	4	1.33333	5.66667	0	1443	0	1138	0	1255	0	1399	0	863	0	911	0	2550	0	1543	0	2379	0	0	2	68	1	136	1	128	3	42	4	40	10
	ns	ns	ns	ns	ns	gnl|UG|Ta#S17975314(rev)	AAGAGAGAAGGATCACTTGAAGAACTTcatgCTACAGACATATAATGTATGAGAGAGAAGCAGTATTTCAATGGAAcatgAcatgCAAGAGCGTTGCCAGCTGACAAATATGACGGTTCATTCAGACAGAACTAGACCGTTCTGATACTCATCGTCAGACGTATTAgcagacagcagcaacatgTATTCAGAGCAGACAAAATCAGATGAAGGCTACACTGAAGAGATGATTAAGACCCCCTAGCATTTTATGGTAGTGTTTACTTCAGCGATGACGAGGACTACTTCcatgAAGAGTTCCGCTAAGGCATCTGCAGATCATAGGCATCCTAACcatgAAATGGGATAGGCAATCTAGCAGGAAGGATTCCGAATGCATCATTACTAATCAAAATGTTG…	2	0	3	2	6	7	20	3	3.5	1.66667	5	0	1443	0	1138	0	1255	0	1399	0	863	0	911	0	2550	0	1543	0	2379	0	0	2	68	0	337	3	25	2	70	6	25	7
	ns	ns	ns	ns	ns	gnl|UG|Ta#S32572951	TNTGCAGNTACCCCTTTCACAACAAGAGGGGATTNTAATGGGTCATATAGTATCCAATcatgAACGTTTTCAGGTTANTGACACTCCAGGGCTTCTCACAAGAcatgATGATGACCGGAATAACATAGAGAGATTGACACTGGCTGTCCTTTCTTAcatgCCAATTGCTGTTCTGTATGTCcatgATCTATNTGAAGACTGTGGGACTAAGGTGGCTGATCAGTACATCACGTACAAGCATATAAAGGAGCGGTTTGGCGACCGTCTTTGGATCGACGTCGTGTCCAAATGTGATCTTCTGGACAGGGCCACGCCCTCCAGGTTCGACGATGCCGCTGATGATGGCGTCGATGATGAATTAAGGAGATACAGAGAGTTTGGACCGGAAGACGCCATCCG…	2	0	2	1	0	15	20	0	5	1.33333	5.33333	0	1443	0	1138	0	1255	0	1399	0	863	0	911	0	2550	0	1543	0	2379	0	0	2	68	0	337	2	54	1	169	0	302	15
	ns	ns	ns	ns	ns	gnl|UG|Ta#S22379110	ACGCTTGACCTTAGGCCTATTTAGGTGACACTATAGAACAAGTTTGTACAAAAAAGCAGGCTGGTACCGGTCCGGAATTCCCGGGATATCGTCGACCCACGCGTCCGGCCAAGGGACTGTTACTGGCCAGCATTCGTGACCCAAACCCAGTCATCTTTTTCGAGCCAAAGTGGCTTTACCGTTTGTCTGTTGAAGAAGTTCCTGAGGGGGACTATGTGCTGCCTTTATCCCAGGCAGAAGTGATCCGCAAAGGAAGTGATATAACACTTATTGGTTGGGGAGCTCAACTTGCAGTGCTGGAACAAGCGTGTGAAGATGCTTCAAAGGATGGAATTTCTTGCGAGCTCATAGATCTaagaacactaattccatgGGACAAGGAAACGGTTGAGGCCTCTG…	1	1	3	2	6	7	20	3.5	3.25	1.66667	5	0	1443	0	1138	0	1255	0	1399	0	863	0	911	0	2550	0	1543	0	2379	0	0	1	165	1	136	3	25	2	70	6	25	7
	ns	ns	ns	ns	ns	gnl|UG|Ta#S12917789	TTCACAAATCTTCACTGCATCCTCGCAACAACTGCTNACTCTGGAGAAACAAGTTACTTAGACCATATTGTGAACTTGAAACCCGATTCAGAAACAAATGCTATGAATCGAATTGGATATGAATTGTTTAAAGTAATCGAATTTGCTGGACTCTAGCACGAATTAGTAGCTAATGCAGTAACGGTGCAGACATTGAACTTGTAAGTGAAATGACGCTTGGAACATCTTTATGGcatgGTTTTATAACCAAGAGATTTCTATTGGGTAATCTTATTGCGTTAATTTCTGGAACTCAGTCGTTTGACTTCCTTTcatgGTACTGGAGTTATTGTAAATTCTTCTGGAAGAAGTTGTAATTTCAGcttgtctttattcccacaGCCCTAcatgATGAAATTA…	3	6	1	3	7	0	20	6.5	1.75	3.33333	3.33333	0	1443	0	1138	0	1255	0	1399	0	863	0	911	0	2550	0	1543	0	2379	0	0	3	45	6	14	1	128	3	42	7	19	0
	ns	ns	ns	ns	ns	gnl|UG|Ta#S22368491	ACGCTTGACCTTAGGCCTATTTAGGTGACTTCTACAACGAGTTTGTACAAAAAAGCATTCTCGTACCGGTCCGGAATTCCCGGGATATCGTCGACCCACGCGTCCGTCTTTATGAATCCCATcatgCCAATTGTATCGAGTGAACGTGTGGAGCCTGGTCTTGTGGcatgACCGACTCCGCAAGTGTGATGGCTGAGcatgCATTGACATAAGGTGTATGTCAACGTCGCGTTTCATTGACATCAGAACTTCAATGGGAGATCAGACACAGTATTTTGTGGAGTTTTTGATGGTcatgGTCCAcatgGCCATCTCGTCGCGCGGAAAGTAAGAGATACTCTCCCTTTGAAGCTGTGTGATTTGATATATGATGACTATGGGGAGAGCCCAACCAGCAAT…	3	2	1	5	1	7	19	1.5	4	2	4.33333	0	1443	0	1138	0	1255	0	1399	0	863	0	911	0	2550	0	1543	0	2379	0	0	3	45	2	67	1	128	5	22	1	130	7
Not Antisense	ns	ns	ns	ns	ns	gnl|UG|Ta#S13248207	AATACGACCCACTATAGGGCGAATTGGGTACCGGGCCCCCCTTTTTTTTTTTTTTTTTTTTTTTTTTTTTTTTTTTTTTTTTTTTTTTTTTTCAAAGTTGGAGGCGCCATATATNCattanaagtggaggcatgAGGAGGGACACTGGNCGAANACTACACGCGAGGCGTACAGAACTAAGGAACAcatgACGGTTTTATTTTATTTAGCGCGCGCGCGAGCGcatgCGGNGGCTAGCGGTACTGATACGCTGGGTGGNGGNGATGATGATTGCTTGCTTCTCCTCCTCATCCTCGTGCTCGCCTCTGCCGGCCGGCCTCCTGGGCGCCGGCTCAGTTGCAGCTGCAGCAGGAGCAGCCGCACGCGGTGCCGCACTTGCAGGTGGGTGCANTCGCAGCC…	5	0	3	2	2	7	19	1	4.25	2.66667	3.66667	0	1443	0	1138	0	1255	0	1399	0	863	0	911	0	2550	0	1543	0	2379	0	0	5	22	0	337	3	25	2	70	2	63	7
	ns	ns	ns	ns	ns	gnl|UG|Ta#S32736316	ATCTTTTTTTAGTCGGAGATAGCGGTACATcatgAGCACTCTGGCAATAACCAACTCATCACAAAcatgTGACGATTACGACAACACATcatgCACACACACACAACAGAAGCAAAGCAACAGCCTGTGAGTGCACTTTGTACACTGTCACTGGCGTAGCTAGCTAGCTAGGCAGAGATGGCGAAGAAAGTGCAGGTGATCGCTACGCTCCTGACCCTGaaccttctcttcttcaccTTCGCCAACGCCACTG	6	2	0	3	0	7	18	1	4	2.66667	3.33333	0	1443	0	1138	0	1255	0	1399	0	863	0	911	0	2550	0	1543	0	2379	0	0	6	19	2	67	0	357	3	42	0	302	7
	ns	ns	ns	ns	ns	gnl|UG|Ta#S17886389	AACAGCTATTTGGATGATTACGCCACGCTATTTATGTGACACTATAGAATACTCAAGCTATGCATCCAACGCGTTGGGAGCTCTCCCATATGGTCGACCTGCAGGCGGCCGCACTAGTGATTTCGAGCGGCCGCCCGGGCAGGTGGGCTTTTTTTTTTTTTTTCTTTTTTTTTTTTTTTTTTTTTTTTTATAGATAAATCACGCACATTACTTAGATACGAACGTAGTTCGACGCACACAATATCAGTTCACCACTCTGTTTTGTTCGTTGAACCTACCGGCACccaggccacaacaccatgAACTGcatgTGTATTATTAATTCGATCGATCCTAAATCACACACAACGACTAGGTAGAACGACACGGATCTGTCCGCCAAGGCCTAGCTAAGCTTCA…	4	3	1	6	3	1	18	3	3	2.66667	3.33333	0	1443	0	1138	0	1255	0	1399	0	863	0	911	0	2550	0	1543	0	2379	0	0	4	30	3	42	1	128	6	17	3	57	1
	ns	ns	ns	ns	ns	gnl|UG|Ta#S32503514	GGCATCANTACCTGTAGATATAATGCCAGGGTGTAATGATCCAGCGAATTTTGCTTTGCCTCAGCAGCCTTTGCATAGATGCCTTTTCTCTGGAGCATCCACCTACAATACATTTTCATcatgTCCGAATCCACATCAATTCGATCTTGACAATGTCAAGTTTATTGGAACATCTGGGCAGAACATAGATGACCTCTACAGGTACTCGGATGCCAAAGATCGGCTGGAATTcatgGAAAGGACATTGAAATGGCGCCATCTTGCTCCGACTGCACCGAACAGcctaggatgttatccataCACAGACAAGGACCCTTTCCTCATCGAAACTTGCCCCcatgTTTACTTTGTCGGGAATCAAGACAGATACGAGACTCGATTGTTGAAAGGAACGGAAAA…	1	2	1	1	6	7	18	4	2.5	1.33333	4.66667	0	1443	0	1138	0	1255	0	1399	0	863	0	911	0	2550	0	1543	0	2379	0	0	1	165	2	67	1	128	1	169	6	25	7
Not Antisense	ns	ns	ns	ns	ns	gnl|UG|Ta#S13165797	TTTTTTTTTTTTTCCACAGTAAAAACAAGCTAAAAAAACTTAGTATTTCTAGAGGAAATGTGggatttcatccaaacatgTCTAAGTTCTCGATACAAAAAACGcatgCATATTCATCATCCGCNTCCTAAATGTGAAACAAGTTTTACCCTTCAAACACAAGGCTANTATCAAGGCTCAATTCANCCTAGTTAANCCTTCNAACNAGCTGGTTGATGTAGTTCTCGCCGGTTGCAANNATCACNACCCTCGACGTAGNGGTTCCCCTTCTTCTTCAGGCCACNGANCGGAGCCTTGAGCTTGAATGGCCACNGGAANTTGTTAGCCTCCTTGAANTGTGGGCCGANGGTNAAGATCcatgCACANGGCCCAATGCAATGATTTGNGCTCCCAAAACCT…	5	3	2	1	0	7	18	1.5	3.75	3.33333	2.66667	0	1443	0	1138	0	1255	0	1399	0	863	0	911	0	2550	0	1543	0	2379	0	0	5	22	3	42	2	54	1	169	0	302	7
Not Antisense	ns	ns	ns	ns	ns	gnl|UG|Ta#S12914885(for)	TTTTTTTTTTTTTTTTTTTTTTTTTTTTTTTTTTTTTTTTTTTTTTTTTTTTTTTTTTTTTTTTTTTTTTTTTTTTTTTTTTTTTTTTTTTTTTTTTTTGGGGACAAAACAAAAATCTCTGTGTTCTTTAATCCCCAATGCTGGAACAACCACGGggtcgggggtcacacatgGATGGGTGCCACCGCCACTTAATTTGGTCATCTGTTAACATCAGATGGGGTGGCATCTGGCTAAGTAACGAGATAGATCCATCTATCTATTAGTATAAATCTGGTGCTTTTTACAcatgTGGGCACAACACAATCCCCCGGCAGATCTATGGTCGGGGCAAAATGGGTGGCCTCTGGATGAGATGGAGAGGCATCTCCAGGTGTGGGAGAACATAACACCTGTGGG…	2	5	4	2	4	1	18	4.5	2.25	3.66667	2.33333	0	1443	0	1138	0	1255	0	1399	0	863	0	911	0	2550	0	1543	0	2379	0	0	2	68	5	21	4	22	2	70	4	40	1
Added from forward list as originally mis-assigned	0.00068	ns	0.00073	ns	0.00068	gnl|UG|Ta#S17980503(for)	TTAACACACCGTGCGTTAGTACTTACATACGACTTTGTATTAGGGACACTTTGTACAAGAAAGCTGGGTACGCGTAAGCTTGGGCCCCTCGAGGGATACTCTAGAGCGGCCGCCCTTTTTTTTTTTTTTTTTTTTTTTTTTTTTTTAACAAATGCAAATCTTTCATATTTTGATTCCACTGGCATCACcatggtttattggctcgtATTTTGAAATCGTAGCAGTTATCAAGACAAACAATGCAAGTCTTTCATAGTATTTTGATTCCGCTGTCATCGCTACAGTTTATTTTGGTATGTATGATTCCACTAGCATCACTACGGTTTGTATGGACTGGACATTCCTCCAATTACCGTGCTGCCCGTTTTCAGAGTGCCATCCGCATTTCTCTCGAGCAGA…	61	44	69	49	33	118	374	38.5	74.25	58	66.6667	61	3	44	6	69	4	49	6	33	7	118	5	374	6	38.5	7	74.25	5	58	66.6667	0	48	0	44	0	47	0	48	0	41	0
	0.00015	0.00033	ns	ns	0.00015	gnl|UG|Ta#S12922882	ATCATTCTCATAAGTAGAGCGCATCATTTAAGCCAAGCAAGCAGTGCTcaatacaaatccaccatgAAGACCTTTCCCATCCTTGCCCTCCTTGCTATTGTGGCGACCACCGCCACAACTGCAGTTAGAGTTCCAGTGCCACAATTGCAGCTACAAAATCCATCTCAGCAACAGCCACAAGAGCAAGTTCCATTGGTACAAGAACAACAATTTCAGGGGCAGCAACAACCATTTCCACCACAACAGCCATATCCGCAGCCGCAACCATTTCCATCACAACAACCATATCTGCAGCTGCAACCATTTCCACAGCCGCAACTACCATATCCGCAGCCGCAACCATTTCGACCACAACAACCATATCCACAGCCGCAACCACAGTATTCGCAACCACAACAA…	66	95	42	66	158	120	547	126.5	73.5	67.6667	114.667	52	10	37	20	37	18	37	18	59	16	87	14	309	18	48	18	53.25	15	42	61	14	7	58	2	5	19	29	2	99	1	33
	ns	ns	ns	ns	ns	gnl|UG|Ta#S32420068	ACTGCAAAGCAATACGGGCTATTTAGCAGGTTAAGGTCTCGTTCGTTATCGCAATTAAGCAGACAAATCACTCCACcaactaagaacggccatgcaccaccacccacaAAATCAAGAAAGAGCTCTCAATCTGTCAATCCTCATTGTGTCTGGACCTGGTGAGTTTCCCCGTGTTGAGTCAAATTAAGCCGCAGKCCACCCCTGGTGTGCCCTTCCGTCAATTTCTTTAAGTTTCAGCCTTGCGACCATACTCCCCCTGGAGCCCAAGCACTTTGATTTCTCGTAAGGTGCCGAACGGGTCAAAAAATAACACCGTCCGATCCCTAGTCGGCATAGTTTATGGTTAAGACTACGACGGTATCTGATCGTCTTCGATCCCCTAACTTTCGTTCCTGATTA…	25	50	36	26	16	42	195	33	32.25	37	28	1	653	0	1138	2	256	2	318	0	863	0	911	5	697	0	1543	1.25	528	1	0.666667	24	1	50	3	34	1	24	3	16	11	42
Not Antisense	0.04082	ns	0.04085	ns	0.04082	gnl|UG|Ta#S24455932(rev)	TTTTTTTTTTTTTTTTTTTTTTTTTTTTTTTTTTTTTTTTTTTTTTTTTTTTTTTTTTTTTTTTTTTTTTTTTTGTGACAATAACTTTCTTTGTCTTTTATTCTcatgtttgaactagtataGGTCGGCGTTACAcatgatggtacacatcacTTTTATTTATCATCGTTACACTGAACACTCCATTGACTAAACAACGATGATCCACCGGTCTAGTACTATAGCTCTTCGTTTCATTGGCCcatgATGCCTATACCACTACTGCAGATGGTTATTGTTGTGGATAAGGTTGCTGAGGTTGGTGTGGCTGCAGAGGGAATGGTTGTTGGGGTTGCTGGGGAATTATCTGTTCTCCTTGTTCGGGGAATGCTTGTTGGGGTTGGGGAAATGGTTGTTGTG…	8	26	14	7	21	16	92	23.5	11.25	16	14.6667	8	8	26	8	14	8	7	8	21	8	16	8	92	8	23.5	8	11.25	8	16	14.6667	0	48	0	44	0	47	0	48	0	41	0
	1e-05	0.00091	1e-05	0.00221	1e-05	gnl|UG|Ta#S12923304	GAAAATGCAAAGTACGTAGTAGTTAACGCAAATCCACcatgaagaccttactcatCCTGACAATCCTTGCGATGGCAATAACCATCGGCACCGCCAATATCCAGGTCGACCCTAGCGGCCAAGTACAATGGCTACAACAACAACTAGTCCCCCAGCTCCAACAGCCATTATCCCAGCAACCACAACAAACATTTCCCCAACCTCAACAAACATTCCCCCATCAACCACAACAACAAGTTCCCCAGCCTCAGCAACCACAACAACCATTTCTCCAGCCCCAACAACCATTCCCCCAACAACCACAACAACCATTCCCCCAGACTCAACAACCACAACAACCATTTCCCCAGCAACCACAACAACCATTTCCCCAGACTCAACAACCCCAACAACCATTTC…	52	183	77	79	260	132	783	221.5	85	104	157	44	15	177	4	69	7	72	7	227	6	130	7	719	6	202	6	78.75	7	96.6667	143	8	14	6	14	8	10	7	16	33	3	2
	ns	ns	ns	ns	ns	gnl|UG|Ta#S12923123	CGCTTGTAGCTAGTGCAAACCTAACCCAATGTAACAAAATAATTCATTTCAGATGGAGCCAAACAGAATTATTAAAGCTGATGCAAAGAAGGAAAAGAGGTGGTTCCTGGGCTACTATAAATAGGcatgAAGTATAAAGATCATCACAAGCACAAGCATCAGAACCAAGCAACACTAGTtaacaccaatccaccatgAAGACCTTCCTCGTCTTTGCCCTCCTCACCGTTGCGGCGACAAGTGCAATTGCGCAGATGGAGACTAGATGCATCCCTGGTTTGGAGAGACcatgGCAGCAGCAACCATTACCACCACAACAGACATTTCCACAACAACCACTATTTTCACAACAACAACAACAACAACTATTTCCTCAACAACCATCATTTTCGCAGCAAC…	6	13	5	15	19	3	61	16	7.25	8	12.3333	1	653	0	1138	0	1255	1	636	1	342	2	289	5	697	0.5	790	1	642	0.333333	1.33333	5	22	13	8	5	19	14	5	18	9	1
	1e-05	4e-05	0.00011	0.00028	1e-05	gnl|UG|Ta#S12923126	CCCAGGCGGTGTCCCGGCAACTATAAATAGGcatgAAGTATAAAGATCATCACAAGCACAAGCATCAAAGCCAAACAACACTAGTTAACACCAATCCACAATGAAGACCTTCCTCGTCTTTGCCCTCCTCGCTCTTGCGGCGGCAAGTGCCGTTGCGCAaatttcacagcaacaacaACAACCACCATTTTCACAGCAACAACAACCACAATTTTCACAACAGCCACCATTTTCCCAGCAGCAACAACCACCATTTTCGCAACAACAACAACAACCACCATTTGCGCAGCAACAACAACCACCGTTTTCACAACAACCACCAATTTCACAGCAGCAACAACCACCATTTTCACAGCAACAACAACCACAATTTTCACAGCAACAACAACCACCATATTC…	16	77	53	65	146	88	445	111.5	55.5	48.6667	99.6667	14	44	73	10	47	12	59	8	124	10	80	15	397	8	98.5	8	50	17	44.6667	87.6667	2	68	4	26	6	13	6	17	22	8	8
	1e-05	1e-05	1e-05	1e-05	1e-05	gnl|UG|Ta#S19133035	AACACTAGTtaacactagtccaccatgaagaccttcctcatCTTTGCCCTCCTCGCCGTTGCGGCGACAAGTGCCATTGCACAAATGGAGAATAGCCACATCCCTGGTTTGGAGAGACCATCGCAGCAACAACCATTACCACCACAACAAACATTAACGCACCACCAACAACAACAACCCATCCAACAACAACCACACCAATTtccacaacagcaaccatgttcacagcaacaacAACAACCACCATTATCGCAACAACAACAACCACCATTTTCGCAGCAACAACAACCACCATTTTCACAGCAACAACAACCAGTTCTACCGCAACAACCATCATTTTCGCAGCAACAACTACCACCATTTTCGCAGCAACAACAACCACCATTTTCACAGCAACAA…	62	153	113	139	381	266	1114	267	145	109.333	262	60	8	147	6	111	3	134	3	352	3	264	3	1068	4	249.5	4	142.25	3	106	250	2	68	6	14	2	54	5	22	29	4	2
	0.03847	ns	ns	ns	0.03847	gnl|UG|Ta#S22389847	TTAGGCCTATTTAGGTGACTCTCTAGAACAAGTTTGTACAAAAAAGCAGGCTGGTACCGGTCCGGAATTCCCGGGATATCGTCGACCCACGCGTCCGCGACCTATCGCCTCCTCCTCCTCCTCCCAACGGAAGTCACAGCACGGAAGGGCAGCCGCGGGAGCCACCGACCGACGGAGCCACCCTTCGCCGTAGGTCGCCGCAGGAGCCGTCGCGCTCTTAGCCGCGGGACGCCGCCCTTCGCCGCAGGTCGCCGCGGGAGACGCCGCCGCGACGCCGCGGGAGCCGCCGACGGAGCCGCCCGCCGCGCCCTTCGAGCCGCAGGTCGCCGTTCCTCTTCTGCTTCCCGGCGGCCAAATGTGAGCGTACAACCAAGAGcatgTGGcagaggagcggaggca…	9	2	4	13	3	10	41	2.5	9	5	8.66667	0	1443	0	1138	0	1255	1	636	0	863	1	323	2	1433	0	1543	0.5	1106	0	0.666667	9	11	2	67	4	22	12	7	3	57	9
	1e-05	0.0007	1e-05	0.00119	1e-05	gnl|UG|Ta#S12922884	AAGCTTATCTAGTTTACACGTAACAACTTGTAGAACATTACAAAATTTATGCTTGCTAATAACTTCTAGAACACTACAACACTTGAcatgTAAAAGGAATTTGACGAGTcatgGCCTACTAAAGCAAGTTATATTACTAGTCTTATCTATCTTAATAGACCACACAAGATTACGAACTAAGTACCGTGACAGCcatgCTTATCTAGTTTATGTGTAGCAATTTGCAGAAAATTACAAACTTAGTTTTAGAAAAATAGGCAATCTAGATTAGTGTTTGAGCTGTAAAGTGAATAAGATGAGTcatgcatgttatcacaccttttTGGTGGTGGAATGATAGTGCAACAACAAGGAACTTTAATGACCAGTCCAAGAATACACTTGTAAGTAGTGCCACCA…	284	439	223	256	513	450	2165	476	303.25	315.333	406.333	280	1	433	3	223	2	252	2	507	1	435	1	2130	1	470	2	297.5	1	312	398	4	30	6	14	0	357	4	29	6	25	15
	0.01323	ns	ns	ns	0.01323	gnl|UG|Ta#S13005586	AAAGCGATTGCCAAGTGATGCAGCACCAATGCTGCCAAGAATTAGCACAGATTCTTCAGCAGCTCCAGTGCGCACCCATCCATAGCGTGGTGCATTCCATcatgGTGCAGCAGCAGCAGCAACAACACCAACAACAACAACAACACCACCAAGGcatgCATATCCTGTTGCCATTATTTCAACAACAACAGTTGGGTCAAGGTATTTTGGTCCAAGGCCAGGGCATCATCCACCCTCAGCAATTAGTTCAATTGGAGGCGATCAGGTCATTGGTGTTGCAAATTTTTCCACCcatgTGCAAGGTGTATGTCCCACCTGAGTGCTCCATCATCAGGGCCCCATTTGCCAGAATAGTCGCGGGGATTGGTGGCCAATGAAAAAAGCAAGATTTATATTAAT…	3	6	1	4	16	2	32	11	2.5	3.33333	7.33333	1	653	3	143	0	1255	2	318	0	863	1	323	7	504	1.5	272	1	642	1.33333	1	2	68	3	42	1	128	2	70	16	11	1
Added from forward list as originally mis-assigned: only forward tags matching a reverse sequence	ns	ns	ns	ns	ns	gnl|UG|Ta#S15880157	TTTTTTTTTTTTTTTTTATTTTTTTTTTTTTTTTGGAAAACCGCTGTACCGAATATTAGTAACAAATTTGTGATATACAGCTAAGTCTTATGATCGTCGTTTTGTTTTAAATAAGCAGTGACGGCCAGTCGAAACTAGGTACTCCCAATACATTTAGTTGGGACAAAGTCACATcatgttttaaccctgtgtGGGGGATTAGAAACAAACATAACATTGGCATCCGTCGGGAACACAACTAGCAAcatgACTGACACTGTGCCCGTTCCATTCGTTGCAACGCGATTTGCATACATCCAAGTTACAgtcacccttgtcgattatTGGTCTGCAATTACCCGCCGTCACTTTCACGGCCACATCTCGGGACAGAACCACGAGAGTGACAGCAAGGACTAG…	4	1	13	2	2	7	29	1.5	6.5	6	3.66667	0	1443	0	1138	2	256	1	636	2	162	0	911	5	697	1	393	0.75	815	0.666667	1	4	30	1	136	11	7	1	169	0	302	7
	1e-05	ns	1e-05	ns	1e-05	gnl|UG|Ta#S12923306	CTCGAGCACAATCATCAAATCCAAGTAAGTAATAGTTAACATAAATCCACcatgAAGACCTTACTCATCCTGACAATCATTGCGGTGGCACTAACTACCACCACCGCCAATATACAGGTCGACCCTAGTGGCCAAGTACAATGGCCACAACAACAACAACCATTCCCCCAGCCCCAACAACCATTCTCCCAACAACCACAACAAATTTTTCCCCAACCCCAACAAACATTCCCCCATCAACCACAACAAGCATTTCCCCAACCCCAACAAACATTCCCCCATCAACCACAACAACAATTTCCCCAGCCCCAGCAACCACAACAACCATTTCCCCAGCAACCACAACAACAATTTCCCCAGCCCCAACAACCACAACAACCATTTCCCCAGCAACCACAA…	184	555	256	270	445	364	2074	500	268.5	331.667	359.667	182	2	548	1	255	1	268	1	437	2	363	2	2053	2	492.5	1	267	2	328.333	356	2	68	7	12	1	128	2	70	8	17	1
	ns	ns	0.01537	ns	0.01537	gnl|UG|Ta#S16228057	CCACGTCGTCCGACAACACACAACCTAGCTAGGTACTGCAAGGTACTTGTAGTTGCTGCTGATCAATCTTGCACACCCAGTTGAAGGTCGACCAGACGAGGGTGCCAAGcatgGCGTCCAAGGGTCTCATTGTGGTTGCTTTCCTGCTTGCTGCGGCTTTCCTCGTGGCCACAGCTGAACAAACTCAGGCCAACAAGGAAGAGACCCAACCCGGTGTTCAGGGCGGCTACCCTGGACACAACGGAGGCGGTGGCGGCGGTTATCCTGGACACGGAGGAGGCGGTGGCGGCGGGTACCCTGGACACGGTGGGGGTGGCGGCGGCGGCTGCAGTCACCGATGCTGCGGGCACGGTGGCTGTCACTGCTGCGCCGGCCCCGACGAGATCCCGGAGTCCAAGT…	4	3	1	3	16	7	34	9.5	3.75	2.66667	8.66667	0	1443	0	1138	0	1255	0	1399	14	49	0	911	14	248	7	65	0	2379	0	4.66667	4	30	3	42	1	128	3	42	2	63	7
	0.02845	ns	0.01957	ns	0.01957	gnl|UG|Ta#S16058509	GCACGAGGCCAATCTACAGATCAATTCACTGACAGTTCACTGAGATGGCTAAGCGCCTGGTCCTCTTTGCGGCAGTAGTCGTCGCCCTCGTGGCTCTCACCGCCGCTGAAGGTGAGGCCTCTGGACAACTACAATGTGAGCACGAGCTCGAGGcatgCCAACAGGTGGTGGACCAGCAACTCCGAGACGTTAGCCCCGGGTGCCGCCCCATCACCGTCAGCCCGGGCACGAGACAATACGAGCAGCAACCTGTGGTGCCGTCCAAGGCCGGATCCTTCTACCCCAGCGAGACTACGCCTTCGCAGCAACTCCAACAAATGATATTTTGGGGAATACCTGCACTACTAAGAAGGTATTACCCAAGTGTAACTTCTTCGCAGCAGGGGTCATACTATCCAG…	8	12	4	7	25	8	64	18.5	6.75	8	13.3333	7	89	10	53	2	256	6	93	19	43	1	323	45	69	14.5	41	4	157	6.33333	8.66667	1	165	2	67	2	54	1	169	6	25	7
	ns	ns	ns	ns	ns	gnl|UG|Ta#S12932494	CCCCGAGACCACCGTACTCCGACCGACGAACCCCCTTTTAGCAGCTTCCAAACCCTAGAAGGGGAGCAGGCGGAGCAGCGCGGAGGGGAGCATTCGAGGAGCGCCGCGATGGCCAAGGCGCGGAAGCAGAAGCCGGAAGGGGGCGCCGGCGGAGGCCCCACCGTGCTCCACCAGAAGCTGTGCCTCTCCATCGAcatgGAGAACCAGCTGATTTACGGGTACACCGAGATGAAAGTTCTACTAGCTGAGAACGatagtttcgctctacatgCTGACAGTATGACGATTAGGAACATATTGGTGGATGGTGAGGCTGCTGAGTTTGAGTACTCTCCTCATTGGAGAAGTGTTGATGATCAGTCGAGTTGGTTGTCAGTATcatgtttgaagactgctgCT…	2	2	2	8	6	1	21	4	3.25	2	5	0	1443	0	1138	1	525	0	1399	0	863	1	323	2	1433	0	1543	0.5	1106	0.333333	0.333333	2	68	2	67	1	128	8	15	6	25	0
[truncated: 108 more columns]
