# Supplementary material for: Analysis of wheat SAGE tags reveals evidence for widespread antisense transcription
Source: BMC Genomics. 2008 Oct 10;9:475. doi: 10.1186/1471-2164-9-475 (PMC2584110; doi:10.1186/1471-2164-9-475)
Supplement: Additional File 7 — Pin array oligo sequences. [file 1471-2164-9-475-S7.xls]

## Sheet: Locus_ORF_oligos
Oligo name	Oligo sequence
241_F	cttgcgggcgaagggcgcgtcgctggcgat
301_F	gtgcgggtgctgcttcggggggttgtccca
1171_F	tattgtgcagggttctgcatgacatcttag
1231_F	aatcaatttcagttggtggcctggtctcca
2131_F	ggctatgacggggtgcgccgcgaggccggc
2191_F	ctcggcatctaggtgcaggacgtagaggtt
4711_F	ccaccgcggatggttttggggaatgggttg
4771_F	attgcgaggaagagcagccaaaggtagact
4951_F	aggctatatggacatcaatccaaggcgatc
5011_F	ttaaagccagaacggtgcagacggccaaga
9321_F	gccgctggttcaggcagcggcggcggtgcg
9381_F	tctgcaatgcctcctccacgcctggccagc
10141_F	aggagaaggcagaggcagacaaacgcgctg
10201_F	cccaggagctgcaaagtctgtcgaaacaga
10931_F	ttttgttactcagttcttattaggcctgaa
10961_F	agcacccaatagcataacgagggccaccgt
11401_F	ttttccctccgtgcgatcgatcccctttcc
11461_F	ccatactttctagttgggggagtctggcgc
13441_F	ttcgagcggtagttgtcgtggaattgtcac
13501_F	tgaggccagcgcatctatgtagtagcttga
17181_F	ttgcgtgcctgcccattgagctatccagtg
17241_F	gcctccaatttgttgaaagagaacggggct
21681_F	gccacactttgtctctctggagtcggagct
21741_F	cgcgaggcgggtggtcggttcaggtgctgg
23001_F	cccaacgcgccgtcggcctcgacctgcagc
23061_F	gccatggcgccaccggctagaggcgctgcc
23901_F	atgtgccgaatctcaatcttcgataaacca
23961_F	aatatgactcattgcactttctaggtcaga
24981_F	gactgcttgctctggtagcgagcaccgcct
25041_F	acgatgttgctggcgggggtggtgctcaac
25091_F	ctaaattcatgcaggaattacctgctagat
25151_F	acctggcgttggtggaaatggtggaaggga
26421_F	tcaaaattcaaaattttcaaaatatggcct
26481_F	tcatttttgtaggctaaactagcctactaa
27861_F	cctgccgagacagtcgggaggcttggactg
27921_F	atccacccgaagaaaaggccggtagcaagc
29961_F	tgtacatgaagttccaaactgtgttccaga
30021_F	ttattgattcactctgcatgtataggttga
31031_F	tcgacccacgagtacaagtcgaccgtgcag
31091_F	aagcacgggttgagatcggccaccatgaga
31941_F	gcagcttctggatcgatgatgtgtgggtag
32001_F	tgatgatctctcaacaccgctccgcctcca
33781_F	tttattgagaagagcagagaaaccctccac
33841_F	gccaccctgcctgagtcctcgcgtgggctt
33961_F	aaccatactgtaccatcatctgttcaagaa
34021_F	tcatgtccagttttaccgcacaaagagtct
34271_F	ggggatcatcacaatgatagtggcgttgaa
34331_F	gtcacgaaccgcctgacacacatcgttttc
35881_F	cctcatttgaagtctgtctgtcagggtcat
35941_F	tcttgcgtccaccgtaatcataccttggca
37201_F	actcgacatcggatccggggtttttctctc
37261_F	tgaatctcccgtcttgcgcaccggcgtagc
41051_F	gaggattttgagaaaatcaaatagtgttcc
41111_F	ggaatgaacaaatccttaatacgtgtgagg
42011_F	cgtcagcggtggcatctgactcctaggctc
42071_F	agagaagggggaaatgggtagcaaagcaac
43231_F	gagcggccgaagctaagctcttgcaaggat
43291_F	gattttccagtcacctggcccacaaaatgg
43451_F	ggcgaggtgaggtattcaaacaacttcaga
43511_F	tgggcgccgactgcaagttccctagtggct
44911_F	tggcggcggggcctcggttgccctgcctct
44971_F	cttcattggcaaggcacggccggctagcag
46281_F	ccaaagtgagagaggacgcgccacacatct
46341_F	caatatgttttagtaccacgtgattctaaa
48861_F	cgtggaggttcacccgcgtgctaaggcgac
48921_F	tcttcgaggggatgctggaggcccaaatct
49161_F	ccgcgacggtggcgttaggccgcgtcgagt
49221_F	gcgcacatccagggagccacctgtccgcga
51141_F	ccggaagggtcccgggggtccaccgggtgg
51201_F	gaagtgggaagggaaccagcccttagtggg
51431_F	cacaacagccttgggcgcctccctcctccc
51491_F	ggcgaagccctgccgagaccccgctacttc
53591_F	cccggatgacgcggtcattgacagaatcct
53651_F	tgtgatgaacttcaatatgcaggggatgga
56721_F	ggagcagtaagctggtgcagttgcaagcaa
56781_F	gagtacatggcagcctcggaggcagcacag
58231_F	ggagggccccatgggctgaagtgggaaggg
58291_F	tgggcctcccccctgcgcctagggttggaa
60841_F	atttgaatatgacatgcaactagattgcga
60901_F	tgcaaggatgataattgactatgctcattt
61761_F	gacccagaattttcatatgaagaagaatgc
61821_F	gttctatgcaattgtgggcaatttgaaaga
63801_F	gacataatagatagaaatttgcaatagacc
63861_F	atcaaggtcttcaaactcctttgcaacaaa
66851_F	caagtcatcaccttctaccccggcgaggac
66911_F	aggcgccaccgcgacctcgtcgtggactcc
67151_F	caggagagcaaggactactatgccaaggtc
67211_F	tatggaccgcccggcaccggcaagtccacc
67941_F	aagaggaggcggggttgaagaaagccaatg
68001_F	aggaagccaatggagacatcaaggaaggtg
69201_F	cttccacctattaattaattgattaagcaa
69261_F	caactttccatagctactcttcacctggtc
69661_F	cagcgacgcctgcgcccaccgcgccagcag
69721_F	caacctccaggtctctgtggacgaccatga
69971_F	ttcaccaactgtggcggtagacggaggcgc
70031_F	aagtttgaacacccggccacgttcgacacg
70761_F	aaaagaaggacccgaacatgtgcttggcag
70821_F	aagacgcggtcacgactgcagcagtggcaa
71821_F	cattccgcaggccatcgcgaggaagagcag
71881_F	cacgttcaggttctctgctttttccgacaa
73341_F	ccctcccgcgggcgcccacgcggcgaggag
73401_F	gtccttgaagaaggcgacggcgtcgagcgc
74121_F	gatattatcggttcatgttgtgcccatttg
74181_F	atctgtatgtacaagccgaatcccggtgca
75131_F	ctcgtcacttgggaaggccaaaacatcact
75191_F	gtcatttcctcccaagcagtgttcttgatc
76461_F	ggagatccagcagcacgacggcgtggtggt
76521_F	caagcttctgtgagagggagaggtgttgca
78331_F	tccattcaaaatatacacgtatccggtttg
78391_F	gctagcgtcgacgtaaccctttacgacgag
79891_F	tcaggttgaagtttcttgacataagcatcg
79931_F	cttttagaaacgacagcttaggtttcatcc
81061_F	atgtatatcacatatacctttggtgttgcc
81121_F	gttccgcttccagtgaccacttcccttgca
83541_F	gtctcggcagggcttcgccaagcttctgcg
83601_F	ggcgccaggggctgtggtgctgctgccctc
86781_F	catgtaaacctatcttcggtgatgtataaa
86841_F	ttaggttgttgtgattgagttcttggagat
88091_F	tctggctccattggtagcttgggtctgtcg
88151_F	ttcttgcccttgcggcgttttccagtgagg
88581_F	ggtgaagaggcagcgctggcggttcttgat
88641_F	aggcagataagaattgacgacgaggtcgcg
90501_F	ggaggatggtggagattcgtcttcgttgtc
90561_F	ctgagaagaatctacagtccatgcacgcat
91641_F	gccctcggcaaggacaaagggcagatagga
91701_F	gaagacgacctggtggaagcgtctctcgtc
92011_F	gcgagcttggcggcccaggtggtgaggaag
92071_F	accatggaccacaggaagatgatgctcgcc
93721_F	cgccatgaggtcgtcaacgatggcctcctt
93781_F	ggtggcggggtgttcgaaggggacgtggct
94081_F	ctcctcgtggtcgtcgacggtgacccggag
94141_F	gagcttgcgtgcgcggcgggcgcaggcgtc
94211_F	tggaagcgctcggcgccgtactcggagatg
94271_F	gcgaccttggcggcccaggcggtgaggtag
241_R	atcgccagcgacgcgcccttcgcccgcaag
301_R	tgggacaaccccccgaagcagcacccgcac
1171_R	ctaagatgtcatgcagaaccctgcacaata
1231_R	tggagaccaggccaccaactgaaattgatt
2131_R	gccggcctcgcggcgcaccccgtcatagcc
2191_R	aacctctacgtcctgcacctagatgccgag
4711_R	caacccattccccaaaaccatccgcggtgg
4771_R	agtctacctttggctgctcttcctcgcaat
4951_R	gatcgccttggattgatgtccatatagcct
5011_R	tcttggccgtctgcaccgttctggctttaa
9321_R	cgcaccgccgccgctgcctgaaccagcggc
9381_R	gctggccaggcgtggaggaggcattgcaga
10141_R	cagcgcgtttgtctgcctctgccttctcct
10201_R	tctgtttcgacagactttgcagctcctggg
10931_R	ttcaggcctaataagaactgagtaacaaaa
10961_R	acggtggccctcgttatgctattgggtgct
11401_R	ggaaaggggatcgatcgcacggagggaaaa
11461_R	gcgccagactcccccaactagaaagtatgg
13441_R	gtgacaattccacgacaactaccgctcgaa
13501_R	tcaagctactacatagatgcgctggcctca
17181_R	cactggatagctcaatgggcaggcacgcaa
17241_R	agccccgttctctttcaacaaattggaggc
21681_R	agctccgactccagagagacaaagtgtggc
21741_R	ccagcacctgaaccgaccacccgcctcgcg
23001_R	gctgcaggtcgaggccgacggcgcgttggg
23061_R	ggcagcgcctctagccggtggcgccatggc
23901_R	tggtttatcgaagattgagattcggcacat
23961_R	tctgacctagaaagtgcaatgagtcatatt
24981_R	aggcggtgctcgctaccagagcaagcagtc
25041_R	gttgagcaccacccccgccagcaacatcgt
25091_R	atctagcaggtaattcctgcatgaatttag
25151_R	tcccttccaccatttccaccaacgccaggt
26421_R	aggccatattttgaaaattttgaattttga
26481_R	ttagtaggctagtttagcctacaaaaatga
27861_R	cagtccaagcctcccgactgtctcggcagg
27921_R	gcttgctaccggccttttcttcgggtggat
29961_R	tctggaacacagtttggaacttcatgtaca
30021_R	tcaacctatacatgcagagtgaatcaataa
31031_R	ctgcacggtcgacttgtactcgtgggtcga
31091_R	tctcatggtggccgatctcaacccgtgctt
31941_R	ctacccacacatcatcgatccagaagctgc
32001_R	tggaggcggagcggtgttgagagatcatca
33781_R	gtggagggtttctctgctcttctcaataaa
33841_R	aagcccacgcgaggactcaggcagggtggc
33961_R	ttcttgaacagatgatggtacagtatggtt
34021_R	agactctttgtgcggtaaaactggacatga
34271_R	ttcaacgccactatcattgtgatgatcccc
34331_R	gaaaacgatgtgtgtcaggcggttcgtgac
35881_R	atgaccctgacagacagacttcaaatgagg
35941_R	tgccaaggtatgattacggtggacgcaaga
37201_R	gagagaaaaaccccggatccgatgtcgagt
37261_R	gctacgccggtgcgcaagacgggagattca
41051_R	ggaacactatttgattttctcaaaatcctc
41111_R	cctcacacgtattaaggatttgttcattcc
42011_R	gagcctaggagtcagatgccaccgctgacg
42071_R	gttgctttgctacccatttcccccttctct
43231_R	atccttgcaagagcttagcttcggccgctc
43291_R	ccattttgtgggccaggtgactggaaaatc
43451_R	tctgaagttgtttgaatacctcacctcgcc
43511_R	agccactagggaacttgcagtcggcgccca
44911_R	agaggcagggcaaccgaggccccgccgcca
44971_R	ctgctagccggccgtgccttgccaatgaag
46281_R	agatgtgtggcgcgtcctctctcactttgg
46341_R	tttagaatcacgtggtactaaaacatattg
48861_R	gtcgccttagcacgcgggtgaacctccacg
48921_R	agatttgggcctccagcatcccctcgaaga
49161_R	actcgacgcggcctaacgccaccgtcgcgg
49221_R	tcgcggacaggtggctccctggatgtgcgc
51141_R	ccacccggtggacccccgggacccttccgg
51201_R	cccactaagggctggttcccttcccacttc
51431_R	gggaggagggaggcgcccaaggctgttgtg
51491_R	gaagtagcggggtctcggcagggcttcgcc
53591_R	aggattctgtcaatgaccgcgtcatccggg
53651_R	tccatcccctgcatattgaagttcatcaca
56721_R	ttgcttgcaactgcaccagcttactgctcc
56781_R	ctgtgctgcctccgaggctgccatgtactc
58231_R	cccttcccacttcagcccatggggccctcc
58291_R	ttccaaccctaggcgcaggggggaggccca
60841_R	tcgcaatctagttgcatgtcatattcaaat
60901_R	aaatgagcatagtcaattatcatccttgca
61761_R	gcattcttcttcatatgaaaattctgggtc
61821_R	tctttcaaattgcccacaattgcatagaac
63801_R	ggtctattgcaaatttctatctattatgtc
63861_R	tttgttgcaaaggagtttgaagaccttgat
66851_R	gtcctcgccggggtagaaggtgatgacttg
66911_R	ggagtccacgacgaggtcgcggtggcgcct
67151_R	gaccttggcatagtagtccttgctctcctg
67211_R	ggtggacttgccggtgccgggcggtccata
67941_R	cattggctttcttcaaccccgcctcctctt
68001_R	caccttccttgatgtctccattggcttcct
69201_R	ttgcttaatcaattaattaataggtggaag
69261_R	gaccaggtgaagagtagctatggaaagttg
69661_R	ctgctggcgcggtgggcgcaggcgtcgctg
69721_R	tcatggtcgtccacagagacctggaggttg
69971_R	gcgcctccgtctaccgccacagttggtgaa
70031_R	cgtgtcgaacgtggccgggtgttcaaactt
70761_R	ctgccaagcacatgttcgggtccttctttt
70821_R	ttgccactgctgcagtcgtgaccgcgtctt
71821_R	ctgctcttcctcgcgatggcctgcggaatg
71881_R	ttgtcggaaaaagcagagaacctgaacgtg
73341_R	ctcctcgccgcgtgggcgcccgcgggaggg
73401_R	gcgctcgacgccgtcgccttcttcaaggac
74121_R	caaatgggcacaacatgaaccgataatatc
74181_R	tgcaccgggattcggcttgtacatacagat
75131_R	agtgatgttttggccttcccaagtgacgag
75191_R	gatcaagaacactgcttgggaggaaatgac
76461_R	accaccacgccgtcgtgctgctggatctcc
76521_R	tgcaacacctctccctctcacagaagcttg
78331_R	caaaccggatacgtgtatattttgaatgga
78391_R	ctcgtcgtaaagggttacgtcgacgctagc
79891_R	cgatgcttatgtcaagaaacttcaacctga
79931_R	ggatgaaacctaagctgtcgtttctaaaag
81061_R	ggcaacaccaaaggtatatgtgatatacat
81121_R	tgcaagggaagtggtcactggaagcggaac
83541_R	cgcagaagcttggcgaagccctgccgagac
83601_R	gagggcagcagcaccacagcccctggcgcc
86781_R	tttatacatcaccgaagataggtttacatg
86841_R	atctccaagaactcaatcacaacaacctaa
88091_R	cgacagacccaagctaccaatggagccaga
88151_R	cctcactggaaaacgccgcaagggcaagaa
88581_R	atcaagaaccgccagcgctgcctcttcacc
88641_R	cgcgacctcgtcgtcaattcttatctgcct
90501_R	gacaacgaagacgaatctccaccatcctcc
90561_R	atgcgtgcatggactgtagattcttctcag
91641_R	tcctatctgccctttgtccttgccgagggc
91701_R	gacgagagacgcttccaccaggtcgtcttc
92011_R	cttcctcaccacctgggccgccaagctcgc
92071_R	ggcgagcatcatcttcctgtggtccatggt
93721_R	aaggaggccatcgttgacgacctcatggcg
93781_R	agccacgtccccttcgaacaccccgccacc
94081_R	ctccgggtcaccgtcgacgaccacgaggag
94141_R	gacgcctgcgcccgccgcgcacgcaagctc
94211_R	catctccgagtacggcgccgagcgcttcca
94271_R	ctacctcaccgcctgggccgccaaggtcgc

## Sheet: tiled_oligos
Oligo name (in graphs, just number used)	Oligo sequences
1_a_f	aggattagaagaagcttgtcatgtgccgaa
1_a_r	ttcggcacatgacaagcttcttctaatcct
2_a_f	tctcaatcttcgataaaccaagggagaata
2_a_r	tattctcccttggtttatcgaagattgaga
3_a_f	attagaaaagatggctatctaatatgactc
3_a_r	gagtcatattagatagccatcttttctaat
4_a_f	attgcactttctaggtcagaatcaaaaccc
4_a_r	gggttttgattctgacctagaaagtgcaat
5_a_f	ttttatggcattgtacatggggaggtgagc
5_a_r	gctcacctccccatgtacaatgccataaaa
6_a_f	tctgttctaaggttaatcctaacccgtgtt
6_a_r	aacacgggttaggattaaccttagaacaga
7_a_f	gtttgaaatacctatttaccccctccgatg
7_a_r	catcggagggggtaaataggtatttcaaac
8_a_f	catctagatcctcggacaccttgttaaaaa
8_a_r	tttttaacaaggtgtccgaggatctagatg
9_a_f	aaattacttccttggagacaaatactattt
9_a_r	aaatagtatttgtctccaaggaagtaattt
10_a_f	tggagaataatgaaaatcatttagaaacat
10_a_r	atgtttctaaatgattttcattattctcca
11_a_f	ttgacatgaacgacatgattccagagacaa
11_a_r	ttgtctctggaatcatgtcgttcatgtcaa
12_a_f	taaaaaacttaaaaacaaacgatggataag
12_a_r	cttatccatcgtttgtttttaagtttttta
13_a_f	aagatgatgtcttgataaatcattacttgt
13_a_r	acaagtaatgatttatcaagacatcatctt
14_a_f	cgagttgtcgtgtactactagtctgtaaaa
14_a_r	ttttacagactagtagtacacgacaactcg
15_a_f	tacagtctctaacaaatttggtacaatctg
15_a_r	cagattgtaccaaatttgttagagactgta
16_a_f	agatccatcttgaacaacctgcacaatcct
16_a_r	aggattgtgcaggttgttcaagatggatct
17_a_f	acaagtttagtttcgcaaaagaataacaat
17_a_r	attgttattcttttgcgaaactaaacttgt
18_a_f	atgaaccatgtgactttcttggtacgtaca
18_a_r	tgtacgtaccaagaaagtcacatggttcat
19_a_f	aaaccacagagagagagagagagagagaga
19_a_r	tctctctctctctctctctctctgtggttt
20_a_f	gagagagagagagaagggtcacacatcatt
20_a_r	aatgatgtgtgacccttctctctctctctc
21_a_f	agataaggtctatcttcacaaagttgcaca
21_a_r	tgtgcaactttgtgaagatagaccttatct
22_a_f	tacatgtacagtacaggaagcgacatgtat
22_a_r	atacatgtcgcttcctgtactgtacatgta
23_a_f	ctcaataccacatggttctagatactggac
23_a_r	gtccagtatctagaaccatgtggtattgag
24_a_f	gaaaaagcagtggctagaaagatgacgata
24_a_r	tatcgtcatctttctagccactgctttttc
25_a_f	tatagatgcattacttatcatatactacta
25_a_r	tagtagtatatgataagtaatgcatctata
26_a_f	cctagaaaaatacaatatctaatttcctct
26_a_r	agaggaaattagatattgtatttttctagg
27_a_f	tgatccttcttgaacaacctgcacaacact
27_a_r	agtgttgtgcaggttgttcaagaaggatca
28_a_f	acaagttcagtttcacaaaagcgtaagtct
28_a_r	agacttacgcttttgtgaaactgaacttgt
29_a_f	aaagctttggtacaacaacaacttatggtt
29_a_r	aaccataagttgttgttgtaccaaagcttt
30_a_f	tattttgagaaaaggtcagattcagtacac
30_a_r	gtgtactgaatctgaccttttctcaaaata
31_a_f	ggaacatcacatatctcaacaacttccacc
31_a_r	ggtggaagttgttgagatatgtgatgttcc
32_a_f	agttttgtgtgctttcaaagtaactttgat
32_a_r	atcaaagttactttgaaagcacacaaaact
33_a_f	tggtatccagctatacaacacacaaccgca
33_a_r	tgcggttgtgtgttgtatagctggatacca
34_a_f	cacagaaatcgtgccacctcaattataaat
34_a_r	atttataattgaggtggcacgatttctgtg
35_a_f	aaaggtgtggcctcatctcatctattcatc
35_a_r	gatgaatagatgagatgaggccacaccttt
36_a_f	tccacctgcaccaaaacacactgacaacat
36_a_r	atgttgtcagtgtgttttggtgcaggtgga
37_a_f	gaaggccctcttcctcataggactgcttgc
37_a_r	gcaagcagtcctatgaggaagagggccttc
38_a_f	tctggtagcgagcaccgcctttgcgcaata
38_a_r	tattgcgcaaaggcggtgctcgctaccaga
39_a_f	tagcgaagttgttggcagttacgatgttgc
39_a_r	gcaacatcgtaactgccaacaacttcgcta
40_a_f	tggcgggggtggtgctcaacaatgccctgt
40_a_r	acagggcattgttgagcaccacccccgcca
41_a_f	agagacaaagctaaattcatgcaggaatta
41_a_r	taattcctgcatgaatttagctttgtctct
42_a_f	cctgctagatcgatgctcaacgatgaagga
42_a_r	tccttcatcgttgagcatcgatctagcagg
43_a_f	tttcccggtcacctggcgttggtggaaatg
43_a_r	catttccaccaacgccaggtgaccgggaaa
44_a_f	gtggaagggaggttgtcaagagctccttgg
44_a_r	ccaaggagctcttgacaacctcccttccac
45_a_f	ggagtgttgcagtcggctcggccaaatgcc
45_a_r	ggcatttggccgagccgactgcaacactcc
46_a_f	accgcaatgccgctgcaacatcatccaggg
46_a_r	ccctggatgatgttgcagcggcattgcggt
47_a_f	gtcaatccaaggcgatctcggtggcatctt
47_a_r	aagatgccaccgagatcgccttggattgac
48_a_f	cggatttcagcgtgatcgggcaagcaaagt
48_a_r	actttgcttgcccgatcacgctgaaatccg
49_a_f	gatacaagaagccaagaacctgccgcccag
49_a_r	ctgggcggcaggttcttggcttcttgtatc
50_a_f	gtgcaaccagggccctccctgcaacatccc
50_a_r	gggatgttgcagggagggccctggttgcac
51_a_f	cggcactattggctattactggtgatgtag
51_a_r	ctacatcaccagtaatagccaatagtgccg
52_a_f	cttccatttatgactagctaataaactgtc
52_a_r	gacagtttattagctagtcataaatggaag
53_a_f	acataccactgcgtgtgacaaataaaagtg
53_a_r	cacttttatttgtcacacgcagtggtatgt
54_a_f	gtcatggaataatttatgaataaaatttca
54_a_r	tgaaattttattcataaattattccatgac
55_a_f	gcatgtgcctgcgcgaggtgtctatagcaa
55_a_r	ttgctatagacacctcgcgcaggcacatgc
56_a_f	acatttcagtatgcctatatatgttaatca
56_a_r	tgattaacatatataggcatactgaaatgt
57_a_f	agatagcaatgttcacatacacccagaata
57_a_r	tattctgggtgtatgtgaacattgctatct
58_a_f	atagtttgtgtaattagttgtgtatgttct
58_a_r	agaacatacacaactaattacacaaactat
59_a_f	tggtggtggtttgtgtacagatttgccttc
59_a_r	gaaggcaaatctgtacacaaaccaccacca
60_a_f	cttctaacaaaatatgaatacatggagctg
60_a_r	cagctccatgtattcatattttgttagaag
61_a_f	ttcaagccttaaacatggaagataagagaa
61_a_r	ttctcttatcttccatgtttaaggcttgaa
62_a_f	tgaaacgagccatccaattaaattactatg
62_a_r	catagtaatttaattggatggctcgtttca
63_a_f	agtttgccgtgaggataccattgttagttc
63_a_r	gaactaacaatggtatcctcacggcaaact
64_a_f	aacaaatgacttaaaataattccattttat
64_a_r	ataaaatggaattattttaagtcatttgtt
65_a_f	ttcctgacatgttaacaagaatgatatgca
65_a_r	tgcatatcattcttgttaacatgtcaggaa
66_a_f	ccaaccacttcatgtatcttgtgcacaagc
66_a_r	gcttgtgcacaagatacatgaagtggttgg
67_a_f	atcatcataatcatcaatctaacaacttgc
67_a_r	gcaagttgttagattgatgattatgatgat
68_a_f	acaagatgacaaatctagtttcacagaaaa
68_a_r	ttttctgtgaaactagatttgtcatcttgt
69_a_f	attaaatctagaacaaaccactaggcctga
69_a_r	tcaggcctagtggtttgttctagatttaat
70_a_f	acgacatctaaatacaagacaaaaaacaac
70_a_r	gttgttttttgtcttgtatttagatgtcgt
71_a_f	acagctcaaacagggtggcatttaaaaaaa
71_a_r	tttttttaaatgccaccctgtttgagctgt
72_a_f	atggtgtatattaattagatatgctagagt
72_a_r	actctagcatatctaattaatatacaccat
73_a_f	ttattactacctctgtaccgaaatataaga
73_a_r	tcttatatttcggtacagaggtagtaataa
74_a_f	cgtttttgtacggaaattgcttttggaggc
74_a_r	gcctccaaaagcaatttccgtacaaaaacg
75_a_f	cgagctccatgcaggccttcaaatgcaaaa
75_a_r	ttttgcatttgaaggcctgcatggagctcg
76_a_f	ttcaaaattcatgaaaattcatatttttac
76_a_r	gtaaaaatatgaattttcatgaattttgaa
77_a_f	atttaaaaaattctaaaaaatagagacata
77_a_r	tatgtctctattttttagaattttttaaat
78_a_f	catgaaggcataatgcacaagtgtgtaaat
78_a_r	atttacacacttgtgcattatgccttcatg
79_a_f	attcaggacgaaatacgttgaaatgagggc
79_a_r	gccctcatttcaacgtatttcgtcctgaat
80_a_f	tgtgcaaaaataaatctgagacttgatact
80_a_r	agtatcaagtctcagatttatttttgcaca
81_a_f	attcatcctcccagaccatgaatttgtctt
81_a_r	aagacaaattcatggtctgggaggatgaat
82_a_f	ttttgtataggtggcatttcaatgtatttg
82_a_r	caaatacattgaaatgccacctatacaaaa
83_a_f	atcctgaaattttacacacatacaactcac
83_a_r	gtgagttgtatgtgtgtaaaatttcaggat
84_a_f	acccttgtttacttgtgcagattttttcag
84_a_r	ctgaaaaaatctgcacaagtaaacaagggt
85_a_f	attttttgaaatcgataatttcaaaattca
85_a_r	tgaattttgaaattatcgatttcaaaaaat
86_a_f	aaattttcaaaatatggcctccatggaggc
86_a_r	gcctccatggaggccatattttgaaaattt
87_a_f	cgagatccaaaacgtcgtactcatttttgt
87_a_r	acaaaaatgagtacgacgttttggatctcg
88_a_f	aggctaaactagcctactaaaatgtcttat
88_a_r	ataagacattttagtaggctagtttagcct
_b_f
Pinb Forward primers_b_r
89_b_f	ataggttgctgaggattttgagaaaatcaa
89_b_r	ttgattttctcaaaatcctcagcaacctat
90_b_f	atagtgttccggagaattttgtgaatcaga
90_b_r	tctgattcacaaaattctccggaacactat
91_b_f	tgaacaactaggaatgaacaaatccttaat
91_b_r	attaaggatttgttcattcctagttgttca
92_b_f	acgtgtgaggattattcgtaggcgtattca
92_b_r	tgaatacgcctacgaataatcctcacacgt
93_b_f	tgcaacaaatatctataaggcagtggcaca
93_b_r	tgtgccactgccttatagatatttgttgca
94_b_f	agggattcttaaaaagttggagaataattt
94_b_r	aaattattctccaactttttaagaatccct
95_b_f	gatgcaccttgtaataacaagagcagctgg
95_b_r	ccagctgctcttgttattacaaggtgcatc
96_b_f	gaatgaaagtaagaacgacaggtgtatgta
96_b_r	tacatacacctgtcgttcttactttcattc
97_b_f	tttatccatagggatatatcagtggtaggg
97_b_r	ccctaccactgatatatccctatggataaa
98_b_f	gattgcaaaagcgacgggcacagagtctcg
98_b_r	cgagactctgtgcccgtcgcttttgcaatc
99_b_f	agagagcatcggagagtatcttcgaaatct
99_b_r	agatttcgaagatactctccgatgctctct
100_b_f	tctggtgtagcaggcgatcatctggactga
100_b_r	tcagtccagatgatcgcctgctacaccaga
101_b_f	atgggctctccgggagaaagtattttcgag
101_b_r	ctcgaaaatactttctcccggagagcccat
102_b_f	aacctaaagttagatttttagcaaaattat
102_b_r	ataattttgctaaaaatctaactttaggtt
103_b_f	ttaaaccgaatataagagatatcagaaccc
103_b_r	gggttctgatatctcttatattcggtttaa
104_b_f	cagagtatagacgaggaataaaagatccta
104_b_r	taggatcttttattcctcgtctatactctg
105_b_f	ataccacccaaatggctacatggacccgta
105_b_r	tacgggtccatgtagccatttgggtggtat
106_b_f	agccacacaaccatgttagcaaaaagttat
106_b_r	ataactttttgctaacatggttgtgtggct
107_b_f	tcaatgactagactcaacttcggccaagga
107_b_r	tccttggccgaagttgagtctagtcattga
108_b_f	gttggaaagggggattcctactggcagtcg
108_b_r	cgactgccagtaggaatccccctttccaac
109_b_f	gctctgataccaacttgtgactcccctgat
109_b_r	atcaggggagtcacaagttggtatcagagc
110_b_f	ttgaccatacacaaatcatacacgcaaatg
110_b_r	catttgcgtgtatgatttgtgtatggtcaa
111_b_f	cgtacgaccaagatcagggactcatgggaa
111_b_r	ttcccatgagtccctgatcttggtcgtacg
112_b_f	gatatcacaacacaactctagacacaaatt
112_b_r	aatttgtgtctagagttgtgttgtgatatc
113_b_f	aaagtcatacaagctttatattacaagcca
113_b_r	tggcttgtaatataaagcttgtatgacttt
114_b_f	ggggcctcgagggctcgaatacataagctc
114_b_r	gagcttatgtattcgagccctcgaggcccc
115_b_f	gaaagcacaatagtcagcggaagcaacaat
115_b_r	attgttgcttccgctgactattgtgctttc
116_b_f	atctgagtacaggcataagttaaacaagtt
116_b_r	aacttgtttaacttatgcctgtactcagat
117_b_f	gtcataagatggctagcacaaacagggata
117_b_r	tatccctgtttgtgctagccatcttatgac
118_b_f	aagatcaaaaaggcaaggcctcctgcctgg
118_b_r	ccaggcaggaggccttgcctttttgatctt
119_b_f	gagcctcctaactactcctggtcgtcgaca
119_b_r	tgtcgacgaccaggagtagttaggaggctc
120_b_f	gcctccacgtagtaggagcatccgtcgggg
120_b_r	ccccgacggatgctcctactacgtggaggc
121_b_f	atttagtagtcgtcagcggtggcatctgac
121_b_r	gtcagatgccaccgctgacgactactaaat
122_b_f	tcctaggctccaacatcttatcgcaacatc
122_b_r	gatgttgcgataagatgttggagcctagga
123_b_f	cggaaagtagagagaagggggaaatgggta
123_b_r	tacccatttcccccttctctctactttccg
124_b_f	gcaaagcaaccgtgagtactcattcgaagt
124_b_r	acttcgaatgagtactcacggttgctttgc
125_b_f	actcgcaagacttacatcagatctaaacta
125_b_r	tagtttagatctgatgtaagtcttgcgagt
126_b_f	catatgcattggtatcaaatgaatggggta
126_b_r	taccccattcatttgataccaatgcatatg
127_b_f	atatctgtggactaaactgcagaatgccag
127_b_r	ctggcattctgcagtttagtccacagatat
128_b_f	aataagagggggagaagctagtcctatcaa
128_b_r	ttgataggactagcttctccccctcttatt
129_b_f	agactacgcttccagtaacctccgtcttgc
129_b_r	gcaagacggaggttactggaagcgtagtct
130_b_f	agtagtagaagagaatagcagataagtatc
130_b_r	gatacttatctgctattctcttctactact
131_b_f	aacacatagcataacccacctggcgatcct
131_b_r	aggatcgccaggtgggttatgctatgtgtt
132_b_f	ctccttgtcaccctgtgagagagcgaacac
132_b_r	gtgttcgctctctcacagggtgacaaggag
133_b_f	cgggttgtatctggaagttatctgggtgtg
133_b_r	cacacccagataacttccagatacaacccg
134_b_f	ctttattaagtcggctggtacatcatcctc
134_b_r	gaggatgatgtaccagccgacttaataaag
135_b_f	ccataggaggcctttgcatctgggcgtgtg
135_b_r	cacacgcccagatgcaaaggcctcctatgg
136_b_f	tggcctattttcatttcaccccagttattc
136_b_r	gaataactggggtgaaatgaaaataggcca
137_b_f	catcgaactaagtagcaacatgtaaggagt
137_b_r	actccttacatgttgctacttagttcgatg
138_b_f	cagttttcgagataccacacaacaccaatt
138_b_r	aattggtgttgtgtggtatctcgaaaactg
139_b_f	ttccaacgaaactaatgagaaataaaaagg
139_b_r	cctttttatttctcattagtttcgttggaa
140_b_f	tgcatcactcattttcgaccaaattaatta
140_b_r	taattaatttggtcgaaaatgagtgatgca
141_b_f	tgtcttggtattagagttttctctctctgt
141_b_r	acagagagagaaaactctaataccaagaca
142_b_f	cctgataaacccaaacggagggagtaaaga
142_b_r	tctttactccctccgtttgggtttatcagg
143_b_f	ttatctatctcaacatcacatgattctaaa
143_b_r	tttagaatcatgtgatgttgagatagataa
144_b_f	tacaaaacagaaaaccacggctagaagagg
144_b_r	cctcttctagccgtggttttctgttttgta
145_b_f	acgacatctagaggcattgcttttcatgta
145_b_r	tacatgaaaagcaatgcctctagatgtcgt
146_b_f	ctaataccttgttaaacacattctctaaca
146_b_r	tgttagagaatgtgtttaacaaggtattag
147_b_f	aattggtttggatccttcttcaacaatttc
147_b_r	gaaattgttgaagaaggatccaaaccaatt
148_b_f	cacacactacaaggccagttcacaaaagct
148_b_r	agcttttgtgaactggccttgtagtgtgtg
149_b_f	taaagcgtgagcattggtacaaaactagtt
149_b_r	aactagttttgtaccaatgctcacgcttta
150_b_f	gtggtctatcttgagaaaagggaacactta
150_b_r	taagtgttcccttttctcaagatagaccac
151_b_f	gtacacgaaacgtcacctgtctcaacaact
151_b_r	agttgttgagacaggtgacgtttcgtgtac
152_b_f	tgcaccatttctgttggctcgcaaagtaac
152_b_r	gttactttgcgagccaacagaaatggtgca
153_b_f	tttatttagtataccaacttaatttgtgag
153_b_r	ctcacaaattaagttggtatactaaataaa
154_b_f	cattagccaaagcaacacacaatggtaggc
154_b_r	gcctaccattgtgtgttgctttggctaatg
155_b_f	aaaaaccatgtcactaagcaataaataaag
155_b_r	ctttatttattgcttagtgacatggttttt
156_b_f	gggagcctcaacccatctattcatctccac
156_b_r	gtggagatgaatagatgggttgaggctccc
157_b_f	caccaccaaaacaacattgaaaacatgaag
157_b_r	cttcatgttttcaatgttgttttggtggtg
158_b_f	accttattcctcctagctctccttgctctt
158_b_r	aagagcaaggagagctaggaggaataaggt
159_b_f	gtagcgagcacaaccttcgcgcaatactca
159_b_r	tgagtattgcgcgaaggttgtgctcgctac
160_b_f	gaagttggcggctggtacaatgaagttggc
160_b_r	gccaacttcattgtaccagccgccaacttc
161_b_f	ggaggaggtggttctcaacaatgtccgcag
161_b_r	ctgcggacattgttgagaaccacctcctcc
162_b_f	gagcggccgaagctaagctcttgcaaggat
162_b_r	atccttgcaagagcttagcttcggccgctc
163_b_f	tacgtgatggagcgatgtttcacaatgaag
163_b_r	cttcattgtgaaacatcgctccatcacgta
164_b_f	gattttccagtcacctggcccacaaaatgg
164_b_r	ccattttgtgggccaggtgactggaaaatc
165_b_f	tggaagagcggctgtgagcatgaggttcgg
165_b_r	ccgaacctcatgctcacagccgctcttcca
166_b_f	gagaagtgctgcaagcagctgagccagata
166_b_r	tatctggctcagctgcttgcagcacttctc
167_b_f	gcaccacaatgtcgctgtgattctatccgg
167_b_r	ccggatagaatcacagcgacattgtggtgc
168_b_f	cgagtgatccaaggcaggctcggtggcttc
168_b_r	gaagccaccgagcctgccttggatcactcg
169_b_f	ttgggcatttggcgaggtgaggtattcaaa
169_b_r	tttgaatacctcacctcgccaaatgcccaa
170_b_f	caacttcagagggcccagagcctcccctca
170_b_r	tgaggggaggctctgggccctctgaagttg
171_b_f	aagtgcaacatgggcgccgactgcaagttc
171_b_r	gaacttgcagtcggcgcccatgttgcactt
172_b_f	cctagtggctattactggtgatgatatagc
172_b_r	gctatatcatcaccagtaatagccactagg
173_b_f	ctctattcgtgccaataaaatgtcacatat
173_b_r	atatgtgacattttattggcacgaatagag
174_b_f	catagcaagtggcaaataagagtgctgagt
174_b_r	actcagcactcttatttgccacttgctatg
175_b_f	gatgatctatgaataaaatcacccttgtat
175_b_r	atacaagggtgattttattcatagatcatc
176_b_f	attgatctgtgttcgagatacctgtgtatt
176_b_r	aatacacaggtatctcgaacacagatcaat
177_b_f	gagtttgttggtggtggtttgtgtgcatgt
177_b_r	acatgcacacaaaccaccaccaacaaactc
178_b_f	gtgtgcttctttaacaataataaaaatata
178_b_r	tatatttttattattgttaaagaagcacac
179_b_f	caacttgttcgatacttcacaagaaggaga
179_b_r	tctccttcttgtgaagtatcgaacaagttg
180_b_f	agaagattaaatgattcatacaagacaact
180_b_r	agttgtcttgtatgaatcatttaatcttct
181_b_f	atattttgtatctaacatgattattctctc
181_b_r	gagagaataatcatgttagatacaaaatat
182_b_f	tttttttagtctaccagatagctaaaagaa
182_b_r	ttcttttagctatctggtagactaaaaaaa
183_b_f	atctatagtagtcattgacatgttaatcga
183_b_r	tcgattaacatgtcaatgactactatagat
184_b_f	acccacaaatttgtatgcacaaccactcca
184_b_r	tggagtggttgtgcatacaaatttgtgggt
185_b_f	tgtatcttctgcactataaccttattcgtc
185_b_r	gacgaataaggttatagtgcagaagataca
186_b_f	catccaacaacttgctcaatagtacaaatc
186_b_r	gatttgtactattgagcaagttgttggatg
187_b_f	tagtttcaccaaatgtttaaatctatggaa
187_b_r	ttccatagatttaaacatttggtgaaacta
188_b_f	gtgaaacttgctcacttggttatgagagca
188_b_r	tgctctcataaccaagtgagcaagtttcac
189_b_f	gatgtacaaccccaccatctgggttcaaag
189_b_r	ctttgaacccagatggtggggttgtacatc
190_b_f	tattcgccgtagggatctcctttgtaattt
190_b_r	aaattacaaaggagatccctacggcgaata
191_b_f	gtttgaacaattgtatcaacctcttttctg
191_b_r	cagaaaagaggttgatacaattgttcaaac
192_b_f	cggaaaaaaaaatctggaacaaccaggcat
192_b_r	atgcctggttgttccagatttttttttccg
193_b_f	gaaccaaatgattataaatacatgaaaaaa
193_b_r	ttttttcatgtatttataatcatttggttc
194_b_f	ctaaaccatggctcagataagatgtcatct
194_b_r	agatgacatcttatctgagccatggtttag
195_b_f	tgattcactaaattttctacatggaatctt
195_b_r	aagattccatgtagaaaatttagtgaatca
196_b_f	agtgcattccttatcatgtactgctagttt
196_b_r	aaactagcagtacatgataaggaatgcact
197_b_f	gtaagacacagtctccaataaaaaaataca
197_b_r	tgtatttttttattggagactgtgtcttac
198_b_f	ccaattgtatctttttaggataaatatcta
198_b_r	tagatatttatcctaaaaagatacaattgg
199_b_f	ataatttggtctagatccatctttaacaac
199_b_r	gttgttaaagatggatctagaccaaattat
200_b_f	tcacgaaacactacaaaattagttccgcaa
200_b_r	ttgcggaactaattttgtagtgtttcgtga
201_b_f	aagcgttcgaaactttggtacggcattact
201_b_r	agtaatgccgtaccaaagtttcgaacgctt
202_b_f	tatggtctatctgcaaatctttatgtgctt
202_b_r	aagcacataaagatttgcagatagaccata
203_b_f	ttaaactaacttttttcggcatctaactaa
203_b_r	ttagttagatgccgaaaaaagttagtttaa
204_b_f	attagcatgcactcagcaaatcaacacata
204_b_r	tatgtgttgatttgctgagtgcatgctaat
205_b_f	agatagaagaaatcgtgtcacctcatcgta
205_b_r	tacgatgaggtgacacgatttcttctatct
206_b_f	agtacagagaggcctcatctaatctctatg
206_b_r	catagagattagatgaggcctctctgtact
207_b_f	catcttcaccaccaacaggacaccattgac
207_b_r	gtcaatggtgtcctgttggtggtgaagatg
208_b_f	aaaatgaaaacagtctagctgcttcatgta
208_b_r	tacatgaagcagctagactgttttcatttt
209_b_f	gatctcgctccttgctctcacagcaagcat
209_b_r	atgcttgctgtgagagcaaggagcgagatc
210_b_f	cgccttcatagttcatgttgtacaaggaag
210_b_r	cttccttgtacaacatgaactatgaaggcg
211_b_f	ttcagacaggggtggatatgcggcatgcgc
211_b_r	gcgcatgccgcatatccacccctgtctgaa
212_b_f	gatgcaagaaggaccagatgattcttgctc
212_b_r	gagcaagaatcatctggtccttcttgcatc
213_b_f	ggggaaggcgctctgaatccactcaatcac
213_b_r	gtgattgagtggattcagagcgccttcccc
214_b_f	tagtaactagcctatatacagtgctagccg
214_b_r	cggctagcactgtatataggctagttacta
215_b_f	atttggttctccctagccgcccctcctcct
215_b_r	aggaggaggggcggctagggagaaccaaat
216_b_f	cttctcttcctcgccgccgcctgaggcagc
216_b_r	gctgcctcaggcggcggcgaggaagagaag
217_b_f	cgccgggcaagcccggggcgccaaggatgg
217_b_r	ccatccttggcgccccgggcttgcccggcg
218_b_f	tggcggcggggcctcggttgccctgcctct
218_b_r	agaggcagggcaaccgaggccccgccgcca
219_b_f	gcgtggggaaccccggatctggagcggcgg
219_b_r	ccgccgctccagatccggggttccccacgc
220_b_f	cttcattggcaaggcacggccggctagcag
220_b_r	ctgctagccggccgtgccttgccaatgaag
